# Supplementary material for: Human microbiome variation associated with race and ethnicity emerges as early as 3 months of age
Source: PLoS Biol. 2023 Aug 17;21(8):e3002230. doi: 10.1371/journal.pbio.3002230 (PMC10434942; doi:10.1371/journal.pbio.3002230)
Supplement: S1 Table — (XLSX) [file pbio.3002230.s029.xlsx]

## Sheet: Sheet1
Table S1. Characteristics of studies included in the analysis.
Study		1	2	3	4	5	6	7	8	Totals
Data source		https://doi.org/10.6084/m9.figshare.7011272.v3	PRJNA322554	PRJEB11697	QIITA 11129	QIITA 10894	PRJEB13896	https://doi.org/10.1097/MPG.0000000000001566	https://doi.org/10.1371/journal.pone.0235223
Publication		https://doi.org/10.1016/j.jand.2019.07.024	https://doi.org/10.1186/s13073-016-0330-z	https://doi.org/10.1038%2Fnature17940	unpublished	https://doi.org/10.1016/j.medj.2021.05.003	https://doi.org/10.1038/srep31775	https://doi.org/10.1097/MPG.0000000000001566	https://doi.org/10.1371/journal.pone.0235223
Study first author or name on data submission		Herman (1)	Chu (2)	Planer (3)	Kim	Dominguez-Bello (4)	Levin (5)	Robinson (6)	Cioffi (7)
Number samples included		255	32	1663	25	354	270	113	44	2756
Race	Asian/Pacific Islander	34 (13.3%)	2 (6.3%)	0	1 (4.0%)	10 (2.8%)	0	24 (21.2%)	0	71 (2.6%)
	Black	6 (2.4%)	2 (6.3%)	168 (10.1%)	0	10 (2.8%)	185 (68.5%)	14 (12.4%)	18 (40.9%)	403 (14.6%)
	White	215 (84.3%)	28 (87.5%)	1495 (89.9%)	24 (96.0%)	334 (94.4%)	85 (31.5%)	75 (66.4%)	26 (59.1%)	2282 (82.8%)
Ethnicity	Hispanic	156 (61.2%)	28 (87.5%)	120 (7.2%)	5 (20.0%)	39 (11.0%)	20 (7.4%)	19 (16.8%)	6 (13.6%)	393 (14.3%)
	Non-Hispanic	99 (38.8%)	4 (12.5%)	1543 (92.8%)	20 (80.0%)	315 (89.0%)	250 (92.6%)	94 (83.2%)	38 (86.4%)	2363 (85.7%)
Age	0-0.9 weeks	0	0	0	0	119 (33.6%)	0	0	0	119 (4.3%)
	1-5.9 weeks	0	32 (100%)	32 (1.9%)	0	136 (38.4%)	85 (31.5%)	0	0	285 (10.3%)
	6 weeks-2.9 months	0	0	70 (4.2%)	0	29 (8.2%)	32 (11.9%)	113 (100%)	0	244 (8.9%)
	3-11.9 months	0	0	607 (36.5%)	0	70 (19.8%)	153 (56.7%)	0	0	830 (30.1%)
	1-2.9 years	58 (22.7%)	0	949 (57.1%)	0	0	0	0	0	1007 (36.5%)
	3-5.9 years	146 (57.3%)	0	5 (0.3%)	0	0	0	0	5 (11.4%)	156 (5.7%)
	6-11.9 years	47 (18.4%)	0	0	25 (100%)	0	0	0	39 (88.6%)	111 (4.0%)
Sex	Female	156 (61.2%)	18 (56.3%)	850 (51.1%)	11 (44.0%)	179 (50.6%)	126 (46.7%)	51 (45.1%)	23 (52.3%)	1414 (51.3%)
	Male	99 (38.8%)	14 ( 43.8%)	813 (48.9%)	14 (56.0%)	170 (48.0%)	144 (53.3%)	62 (54.9%)	21 (47.7%)	1337 (48.5%)
Birth mode	Caesarian	NA	9 (28.1%)	1068 (64.2%)	NA	105 (29.7%)	102 (37.8%)	NA	15 (34.1%)	1365 (49.5%)
	Vaginal	NA	23 (71.9%)	595 (35.8%)	NA	249 (70.3%)	168 (62.2%)	NA	29 (65.9%)	998 (36.2%)
Feeding	Exclusively breastfed	203 (79.6%)	15 (46.9%)	92 (5.5%)	NA	280 (79.1%)	26 (9.6%)	NA	9 (20.5%)	625 (22.7%)
	Exclusively formula fed	52 (20.4%)	4 (12.5%)	449 (27.0%)	NA	4 (1.1%)	64 (23.7%)	NA	35 (79.5%)	608 (22.1%)
	Mixed feeding	0	13 (40.6%)	1122 (67.5%)	NA	47 (13.3%)	178 (65.9%)	NA	0	1360 (49.3%)
Brief study description		Prospective cohort study of children. Participants were recruited in 2014 in Canoga Park, CA.	Prospective cohort study of infants. Participants were recruited in Texas.	Prospective twin cohort study with data collection at multiple timepoints across the first 3 years of life. Participants were recruited in St. Louis, MO in 2010.	Case-control study (cases removed for this analysis) of children. Samples collected in 2016 and 2017.	Prospective cohort study of infants. Participants were recruited in New York, Colorado, Florida, Washington, and the District of Columbia in 2014-2017.	Prospective cohort study of infants. Participants were recruited in Detroit, MI from 2003-2007.	Prospective cohort study of infants. Participants were recruited in Boston, MA in 2013 and 2014.	Prospective cohort study of children. Participants were recruited in the Mid-Atlantic, West/Southwest, Mid-West, and Pacific Northwest regions of the US in 2003-2012. Fecal samples were collected in 2016 and 2017.
Maternal antibiotic history?		No	Yes	No	No	Yes	No	No	No	3 studies
Child antibiotic history?		Yes	No	No	Yes	No	Yes	No	No	3 studies
Socioeconomic variables?		Yes	No	No	No	No	Yes	No	No	2 studies
Sequencing depth		14,087±7,245 (5,661-97,250)	15,599±9,700 (8,547-61,346)	29,878±5,600 (7,605-58,967)	134,478±43,591 (19,742-207,980)	164,463±101,137 (5,540-508,617)	358,423±69,827 (212,630-691,641)	15,440±2,804 (8,424-21,168)	315,661±40,409 (227,153-425,456)
References
1. Herman DR, Rhoades N, Mercado J, Argueta P, Lopez U, Flores GE. Dietary Habits of 2- to 9-Year-Old American Children Are Associated with Gut Microbiome Composition. Journal of the Academy of Nutrition and Dietetics. 2019;120(4):517–34.
2. Chu DM, Antony KM, Ma J, Prince AL, Showalter L, Moller M, et al. The early infant gut microbiome varies in association with a maternal high-fat diet. Genome Medicine. 2016;8(1):77.
3. Planer JD, Peng Y, Kau AL, Blanton LV, Ndao IM, Tarr PI, et al. Development of the gut microbiota and mucosal IgA responses in twins and gnotobiotic mice. Nature. 2016 Jun;534(7606):263–6.
4. Song SJ, Wang J, Martino C, Jiang L, Thompson WK, Shenhav L, et al. Naturalization of the microbiota developmental trajectory of Cesarean-born neonates after vaginal seeding. Med. 2021;2(8):951-64.
5. Levin AM, Sitarik AR, Havstad SL, Fujimura KE, Wegienka G, Cassidy-Bushrow AE, et al. Joint effects of pregnancy, sociocultural, and environmental factors on early life gut microbiome structure and diversity. Scientific Reports. 2016 Aug 25;6(1):31775.
6. Robinson A, Fiechtner L, Roche B, Ajami NJ, Petrosino JF, Camargo CA, et al. Association of maternal gestational weight gain with the infant fecal microbiota. Journal of pediatric gastroenterology and nutrition. 2017 Nov;65(5):509.
7. Cioffi CC, Tavalire HF, Neiderhiser JM, Bohannan B, Leve LD. History of breastfeeding but not mode of delivery shapes the gut microbiome in childhood. PLOS ONE. 2020 Jul 2;15(7):e0235223.
