# Supplementary material for: Human microbiome variation associated with race and ethnicity emerges as early as 3 months of age
Source: PLoS Biol. 2023 Aug 17;21(8):e3002230. doi: 10.1371/journal.pbio.3002230 (PMC10434942; doi:10.1371/journal.pbio.3002230)
Supplement: S2 Table — (XLSX) [file pbio.3002230.s030.xlsx]

## Sheet: Sheet1
Table S2. Permutational multivariate analysis of variance (PERMANOVA) and homogeneity of variance (Beta dispersion) test statistics
		Unweighted UniFrac PERMANOVAs						Weighted UniFrac PERMANOVAs						Unweighted UniFrac Beta Dispersion					Weighted UniFrac Beta Dispersion
Age range	Model
All ages	Study	Factor	df	R-squared	F	p		Factor	df	R-squared	F	p		Factor	df	F	p		Family	df	F	p
		Study	7	0.095	41.467	0.002		Study	7	0.07	29.837	0.002		Study	7	269.12	<0.001		Study	7	53.878	<0.001
		Residual	2759	0.905				Residual	2759	0.93				Sequencing	2	317.16	<0.001		Sequencing	2	113.42	<0.001
														Primer set	1	493.96	<0.001		Primer set	1	68.733	<0.001
All ages	Sequencing	Factor	df	R-squared	F	p		Factor	df	R-squared	F	p		Depth	1	920.98	<0.001		Depth	1	7.326	<0.001
		Sequencing	2	0.057	84.09	0.002		Sequencing	2	0.04	58.276	0.002		Race	2	24.913	<0.001		Race	2	14.239	<0.001
		Residual	2764	0.943				Residual	2764	0.956				Ethnicity	1	0.0001	0.993		Ethnicity	1	7.163	0.007
														Subject	729	31.848	<0.001		Subject	729	9.271	<0.001
All ages	Sequencing,	Factor	df	R-squared	F	p		Factor	df	R-squared	F	p		Family	667	37.812	<0.001		Family	667	10.202	<0.001
	strata = Study	Sequencing	2	0.057	84.09	1		Sequencing	2	0.04	58.276	1
		Residual	2764	0.943				Residual	2764	0.956
All ages	Primer set	Factor	df	R-squared	F	p		Factor	df	R-squared	F	p
		Primer set	1	0.005	12.759	0.002		Primer set	1	0.004	10.891	0.002
		Residual	2765	0.995				Residual	2765	0.996
All ages	Primer set, strata = Study	Factor	df	R-squared	F	p		Factor	df	R-squared	F	p
		Primer set	1	0.005	12.759	1		Primer set	1	0.004	10.891	1
		Residual	2765	0.995				Residual	2765	0.996
All ages	Sequencing depth	Factor	df	R-squared	F	p		Factor	df	R-squared	F	p
		Depth	1	0.006	16.573	0.002		Depth	1	0.006	15.705	0.002
		Residual	2765	0.994				Residual	2765	0.994
All ages	Sequencing depth,	Factor	df	R-squared	F	p		Factor	df	R-squared	F	p
	strata = Study	Depth	1	0.006	16.573	0.234		Depth	1	0.006	15.705	0.972
		Residual	2765	0.994				Residual	2765	0.994
All ages	Sequencing + Primer set +	Factor	df	R-squared	F	p		Factor	df	R-squared	F	p
	Sequencing depth,	Sequencing	2	0.0645	96.285	0.186		Sequencing	2	0.043	62.942	0.022
	strata = Study	Primer set	1	0.015	45.224	0.082		Primer set	1	0.01	29.633	0.822
		Depth	1	0.003	8.5668	0.064		Depth	1	0.002	7.018	0.708
		Residual	2762	0.925				Residual	2762	0.947
All ages	Race + Ethnicity + Subject,	Factor	df	R-squared	F	p		Factor	df	R-squared	F	p
	strata = Study	Race	1	0.0003	0.95	0.056		Race	1	0.0003	0.837	0.184
		Ethnicity	1	0.0002	0.513	0.548		Ethnicity	1	0.0001	0.075	0.978
		Subject	728	0.403	1.946	0.002		Subject	728	0.351	1.562	0.002
		Residual	2035	0.579				Residual	2035	0.628
All ages	Race + Ethnicity + Family,	Factor	df	R-squared	F	p		Factor	df	R-squared	F	p
	strata = Study	Race	1	0.0002	0.647	0.362		Race	1	0.0001	0.272	0.77
		Ethnicity	1	0.0002	0.829	0.118		Ethnicity	1	0.0001	0.275	0.798
		Family	666	0.385	2.03	0.002		Family	666	0.33	1.599	0.002
		Residual	2097	0.597				Residual	2097	0.65
All ages,	Race + Ethnicity + Age +	Factor	df	R-squared	F	p		Factor	df	R-squared	F	p		Factor	df	F	p		Factor	df	F	p
samples with full	Sex + Delivery method +	Race	1	0.0002	0.908	0.07		Race	1	0.0005	2.135	0.004		Race	2	18.336	<0.001		Race	2	1.346	0.261
metadata only	Infant diet + Subject,	Ethnicity	1	0.0003	1.081	0.024		Ethnicity	1	0.0001	0.303	0.72		Ethnicity	1	46.69	<0.001		Ethnicity	1	38.038	<0.001
	strata = Study	Age	5	0.052	42.473	0.002		Age	5	0.079	64.08	0.002		Age	5	110.11	<0.001		Age	5	127.4	<0.001
		Sex	0	0				Sex	0	0				Sex	1	0.003	0.956		Sex	1	9.047	0.003
		Delivery method	0	0				Delivery method	0	0				Delivery method	1	16.638	<0.001		Delivery method	1	3.096	0.079
		Infant diet	2	0.0003	0.692	0.228		Infant diet	2	0.0009	1.847	0.004		Infant diet	2	76.87	<0.001		Infant diet	2	48.377	<0.001
		Subject	431	0.343	3.255	0.002		Subject	431	0.337	3.163	0.002		Subject	434	11.739	<0.001		Subject	434	5.447	<0.001
		Residual	1846	0.451				Residual	1846	0.456				Family	394	15.231	<0.001		Family	394	6.348	<0.001
All ages,	Race + Ethnicity + Age +	Factor	df	R-squared	F	p		Factor	df	R-squared	F	p
samples with full	Sex + Delivery method +	Race	1	0.0002	0.893	0.096		Race	1	0.0005	2.116	0.004
metadata only	Infant diet + Family,	Ethnicity	1	0.0003	1.065	0.028		Ethnicity	1	0.0001	0.301	0.71
	strata = Study	Age	5	0.052	41.925	0.002		Age	5	0.079	63.75	0.002
		Sex	1	0.0005	2.129	0.008		Sex	1	0.0004	1.432	0.152
		Delivery method	1	0.0005	1.865	0.016		Delivery method	1	0.0003	1.196	0.284
		Infant diet	2	0.0003	0.682	0.24		Infant diet	2	0.0009	1.83	0.006
		Family	393	0.326	3.35	0.002		Family	393	0.323	3.301	0.002
		Residual	1884	0.467				Residual	1884	0.47
0-0.9 weeks	Race + Ethnicity,	Factor	df	R-squared	F	p		Factor	df	R-squared	F	p		Factor	df	F	p		Factor	df	F	p
	strata = Study	Race	2	0.016	0.954	0.484		Race	2	0.02	1.197	0.28		Race	2	10.468	<0.001		Race	2	3.301	0.04
		Ethnicity	1	0.007	0.852	0.516		Ethnicity	1	0.007	0.186	0.518		Ethnicity	1	0.101	0.751		Ethnicity	1	0.214	0.644
		Residual	115	0.977				Residual	115	0.973
1-5.9 months	Race + Ethnicity,	Factor	df	R-squared	F	p		Factor	df	R-squared	F	p		Factor	df	F	p		Factor	df	F	p
	strata = Study	Race	2	0.019	2.821	0.86		Race	2	0.017	2.524	0.542		Race	2	0.431	0.65		Race	2	0.215	0.807
		Ethnicity	1	0.048	14.558	0.764		Ethnicity	1	0.018	5.342	0.956		Ethnicity	1	51.967	<0.001		Ethnicity	1	82.724	<0.001
		Residual	281	0.934				Residual	281	0.962
6 weeks-2.9 months	Race + Ethnicity,	Factor	df	R-squared	F	p		Factor	df	R-squared	F	p		Factor	df	F	p		Factor	df	F	p
	strata = Study	Race	2	0.02	2.459	0.806		Race	2	0.013	1.539	0.81		Race	2	4.636	0.011		Race	2	1.428	0.239
		Ethnicity	1	0.004	1.077	0.676		Ethnicity	1	0.007	1.73	0.15		Ethnicity	1	1.236	0.267		Ethnicity	1	0.291	0.59
		Residual	240	0.975				Residual	240	0.98
3-11.9 months	Race + Ethnicity,	Factor	df	R-squared	F	p		Factor	df	R-squared	F	p		Factor	df	F	p		Factor	df	F	p
	strata = Study	Race	2	0.046	19.925	0.002		Race	2	0.03	12.682	0.006		Race	2	12.571	<0.001		Race	2	18.889	<0.001
		Ethnicity	1	0.007	6.17	0.002		Ethnicity	1	0.007	6.376	0.002		Ethnicity	1	9.507	0.002		Ethnicity	1	2.495	0.115
		Residual	826	0.949				Residual	826	0.963
12-35.9 months	Race + Ethnicity,	Factor	df	R-squared	F	p		Factor	df	R-squared	F	p		Factor	df	F	p		Factor	df	F	p
	strata = Study	Race	2	0.025	13.148	0.002		Race	2	0.026	13.361	0.002		Race	2	2.256	0.105		Race	2	13.587	<0.001
		Ethnicity	1	0.017	17.88	0.002		Ethnicity	1	0.015	15.593	0.002		Ethnicity	1	1.931	0.165		Ethnicity	1	0.901	0.343
		Residual	1003	0.959				Residual	1003	0.961
3-11.9 years	Race + Ethnicity,	Factor	df	R-squared	F	p		Factor	df	R-squared	F	p		Factor	df	F	p		Factor	df	F	p
	strata = Study	Race	2	0.02	2.686	0.008		Race	2	0.013	1.676	0.236		Race	2	11.651	<0.001		Race	2	2.376	0.095
		Ethnicity	1	0.006	1.628	0.356		Ethnicity	1	0.005	1.239	0.384		Ethnicity	1	0.058	0.81		Ethnicity	1	1.841	0.176
		Residual	263	0.973				Residual	263	0.981
0-2.9 months	Race + Ethnicity,	Factor	df	R-squared	F	p		Factor	df	R-squared	F	p		Factor	df	F	p		Factor	df	F	p
	strata = Study	Race	2	0.035	11.832	0.562		Race	2	0.014	4.577	0.62		Race	2	5.064	0.007		Race	2	2.924	0.054
		Ethnicity	1	0.017	11.347	0.522		Ethnicity	1	0.01	6.671	0.064		Ethnicity	1	52.034	<0.001		Ethnicity	1	47.911	<0.001
		Residual	644	0.95				Residual	644	0.975
3-5.9 months	Race + Ethnicity,	Factor	df	R-squared	F	p		Factor	df	R-squared	F	p		Factor	df	F	p		Factor	df	F	p
	strata = Study	Race	2	0.037	4.292	0.002		Race	2	0.032	3.679	0.024		Race	2	36.678	<0.001		Race	2	7.331	<0.001
		Ethnicity	1	0.013	3.105	0.004		Ethnicity	1	0.01	2.33	0.044		Ethnicity	1	2.528	0.113		Ethnicity	1	9.433	0.002
		Residual	222	0.952				Residual	222	90.176
6-8.9 months	Race + Ethnicity,	Factor	df	R-squared	F	p		Factor	df	R-squared	F	p		Factor	df	F	p		Factor	df	F	p
	strata = Study	Race	2	0.078	14.819	0.002		Race	2	0.047	8.728	0.002		Race	2	42.102	<0.001		Race	2	29.606	<0.001
		Ethnicity	1	0.008	3.038	0.002		Ethnicity	1	0.009	3.427	0.004		Ethnicity	1	16.788	<0.001		Ethnicity	1	0.092	0.762
		Residual	349	0.913				Residual	349	0.941
9-11.9 months	Race + Ethnicity,	Factor	df	R-squared	F	p		Factor	df	R-squared	F	p		Factor	df	F	p		Factor	df	F	p
	strata = Study	Race	1	0.023	5.65	0.002		Race	1	0.018	4.51	0.024		Race	1	5.058	0.025		Race	1	0.025	0.874
		Ethnicity	1	0.008	2.103	0.01		Ethnicity	1	0.005	1.257	0.266		Ethnicity	1	0.739	0.391		Ethnicity	1	0.979	0.323
		Residual	241	0.969				Residual	241
0-11.9 months	Race + Ethnicity,	Factor	df	R-squared	F	p		Factor	df	R-squared	F	p		Factor	df	F	p		Factor	df	F	p
	strata = Study	Race	2	0.016	12.241	0.124		Race	2	0.014	10.138	0.136		Race	2	36.554	<0.001		Race	2	5.747	0.003
		Ethnicity	1	0.002	3.642	0.478		Ethnicity	1	0.002	3.209	0.946		Ethnicity	1	40.616	<0.001		Ethnicity	1	32.894	<0.001
		Residual	1474	0.981				Residual	1474	0.984
0-4 months	Race + Ethnicity,	Factor	df	R-squared	F	p		Factor	df	R-squared	F	p		Factor	df	F	p		Factor	df	F	p
	strata = Study	Race	2	0.015	5.297	0.564		Race	2	0.015	5.303	0.022		Race	2	23.817	<0.001		Race	2	9.809	<0.001
		Ethnicity	1	0.005	3.286	0.248		Ethnicity	1	0.001	1.307	0.606		Ethnicity	1	6.785	0.009		Ethnicity	1	3.516	0.061
		Residual	710	0.983				Residual	710	0.984
4-11.9 months	Race + Ethnicity,	Factor	df	R-squared	F	p		Factor	df	R-squared	F	p		Factor	df	F	p		Factor	df	F	p
	strata = Study	Race	2	0.007	2.557	0.45		Race	2	0.009	3.49	0.034		Race	2	68.626	<0.001		Race	2	9.427	<0.001
		Ethnicity	1	0.001	0.998	0.418		Ethnicity	1	0.002	1.671	0.094		Ethnicity	1	5.583	0.018		Ethnicity	1	0.02	0.888
		Residual	743	0.992				Residual	743	0.989
