# Supplementary material for: Human microbiome variation associated with race and ethnicity emerges as early as 3 months of age
Source: PLoS Biol. 2023 Aug 17;21(8):e3002230. doi: 10.1371/journal.pbio.3002230 (PMC10434942; doi:10.1371/journal.pbio.3002230)
Supplement: S3 Table — (XLSX) [file pbio.3002230.s031.xlsx]

## Sheet: Sheet1
Table S3. Pairwise PERMANOVAs statistics for race, ethnicity and study in the full dataset, as well as race, ethnicity, age, sex, delivery mode, and infant diet for samples where all variables were available.
	Unweighted Unifrac					Weighted Unifrac
	Full dataset					Full dataset
Comparison	F	R2	P	P-adjusted		F	R2	P	P-adjusted
White vs. Black	25.253	0.009	0.002	0.006		24.288	0.009	0.002	0.006
White vs. Asian	5.324	0.002	0.002	0.006		6.064	0.003	0.002	0.006
Black vs. Asian	5.384	0.011	0.002	0.006		7.047	0.015	0.002	0.006
Hispanic vs. Non Hispanic	14.228	0.005	0.002	0.002		20.53	0.007	0.002	0.002
Kim vs. Herman	1.744	0.006	0.014	0.056		1.719	0.006	0.078	0.078
Kim vs. Chu	28.083	0.298	0.002	0.056		57.796	0.467	0.002	0.056
Kim vs. Robinson	38.869	0.209	0.002	0.056		63.07	0.3	0.002	0.056
Kim vs. Planer	26.14	0.015	0.002	0.056		27.7	0.016	0.002	0.056
Kim vs. Levin	15.486	0.048	0.002	0.056		25.391	0.077	0.002	0.056
Kim vs. Dominguez-Bello	37.95	0.09	0.002	0.056		47.121	0.108	0.002	0.056
Kim vs. Cioffi	8.762	0.101	0.002	0.056		5.966	0.071	0.002	0.056
Herman vs. Chu	33.363	0.105	0.002	0.056		40.26	0.124	0.002	0.056
Herman vs. Robinson	86.022	0.19	0.002	0.056		102.943	0.22	0.002	0.056
Herman vs. Planer	138.033	0.067	0.002	0.056		139.915	0.068	0.002	0.056
Herman vs. Levin	56.764	0.098	0.002	0.056		68.922	0.116	0.002	0.056
Herman vs. Dominguez-Bello	142.814	0.19	0.002	0.056		125.454	0.171	0.002	0.056
Herman vs. Cioffi	10.753	0.035	0.002	0.056		6.31	0.021	0.002	0.056
Chu vs. Robinson	6.854	0.046	0.002	0.056		3.961	0.027	0.002	0.056
Chu vs. Planer	7.532	0.004	0.002	0.056		7.591	0.004	0.002	0.056
Chu vs. Levin	56.51	0.159	0.002	0.056		52.953	0.15	0.002	0.056
Chu vs. Dominguez-Bello	84.941	0.181	0.002	0.056		60.769	0.137	0.002	0.056
Chu vs. Cioffi	47.239	0.39	0.002	0.056		68.582	0.481	0.002	0.056
Robinson vs. Planer	14.939	0.008	0.002	0.056		18.359	0.01	0.002	0.056
Robinson vs. Levin	143.907	0.274	0.002	0.056		143.492	0.274	0.002	0.056
Robinson vs. Dominguez-Bello	220.662	0.322	0.002	0.056		164.65	0.261	0.002	0.056
Robinson vs. Cioffi	61.101	0.283	0.002	0.056		80.059	0.341	0.002	0.056
Planer vs. Levin	201.19	0.094	0.002	0.056		156.139	0.075	0.002	0.056
Planer vs. Dominguez-Bello	325.037	0.139	0.002	0.056		162.988	0.075	0.002	0.056
Planer vs. Cioffi	43.3	0.025	0.002	0.056		36.705	0.021	0.002	0.056
Levin vs. Dominguez-Bello	69.9	0.101	0.002	0.056		22.332	0.035	0.002	0.056
Levin vs. Cioffi	35.726	0.103	0.002	0.056		37.083	0.106	0.002	0.056
Dominguez-Bello vs. Cioffi	70.717	0.152	0.002	0.056		64.133	0.139	0.002	0.056
	Samples with all variables of interest present					Samples with all variables of interest present
Comparison	F	R2	P	P-adjusted		F	R2	P	P-adjusted
White vs. Black	46.76	0.02	0.002	0.006		55.855	0.024	0.002	0.006
White vs. Asian	6.536	0.003	0.002	0.006		4.802	0.002	0.002	0.006
Black vs. Asian	3.281	0.009	0.004	0.006		1.758	0.005	0.084	0.084
Hispanic vs. Non Hispanic	11.585	0.005	0.002	0.002		9.69	0.004	0.002	0.002
0-0.9 week vs. 1-5.9 weeks	9.014	0.023	0.002	0.03		5.26	0.014	0.002	0.03
0-0.9 week vs. 6 weeks-2.9 months	21.712	0.086	0.002	0.03		9.874	0.041	0.002	0.03
0-0.9 week vs. 3-11.9 months	59.419	0.06	0.002	0.03		24.51	0.026	0.002	0.03
0-0.9 week vs. 12-35.9 months	154.821	0.129	0.002	0.03		134.661	0.114	0.002	0.03
0-0.9 week vs. 3-5.9 years	16.323	0.136	0.002	0.03		13.6	0.116	0.002	0.03
6 weeks-2.9 months vs. 1-5.9 weeks	11.821	0.028	0.002	0.03		11.743	0.028	0.002	0.03
1-5.9 weeks vs. 3-11.9 months	75.747	0.064	0.002	0.03		59.63	0.051	0.002	0.03
1-5.9 weeks vs. 12-35.9 months	250.874	0.17	0.002	0.03		275.148	0.183	0.002	0.03
1-5.9 weeks vs. 3-5.9 years	7.866	0.027	0.002	0.03		6.436	0.022	0.002	0.03
6 weeks-2.9 months vs. 3-11.9 months	13.545	0.014	0.002	0.03		9.902	0.01	0.002	0.03
6 weeks-2.9 months vs. 12-35.9 months	93.468	0.08	0.002	0.03		123.017	0.102	0.002	0.03
6 weeks-2.9 months vs. 3-5.9 years	5.841	0.042	0.002	0.03		5.556	0.04	0.002	0.03
3-11.9 months vs. 12-35.9 months	160.022	0.083	0.002	0.03		241.634	0.12	0.002	0.03
3-11.9 months vs. 3-5.9 years	4.01	0.005	0.002	0.03		4.084	0.005	0.002	0.03
12-35.9 months vs. 3-5.9 years	1.604	0.002	0.024	0.03		1.654	0.002	0.068	0.068
Male vs. Female	6.633	0.003	0.002	0.002		9.258	0.004	0.002	0.002
Vaginal vs. Cesarean	19.929	0.009	0.002	0.002		11.599	0.005	0.002	0.002
Exclusively breastfed vs. Mixed feeding	131.8	0.069	0.002	0.006		74.703	0.041	0.002	0.006
Exclusively breasfed vs. Formula fed	119.114	0.114	0.002	0.006		69.919	0.07	0.002	0.006
Formula fed vs. Mixed feeding	8.039	0.004	0.002	0.006		8.077	0.004	0.002	0.006
