# Supplementary material for: Human microbiome variation associated with race and ethnicity emerges as early as 3 months of age
Source: PLoS Biol. 2023 Aug 17;21(8):e3002230. doi: 10.1371/journal.pbio.3002230 (PMC10434942; doi:10.1371/journal.pbio.3002230)
Supplement: S4 Table — Model statistics are reported on the table on the left, and pairwise comparison statistics are presented in the table on the right for variables that were significant. (XLSX) [file pbio.3002230.s032.xlsx]

## Sheet: Sheet1
Table S4. Linear mixed effects model statistics for alpha diversity comparisons. Model statistics are reported on the table on the left, and pairwise comparison statistics are presented in the table on the right for variables that were significant.
		Faith's PD				Observed ASVs				Shannon diversity				Pielou's evenness				Chao1								Faith's PD				Observed ASVs				Shannon diversity				Pielou's evenness				Chao1
Age range	Model																						Age range	Model
All ages	Study	Factor	F-value	Df	P	Factor	F-value	Df	P	Factor	F-value	Df	P	Factor	F-value	Df	P	Factor	F-value	Df	P		All ages	Race + Ethnicity + Age +	Comparison	Estimate	Std error	z	p-adjust	Estimate	Std error	z	p-adjust	Estimate	Std error	z	p-adjust	Estimate	Std error	z	p-adjust	Estimate	Std error	z	p-adjust
		Study	470.89	7	<0.001	Study	163.74	7	<0.001	Study	481.73	7	<0.001	Study	626.89	7	<0.001	Study	96.564	7	<0.001			Sex + Delivery route +	Black vs. White									0.243	0.081	2.996	0.006					19.245	4.902	3.926	<0.001
																								Infant diet	Asian vs. White									-0.217	0.31	-0.699	0.746					-3.948	18.916	-0.209	0.974
All ages	Sequencing + Primer set +	Factor	F-value	Df	P	Factor	F-value	Df	P	Factor	F-value	Df	P	Factor	F-value	Df	P	Factor	F-value	Df	P			Random = Study + Subject	Asian vs. Black									-0.46	0.318	-1.446	0.291					-23.193	19.382	-1.197	0.427
	Sequencing depth	Sequencing	0.228	2	0.892	Sequencing	0.185	2	0.912	Sequencing	0.296	2	0.862	Sequencing	0.142	2	0.931	Sequencing	0.278	2	0.87
	Random = Study + Subject	Primer set	0.124	1	0.725	Primer set	0.485	1	0.486	Primer set	0.154	1	0.695	Primer set	0.024	1	0.876	Primer set	0.412	1	0.521				Hispanic vs. Non-Hispanic	-2.959	1.372	-2.157	0.031
		Depth	3.604	1	0.058	Depth	47.59	1	<0.001	Depth	0.759	1	0.384	Depth	58.501	1	<0.001	Depth	199.358	1	<0.001
																									0-0.9 week vs. 1-5.9 weeks	2.291	1.241	1.845	0.44	21.765	4.15	5.244	<0.001	0.274	0.087	3.136	0.019	0.014	0.01	1.3	0.805	28.451	5.177	5.496	<0.001
All ages	Race + Ethnicity + Age +	Factor	F-value	Df	P	Factor	F-value	Df	P	Factor	F-value	Df	P	Factor	F-value	Df	P	Factor	F-value	Df	P				0-0.9 week vs. 6 weeks-2.9 months	3.763	0.952	2.414	0.145	20.998	5.252	3.998	<0.001	0.028	0.111	0.252	0.999	-0.023	0.013	-1.746	0.507	28.384	6.592	4.306	<0.001
	Sex + Delivery route +	Race	5	2	0.082	Race	12.579	2	0.002	Race	9.609	2	0.008	Race	4.297	2	0.117	Race	15.531	2	<0.001				0-0.9 week vs. 3-11.9 months	-2.98	1.403	-2.123	0.271	-7.558	4.715	-1.603	0.623	-0.587	0.1	-5.87	<0.001	-0.063	0.012	-5.286	<0.001	-4.221	5.932	-0.711	0.989
	Infant diet	Ethnicity	4.651	1	0.031	Ethnicity	2.839	1	0.092	Ethnicity	1.151	1	0.283	Ethnicity	0.01	1	0.922	Ethnicity	2.781	1	0.095				0-0.9 week vs. 12-35.9 months	-22.306	1.46	-15.283	<0.001	-73.073	4.889	-14.946	<0.001	-1.635	0.104	-15.758	<0.001	-0.12	0.012	-9.743	<0.001	-75.057	6.151	-12.202	<0.001
	Random = Study + Subject	Age	1731.93	6	<0.001	Age	1980.67	6	<0.001	Age	1290.46	6	<0.001	Age	343.687	6	<0.001	Age	1486.98	6	<0.001				0-0.9 week vs. 3-5.9 years	-24.411	4.445	-5.492	<0.001	-78.271	12.497	-6.263	<0.001	-1.594	0.304	-5.236	<0.001	-0.096	0.038	-2.55	0.104	-80.078	16.34	-4.901	<0.001
		Sex	2.855	1	0.091	Sex	4.53	1	0.033	Sex	0.285	1	0.593	Sex	0.53	1	0.467	Sex	4.644	1	0.031				0-0.9 week vs. 6-11.9 years	-23.002	6.432	-3.576	0.004	-96.536	11.989	-8.052	<0.001	-1.528	0.433	-3.526	0.005	-0.048	0.056	-0.855	0.969	-94.457	18.713	-5.048	<0.001
		Delivery	0.371	1	0.542	Delivery	0.342	1	0.559	Delivery	0.001	1	0.979	Delivery	0.093	1	0.761	Delivery	0.145	1	0.704				1-5.9 weeks vs. 6 weeks-2.9 months	1.473	1.172	1.257	0.83	-0.768	3.952	-0.194	0.999	-0.246	0.084	-2.938	0.036	-0.037	0.01	-3.678	0.003	-0.067	4.979	-0.014	0.999
		Diet	4.791	2	0.091	Diet	5.45	2	0.066	Diet	25.136	2	<0.001	Diet	33.163	2	<0.001	Diet	8.206	2	0.017				1-5.9 weeks vs. 3-11.9 months	-5.27	0.922	-5.717	<0.001	-29.324	3.096	-8.471	<0.001	-0.861	0.066	-12.994	<0.001	-0.076	0.008	-9.716	<0.001	-32.672	3.931	-8.312	<0.001
																									1-5.9 weeks vs. 12-35.9 months	-24.597	1	-24.589	<0.001	-94.839	3.341	-28.386	<0.001	-1.909	0.072	-26.692	<0.001	-0.134	0.008	-15.746	<0.001	-103.508	4.234	-24.445	<0.001
0-0.9 weeks	Race + Ethnicity +	Factor	F-value	Df	P	Factor	F-value	Df	P	Factor	F-value	Df	P	Factor	F-value	Df	P	Factor	F-value	Df	P				1-5.9 weeks vs. 3-5.9 years	-26.702	4.316	-6.186	<0.001	-100.037	11.993	-8.341	<0.001	-1.868	0.295	-6.331	<0.001	-0.109	0.036	-2.996	0.03	-108.529	15.731	-6.899	<0.001
	Sex + Delivery route +	Race	2.56	2	0.278	Race	2.991	2	0.224	Race	0.095	2	0.953	Race	0.167	2	0.92	Race	3.789	2	0.15				1-5.9 weeks vs. 6-11.9 years	-25.293	6.345	-3.986	<0.001	-118.301	11.475	-10.31	<0.001	-1.802	0.427	-4.221	<0.001	-0.061	0.055	-1.111	0.897	-122.908	18.195	-6.755	<0.001
	Infant diet	Ethnicity	2.153	1	0.143	Ethnicity	1.475	1	0.225	Ethnicity	1.553	1	0.213	Ethnicity	0.372	1	0.542	Ethnicity	1.264	1	0.261				6 weeks-2.9 months vs. 3-11.9 months	-6.743	0.952	-7.081	<0.001	-28.556	3.21	-8.897	<0.001	-0.615	0.067	-9.126	<0.001	-0.04	0.008	4.963	<0.001	-32.604	4.006	8.14	<0.001
	Random = Study + Subject	Sex	1.877	1	0.171	Sex	1.199	1	0.274	Sex	0.709	1	0.4	Sex	0.02	1	0.888	Sex	1.118	1	0.29				6 weeks-2.9 months vs. 12-35.9 months	-26.07	0.988	-26.388	<0.001	-94.071	3.321	-28.322	<0.001	-1.663	0.07	-23.839	<0.001	-0.097	0.008	-11.704	<0.001	-103.441	4.144	-24.959	<0.001
		Delivery	0.147	1	0.701	Delivery	0.006	1	0.937	Delivery	0.013	1	0.911	Delivery	0.003	1	0.955	Delivery	0.001	1	0.98				6 weeks-2.9 months vs. 3-5.9 years	-28.175	4.319	-6.524	<0.001	-99.269	12.074	-8.222	<0.001	-1.622	0.295	-5.493	<0.001	-0.073	0.036	-1.996	0.342	-108.462	15.8	-6.864	<0.001
		Diet	1.253	1	0.263	Diet	2.22	1	0.136	Diet	1.112	1	0.292	Diet	1.389	2	0.239	Diet	2.715	2	0.099				6 weeks-2.9 months vs. 6-11.9 years	-26.766	6.35	-4.215	<0.001	-117.534	11.68	-10.063	<0.001	-1.556	0.428	-3.638	0.003	-0.025	0.055	-0.449	0.999	-122.84	18.366	-6.688	<0.001
																									3-11.9 months vs. 12-35.9 months	-19.327	0.507	-38.113	<0.001	-65.515	1.697	-38.606	<0.001	-1.048	0.036	-29.428	<0.001	-0.057	0.004	-13.522	<0.001	-70.836	2.122	-33.538	<0.001
1-5.9 weeks	Race + Ethnicity +	Factor	F-value	Df	P	Factor	F-value	Df	P	Factor	F-value	Df	P	Factor	F-value	Df	P	Factor	F-value	Df	P				3-11.9 months vs. 3-5.9 years	-21.432	4.234	-5.061	<0.001	-70.713	11.754	-6.016	<0.001	-1.007	0.289	-3.483	0.006	-0.033	0.036	-0.924	0.955	-75.857	15.413	-4.922	<0.001
	Sex + Delivery route +	Race	0.1	2	0.951	Race	0.307	2	0.858	Race	2.249	2	0.325	Race	2.216	2	0.33	Race	1.768	2	0.413				3-11.9 months vs. 6-11.9 years	-20.023	6.294	-3.181	0.017	-88.978	11.386	-7.815	<0.001	-0.941	0.424	-2.222	0.223	0.015	0.055	0.273	0.999	-90.236	18.065	-4.995	<0.001
	Infant diet	Ethnicity	0.384	1	0.535	Ethnicity	0.094	1	0.759	Ethnicity	0.235	1	0.628	Ethnicity	0.007	1	0.933	Ethnicity	0	1	0.997				12-35.9 months vs. 3-5.9 years	-2.104	4.228	-0.498	0.998	-5.198	11.753	-0.442	0.999	0.041	0.289	0.143	0.999	0.024	0.036	0.682	0.99	-5.021	15.404	0.326	0.999
	Random = Study + Subject	Sex	0.934	1	0.334	Sex	0.401	1	0.527	Sex	0.763	1	0.382	Sex	2.593	1	0.107	Sex	1.088	1	0.297				12-35.9 months vs. 6-11.9 years	-0.696	6.293	-0.111	0.999	-23.463	11.434	-2.052	0.323	0.107	0.424	0.253	0.999	0.072	0.055	1.323	0.793	-19.4	18.099	-1.072	0.916
		Delivery	1.473	1	0.225	Delivery	0.272	1	0.602	Delivery	1.389	1	0.239	Delivery	1.811	1	0.179	Delivery	0.061	1	0.805				3-5.9 years vs. 6-11.9 years	1.409	4.948	0.285	0.999	-18.265	13.683	-1.335	0.796	0.066	0.35	0.189	0.999	0.048	0.043	1.116	0.895	-14.379	18.381	-0.782	0.982
		Diet	12.709	2	0.002	Diet	0.366	2	0.833	Diet	7.62	2	0.022	Diet	8.523	2	0.014	Diet	0.21	2	0.901
																									Female vs. Male					-5.802	2.726	-2.128	0.033									-7.634	3.542	-2.155	0.031
6 weeks-2.9 months	Race + Ethnicity +	Factor	F-value	Df	P	Factor	F-value	Df	P	Factor	F-value	Df	P	Factor	F-value	Df	P	Factor	F-value	Df	P
	Sex + Delivery route +	Race	1.966	2	0.374	Race	3.133	2	0.209	Race	0.765	2	0.682	Race	0.587	2	0.746	Race	3.369	2	0.186				Formula vs. breastfed									0.524	0.105	5.012	<0.001	0.069	0.012	5.631	<0.001	-2.727	6.296	-0.433	0.9
	Infant diet	Ethnicity	0.095	1	0.758	Ethnicity	0.001	1	0.973	Ethnicity	0.041	1	0.839	Ethnicity	0.389	1	0.533	Ethnicity	0.001	1	0.977				Formula vs. Mixed									0.322	0.091	3.553	0.001	0.017	0.009	1.934	0.126	9.691	4.501	-2.153	0.077
	Random = Study + Subject	Sex	1.534	1	0.216	Sex	0.659	1	0.417	Sex	1.24	1	0.266	Sex	3.512	1	0.061	Sex	0.15	1	0.699				Breastfed vs. Mixed									-0.203	0.074	-2.749	0.016	-0.052	0.011	-4.928	<0.001	12.418	5.421	2.291	0.055
		Delivery	0.697	1	0.404	Delivery	2.883	1	0.09	Delivery	0.068	1	0.795	Delivery	0.545	1	0.461	Delivery	3.012	1	0.083
		Diet	1.212	2	0.546	Diet	2.792	1	0.248	Diet	14.084	2	<0.001	Diet	17.948	2	<0.001	Diet	2.672	2	0.263		1-5.9 weeks	Race + Ethnicity + Age +	Comparison	Estimate	Std error	z	p-adjust	Estimate	Std error	z	p-adjust	Estimate	Std error	z	p-adjust	Estimate	Std error	z	p-adjust	Estimate	Std error	z	p-adjust
																								Sex + Delivery route +	Formula vs. breastfed	1.904	1.419	3.456	0.002					0.557	0.207	2.692	0.019	0.084	0.029	2.843	0.012
0-2.9 months	Race + Ethnicity +	Factor	F-value	Df	P	Factor	F-value	Df	P	Factor	F-value	Df	P	Factor	F-value	Df	P	Factor	F-value	Df	P			Infant diet	Formula vs. Mixed	3.155	1.078	2.927	0.009					0.344	0.156	2.208	0.067	0.053	0.022	2.37	0.045
	Sex + Delivery route +	Race	1.605	2	0.448	Race	1.605	2	0.448	Race	0.885	2	0.642	Race	0.585	2	0.747	Race	2.337	2	0.311			Random = Study + Subject	Breastfed vs. Mixed	-1.749	1.082	-1.617	0.232					-0.213	0.159	-1.339	0.366	-0.031	0.022	-1.369	0.349
	Infant diet	Ethnicity	0.181	1	0.67	Ethnicity	0.181	1	0.67	Ethnicity	0.69	1	0.406	Ethnicity	0.36	1	0.548	Ethnicity	0.184	1	0.668
	Random = Study + Subject	Age	1.597	1	0.206	Sex	1.597	1	0.206	Sex	0.921	1	0.337	Sex	4.509	1	0.034	Sex	2.085	1	0.149		6 weeks-2.9 months	Race + Ethnicity + Age +	Comparison	Estimate	Std error	z	p-adjust	Estimate	Std error	z	p-adjust	Estimate	Std error	z	p-adjust	Estimate	Std error	z	p-adjust	Estimate	Std error	z	p-adjust
		Sex	0.252	1	0.616	Delivery	0.252	1	0.616	Delivery	0.69	1	0.406	Delivery	1.476	1	0.224	Delivery	0.029	1	0.864			Sex + Delivery route +	Formula vs. breastfed									1.067	0.304	3.514	0.001	0.172	0.043	4.044	<0.001
		Delivery	3.361	2	0.186	Diet	3.361	2	0.186	Diet	10.325	2	0.006	Diet	10.974	2	0.004	Diet	5.709	2	0.058			Infant diet	Formula vs. Mixed									0.631	0.287	2.199	0.068	0.112	0.04	2.756	0.015
																								Random = Study + Subject	Breastfed vs. Mixed									-0.436	0.171	-2.542	0.028	-0.061	0.023	-2.628	0.022
3-11.9 months	Race + Ethnicity +	Factor	F-value	Df	P	Factor	F-value	Df	P	Factor	F-value	Df	P	Factor	F-value	Df	P	Factor	F-value	Df	P
	Sex + Delivery route +	Race	2.916	2	0.233	Race	10.469	2	0.005	Race	10.149	2	0.006	Race	7.318	2	0.026	Race	13.152	2	0.001		0-2.9 months	Race + Ethnicity + Age +	Comparison	Estimate	Std error	z	p-adjust	Estimate	Std error	z	p-adjust	Estimate	Std error	z	p-adjust	Estimate	Std error	z	p-adjust	Estimate	Std error	z	p-adjust
	Infant diet	Ethnicity	0.023	1	0.88	Ethnicity	0.012	1	0.914	Ethnicity	0.032	1	0.857	Ethnicity	0.055	1	0.815	Ethnicity	0.007	1	0.945			Sex + Delivery route +	Male vs. Female													-0.025	0.012	-2.123	0.034
	Random = Study + Subject	Sex	0.321	1	0.431	Sex	1.059	1	0.303	Sex	0.0002	1	0.989	Sex	0.277	1	0.598	Sex	0.574	1	0.449			Infant diet
		Delivery	0.428	1	0.513	Delivery	1.335	1	0.248	Delivery	1.617	1	0.203	Delivery	1.68	1	0.195	Delivery	1.743	1	0.187			Random = Study + Subject	Formula vs. breastfed	3.085	1.126	2.74	0.016					0.588	0.191	3.082	0.006	0.085	0.026	3.256	0.003
		Diet	11.803	2	0.003	Diet	17.251	2	<0.001	Diet	32.529	2	<0.001	Diet	24.68	2	<0.001	Diet	12.331	2	0.002				Formula vs. Mixed	1.147	0.879	1.305	0.384					0.224	0.15	1.495	0.286	0.037	0.02	1.846	0.149
																									Breastfed vs. Mixed	-1.938	0.822	-2.359	0.046					-0.364	0.138	-2.639	0.022	-0.047	0.019	-2.526	0.03
12-35.9 months	Race + Ethnicity +	Factor	F-value	Df	P	Factor	F-value	Df	P	Factor	F-value	Df	P	Factor	F-value	Df	P	Factor	F-value	Df	P
	Sex + Delivery route +	Race	7.421	1	0.006	Race	10.116	1	0.001	Race	5.407	1	0.02	Race	2.16	1	0.142	Race	9.884	1	0.002		3-11.9 months	Race + Ethnicity + Age +	Comparison	Estimate	Std error	z	p-adjust	Estimate	Std error	z	p-adjust	Estimate	Std error	z	p-adjust	Estimate	Std error	z	p-adjust	Estimate	Std error	z	p-adjust
	Infant diet	Ethnicity	5.946	1	0.015	Ethnicity	5.194	1	0.023	Ethnicity	4.137	1	0.042	Ethnicity	1.846	1	0.174	Ethnicity	5.622	1	0.018			Sex + Delivery route +	Black vs. White					12.023	4.096	2.935	0.007	0.352	0.108	3.008	0.006	0.032	0.012	2.671	0.016	15.577	5.139	3.031	0.005
	Random = Study + Subject	Sex	2.438	1	0.118	Sex	2.046	1	0.153	Sex	1.86	1	0.173	Sex	1.068	1	0.302	Sex	1.956	1	0.162			Infant diet	Asian vs. White					-34.22	24.698	-1.386	0.315	-0.7	0.649	-1.078	0.494	-0.032	0.071	-0.458	0.879	-62.281	30.864	-2.018	0.091
		Delivery	0.141	1	0.707	Delivery	0.147	1	0.702	Delivery	0.007	1	0.934	Delivery	0.225	1	0.636	Delivery	0.186	1	0.666			Random = Study + Subject	Asian vs. Black					-46.243	25.069	-1.845	0.133	-1.025	0.659	-1.556	0.235	-0.064	0.072	-0.889	0.618	-77.858	31.335	-2.485	0.027
		Diet	1.135	2	0.567	Diet	1.378	2	0.502	Diet	1.854	1	0.396	Diet	2.979	1	0.226	Diet	1.308	1	0.52
																									Formula vs. breastfed	6.358	1.854	3.43	0.002	25.525	6.187	4.126	<0.001	0.934	0.165	5.672	<0.001	0.087	0.018	4.876	<0.001	27.055	7.798	3.47	0.001
3-11.9 years	Race + Ethnicity +	Factor	F-value	Df	P	Factor	F-value	Df	P	Factor	F-value	Df	P	Factor	F-value	Df	P	Factor	F-value	Df	P				Formula vs. Mixed	4.585	1.672	2.742	0.016	17.453	5.571	3.133	0.005	0.744	0.148	5.027	<0.001	0.074	0.016	4.587	<0.001	17.997	7.02	2.564	0.026
	Sex + Delivery route +	Race	0.138	1	0.682	Race	0.025	1	0.875	Race	1.028	1	0.311	Race	1.892	1	0.169	Race	0.06	1	0.806				Breastfed vs. Mixed	-1.774	1.04	-1.705	0.194	-8.072	3.528	-2.288	0.054	-0.189	0.093	-2.026	0.1	-0.013	0.01	-1.308	0.379	-9.059	4.424	-2.048	0.096
	Infant diet	Ethnicity	0.669	1	0.413	Ethnicity	1.096	1	0.295	Ethnicity	0.2459	1	0.117	Ethnicity	2.584	1	0.108	Ethnicity	1.045	1	0.307
	Random = Study + Subject	Sex	1.05	1	0.306	Sex	0.27	1	0.603	Sex	0.436	1	0.509	Sex	0.435	1	0.509	Sex	0.408	1	0.523		12-35.9 months	Race + Ethnicity + Age +	Comparison	Estimate	Std error	z	p-adjust	Estimate	Std error	z	p-adjust	Estimate	Std error	z	p-adjust	Estimate	Std error	z	p-adjust	Estimate	Std error	z	p-adjust
		Delivery	0.208	1	0.649	Delivery	0.36	1	0.549	Delivery	0.04	1	0.842	Delivery	0.062	1	0.804	Delivery	0.476	1	0.49			Sex + Delivery route +	Black vs. White	11.683	4.289	2.724	0.006	43.86	13.79	3.18	0.001	0.404	0.174	2.315	0.02					47.75	15.19	3.144	0.002
		Diet	0.658	1	0.72	Diet	0.215	2	0.898	Diet	1.859	2	0.395	Diet	2.599	2	0.273	Diet	0.283	2	0.868			Infant diet
																								Random = Study + Subject	Non-Hispanic vs. Hispanic	-14.081	5.775	-2.438	0.015	-42.57	18.68	-2.279	0.023	-0.473	0.232	-2.034	0.042					-48.72	20.55	-2.371	0.018
0-3.9 months	Race + Ethnicity +	Factor	F-value	Df	P	Factor	F-value	Df	P	Factor	F-value	Df	P	Factor	F-value	Df	P	Factor	F-value	Df	P
	Sex + Delivery route +	Race	1.065	2	0.587	Race	2.147	2	0.299	Race	0.959	2	0.619	Race	0.787	2	0.674	Race	3.17	2	0.205		0-3.9 months	Race + Ethnicity + Age +	Comparison	Estimate	Std error	z	p-adjust	Estimate	Std error	z	p-adjust	Estimate	Std error	z	p-adjust	Estimate	Std error	z	p-adjust	Estimate	Std error	z	p-adjust
	Infant diet	Ethnicity	1.165	1	0.28	Ethnicity	1.14	1	0.295	Ethnicity	0.557	1	0.456	Ethnicity	0.072	1	0.788	Ethnicity	1.287	1	0.257			Sex + Delivery route +	Male vs. Female					6.16	2.962	2.079	0.038					-0.024	0.011	-2.219	0.027	11.688	4.651	2.513	0.012
	Random = Study + Subject	Sex	3.33	1	0.068	Sex	4.324	1	0.038	Sex	0.932	1	0.334	Sex	4.923	1	0.027	Sex	6.314	1	0.012			Infant diet
		Delivery	7.136	1	0.008	Delivery	4.474	1	0.034	Delivery	1.451	1	0.228	Delivery	0.009	1	0.927	Delivery	3.968	1	0.046			Random = Study + Subject	Vaginal vs. Cesarean	1.406	0.526	2.671	0.008	6.905	3.264	2.115	0.034									10.225	5.133	1.992	0.046
		Diet	15.331	2	<0.001	Diet	1.682	2	0.431	Diet	12.992	2	0.002	Diet	10.299	2	0.006	Diet	0.175	2	0.916
																									Formula vs. breastfed	4.119	1.054	3.909	<0.001					0.606	0.171	3.554	0.001	0.074	0.024	3.139	0.005
4-11.9 months	Race + Ethnicity +	Factor	F-value	Df	P	Factor	F-value	Df	P	Factor	F-value	Df	P	Factor	F-value	Df	P	Factor	F-value	Df	P				Formula vs. Mixed	2.556	0.845	3.025	0.006					0.3	0.137	2.196	0.068	0.035	0.019	1.854	0.146
	Sex + Delivery route +	Race	12.303	2	0.002	Race	22.819	2	<0.001	Race	15.542	2	<0.001	Race	9.994	2	0.007	Race	20.665	2	<0.001				Breastfed vs. Mixed	-1.563	0.718	-2.176	0.072					-0.306	0.117	-2.623	0.022	-0.039	0.016	-2.424	0.039
	Infant diet	Ethnicity	0.005	1	0.946	Ethnicity	0.798	1	0.372	Ethnicity	1.22	1	0.269	Ethnicity	0.907	1	0.341	Ethnicity	0.357	1	0.55
	Random = Study + Subject	Sex	2.552	1	0.11	Sex	2.485	1	0.115	Sex	0.008	1	0.927	Sex	0.96	1	0.327	Sex	1.347	1	0.246		4-11.9 months	Race + Ethnicity + Age +	Comparison	Estimate	Std error	z	p-adjust	Estimate	Std error	z	p-adjust	Estimate	Std error	z	p-adjust	Estimate	Std error	z	p-adjust	Estimate	Std error	z	p-adjust
		Delivery	6.235	1	0.013	Delivery	7.4	1	0.007	Delivery	7.752	1	0.005	Delivery	3.452	1	0.063	Delivery	6.939	1	0.008			Sex + Delivery route +	Black vs. White	3.74	1.068	3.501	0.001	16.148	3.471	4.653	<0.001	0.334	0.087	3.825	<0.001	0.029	0.01	3.006	0.006	18.119	4.239	4.275	<0.001
		Diet	27.166	2	<0.001	Diet	33.863	2	<0.001	Diet	68.886	2	<0.001	Diet	45.324	2	<0.001	Diet	23.988	2	<0.001			Infant diet	Asian vs. White	-2.333	9.526	-0.245	0.963	-34.62	31.022	-1.116	0.467	0.765	0.779	-0.982	0.553	-0.087	0.087	-1.004	0.539	-59.735	37.832	-1.579	0.222
																								Random = Study + Subject	Asian vs. Black	-6.073	9.594	-6.333	0.781	-50.768	31.241	-1.625	0.204	1.099	0.785	-1.401	0.304	-0.117	0.088	-1.331	0.341	-77.854	38.101	-2.043	0.084
																									Vaginal vs. Cesarean	1.84	0.737	2.497	0.013	6.529	2.4	2.72	0.007	0.168	0.06	2.784	0.005					7.71	2.927	2.634	0.008
																									Formula vs. breastfed	8.09	1.553	5.21	<0.001	29.283	5.039	5.811	<0.001	1.051	0.127	8.29	<0.001	0.095	0.014	6.709	<0.001	30.023	6.158	4.875	<0.001
																									Formula vs. Mixed	6.315	1.442	4.379	<0.001	22.483	4.677	4.807	<0.001	0.858	0.118	7.292	<0.001	0.08	0.013	6.026	<0.001	22.444	5.718	3.925	<0.001
																									Breastfed vs. Mixed	-1.775	0.812	-2.186	0.069	-6.8	2.645	-2.571	0.025	-0.193	0.066	-2.9	0.01	-0.016	0.007	-2.129	0.079	-7.579	3.225	-2.35	0.046
		Linear mixed effects model with Subject as random effects							Pairwise comparisons
		Factor	Chi-square	Df	P				Black vs. White	Asian vs. White	Asian vs. Black			Vaginal vs. Cesarean			Formula vs. breastfed	Mixed vs. Breastfed	Mixed vs. Formula
		Race	20.665	2	<0.001			Estimate	18.119	-59.735	-77.854		Estimate	7.71		Estimate	30.023	22.444	-7.579
		Ethnicity	0.357	1	0.55			Std error	4.239	37.832	38.101		Std error	2.927		Std error	6.158	5.718	3.225
		Sex	1.347	1	0.246			z	4.275	-1.579	-2.043		z	2.634		z	4.875	3.925	-2.35
		Delivery route	6.939	1	0.008			p-adjust	<0.001	0.222	0.084		p-adjust	0.008		p-adjust	<0.001	<0.001	0.046
		Infant diet	23.988	2	<0.001
