# Supplementary material for: Human microbiome variation associated with race and ethnicity emerges as early as 3 months of age
Source: PLoS Biol. 2023 Aug 17;21(8):e3002230. doi: 10.1371/journal.pbio.3002230 (PMC10434942; doi:10.1371/journal.pbio.3002230)
Supplement: S5 Table — (XLSX) [file pbio.3002230.s033.xlsx]

## Sheet: Sheet1
Table S5. Observed vs. expected numbers of samples for each metadata variable of interest between race and ethnicity categories.
Sex
	Female		Male
	Observed	Expected	Observed	Expected
Asian/Pacific Islander	40	36	31	35
Black	153	207	251	197
White	1225	1174	1062	1112
Hispanic	278	203	118	193
Non-Hispanic	1140	1215	1226	1151
Age
	0-0.9 week		1-5.9 weeks		6 weeks-2.9 months		3-11.9 months		12-35.9 months		3-5.9 years		6-11.9 years
	Observed	Expected	Observed	Expected	Observed	Expected	Observed	Expected	Observed	Expected	Observed	Expected	Observed	Expected
Asian/Pacific Islander	3	3	5	7	26	6	2	21	12	26	20	4	3	3
Black	3	17	72	42	51	36	171	122	82	147	3	23	21	16
White	113	99	208	236	167	202	657	687	913	834	133	129	87	92
Hispanic	10	17	49	41	33	35	67	118	84	143	99	22	50	16
Non-Hispanic	109	102	236	244	211	209	763	712	923	864	57	134	61	95
Delivery route
	Cesarean		Vaginal
	Observed	Expected	Observed	Expected
Asian/Pacific Islander	1	7	11	5
Black	246	211	137	172
White	1052	1082	916	886
Hispanic	130	117	83	96
Non-Hispanic	1169	1182	981	968
Infant diet
	Exclusively breastfed		Formula feeding		Mixed feeding
	Observed	Expected	Observed	Expected	Observed	Expected
Asian/Pacific Islander	36	11	8	11	1	24
Black	19	93	145	91	223	203
White	570	521	455	507	1136	1133
Hispanic	152	89	55	86	161	193
Non-Hispanic	473	536	553	522	1199	1167
