# Supplementary material for: Human microbiome variation associated with race and ethnicity emerges as early as 3 months of age
Source: PLoS Biol. 2023 Aug 17;21(8):e3002230. doi: 10.1371/journal.pbio.3002230 (PMC10434942; doi:10.1371/journal.pbio.3002230)
Supplement: S6 Table — (XLSX) [file pbio.3002230.s034.xlsx]

## Sheet: Sheet1
Table S6. Test statistics for differential abundance analyses at the phyla level.
All samples, analysis of compositions of microbiomes with bias correction (ANCOM-BC) test statistics
Race															Ethnicity						Age
					Black vs. White			Asian/Pacific Islander vs. White			Asian/Pacific Islander vs. Black				Non-Hispanic vs. Hispanic
Phyla	W	p-value	q-value		beta	W	q-value	beta	W	q-value	beta	W	q-value		Phyla	beta	W	p-value	q-value		Phyla	W	p-value	q-value
k__Bacteria;p__Bacteroidetes	37.0617	1.79139e-08	8.95697e-08		1.34435	8.82219	1.60349e-18	1.24593	3.14926	0.00233832			>0.05		k__Bacteria;__	-0.189577	-2.44902	0.0143246	0.0286492		k__Bacteria;p__OD1	329.241	8.79929e-68	2.19982e-67
k__Bacteria;p__Proteobacteria	29.3909	8.29609e-07	2.76536e-06		1.8768	12.5333	2.45234e-35	1.4535	4.66334	5.1853e-06			>0.05		k__Bacteria;p__Proteobacteria	-0.330397	-3.83856	0.00012376	0.000618799		k__Bacteria;__	62.8352	2.38503e-11	3.40719e-11
k__Bacteria;p__Verrucomicrobia	15.5155	0.000854845	0.00213711				>0.05			>0.05	0.80934	2.3221	0.0288969		k__Bacteria;p__Actinobacteria	-0.379287	-3.26333	0.0011011	0.00367032		k__Bacteria;p__Bacteroidetes	411.844	1.58795e-85	5.29318e-85
k__Bacteria;p__Tenericutes	14.128	0.00171073	0.00342146				>0.05			>0.05	0.910766	5.01598	8.79416e-07		k__Bacteria;p__Tenericutes	-0.181274	-2.59538	0.00944877	0.0236219		k__Bacteria;p__Proteobacteria	766.412	5.55778e-162	5.55778e-161
Unassigned;__	51.7049	1.18427e-11	1.18427e-10		-1.11863	-13.7901	2.92262e-42	-2.08401	-13.3801	2.63396e-40			>0.05		Unassigned;__	0.487663	5.67909	1.35409e-08	1.35409e-07		k__Bacteria;p__Actinobacteria	495.503	1.56468e-103	7.82341e-103
																					k__Bacteria;p__Verrucomicrobia	38.992	1.43671e-06	1.79589e-06
																					k__Bacteria;p__Fusobacteria	21.0834	0.00354471	0.00393857
																					k__Bacteria;p__Tenericutes	183.745	1.08688e-36	1.81146e-36
																					Unassigned;__	213.015	6.41672e-43	1.28334e-42
0-0.9 weeks, test statistics for a generalized linear mixed effects model using a negative binomial distribution
Race					Ethnicity
Phyla	Chi-square	p-value	q-value		Phyla	Chi-square	p-value	q-value
None significant					None significant
1-5.9 weeks, test statistics for a generalized linear mixed effects model using a negative binomial distribution
Race					Ethnicity
Phyla	Chi-square	p-value	q-value		Phyla	Chi-square	p-value	q-value
None significant					None significant
6 weeks-3 months, test statistics for a generalized linear mixed effects model using a negative binomial distribution
Race					Ethnicity
Phyla	Chi-square	p-value	q-value		Phyla	Chi-square	p-value	q-value
None significant					None significant
3-11.9 months, test statistics for a generalized linear mixed effects model using a negative binomial distribution
Race					Ethnicity
Phyla	Chi-square	p-value	q-value		Phyla	Chi-square	p-value	q-value
None significant					None significant
12-35.9 months, test statistics for a generalized linear mixed effects model using a negative binomial distribution
Race					Ethnicity
Phyla	Chi-square	p-value	q-value		Phyla	Chi-square	p-value	q-value
None significant					None significant
3-6 years, test statistics for a generalized linear mixed effects model using a negative binomial distribution
Race					Ethnicity
Phyla	Chi-square	p-value	q-value		Phyla	Chi-square	p-value	q-value
None significant					None significant
6-12 years, test statistics for a generalized linear mixed effects model using a negative binomial distribution
Race					Ethnicity
Phyla	Chi-square	p-value	q-value		Phyla	Chi-square	p-value	q-value
None significant					None significant
