# Supplementary material for: Human microbiome variation associated with race and ethnicity emerges as early as 3 months of age
Source: PLoS Biol. 2023 Aug 17;21(8):e3002230. doi: 10.1371/journal.pbio.3002230 (PMC10434942; doi:10.1371/journal.pbio.3002230)
Supplement: S7 Table — (XLSX) [file pbio.3002230.s035.xlsx]

## Sheet: Sheet1
Table S7. Test statistics for differential abundance analyses at the family level.
All samples, analysis of compositions of microbiomes with bias correction (ANCOM-BC) test statistics
Race															Ethnicity						Age
					Black vs. White			Asian/Pacific Islander vs. White			Asian/Pacific Islander vs. Black				Non-Hispanic vs. Hispanic
Family	W	p-value	q-value		beta	W	q-value	beta	W	q-value	beta	W	q-value		Family	beta	W	p-value	q-value		Family	W	p-value	q-value
k__Bacteria;p__OD1;c__;o__;f__	14.7462	0.00125582	0.00368896		0.642705	6.26452	9.76483e-10	-2.93918	-18.7101	6.42186e-77	-1.68434	-7.80481	9.73298e-14		k__Bacteria;p__Bacteroidetes;c__Bacteroidia;o__Bacteroidales;f__Rikenellaceae	0.329673	3.20703	0.00134112	0.00700365		k__Bacteria;p__OD1;c__;o__;f__	568.091	3.55e-119	2.78e-118
k__Bacteria;__;__;__;__	8.93891	0.0229071	0.0448597		-2.75794	-11.9083	1.00722e-31	-6.20807	-34.2916	4.92418e-256	-3.13811	-11.3353	4.29709e-28		k__Bacteria;p__Proteobacteria;c__Gammaproteobacteria;o__Enterobacteriales;f__Enterobacteriaceae	-0.329518	-2.72069	0.00651459	0.0255155		k__Bacteria;p__Firmicutes;c__Clostridia;o__Clostridiales;f__Ruminococcaceae	620.381	1.87e-130	1.76e-129
k__Bacteria;p__Firmicutes;c__Clostridia;o__Clostridiales;f__Clostridiaceae	13.661	0.00216068	0.00534485		0.447694	3.19503	0.00211981								k__Bacteria;p__Bacteroidetes;c__Bacteroidia;o__Bacteroidales;f__Prevotellaceae	-1.10528	-6.46683	1.0008e-10	2.35189e-09		k__Bacteria;p__Firmicutes;c__Clostridia;o__Clostridiales;f__Lachnospiraceae	239.872	1.2e-48	3.12e-48
k__Bacteria;p__Firmicutes;c__Clostridia;o__Clostridiales;__	11.8102	0.00545095	0.0121997					-0.932266	-3.35041	0.00270896					k__Bacteria;p__Firmicutes;c__Bacilli;o__Lactobacillales;f__Streptococcaceae	-0.279447	-2.66225	0.007762	0.0260581		k__Bacteria;__;__;__;__	16.383	0.0236791	0.0236791
k__Bacteria;p__Proteobacteria;c__Gammaproteobacteria;o__Enterobacteriales;f__Enterobacteriaceae	18.0924	0.00023568	0.00092308		1.96709	11.2156	2.00874e-28	1.76404	3.59826	0.00136877					k__Bacteria;p__Firmicutes;c__Clostridia;o__Clostridiales;f__	-0.457793	-3.81398	0.000136749	0.000918172		k__Bacteria;p__Firmicutes;c__Erysipelotrichi;o__Erysipelotrichales;f__Erysipelotrichaceae	164.478	1.33e-32	2.41e-32
k__Bacteria;p__Bacteroidetes;c__Bacteroidia;o__Bacteroidales;f__Prevotellaceae	105.561	2.3923e-23	1.12438e-21		0.864015	5.37785	1.68708e-07	2.3799	5.51034	2.80544e-07	1.8279	3.97859	0.000242634		k__Bacteria;p__Bacteroidetes;c__Bacteroidia;o__Bacteroidales;f__Bacteroidaceae	0.810906	4.94588	7.58002e-07	1.18754e-05		k__Bacteria;p__Firmicutes;c__Clostridia;o__Clostridiales;f__Clostridiaceae	43.6823	1.71e-07	1.75e-07
k__Bacteria;p__Firmicutes;c__Clostridia;o__Clostridiales;f__	25.0823	7.15274e-06	4.80255e-05												k__Bacteria;p__Firmicutes;c__Bacilli;o__Gemellales;f__Gemellaceae	0.170859	2.81344	0.00490144	0.0209425		k__Bacteria;p__Bacteroidetes;c__Bacteroidia;o__Bacteroidales;f__Rikenellaceae	329.708	6.99e-68	2.99e-67
k__Bacteria;p__Firmicutes;c__Clostridia;o__Clostridiales;f__[Tissierellaceae]	8.79585	0.0246056	0.0462586		0.397072	4.16912	5.52752e-05	1.59494	5.28943	8.23826e-07	1.50989	4.79805	7.85071e-06		k__Bacteria;p__Verrucomicrobia;c__Verrucomicrobiae;o__Verrucomicrobiales;f__Verrucomicrobiaceae	0.354694	2.69096	0.00712467	0.0257584		k__Bacteria;p__Firmicutes;c__Clostridia;o__Clostridiales;__	982.255	1.23e-208	2.89e-207
k__Bacteria;p__Firmicutes;c__Clostridia;o__Clostridiales;f__Veillonellaceae	21.9255	3.46714e-05	0.000181062		1.88182	15.5527	7.17278e-53				-1.13757	-3.34528	0.00236928		k__Bacteria;p__Fusobacteria;c__Fusobacteriia;o__Fusobacteriales;f__Fusobacteriaceae	0.221065	2.89059	0.00384514	0.0180722		k__Bacteria;p__Proteobacteria;c__Gammaproteobacteria;o__Enterobacteriales;f__Enterobacteriaceae	988.004	7.03e-210	3.3e-208
k__Bacteria;p__Bacteroidetes;c__Bacteroidia;o__Bacteroidales;f__[Odoribacteraceae]	16.5943	0.000498457	0.00180211								0.523504	2.4607	0.0271787		k__Bacteria;p__OD1;__;__;__	0.531436	4.42968	9.43743e-06	8.9668e-05		k__Bacteria;p__Firmicutes;c__Clostridia;o__Clostridiales;f__[Mogibacteriaceae]	396.174	3.72e-82	1.94e-81
k__Bacteria;p__Proteobacteria;c__Betaproteobacteria;o__Burkholderiales;f__Alcaligenaceae	10.3026	0.011584	0.0247477												Unassigned;__;__;__;__	0.734691	7.34436	2.0674e-13	9.71676e-12		k__Bacteria;p__Bacteroidetes;c__Bacteroidia;o__Bacteroidales;f__Prevotellaceae	62.7627	2.47e-11	2.97e-11
k__Bacteria;p__Firmicutes;c__Clostridia;o__Clostridiales;f__Peptostreptococcaceae	28.8743	1.07413e-06	1.2621e-05					-2.3229	-6.52619	6.34149e-10	-2.23318	-6.0924	9.08406e-09		k__Bacteria;p__Proteobacteria;c__Gammaproteobacteria;o__Pseudomonadales;f__Pseudomonadaceae	0.257594	4.42736	9.53915e-06	8.9668e-05		k__Bacteria;p__Firmicutes;c__Bacilli;o__Lactobacillales;f__Streptococcaceae	371.811	6.39e-77	3e-76
k__Bacteria;p__Bacteroidetes;c__Bacteroidia;o__Bacteroidales;f__Porphyromonadaceae	19.501	0.00011653	0.000497901		1.10022	7.3186	7.85117e-13	1.20469	3.35507	0.00270896					k__Bacteria;p__Firmicutes;c__Bacilli;o__Turicibacterales;f__Turicibacteraceae	0.345184	4.04826	5.16002e-05	0.000404202		k__Bacteria;p__Firmicutes;c__Clostridia;o__Clostridiales;f__	280.754	2.17e-57	6.79e-57
k__Bacteria;p__Proteobacteria;c__Gammaproteobacteria;o__Pseudomonadales;f__Moraxellaceae	15.8027	0.000740474	0.00248588		0.427485	4.52174	1.15305e-05								k__Bacteria;p__Firmicutes;c__Bacilli;__;__	0.208933	3.66491	0.00024743	0.00145365		k__Bacteria;p__Firmicutes;c__Clostridia;o__Clostridiales;f__[Tissierellaceae]	82.3644	2.32e-15	3.11e-15
k__Bacteria;p__Verrucomicrobia;c__Verrucomicrobiae;o__Verrucomicrobiales;f__Verrucomicrobiaceae	13.7925	0.00202319	0.00534485												k__Bacteria;p__Firmicutes;c__Clostridia;__;__	-0.192175	-2.54249	0.0110065	0.034487		k__Bacteria;p__Firmicutes;c__Clostridia;o__Clostridiales;f__Veillonellaceae	183.294	1.36e-36	2.89e-36
k__Bacteria;p__Proteobacteria;c__Alphaproteobacteria;o__RF32;f__	26.4031	3.69547e-06	2.89479e-05		-0.517608	-11.2716	1.21705e-28														k__Bacteria;p__Bacteroidetes;c__Bacteroidia;o__Bacteroidales;f__Bacteroidaceae	527.42	2.08e-110	1.4e-109
k__Bacteria;p__Firmicutes;c__Bacilli;o__Bacillales;f__Staphylococcaceae	9.77095	0.0151111	0.0308791		0.721151	6.96474	9.66458e-12														k__Bacteria;p__Bacteroidetes;c__Bacteroidia;o__Bacteroidales;f__[Odoribacteraceae]	107.601	1.3e-20	2.03e-20
k__Bacteria;p__Firmicutes;c__Bacilli;o__Lactobacillales;f__Lactobacillaceae	15.3104	0.000947149	0.00296773		0.321638	2.3035	0.031212	-0.656323	-2.91657	0.0108939	-0.665944	-2.57637	0.0203849								k__Bacteria;p__Firmicutes;c__Bacilli;o__Gemellales;f__Gemellaceae	47.5791	2.87e-08	3.13e-08
k__Bacteria;p__Fusobacteria;c__Fusobacteriia;o__Fusobacteriales;f__Fusobacteriaceae	12.243	0.0043903	0.0103172		-0.338601	-5.76	1.97667e-08	0.843171	2.90194	0.0108939	1.49379	5.11061	1.74835e-06								k__Bacteria;p__Actinobacteria;c__Actinobacteria;o__Bifidobacteriales;f__Bifidobacteriaceae	187.399	1.82e-37	4.27e-37
k__Bacteria;p__OD1;__;__;__	24.6363	8.93996e-06	5.25222e-05		-2.04233	-11.8006	3.03691e-31	-3.98809	-25.0871	1.61718e-137	-1.63374	-8.05405	1.96248e-14								k__Bacteria;p__Actinobacteria;c__Actinobacteria;o__Actinomycetales;f__Actinomycetaceae	237.425	3.98e-48	9.85e-48
k__Bacteria;p__Bacteroidetes;c__Bacteroidia;o__Bacteroidales;f__[Barnesiellaceae]	13.7127	0.00210554	0.00534485					-1.92765	-12.769	2.87199e-36	0.51551	2.38297	0.0290173								k__Bacteria;p__Proteobacteria;c__Betaproteobacteria;o__Burkholderiales;f__Alcaligenaceae	404.572	5.81e-84	3.42e-83
Unassigned;__;__;__;__	65.0587	1.49184e-14	3.50583e-13		-1.28789	-12.6299	2.26308e-35														k__Bacteria;p__Firmicutes;c__Clostridia;o__Clostridiales;f__Peptostreptococcaceae	119.714	3.74e-23	6.07e-23
k__Bacteria;p__Bacteroidetes;c__Bacteroidia;o__Bacteroidales;f__[Paraprevotellaceae]	19.8446	9.81367e-05	0.000461242					0.748825	2.71553	0.0172778	0.93764	3.1982	0.00338811								k__Bacteria;p__Bacteroidetes;c__Bacteroidia;o__Bacteroidales;f__Porphyromonadaceae	54.9277	9.59e-10	1.07e-09
k__Bacteria;p__Firmicutes;c__Clostridia;o__Clostridiales;f__Eubacteriaceae	29.0918	9.63437e-07	1.2621e-05					-0.633787	-3.95588	0.000358389											k__Bacteria;p__Actinobacteria;c__Coriobacteriia;o__Coriobacteriales;f__Coriobacteriaceae	91.2126	3.39e-17	4.83e-17
k__Bacteria;p__Firmicutes;c__Bacilli;__;__	28.3969	1.36372e-06	1.2819e-05		-0.830268	-14.8898	9.01621e-49														k__Bacteria;p__Proteobacteria;c__Gammaproteobacteria;o__Pseudomonadales;f__Moraxellaceae	80.9511	4.54e-15	5.77e-15
																					k__Bacteria;p__Verrucomicrobia;c__Verrucomicrobiae;o__Verrucomicrobiales;f__Verrucomicrobiaceae	45.5734	7.2e-08	7.69e-08
																					k__Bacteria;p__Firmicutes;c__Clostridia;o__Clostridiales;f__Christensenellaceae	107.284	1.51e-20	2.29e-20
																					k__Bacteria;p__Actinobacteria;c__Actinobacteria;o__Actinomycetales;f__Corynebacteriaceae	168.718	1.68e-33	3.39e-33
																					k__Bacteria;p__Proteobacteria;c__Alphaproteobacteria;o__RF32;f__	298.756	3.02e-61	1.09e-60
																					k__Bacteria;p__Firmicutes;c__Bacilli;o__Bacillales;f__Staphylococcaceae	281.847	1.26e-57	4.24e-57
																					k__Bacteria;p__Firmicutes;c__Bacilli;o__Lactobacillales;f__Lactobacillaceae	165.496	8.11e-33	1.52e-32
																					k__Bacteria;p__Fusobacteria;c__Fusobacteriia;o__Fusobacteriales;f__Fusobacteriaceae	106.763	1.94e-20	2.85e-20
																					k__Bacteria;p__OD1;__;__;__	315.603	7.4e-65	2.9e-64
																					k__Bacteria;p__Bacteroidetes;c__Bacteroidia;o__Bacteroidales;f__[Barnesiellaceae]	61.459	4.55e-11	5.34e-11
																					Unassigned;__;__;__;__	124.995	2.91e-24	4.88e-24
																					k__Bacteria;p__Bacteroidetes;c__Bacteroidia;o__Bacteroidales;f__[Paraprevotellaceae]	81.1475	4.14e-15	5.4e-15
																					k__Bacteria;p__Proteobacteria;c__Gammaproteobacteria;o__Pasteurellales;f__Pasteurellaceae	127.895	7.13e-25	1.24e-24
																					k__Bacteria;p__Firmicutes;c__Clostridia;o__Clostridiales;f__Eubacteriaceae	44.8412	1.01e-07	1.05e-07
																					k__Bacteria;p__Proteobacteria;c__Gammaproteobacteria;o__Pseudomonadales;f__Pseudomonadaceae	60.9966	5.65e-11	6.47e-11
																					k__Bacteria;p__Bacteroidetes;c__Bacteroidia;o__Bacteroidales;__	168.659	1.73e-33	3.39e-33
																					k__Bacteria;p__Proteobacteria;c__Deltaproteobacteria;o__Desulfovibrionales;f__Desulfovibrionaceae	69.1088	1.25e-12	1.54e-12
																					k__Bacteria;p__Proteobacteria;c__Epsilonproteobacteria;o__Campylobacterales;f__Campylobacteraceae	89.7367	6.87e-17	9.5e-17
																					k__Bacteria;p__Firmicutes;c__Bacilli;o__Lactobacillales;f__Enterococcaceae	936.632	9.03e-199	1.42e-197
																					k__Bacteria;p__Firmicutes;c__Bacilli;o__Turicibacterales;f__Turicibacteraceae	790.49	3.49e-167	4.11e-166
																					k__Bacteria;p__Actinobacteria;c__Actinobacteria;o__Actinomycetales;f__Micrococcaceae	183.569	1.18e-36	2.65e-36
																					k__Bacteria;p__Firmicutes;c__Bacilli;__;__	270.514	3.37e-55	9.89e-55
																					k__Bacteria;p__Firmicutes;c__Clostridia;__;__	252.766	2.1e-51	5.81e-51
0-0.9 weeks, test statistics for a generalized linear mixed effects model using a negative binomial distribution
Race					Ethnicity
Family	Chi-square	p-value	q-value		Family	Chi-square	p-value	q-value
None significant					None significant
1-5.9 weeks, test statistics for a generalized linear mixed effects model using a negative binomial distribution
Race					Ethnicity
Family	Chi-square	p-value	q-value		Family	Chi-square	p-value	q-value
None significant					None significant
6 weeks-2.9 months, test statistics for a generalized linear mixed effects model using a negative binomial distribution
Race					Ethnicity
Family	Chi-square	p-value	q-value		Family	Chi-square	p-value	q-value
None significant					None significant
3-11.9 months, test statistics for a generalized linear mixed effects model using a negative binomial distribution
Race					Ethnicity
Family	Chi-square	p-value	q-value		Family	Chi-square	p-value	q-value
None significant					None significant
12-35.9 months, test statistics for a generalized linear mixed effects model using a negative binomial distribution
Race					Ethnicity
Family	Chi-square	p-value	q-value		Family	Chi-square	p-value	q-value
None significant					None significant
3-6 years, test statistics for a generalized linear mixed effects model using a negative binomial distribution
Race					Ethnicity
Family	Chi-square	p-value	q-value		Family	Chi-square	p-value	q-value
None significant					None significant
6-12 years, test statistics for a generalized linear mixed effects model using a negative binomial distribution
Race					Ethnicity
Family	Chi-square	p-value	q-value		Family	Chi-square	p-value	q-value
None significant					None significant
