# Supplementary material for: Human microbiome variation associated with race and ethnicity emerges as early as 3 months of age
Source: PLoS Biol. 2023 Aug 17;21(8):e3002230. doi: 10.1371/journal.pbio.3002230 (PMC10434942; doi:10.1371/journal.pbio.3002230)
Supplement: S8 Table — (XLSX) [file pbio.3002230.s036.xlsx]

## Sheet: Sheet1
Table S8. Test statistics for differential abundance analyses at the genus level.
All samples, analysis of compositions of microbiomes with bias correction (ANCOM-BC) test statistics
Race															Ethnicity						Age
					Black vs. White			Asian/Pacific Islander vs. White			Asian/Pacific Islander vs. Black				Non-Hispanic vs. Hispanic
Genus	W	p-value	q-value		beta	W	q-value	beta	W	q-value	beta	W	q-value		Genus	beta	W	p-value	q-value		Genus	W	p-value	q-value
k__Bacteria;p__OD1;c__;o__;f__;g__	16.6664	0.0004808	0.00157702		-1.01546	-5.57496	7.51951e-08	-2.84867	-17.6816	1.56997e-68	-1.56848	-7.09421	2.15951e-11		k__Bacteria;p__Firmicutes;c__Erysipelotrichi;o__Erysipelotrichales;f__Erysipelotrichaceae;g__[Eubacterium]	0.586549	4.43909	9.03421e-06	6.73459e-05		k__Bacteria;p__OD1;c__;o__;f__;g__	376.232	7.17472e-78	2.17899e-77
k__Bacteria;p__Firmicutes;c__Clostridia;o__Clostridiales;f__Ruminococcaceae;__	10.9083	0.00855696	0.0200477												k__Bacteria;p__Proteobacteria;c__Gammaproteobacteria;o__Enterobacteriales;f__Enterobacteriaceae;__	-0.4394	-3.49225	0.00047897	0.00218197		k__Bacteria;p__Firmicutes;c__Clostridia;o__Clostridiales;f__Ruminococcaceae;__	351.076	1.81368e-72	4.79748e-72
k__Bacteria;p__Firmicutes;c__Clostridia;o__Clostridiales;f__Lachnospiraceae;g__Dorea	10.4691	0.0106585	0.0236216		-0.566383	-3.97707	0.000139537	-1.41363	-4.87975	9.55967e-06					k__Bacteria;p__Firmicutes;c__Erysipelotrichi;o__Erysipelotrichales;f__Erysipelotrichaceae;g__	-0.697609	-5.61073	2.0148e-08	2.75357e-07		k__Bacteria;p__Firmicutes;c__Clostridia;o__Clostridiales;f__Lachnospiraceae;g__Dorea	295.731	1.34384e-60	2.8255e-60
k__Bacteria;p__Firmicutes;c__Clostridia;o__Clostridiales;f__Lachnospiraceae;__	20.8178	6.03257e-05	0.000224851		0.423815	3.06805	0.00346425	-1.41701	-3.98946	0.000357608	-1.66387	-4.40897	6.63119e-05		k__Bacteria;p__Bacteroidetes;c__Bacteroidia;o__Bacteroidales;f__Prevotellaceae;g__Prevotella	-1.17667	-6.71467	1.88492e-11	7.72817e-10		k__Bacteria;__;__;__;__;__	56.2476	5.18797e-10	6.07733e-10
k__Bacteria;p__Firmicutes;c__Clostridia;o__Clostridiales;f__Clostridiaceae;g__Clostridium	15.9118	0.000701181	0.00221142		0.431372	2.7789	0.00860094								k__Bacteria;p__Firmicutes;c__Clostridia;o__Clostridiales;f__;g__	-0.5298	-4.40784	1.04406e-05	7.1344e-05		k__Bacteria;p__Firmicutes;c__Erysipelotrichi;o__Erysipelotrichales;f__Erysipelotrichaceae;g__[Eubacterium]	242.408	3.4353e-49	6.8706e-49
k__Bacteria;p__Firmicutes;c__Clostridia;o__Clostridiales;__;__	11.8005	0.00547744	0.0140359		-0.543982	-4.70885	5.87343e-06	-0.87124	-3.29658	0.00417233					k__Bacteria;p__Firmicutes;c__Clostridia;o__Clostridiales;f__Veillonellaceae;g__Veillonella	0.329147	2.42339	0.0153764	0.0466987		k__Bacteria;p__Firmicutes;c__Clostridia;o__Clostridiales;f__Ruminococcaceae;g__Oscillospira	207.305	1.05644e-41	1.84315e-41
k__Bacteria;p__Proteobacteria;c__Gammaproteobacteria;o__Enterobacteriales;f__Enterobacteriaceae;__	21.6585	3.96238e-05	0.000171008		1.95514	10.689	1.5659e-25	2.12264	3.95167	0.000369773					k__Bacteria;p__Bacteroidetes;c__Bacteroidia;o__Bacteroidales;f__Bacteroidaceae;g__Bacteroides	0.745927	4.51598	6.3024e-06	5.74219e-05		k__Bacteria;p__Firmicutes;c__Clostridia;o__Clostridiales;f__Lachnospiraceae;__	354.433	3.45026e-73	9.75589e-73
k__Bacteria;p__Firmicutes;c__Erysipelotrichi;o__Erysipelotrichales;f__Erysipelotrichaceae;g__	27.1347	2.5633e-06	2.33545e-05												k__Bacteria;p__Firmicutes;c__Erysipelotrichi;o__Erysipelotrichales;f__Erysipelotrichaceae;g__Clostridium	0.772263	5.81621	6.01954e-09	9.87204e-08		k__Bacteria;p__Firmicutes;c__Clostridia;o__Clostridiales;f__Clostridiaceae;g__Clostridium	198.489	7.95827e-40	1.33179e-39
k__Bacteria;p__Bacteroidetes;c__Bacteroidia;o__Bacteroidales;f__Prevotellaceae;g__Prevotella	101.865	1.51821e-22	1.24493e-20		0.828484	5.16186	6.46752e-07	2.3197	5.2612	1.44908e-06	1.65555	3.51013	0.00154895		k__Bacteria;p__Firmicutes;c__Clostridia;o__Clostridiales;f__Veillonellaceae;g__Dialister	-0.507209	-3.68413	0.000229488	0.00117613		k__Bacteria;p__Bacteroidetes;c__Bacteroidia;o__Bacteroidales;f__Rikenellaceae;__	218.083	5.33354e-44	9.50761e-44
k__Bacteria;p__Firmicutes;c__Clostridia;o__Clostridiales;f__;g__	23.1989	1.83425e-05	9.40055e-05												k__Bacteria;p__Firmicutes;c__Clostridia;o__Clostridiales;f__Lachnospiraceae;g__Roseburia	-0.381447	-2.57908	0.00990633	0.031243		k__Bacteria;p__Firmicutes;c__Clostridia;o__Clostridiales;__;__	728.833	7.26912e-154	8.51525e-153
k__Bacteria;p__Firmicutes;c__Clostridia;o__Clostridiales;f__Ruminococcaceae;g__Ruminococcus	11.6617	0.00587123	0.0145891		-0.970402	-7.95218	1.15597e-14	-1.12151	-3.9656	0.000369773					k__Bacteria;p__Actinobacteria;c__Actinobacteria;o__Actinomycetales;f__Actinomycetaceae;g__Varibaculum	0.190898	2.38821	0.0169307	0.0495827		k__Bacteria;p__Proteobacteria;c__Gammaproteobacteria;o__Enterobacteriales;f__Enterobacteriaceae;__	1272.79	1.68574e-271	1.38231e-269
k__Bacteria;p__Firmicutes;c__Clostridia;o__Clostridiales;f__[Tissierellaceae];g__Peptoniphilus	9.36625	0.0185001	0.0379252					0.691436	2.76695	0.0183332	0.885049	3.42105	0.00199137		k__Bacteria;p__Firmicutes;c__Clostridia;o__Clostridiales;f__Lachnospiraceae;g__Clostridium	0.879501	5.87544	4.2172e-09	8.64527e-08		k__Bacteria;p__Firmicutes;c__Clostridia;o__Clostridiales;f__[Mogibacteriaceae];g__	121.031	1.97896e-23	2.70457e-23
k__Bacteria;p__Firmicutes;c__Clostridia;o__Clostridiales;f__Lachnospiraceae;g__Blautia	17.5155	0.000314471	0.00107444		0.756687	5.54017	8.5443e-08	-1.96486	-6.09377	1.48877e-08	-2.51553	-7.22261	1.05821e-11		k__Bacteria;p__Firmicutes;c__Clostridia;o__Clostridiales;f__Ruminococcaceae;g__	-0.447895	-4.48744	7.20828e-06	5.91079e-05		k__Bacteria;p__Firmicutes;c__Erysipelotrichi;o__Erysipelotrichales;f__Erysipelotrichaceae;g__	190.058	4.94618e-38	8.11174e-38
k__Bacteria;p__Firmicutes;c__Clostridia;o__Clostridiales;f__Lachnospiraceae;g__Coprococcus	12.003	0.00495001	0.0130936		-0.358978	-2.33755	0.0289397	-1.54493	-4.83218	1.09389e-05	-0.946642	-2.6503	0.0180403		k__Bacteria;p__OD1;__;__;__;__	0.492717	4.10081	4.11698e-05	0.000259687		k__Bacteria;p__Firmicutes;c__Bacilli;o__Lactobacillales;f__Streptococcaceae;g__Streptococcus	386.759	3.92246e-80	1.23708e-79
k__Bacteria;p__Firmicutes;c__Erysipelotrichi;o__Erysipelotrichales;f__Erysipelotrichaceae;g__Clostridium	23.6992	1.42827e-05	8.36556e-05												k__Bacteria;p__Bacteroidetes;c__Bacteroidia;o__Bacteroidales;f__[Barnesiellaceae];g__	-0.237311	-2.86949	0.00411132	0.0142883		k__Bacteria;p__Firmicutes;c__Clostridia;o__Clostridiales;f__Ruminococcaceae;g__Faecalibacterium	624.631	2.26511e-131	2.06377e-130
k__Bacteria;p__Firmicutes;c__Clostridia;o__Clostridiales;f__Veillonellaceae;g__Dialister	72.0788	4.45971e-16	1.82848e-14		0.522025	3.89166	0.000189863								Unassigned;__;__;__;__;__	0.696148	6.91444	4.69727e-12	3.85176e-10		k__Bacteria;p__Firmicutes;c__Clostridia;o__Clostridiales;f__;g__	43.6253	1.75415e-07	1.97042e-07
k__Bacteria;p__Firmicutes;c__Clostridia;o__Clostridiales;f__Lachnospiraceae;g__Roseburia	9.75053	0.0152661	0.032098		-0.392169	-2.41656	0.023792								k__Bacteria;p__Proteobacteria;c__Gammaproteobacteria;o__Pseudomonadales;f__Pseudomonadaceae;g__Pseudomonas	0.211123	3.70685	0.000209852	0.00114719		k__Bacteria;p__Firmicutes;c__Clostridia;o__Clostridiales;f__[Tissierellaceae];g__Anaerococcus	542.553	1.13811e-113	6.6661e-113
k__Bacteria;p__Proteobacteria;c__Betaproteobacteria;o__Burkholderiales;f__Alcaligenaceae;g__Sutterella	12.2335	0.00441131	0.0120576												k__Bacteria;p__Bacteroidetes;c__Bacteroidia;o__Bacteroidales;f__Rikenellaceae;g__Alistipes	0.317745	2.92982	0.00339159	0.0126414		k__Bacteria;p__Firmicutes;c__Clostridia;o__Clostridiales;f__Veillonellaceae;g__Veillonella	813.205	4.31729e-172	8.85045e-171
k__Bacteria;p__Bacteroidetes;c__Bacteroidia;o__Bacteroidales;f__Porphyromonadaceae;g__Parabacteroides	24.6153	9.03402e-06	6.17324e-05		1.06391	7.03693	1.0072e-11	0.909692	2.52215	0.0325786					k__Bacteria;p__Firmicutes;c__Clostridia;o__Clostridiales;f__Ruminococcaceae;g__Gemmiger	-0.733233	-5.29265	1.20555e-07	1.41222e-06		k__Bacteria;p__Bacteroidetes;c__Bacteroidia;o__Bacteroidales;f__Bacteroidaceae;g__Bacteroides	348.399	6.81055e-72	1.7452e-71
k__Bacteria;p__Actinobacteria;c__Coriobacteriia;o__Coriobacteriales;f__Coriobacteriaceae;g__	23.4288	1.63508e-05	8.93842e-05		0.321535	3.99661	0.000131723								k__Bacteria;p__Firmicutes;c__Clostridia;o__Clostridiales;f__Lachnospiraceae;g__Epulopiscium	0.341144	4.83224	1.35002e-06	1.38377e-05		k__Bacteria;p__Firmicutes;c__Clostridia;o__Clostridiales;f__Ruminococcaceae;g__Ruminococcus	374.75	1.49324e-77	4.37305e-77
k__Bacteria;p__Proteobacteria;c__Gammaproteobacteria;o__Pseudomonadales;f__Moraxellaceae;g__Acinetobacter	20.9585	5.62288e-05	0.00021956		0.33501	3.37723	0.00127747								k__Bacteria;p__Firmicutes;c__Clostridia;o__Clostridiales;f__Peptostreptococcaceae;g__	0.328149	2.8641	0.00418194	0.0142883		k__Bacteria;p__Firmicutes;c__Clostridia;o__Clostridiales;f__[Tissierellaceae];g__Peptoniphilus	500.983	1.03268e-104	5.29248e-104
k__Bacteria;p__Verrucomicrobia;c__Verrucomicrobiae;o__Verrucomicrobiales;f__Verrucomicrobiaceae;g__Akkermansia	9.20505	0.020053	0.0392081												k__Bacteria;p__Actinobacteria;c__Coriobacteriia;o__Coriobacteriales;f__Coriobacteriaceae;g__Eggerthella	0.370775	3.34591	0.000820132	0.00336254		k__Bacteria;p__Firmicutes;c__Clostridia;o__Clostridiales;f__Lachnospiraceae;g__Blautia	567.001	6.10302e-119	4.54952e-118
k__Bacteria;p__Firmicutes;c__Clostridia;o__Clostridiales;f__Lachnospiraceae;g__Clostridium	9.20214	0.0200822	0.0392081												k__Bacteria;p__Firmicutes;c__Clostridia;o__Clostridiales;f__Lachnospiraceae;g__	-0.344392	-3.39003	0.00069886	0.00301613		k__Bacteria;p__Firmicutes;c__Clostridia;o__Clostridiales;f__Lachnospiraceae;g__Coprococcus	780.365	5.37734e-165	7.34903e-164
k__Bacteria;p__Proteobacteria;c__Alphaproteobacteria;o__RF32;f__;g__	21.442	4.4152e-05	0.000181023		-0.574666	-11.9214	1.50216e-31								k__Bacteria;p__Firmicutes;c__Bacilli;o__Lactobacillales;f__Streptococcaceae;g__Lactococcus	-0.839547	-6.28295	3.32217e-10	9.0806e-09		k__Bacteria;p__Firmicutes;c__Erysipelotrichi;o__Erysipelotrichales;f__Erysipelotrichaceae;g__Clostridium	391.664	3.46239e-81	1.13566e-80
k__Bacteria;p__Firmicutes;c__Bacilli;o__Bacillales;f__Staphylococcaceae;g__Staphylococcus	10.7032	0.00948124	0.0215962		0.647156	5.88571	1.25004e-08								k__Bacteria;p__Firmicutes;c__Bacilli;o__Turicibacterales;f__Turicibacteraceae;g__Turicibacter	0.319094	3.76757	0.000164846	0.000965528		k__Bacteria;p__Actinobacteria;c__Actinobacteria;o__Bifidobacteriales;f__Bifidobacteriaceae;g__Bifidobacterium	296.805	7.91283e-61	1.70751e-60
k__Bacteria;p__Firmicutes;c__Clostridia;o__Clostridiales;f__Veillonellaceae;g__Megasphaera	29.2907	8.72252e-07	1.02178e-05		1.63557	10.5713	4.74464e-25				-1.49275	-5.28687	9.38851e-07		k__Bacteria;p__Firmicutes;c__Bacilli;__;__;__	0.156684	2.692	0.00710255	0.0232964		k__Bacteria;p__Firmicutes;c__Clostridia;o__Clostridiales;f__Veillonellaceae;g__Dialister	163.213	2.47129e-32	3.61868e-32
k__Bacteria;p__Firmicutes;c__Bacilli;o__Lactobacillales;f__Lactobacillaceae;g__Lactobacillus	11.4396	0.00656066	0.0158228												k__Bacteria;p__Firmicutes;c__Clostridia;__;__;__	-0.238438	-3.07247	0.00212299	0.00828975		k__Bacteria;p__Firmicutes;c__Clostridia;o__Clostridiales;f__Lachnospiraceae;g__Roseburia	890.001	1.09006e-188	2.9795e-187
k__Bacteria;p__Firmicutes;c__Clostridia;o__Clostridiales;f__Ruminococcaceae;g__	14.6288	0.00133179	0.00390024								0.92121	3.08031	0.00591836		k__Bacteria;p__Firmicutes;c__Clostridia;o__Clostridiales;f__Lachnospiraceae;g__Lachnobacterium	0.266633	3.62569	0.000288195	0.00139012		k__Bacteria;p__Actinobacteria;c__Actinobacteria;o__Actinomycetales;f__Actinomycetaceae;g__Varibaculum	445.528	9.00342e-93	3.88569e-92
k__Bacteria;p__OD1;__;__;__;__	22.7504	2.29531e-05	0.000110715		-2.12228	-12.512	1.75484e-34	-3.9067	-24.1825	1.37712e-127	-1.52043	-7.32953	6.38993e-12								k__Bacteria;p__Proteobacteria;c__Betaproteobacteria;o__Burkholderiales;f__Alcaligenaceae;g__Sutterella	177.065	2.85055e-35	4.49509e-35
Unassigned;__;__;__;__;__	61.2349	1.00935e-13	2.75888e-12		-1.35654	-13.4947	6.88976e-40	-1.82602	-11.6351	5.53086e-30											k__Bacteria;p__Firmicutes;c__Clostridia;o__Clostridiales;f__Clostridiaceae;g__SMB53	108.813	7.22337e-21	9.55349e-21
k__Bacteria;p__Firmicutes;c__Clostridia;o__Clostridiales;f__Eubacteriaceae;g__Pseudoramibacter_Eubacterium	26.1954	4.0999e-06	3.05629e-05		-0.236837	-2.59761	0.0145239	-0.476021	-2.97014	0.010483											k__Bacteria;p__Proteobacteria;c__Gammaproteobacteria;o__Pseudomonadales;f__Moraxellaceae;g__Acinetobacter	393.438	1.4389e-81	4.91624e-81
k__Bacteria;p__Firmicutes;c__Clostridia;o__Clostridiales;f__Peptostreptococcaceae;__	22.1549	3.09136e-05	0.000140829					-2.12602	-6.90897	7.90886e-11	-2.1118	-6.44384	1.61138e-09								k__Bacteria;p__Verrucomicrobia;c__Verrucomicrobiae;o__Verrucomicrobiales;f__Verrucomicrobiaceae;g__Akkermansia	21.1156	0.00349779	0.00363062
k__Bacteria;p__Actinobacteria;c__Coriobacteriia;o__Coriobacteriales;f__Coriobacteriaceae;g__Collinsella	26.9084	2.87042e-06	2.35374e-05		1.30082	9.08417	7.78964e-19				-0.774542	-2.84384	0.010881								k__Bacteria;p__Firmicutes;c__Clostridia;o__Clostridiales;f__Christensenellaceae;g__	57.283	3.20227e-10	3.80559e-10
k__Bacteria;p__Firmicutes;c__Clostridia;o__Clostridiales;f__Ruminococcaceae;g__Gemmiger	30.0715	5.90315e-07	8.06764e-06																		k__Bacteria;p__Actinobacteria;c__Actinobacteria;o__Actinomycetales;f__Corynebacteriaceae;g__Corynebacterium	442.728	3.60528e-92	1.47817e-91
k__Bacteria;p__Firmicutes;c__Clostridia;o__Clostridiales;f__Lachnospiraceae;g__Epulopiscium	12.734	0.00343454	0.00971146					-0.479087	-3.25345	0.00461752											k__Bacteria;p__Firmicutes;c__Clostridia;o__Clostridiales;f__Lachnospiraceae;g__Clostridium	219.165	3.13641e-44	5.71523e-44
k__Bacteria;p__Actinobacteria;c__Coriobacteriia;o__Coriobacteriales;f__Coriobacteriaceae;g__Eggerthella	28.5877	1.23961e-06	1.2706e-05		0.413788	3.09721	0.00326918	-0.860365	-4.16342	0.000208683	-0.99077	-4.15475	0.000158989								k__Bacteria;p__Proteobacteria;c__Alphaproteobacteria;o__RF32;f__;g__	160.023	1.17093e-31	1.68449e-31
k__Bacteria;p__Firmicutes;c__Clostridia;o__Clostridiales;f__Lachnospiraceae;g__	44.9568	3.45762e-10	5.67049e-09																		k__Bacteria;p__Firmicutes;c__Clostridia;o__Clostridiales;f__Clostridiaceae;g__	187.732	1.54464e-37	2.48354e-37
k__Bacteria;p__Bacteroidetes;c__Bacteroidia;o__Bacteroidales;f__[Odoribacteraceae];g__Odoribacter	10.2165	0.0120932	0.0260958	Yes																	k__Bacteria;p__Firmicutes;c__Bacilli;o__Bacillales;f__Staphylococcaceae;g__Staphylococcus	548.528	5.86243e-115	3.69784e-114
k__Bacteria;p__Firmicutes;c__Bacilli;o__Lactobacillales;f__Streptococcaceae;g__Lactococcus	57.492	6.55856e-13	1.34451e-11		0.724602	5.89466	1.23146e-08	-0.587483	-3.51307	0.00199332	0.622474	2.88973	0.0096976								k__Bacteria;p__Firmicutes;c__Clostridia;o__Clostridiales;f__Ruminococcaceae;g__Anaerotruncus	207.23	1.09575e-41	1.8719e-41
k__Bacteria;p__Firmicutes;c__Bacilli;__;__;__	19.8272	9.89947e-05	0.000352938		-0.888	-14.6606	9.44602e-47				-1.04641	-5.24616	1.07418e-06								k__Bacteria;p__Firmicutes;c__Clostridia;o__Clostridiales;f__Veillonellaceae;g__Megasphaera	220.78	1.41927e-44	2.645e-44
k__Bacteria;p__Firmicutes;c__Clostridia;o__Clostridiales;f__Lachnospiraceae;g__Lachnobacterium	24.1928	1.1159e-05	7.03877e-05		-0.465466	-7.49166	3.71787e-13	-0.464641	-3.21433	0.00504319											k__Bacteria;p__Firmicutes;c__Clostridia;o__Clostridiales;f__Lachnospiraceae;g__[Ruminococcus]	308.075	3.04258e-63	6.93031e-63
k__Bacteria;p__Firmicutes;c__Clostridia;o__Clostridiales;f__Lachnospiraceae;g__Anaerostipes	14.7587	0.001248	0.00379022		-0.424362	-6.889	2.55959e-11				1.00482	4.33473	8.65225e-05								k__Bacteria;p__Firmicutes;c__Bacilli;o__Lactobacillales;f__Lactobacillaceae;g__Lactobacillus	301.254	8.81169e-62	1.95286e-61
																					k__Bacteria;p__Fusobacteria;c__Fusobacteriia;o__Fusobacteriales;f__Fusobacteriaceae;g__Fusobacterium	405.411	3.83804e-84	1.36834e-83
																					k__Bacteria;p__Firmicutes;c__Clostridia;o__Clostridiales;f__Ruminococcaceae;g__	46.1625	5.49598e-08	6.2593e-08
																					k__Bacteria;p__Actinobacteria;c__Coriobacteriia;o__Coriobacteriales;f__Coriobacteriaceae;g__Atopobium	527.277	2.23167e-110	1.21998e-109
																					k__Bacteria;p__OD1;__;__;__;__	172.931	2.14914e-34	3.32509e-34
																					k__Bacteria;p__Bacteroidetes;c__Bacteroidia;o__Bacteroidales;f__[Barnesiellaceae];g__	289.296	3.21228e-59	6.58517e-59
																					Unassigned;__;__;__;__;__	231.898	6.02535e-47	1.17638e-46
																					k__Bacteria;p__Proteobacteria;c__Gammaproteobacteria;o__Pasteurellales;f__Pasteurellaceae;g__Haemophilus	43.0337	2.29735e-07	2.54572e-07
																					k__Bacteria;p__Firmicutes;c__Clostridia;o__Clostridiales;f__Eubacteriaceae;g__Pseudoramibacter_Eubacterium	59.9947	9.02438e-11	1.08823e-10
																					k__Bacteria;p__Firmicutes;c__Clostridia;o__Clostridiales;f__Peptostreptococcaceae;__	171.683	3.95481e-34	6.00545e-34
																					k__Bacteria;p__Proteobacteria;c__Gammaproteobacteria;o__Pseudomonadales;f__Pseudomonadaceae;g__Pseudomonas	309.572	1.45341e-63	3.40514e-63
																					k__Bacteria;p__Actinobacteria;c__Actinobacteria;o__Actinomycetales;f__Actinomycetaceae;g__Actinomyces	479.11	5.30982e-100	2.41892e-99
																					k__Bacteria;p__Firmicutes;c__Erysipelotrichi;o__Erysipelotrichales;f__Erysipelotrichaceae;g__Coprobacillus	151.993	5.86276e-30	8.28873e-30
																					k__Bacteria;p__Bacteroidetes;c__Bacteroidia;o__Bacteroidales;f__Rikenellaceae;g__Alistipes	149.258	2.22057e-29	3.08621e-29
																					k__Bacteria;p__Firmicutes;c__Clostridia;o__Clostridiales;f__Lachnospiraceae;g__Lachnospira	417.245	1.09492e-86	4.27539e-86
																					k__Bacteria;p__Actinobacteria;c__Coriobacteriia;o__Coriobacteriales;f__Coriobacteriaceae;g__Collinsella	41.4127	4.8021e-07	5.25029e-07
																					k__Bacteria;p__Bacteroidetes;c__Bacteroidia;o__Bacteroidales;__;__	30.1188	7.46305e-05	7.94766e-05
																					k__Bacteria;p__Proteobacteria;c__Deltaproteobacteria;o__Desulfovibrionales;f__Desulfovibrionaceae;g__Bilophila	35.6555	6.43185e-06	6.93963e-06
																					k__Bacteria;p__Proteobacteria;c__Epsilonproteobacteria;o__Campylobacterales;f__Campylobacteraceae;g__Campylobacter	597.291	1.79121e-125	1.46879e-124
																					k__Bacteria;p__Firmicutes;c__Clostridia;o__Clostridiales;f__Veillonellaceae;g__Phascolarctobacterium	62.3905	2.93824e-11	3.65054e-11
																					k__Bacteria;p__Firmicutes;c__Clostridia;o__Clostridiales;f__Ruminococcaceae;g__Gemmiger	117.519	1.08161e-22	1.45396e-22
																					k__Bacteria;p__Firmicutes;c__Clostridia;o__Clostridiales;f__Lachnospiraceae;g__Epulopiscium	227.175	6.13564e-46	1.17005e-45
																					k__Bacteria;p__Firmicutes;c__Erysipelotrichi;o__Erysipelotrichales;f__Erysipelotrichaceae;g__Holdemania	101.663	2.25704e-19	2.93773e-19
																					k__Bacteria;p__Firmicutes;c__Clostridia;o__Clostridiales;f__Peptostreptococcaceae;g__	353.824	4.66043e-73	1.27385e-72
																					k__Bacteria;p__Actinobacteria;c__Coriobacteriia;o__Coriobacteriales;f__Coriobacteriaceae;g__Eggerthella	413.774	6.10737e-86	2.27638e-85
																					k__Bacteria;p__Firmicutes;c__Bacilli;o__Lactobacillales;f__Enterococcaceae;g__Enterococcus	1221.96	1.68784e-260	6.92013e-259
																					k__Bacteria;p__Firmicutes;c__Clostridia;o__Clostridiales;f__Lachnospiraceae;g__	165.427	8.38919e-33	1.25075e-32
																					k__Bacteria;p__Bacteroidetes;c__Bacteroidia;o__Bacteroidales;f__[Odoribacteraceae];g__Odoribacter	75.3562	6.48369e-14	8.17942e-14
																					k__Bacteria;p__Firmicutes;c__Bacilli;o__Lactobacillales;f__Streptococcaceae;g__Lactococcus	83.1982	1.55876e-15	1.99716e-15
																					k__Bacteria;p__Firmicutes;c__Bacilli;o__Turicibacterales;f__Turicibacteraceae;g__Turicibacter	337.227	1.70248e-69	4.10599e-69
																					k__Bacteria;p__Actinobacteria;c__Actinobacteria;o__Actinomycetales;f__Micrococcaceae;g__Rothia	564.604	2.00568e-118	1.37055e-117
																					k__Bacteria;p__Firmicutes;c__Bacilli;__;__;__	785.003	5.35316e-166	8.77918e-165
																					k__Bacteria;p__Firmicutes;c__Clostridia;__;__;__	60.6706	6.57746e-11	8.05003e-11
																					k__Bacteria;p__Firmicutes;c__Bacilli;o__Gemellales;f__Gemellaceae;__	346.849	1.46511e-71	3.64057e-71
																					k__Bacteria;p__Firmicutes;c__Clostridia;o__Clostridiales;f__[Tissierellaceae];g__WAL_1855D	662.563	1.47634e-139	1.51325e-138
																					k__Bacteria;p__Firmicutes;c__Clostridia;o__Clostridiales;f__[Tissierellaceae];g__Finegoldia	497.169	6.84818e-104	3.30324e-103
																					k__Bacteria;p__Firmicutes;c__Clostridia;o__Clostridiales;f__Lachnospiraceae;g__Lachnobacterium	29.8077	8.55176e-05	8.99031e-05
																					k__Bacteria;p__Firmicutes;c__Clostridia;o__Clostridiales;f__Lachnospiraceae;g__Anaerostipes	53.0181	2.32695e-09	2.68746e-09
0-0.9 weeks, test statistics for a generalized linear mixed effects model using a negative binomial distribution
Race															Ethnicity
					Black vs. White			Asian/Pacific Islander vs. White			Asian/Pacific Islander vs. Black				Non-Hispanic vs. Hispanic
Genus	Chi-square	p-value	q-value		Estimate (SE)	z-value	p-adjust	Estimate (SE)	z-value	p-adjust	Estimate (SE)	z-value	p-adjust		Genus	Estimate	Chi-square	p-value	q-value
None significant															None significant
1-5.9 weeks, test statistics for a generalized linear mixed effects model using a negative binomial distribution
Race															Ethnicity
					Black vs. White			Asian/Pacific Islander vs. White			Asian/Pacific Islander vs. Black				Non-Hispanic vs. Hispanic
Genus	Chi-square	p-value	q-value		Estimate (SE)	z-value	p-adjust	Estimate (SE)	z-value	p-adjust	Estimate (SE)	z-value	p-adjust		Genus	Estimate	Chi-square	p-value	q-value
None significant															None significant
6 weeks-2.9 months, test statistics for a generalized linear mixed effects model using a negative binomial distribution
Race															Ethnicity
					Black vs. White			Asian/Pacific Islander vs. White			Asian/Pacific Islander vs. Black				Non-Hispanic vs. Hispanic
Genus	Chi-square	p-value	q-value		Estimate (SE)	z-value	p-adjust	Estimate (SE)	z-value	p-adjust	Estimate (SE)	z-value	p-adjust		Genus	Estimate	Chi-square	p-value	q-value
None significant															None significant
3-11.9 months, test statistics for a generalized linear mixed effects model using a negative binomial distribution
Race															Ethnicity
					Black vs. White			Asian/Pacific Islander vs. White			Asian/Pacific Islander vs. Black				Non-Hispanic vs. Hispanic
Genus	Chi-square	p-value	q-value		Estimate (SE)	z-value	p-adjust	Estimate (SE)	z-value	p-adjust	Estimate (SE)	z-value	p-adjust		Genus	Estimate	Chi-square	p-value	q-value
None significant															None significant
12-35.9 months, test statistics for a generalized linear mixed effects model using a negative binomial distribution
Race															Ethnicity
					Black vs. White			Asian/Pacific Islander vs. White			Asian/Pacific Islander vs. Black				Non-Hispanic vs. Hispanic
Genus	Chi-square	p-value	q-value		Estimate (SE)	z-value	p-adjust	Estimate (SE)	z-value	p-adjust	Estimate (SE)	z-value	p-adjust		Genus	Estimate	Chi-square	p-value	q-value
None significant															None significant
3-5.9 years, test statistics for a generalized linear mixed effects model using a negative binomial distribution
Race															Ethnicity
					Black vs. White			Asian/Pacific Islander vs. White			Asian/Pacific Islander vs. Black				Non-Hispanic vs. Hispanic
Genus	Chi-square	p-value	q-value		Estimate (SE)	z-value	p-adjust	Estimate (SE)	z-value	p-adjust	Estimate (SE)	z-value	p-adjust		Genus	Estimate	Chi-square	p-value	q-value
k__Bacteria;p__Chloroflexi;c__Anaerolineae;o__S0208;f__;g__	21411.9	<0.001	<0.001		1.897 (1680.964)	0.001	1	7.006 (0.048)	146.328	1	5.109 (1680.964)	0.003	1		None significant
6-12 years months, test statistics for a generalized linear mixed effects model using a negative binomial distribution
Race															Ethnicity
					Black vs. White			Asian/Pacific Islander vs. White			Asian/Pacific Islander vs. Black				Non-Hispanic vs. Hispanic
Genus	Chi-square	p-value	q-value		Estimate (SE)	z-value	p-adjust	Estimate (SE)	z-value	p-adjust	Estimate (SE)	z-value	p-adjust		Genus	Estimate	Chi-square	p-value	q-value
None significant															None significant
