# Supplementary material for: Human microbiome variation associated with race and ethnicity emerges as early as 3 months of age
Source: PLoS Biol. 2023 Aug 17;21(8):e3002230. doi: 10.1371/journal.pbio.3002230 (PMC10434942; doi:10.1371/journal.pbio.3002230)
Supplement: S9 Table — (XLSX) [file pbio.3002230.s037.xlsx]

## Sheet: Sheet1
Table S9. Test statistics for differential abundance analyses at the species level.
All samples, analysis of compositions of microbiomes with bias correction (ANCOM-BC) test statistics
Race																Ethnicity						Age
						Black vs. White			Asian/Pacific Islander vs. White			Asian/Pacific Islander vs. Black				Non-Hispanic vs. Hispanic
Species	W	p-value	q-value	Li et al	Same direction?	beta	W	q-value	beta	W	q-value	beta	W	q-value		Species	beta	W	p-value	q-value		Species	W	p-value	q-value
k__Bacteria;p__OD1;c__;o__;f__;g__;s__	14.7246	0.00126947	0.00344167			-0.987928	-5.37469	2.46291e-07	-2.19299	-13.9473	1.28472e-42	-1.45098	-6.70723	6.19851e-10		k__Bacteria;p__Firmicutes;c__Clostridia;o__Clostridiales;f__Lachnospiraceae;g__Dorea;s__longicatena	-0.712224	-5.20369	1.95373e-07	1.8335e-06		k__Bacteria;p__OD1;c__;o__;f__;g__;s__	240.846	7.40754e-49	1.1157e-48
k__Bacteria;p__Firmicutes;c__Clostridia;o__Clostridiales;f__Ruminococcaceae;__;__	10.3752	0.0111707	0.0234971			0.311483	2.0983	0.0491824	0.767234	2.42254	0.0298143					k__Bacteria;p__Firmicutes;c__Erysipelotrichi;o__Erysipelotrichales;f__Erysipelotrichaceae;g__[Eubacterium];s__dolichum	0.569621	4.5157	6.31081e-06	4.27732e-05		k__Bacteria;p__Firmicutes;c__Clostridia;o__Clostridiales;f__Ruminococcaceae;__;__	211.611	1.27759e-42	1.85555e-42
k__Bacteria;p__Firmicutes;c__Clostridia;o__Clostridiales;f__Lachnospiraceae;g__Dorea;s__longicatena	25.1483	6.92068e-06	3.51801e-05	Yes	Mixed				0.713942	3.14573	0.00459831					k__Bacteria;p__Firmicutes;c__Clostridia;o__Clostridiales;f__Clostridiaceae;g__Clostridium;s__perfringens	-0.601057	-3.65434	0.000257841	0.00101473		k__Bacteria;p__Firmicutes;c__Clostridia;o__Clostridiales;f__Lachnospiraceae;g__Dorea;s__longicatena	81.2802	3.88595e-15	4.51511e-15
k__Bacteria;p__Firmicutes;c__Clostridia;o__Clostridiales;f__Lachnospiraceae;__;__	20.5472	6.90663e-05	0.000247826			0.453882	3.24325	0.00208947	-0.84099	-2.22422	0.0451521	-1.73687	-4.37333	7.64794e-05		k__Bacteria;p__Firmicutes;c__Clostridia;o__Clostridiales;__;__;__	-0.273119	-2.70825	0.00676382	0.0171914		k__Bacteria;__;__;__;__;__;__	405.175	4.31339e-84	8.09591e-84
k__Bacteria;p__Firmicutes;c__Clostridia;o__Clostridiales;__;__;__	12.1964	0.00449388	0.0103444			-0.507017	-4.32692	3.54764e-05								k__Bacteria;p__Proteobacteria;c__Gammaproteobacteria;o__Enterobacteriales;f__Enterobacteriaceae;__;__	-0.52126	-4.08912	4.33022e-05	0.00022969		k__Bacteria;p__Firmicutes;c__Erysipelotrichi;o__Erysipelotrichales;f__Erysipelotrichaceae;g__[Eubacterium];s__dolichum	764.141	1.7197e-161	5.52113e-161
k__Bacteria;p__Proteobacteria;c__Gammaproteobacteria;o__Enterobacteriales;f__Enterobacteriaceae;__;__	17.8192	0.000270171	0.00086739			2.00227	10.9947	6.18089e-27	2.94006	5.25281	1.6069e-06					k__Bacteria;p__Firmicutes;c__Erysipelotrichi;o__Erysipelotrichales;f__Erysipelotrichaceae;g__;s__	-0.799412	-6.32286	2.5677e-10	3.91575e-09		k__Bacteria;p__Firmicutes;c__Clostridia;o__Clostridiales;f__Ruminococcaceae;g__Oscillospira;s__	419.698	3.24891e-87	6.39301e-87
k__Bacteria;p__Firmicutes;c__Erysipelotrichi;o__Erysipelotrichales;f__Erysipelotrichaceae;g__;s__	25.5158	5.75885e-06	3.19354e-05						0.694199	2.83989	0.0100476					k__Bacteria;p__Firmicutes;c__Bacilli;o__Lactobacillales;f__Streptococcaceae;g__Streptococcus;s__	-0.271483	-2.46856	0.0135659	0.030649		k__Bacteria;p__Firmicutes;c__Clostridia;o__Clostridiales;f__Lachnospiraceae;__;__	266.354	2.61477e-54	4.19739e-54
k__Bacteria;p__Firmicutes;c__Clostridia;o__Clostridiales;f__;g__;s__	20.7497	6.24162e-05	0.000237962						0.466755	2.22525	0.0451521					k__Bacteria;p__Firmicutes;c__Clostridia;o__Clostridiales;f__Ruminococcaceae;g__Faecalibacterium;s__prausnitzii	-0.5294	-3.53817	0.000402909	0.00148954		k__Bacteria;p__Firmicutes;c__Clostridia;o__Clostridiales;f__Clostridiaceae;g__Clostridium;s__perfringens	669.243	5.33818e-141	1.55061e-140
k__Bacteria;p__Firmicutes;c__Clostridia;o__Clostridiales;f__Veillonellaceae;g__Veillonella;s__dispar	18.0228	0.000244025	0.000804624	Yes	Yes	2.153	13.2952	9.54866e-39	1.61742	3.39247	0.00204335					k__Bacteria;p__Firmicutes;c__Clostridia;o__Clostridiales;f__;g__;s__	-0.621449	-5.07604	3.85378e-07	3.35829e-06		k__Bacteria;p__Bacteroidetes;c__Bacteroidia;o__Bacteroidales;f__Rikenellaceae;__;__	1888.47	0	0
k__Bacteria;p__Bacteroidetes;c__Bacteroidia;o__Bacteroidales;f__Bacteroidaceae;g__Bacteroides;s__caccae	26.8123	3.01175e-06	1.83717e-05			0.506238	3.48366	0.000942851	1.45835	3.12585	0.00475461					k__Bacteria;p__Firmicutes;c__Clostridia;o__Clostridiales;f__Veillonellaceae;g__Veillonella;s__dispar	-0.418977	-3.01799	0.00254457	0.00776095		k__Bacteria;p__Firmicutes;c__Clostridia;o__Clostridiales;__;__;__	507.565	3.94392e-106	8.59211e-106
k__Bacteria;p__Bacteroidetes;c__Bacteroidia;o__Bacteroidales;f__Prevotellaceae;g__Prevotella;s__copri	80.8296	5.61171e-18	6.84629e-16	Yes	Yes	0.693282	4.22022	5.31714e-05	2.2123	4.29753	8.86086e-05					k__Bacteria;p__Bacteroidetes;c__Bacteroidia;o__Bacteroidales;f__Bacteroidaceae;g__Bacteroides;s__caccae	-0.405824	-3.10731	0.00188799	0.00603193		k__Bacteria;p__Proteobacteria;c__Gammaproteobacteria;o__Enterobacteriales;f__Enterobacteriaceae;__;__	1845.87	0	0
k__Bacteria;p__Firmicutes;c__Clostridia;o__Clostridiales;f__Ruminococcaceae;g__Ruminococcus;s__	16.8317	0.00044267	0.00138476	Yes	No	-0.639075	-5.53813	1.00807e-07								k__Bacteria;p__Bacteroidetes;c__Bacteroidia;o__Bacteroidales;f__Prevotellaceae;g__Prevotella;s__copri	-1.33587	-7.05837	1.6847e-12	6.85112e-11		k__Bacteria;p__Firmicutes;c__Clostridia;o__Clostridiales;f__[Mogibacteriaceae];g__;s__	127.913	7.06986e-25	8.98462e-25
k__Bacteria;p__Firmicutes;c__Clostridia;o__Clostridiales;f__[Tissierellaceae];g__Peptoniphilus;s__	8.97393	0.0225095	0.0450191						1.49976	5.39724	7.98546e-07	1.09512	3.92131	0.000393166		k__Bacteria;p__Bacteroidetes;c__Bacteroidia;o__Bacteroidales;f__Bacteroidaceae;g__Bacteroides;__	1.02097	6.91627	4.63682e-12	1.41423e-10		k__Bacteria;p__Firmicutes;c__Erysipelotrichi;o__Erysipelotrichales;f__Erysipelotrichaceae;g__;s__	35.6224	6.52746e-06	6.63625e-06
k__Bacteria;p__Bacteroidetes;c__Bacteroidia;o__Bacteroidales;f__Bacteroidaceae;g__Bacteroides;__	10.6442	0.00976501	0.0212738	Yes	Yes	-0.518216	-3.27613	0.00194537	1.15151	2.48341	0.0260263	1.36166	2.77924	0.0144909		k__Bacteria;p__Bacteroidetes;c__Bacteroidia;o__Bacteroidales;f__Bacteroidaceae;g__Bacteroides;s__	-0.477002	-2.88604	0.00390119	0.0110685		k__Bacteria;p__Bacteroidetes;c__Bacteroidia;o__Bacteroidales;f__Prevotellaceae;g__Prevotella;s__	2667.72	0	0
k__Bacteria;p__Firmicutes;c__Clostridia;o__Clostridiales;f__Lachnospiraceae;g__Blautia;s__	20.6051	6.70936e-05	0.000247826	Yes	No	0.778177	5.18447	6.60724e-07	-0.985857	-2.83989	0.0100476	-2.15743	-5.72995	1.39529e-07		k__Bacteria;p__Actinobacteria;c__Actinobacteria;o__Bifidobacteriales;f__Bifidobacteriaceae;g__Bifidobacterium;__	-0.536269	-3.24038	0.00119371	0.00393602		k__Bacteria;p__Firmicutes;c__Bacilli;o__Lactobacillales;f__Streptococcaceae;g__Streptococcus;s__	566.626	7.34969e-119	1.75816e-118
k__Bacteria;p__Firmicutes;c__Clostridia;o__Clostridiales;f__Lachnospiraceae;g__Coprococcus;s__	10.2378	0.0119654	0.0247421	Yes					-0.923137	-2.72367	0.0141079	-0.976969	-2.60876	0.0231813		k__Bacteria;p__Firmicutes;c__Clostridia;o__Clostridiales;f__Veillonellaceae;g__Dialister;s__	-0.584294	-4.14428	3.40878e-05	0.000191567		k__Bacteria;p__Firmicutes;c__Clostridia;o__Clostridiales;f__Ruminococcaceae;g__Faecalibacterium;s__prausnitzii	605.882	2.51147e-127	6.38332e-127
k__Bacteria;p__Bacteroidetes;c__Bacteroidia;o__Bacteroidales;f__Bacteroidaceae;g__Bacteroides;s__	44.2938	4.81678e-10	7.34559e-09	Yes	No	1.09574	6.48135	4.62117e-10	3.40071	6.17502	1.18568e-08	1.85467	3.10341	0.00597825		k__Bacteria;p__Firmicutes;c__Clostridia;o__Clostridiales;f__Lachnospiraceae;g__Dorea;s__	0.654474	3.90737	9.33067e-05	0.000437824		k__Bacteria;p__Firmicutes;c__Clostridia;o__Clostridiales;f__;g__;s__	221.092	1.21765e-44	1.7898e-44
k__Bacteria;p__Firmicutes;c__Erysipelotrichi;o__Erysipelotrichales;f__Erysipelotrichaceae;g__Clostridium;s__spiroforme	13.0591	0.00291926	0.00712299			-0.418256	-4.7179	6.46035e-06								k__Bacteria;p__Actinobacteria;c__Coriobacteriia;o__Coriobacteriales;f__Coriobacteriaceae;g__;s__	-0.272083	-3.27396	0.00106053	0.00359403		k__Bacteria;p__Firmicutes;c__Clostridia;o__Clostridiales;f__Clostridiaceae;g__Clostridium;__	854.901	4.2103e-181	1.60518e-180
k__Bacteria;p__Firmicutes;c__Clostridia;o__Clostridiales;f__Veillonellaceae;g__Dialister;s__	68.5705	2.57715e-15	1.57206e-13			0.565281	4.18162	6.19489e-05	1.34186	3.52318	0.00147986					k__Bacteria;p__Firmicutes;c__Clostridia;o__Clostridiales;f__Lachnospiraceae;g__Roseburia;__	-0.59237	-4.59099	4.41159e-06	3.36384e-05		k__Bacteria;p__Firmicutes;c__Clostridia;o__Clostridiales;f__[Tissierellaceae];g__Anaerococcus;s__	2777.23	0	0
k__Bacteria;p__Firmicutes;c__Clostridia;o__Clostridiales;f__Lachnospiraceae;g__Roseburia;s__faecis	8.82299	0.024274	0.0477649			-0.402474	-2.54588	0.0170492								k__Bacteria;p__Firmicutes;c__Clostridia;o__Clostridiales;f__Christensenellaceae;g__;s__	-0.208523	-2.82524	0.00472445	0.0130996		k__Bacteria;p__Firmicutes;c__Clostridia;o__Clostridiales;f__Veillonellaceae;g__Veillonella;s__dispar	1111.99	1.06388e-236	4.99204e-236
k__Bacteria;p__Proteobacteria;c__Betaproteobacteria;o__Burkholderiales;f__Alcaligenaceae;g__Sutterella;s__	12.4084	0.00404191	0.00966887													k__Bacteria;p__Actinobacteria;c__Actinobacteria;o__Actinomycetales;f__Corynebacteriaceae;g__Corynebacterium;s__	0.173689	2.54367	0.0109696	0.0257364		k__Bacteria;p__Bacteroidetes;c__Bacteroidia;o__Bacteroidales;f__Bacteroidaceae;g__Bacteroides;s__caccae	56.4107	4.80854e-10	5.23787e-10
k__Bacteria;p__Bacteroidetes;c__Bacteroidia;o__Bacteroidales;f__Porphyromonadaceae;g__Parabacteroides;s__	31.3819	3.06569e-07	3.11679e-06			0.637469	4.60747	1.05802e-05	1.28026	3.87426	0.000424017					k__Bacteria;p__Firmicutes;c__Clostridia;o__Clostridiales;f__Lachnospiraceae;g__Clostridium;s__hathewayi	0.715594	5.27271	1.34422e-07	1.36662e-06		k__Bacteria;p__Bacteroidetes;c__Bacteroidia;o__Bacteroidales;f__Prevotellaceae;g__Prevotella;s__copri	106.385	2.32661e-20	2.7828e-20
k__Bacteria;p__Firmicutes;c__Clostridia;o__Clostridiales;f__Lachnospiraceae;g__Dorea;s__	32.5933	1.67298e-07	1.85549e-06			-0.575656	-3.97021	0.000146015								k__Bacteria;p__Firmicutes;c__Clostridia;o__Clostridiales;f__Lachnospiraceae;g__[Ruminococcus];s__gnavus	0.773455	4.54265	5.55502e-06	3.98654e-05		k__Bacteria;p__Firmicutes;c__Clostridia;o__Clostridiales;f__Ruminococcaceae;g__Ruminococcus;s__	168.739	1.66508e-33	2.2323e-33
k__Bacteria;p__Actinobacteria;c__Coriobacteriia;o__Coriobacteriales;f__Coriobacteriaceae;g__;s__	21.523	4.23999e-05	0.000166864			0.359107	4.4751	1.86352e-05	0.544955	3.40897	0.00197295					k__Bacteria;p__Firmicutes;c__Clostridia;o__Clostridiales;f__Ruminococcaceae;g__;s__	-0.513234	-5.01934	5.18497e-07	4.21711e-06		k__Bacteria;p__Firmicutes;c__Clostridia;o__Clostridiales;f__[Tissierellaceae];g__Peptoniphilus;s__	2778.35	0	0
k__Bacteria;p__Proteobacteria;c__Alphaproteobacteria;o__RF32;f__;g__;s__	25.3285	6.32451e-06	3.35474e-05			-0.53005	-11.2708	3.18772e-28	0.80066	3.58218	0.0012565					k__Bacteria;p__Firmicutes;c__Bacilli;o__Lactobacillales;f__Streptococcaceae;g__Streptococcus;__	0.404137	3.63383	0.000279241	0.00106461		k__Bacteria;p__Bacteroidetes;c__Bacteroidia;o__Bacteroidales;f__Bacteroidaceae;g__Bacteroides;__	25.2129	0.000623605	0.000628759
k__Bacteria;p__Firmicutes;c__Bacilli;o__Bacillales;f__Staphylococcaceae;g__Staphylococcus;__	11.3665	0.00680499	0.0150947			0.697866	6.41111	7.04966e-10	0.992576	2.87595	0.00950637					k__Bacteria;p__OD1;__;__;__;__;__	0.424889	3.48931	0.000484269	0.00173767		k__Bacteria;p__Firmicutes;c__Clostridia;o__Clostridiales;f__Lachnospiraceae;g__Blautia;s__	634.229	1.92309e-133	5.2137e-133
k__Bacteria;p__Firmicutes;c__Clostridia;o__Clostridiales;f__Veillonellaceae;g__Megasphaera;s__	27.813	1.82608e-06	1.23767e-05			1.68413	10.9451	8.18569e-27	0.56825	2.22024	0.0451521	-1.47352	-5.31952	1.18228e-06		k__Bacteria;p__Bacteroidetes;c__Bacteroidia;o__Bacteroidales;f__[Barnesiellaceae];g__;s__	-0.313054	-3.70538	0.000211076	0.000858375		k__Bacteria;p__Firmicutes;c__Clostridia;o__Clostridiales;f__Lachnospiraceae;g__Coprococcus;s__	572.041	4.99756e-120	1.2194e-119
k__Bacteria;p__Firmicutes;c__Clostridia;o__Clostridiales;f__Lachnospiraceae;g__[Ruminococcus];s__gnavus	24.1506	1.13969e-05	5.5617e-05			0.391054	2.3317	0.0300674	-1.24479	-3.00953	0.00643234	-1.85367	-4.19707	0.000149975		k__Bacteria;p__Firmicutes;c__Clostridia;o__Clostridiales;f__Ruminococcaceae;g__Ruminococcus;s__bromii	-0.411035	-3.10107	0.00192824	0.00603193		k__Bacteria;p__Bacteroidetes;c__Bacteroidia;o__Bacteroidales;f__Bacteroidaceae;g__Bacteroides;s__	180.677	4.8736e-36	6.68067e-36
k__Bacteria;p__Bacteroidetes;c__Bacteroidia;o__Bacteroidales;f__Bacteroidaceae;g__Bacteroides;s__fragilis	23.5044	1.57437e-05	6.85978e-05						1.07437	2.38241	0.0327345					Unassigned;__;__;__;__;__;__	0.62894	6.17914	6.44526e-10	8.73691e-09		k__Bacteria;p__Firmicutes;c__Erysipelotrichi;o__Erysipelotrichales;f__Erysipelotrichaceae;g__Clostridium;s__spiroforme	164.679	1.20835e-32	1.60238e-32
k__Bacteria;p__Fusobacteria;c__Fusobacteriia;o__Fusobacteriales;f__Fusobacteriaceae;g__Fusobacterium;s__	0.00168679	0.00168608	0.00447177			-0.156687	-2.74179	0.00980912	1.11337	5.17741	2.21232e-06	1.01662	4.76348	1.58572e-05		k__Bacteria;p__Actinobacteria;c__Actinobacteria;o__Bifidobacteriales;f__Bifidobacteriaceae;g__Bifidobacterium;s__bifidum	-0.595765	-2.9719	0.00295962	0.00880666		k__Bacteria;p__Actinobacteria;c__Actinobacteria;o__Bifidobacteriales;f__Bifidobacteriaceae;g__Bifidobacterium;__	478.467	7.30247e-100	1.53604e-99
k__Bacteria;p__Firmicutes;c__Clostridia;o__Clostridiales;f__Ruminococcaceae;g__;s__	13.0944	0.00286832	0.00712299						1.34357	4.4341	5.45488e-05	1.18481	3.78771	0.000654464		k__Bacteria;p__Firmicutes;c__Clostridia;o__Clostridiales;f__Veillonellaceae;g__Veillonella;s__	0.516866	4.45735	8.29777e-06	5.27949e-05		k__Bacteria;p__Firmicutes;c__Clostridia;o__Clostridiales;f__Veillonellaceae;g__Dialister;s__	48.6847	1.72431e-08	1.82926e-08
k__Bacteria;p__OD1;__;__;__;__;__	23.9364	1.26852e-05	5.73181e-05			-2.10234	-12.3225	1.39407e-33	-3.23224	-20.2845	1.03893e-89	-1.37382	-6.74673	6.19851e-10		k__Bacteria;p__Firmicutes;c__Clostridia;o__Clostridiales;f__Ruminococcaceae;g__Faecalibacterium;__	0.54039	6.36822	1.91239e-10	3.33302e-09		k__Bacteria;p__Firmicutes;c__Clostridia;o__Clostridiales;f__Lachnospiraceae;g__Roseburia;s__faecis	357.699	6.8639e-74	1.21362e-73
k__Bacteria;p__Firmicutes;c__Clostridia;o__Clostridiales;f__Ruminococcaceae;g__Ruminococcus;s__bromii	38.5729	8.41476e-09	1.0266e-07	Yes	Yes	-1.3622	-13.6179	1.91076e-40				0.702733	2.63209	0.0220995		k__Bacteria;p__Firmicutes;c__Clostridia;o__Clostridiales;f__Lachnospiraceae;g__Clostridium;s__citroniae	1.06484	8.00629	1.18225e-15	7.21173e-14		k__Bacteria;p__Actinobacteria;c__Actinobacteria;o__Actinomycetales;f__Actinomycetaceae;g__Varibaculum;s__	2030.4	0	0
Unassigned;__;__;__;__;__;__	66.4151	7.5713e-15	3.079e-13			-1.32541	-13.2774	9.54866e-39	-1.15542	-7.42915	3.2244e-12					k__Bacteria;p__Firmicutes;c__Erysipelotrichi;o__Erysipelotrichales;f__Erysipelotrichaceae;g__Clostridium;s__ramosum	0.921623	6.41251	1.43147e-10	2.91065e-09		k__Bacteria;p__Proteobacteria;c__Betaproteobacteria;o__Burkholderiales;f__Alcaligenaceae;g__Sutterella;s__	94.8635	5.90327e-18	6.92499e-18
k__Bacteria;p__Firmicutes;c__Clostridia;o__Clostridiales;f__Veillonellaceae;g__Veillonella;s__	38.6551	8.07554e-09	1.0266e-07	Yes	Mixed											k__Bacteria;p__Bacteroidetes;c__Bacteroidia;o__Bacteroidales;f__Rikenellaceae;g__Alistipes;s__onderdonkii	0.559502	5.3736	7.71789e-08	8.55984e-07		k__Bacteria;p__Bacteroidetes;c__Bacteroidia;o__Bacteroidales;f__Porphyromonadaceae;g__Parabacteroides;s__	67.7624	2.35027e-12	2.60667e-12
k__Bacteria;p__Firmicutes;c__Clostridia;o__Clostridiales;f__Lachnospiraceae;g__[Ruminococcus];s__torques	12.3625	0.00413558	0.00970271			-0.400632	-3.27036	0.00195583	0.83281	2.51013	0.0254301	0.871137	2.52849	0.0286384		k__Bacteria;p__Actinobacteria;c__Coriobacteriia;o__Coriobacteriales;f__Coriobacteriaceae;g__Collinsella;s__aerofaciens	-0.552126	-4.14123	3.45448e-05	0.000191567		k__Bacteria;p__Firmicutes;c__Clostridia;o__Clostridiales;f__Lachnospiraceae;g__Dorea;s__	253.075	1.80654e-51	2.86231e-51
k__Bacteria;p__Firmicutes;c__Clostridia;o__Clostridiales;f__Ruminococcaceae;g__Faecalibacterium;__	29.4609	8.01079e-07	6.98083e-06	Yes	Yes	-0.999045	-10.6054	2.63952e-25				0.928243	3.34811	0.00282521		k__Bacteria;p__Bacteroidetes;c__Bacteroidia;o__Bacteroidales;f__Rikenellaceae;g__Alistipes;s__putredinis	-0.392972	-3.78505	0.00015368	0.000646517		k__Bacteria;p__Firmicutes;c__Clostridia;o__Clostridiales;f__Clostridiaceae;g__SMB53;s__	36.3124	4.79359e-06	4.95609e-06
k__Bacteria;p__Firmicutes;c__Clostridia;o__Clostridiales;f__Eubacteriaceae;g__Pseudoramibacter_Eubacterium;s__	28.2923	1.4369e-06	1.09564e-05			-0.196891	-2.16876	0.0437184								k__Bacteria;p__Firmicutes;c__Clostridia;o__Clostridiales;f__Ruminococcaceae;g__Gemmiger;s__formicilis	-0.830963	-5.86529	4.48359e-09	5.46998e-08		k__Bacteria;p__Actinobacteria;c__Coriobacteriia;o__Coriobacteriales;f__Coriobacteriaceae;g__;s__	557.403	7.159e-117	1.67961e-116
k__Bacteria;p__Firmicutes;c__Clostridia;o__Clostridiales;f__Peptostreptococcaceae;__;__	23.095	1.93208e-05	8.12805e-05			0.276048	2.15228	0.044509	-1.48066	-4.69948	1.81044e-05	-2.07166	-6.24488	1.06034e-08		k__Bacteria;p__Firmicutes;c__Clostridia;o__Clostridiales;f__Lachnospiraceae;g__Epulopiscium;s__	0.269731	3.80971	0.000139132	0.000606218		k__Bacteria;p__Verrucomicrobia;c__Verrucomicrobiae;o__Verrucomicrobiales;f__Verrucomicrobiaceae;g__Akkermansia;s__muciniphila	145.141	1.64653e-28	2.13699e-28
k__Bacteria;p__Firmicutes;c__Erysipelotrichi;o__Erysipelotrichales;f__Erysipelotrichaceae;g__Clostridium;s__ramosum	19.3992	0.000122618	0.000427411			0.467643	3.06939	0.00363448								k__Bacteria;p__Firmicutes;c__Clostridia;o__Clostridiales;f__Lachnospiraceae;g__[Ruminococcus];s__	-0.398172	-2.6362	0.00838395	0.0203358		k__Bacteria;p__Firmicutes;c__Clostridia;o__Clostridiales;f__Lachnospiraceae;g__Roseburia;__	182.563	1.93752e-36	2.71698e-36
k__Bacteria;p__Bacteroidetes;c__Bacteroidia;o__Bacteroidales;f__Bacteroidaceae;g__Bacteroides;s__ovatus	9.21612	0.0199423	0.0405493	Yes	Mixed											k__Bacteria;p__Actinobacteria;c__Actinobacteria;o__Actinomycetales;f__Actinomycetaceae;g__Actinomyces;s__	-0.255623	-2.91461	0.00356129	0.0103447		k__Bacteria;p__Firmicutes;c__Clostridia;o__Clostridiales;f__Christensenellaceae;g__;s__	796.658	1.62373e-168	5.65987e-168
k__Bacteria;p__Bacteroidetes;c__Bacteroidia;o__Bacteroidales;f__Rikenellaceae;g__Alistipes;s__onderdonkii	24.0123	1.22134e-05	5.73088e-05			-0.804567	-8.05264	6.59019e-15	0.711366	2.28618	0.0416624	1.20153	3.64059	0.00109683		k__Bacteria;p__Firmicutes;c__Clostridia;o__Clostridiales;f__Lachnospiraceae;g__Clostridium;s__lavalense	0.269199	3.37307	0.000743358	0.00259113		k__Bacteria;p__Actinobacteria;c__Actinobacteria;o__Actinomycetales;f__Corynebacteriaceae;g__Corynebacterium;s__	3137.43	0	0
k__Bacteria;p__Actinobacteria;c__Coriobacteriia;o__Coriobacteriales;f__Coriobacteriaceae;g__Collinsella;s__aerofaciens	44.6032	4.12634e-10	7.19162e-09	Yes	Mixed	1.58133	10.9629	7.81254e-27	1.21689	4.6338	2.35349e-05					k__Bacteria;p__Actinobacteria;c__Coriobacteriia;o__Coriobacteriales;f__Coriobacteriaceae;g__Eggerthella;s__lenta	0.303258	2.74267	0.00609416	0.0165219		k__Bacteria;p__Firmicutes;c__Clostridia;o__Clostridiales;f__Lachnospiraceae;g__Clostridium;s__hathewayi	327.171	2.44626e-67	4.14506e-67
k__Bacteria;p__Bacteroidetes;c__Bacteroidia;o__Bacteroidales;f__Rikenellaceae;g__Alistipes;s__putredinis	12.0323	0.00487802	0.0110207	Yes	Yes	-0.283851	-2.7289	0.0100684	0.877033	3.23416	0.00351122	0.798593	2.79866	0.0139444		k__Bacteria;p__Firmicutes;c__Clostridia;o__Clostridiales;f__Lachnospiraceae;g__;s__	-0.411737	-3.9995	6.34775e-05	0.00030977		k__Bacteria;p__Proteobacteria;c__Alphaproteobacteria;o__RF32;f__;g__;s__	1177.6	6.75069e-251	3.4316e-250
k__Bacteria;p__Firmicutes;c__Clostridia;o__Clostridiales;f__Lachnospiraceae;g__Clostridium;__	13.4956	0.00234688	0.0060919	Yes	No	0.77964	6.62922	1.79e-10								k__Bacteria;p__Firmicutes;c__Clostridia;o__Clostridiales;f__Ruminococcaceae;g__Ruminococcus;__	-0.338261	-2.72732	0.0063851	0.0169344		k__Bacteria;p__Firmicutes;c__Clostridia;o__Clostridiales;f__Clostridiaceae;g__;s__	79.1084	1.09187e-14	1.23341e-14
k__Bacteria;p__Firmicutes;c__Clostridia;o__Clostridiales;f__Ruminococcaceae;g__Gemmiger;s__formicilis	27.9699	1.68831e-06	1.21161e-05													k__Bacteria;p__Firmicutes;c__Bacilli;o__Lactobacillales;f__Streptococcaceae;g__Lactococcus;s__	-0.930677	-6.78673	1.14704e-11	2.79879e-10		k__Bacteria;p__Firmicutes;c__Bacilli;o__Bacillales;f__Staphylococcaceae;g__Staphylococcus;__	1735.83	0	0
k__Bacteria;p__Firmicutes;c__Clostridia;o__Clostridiales;f__Lachnospiraceae;g__Epulopiscium;s__	15.9669	0.00068212	0.00206984													k__Bacteria;p__Firmicutes;c__Bacilli;o__Turicibacterales;f__Turicibacteraceae;g__Turicibacter;s__	0.232624	2.70941	0.00674036	0.0171914		k__Bacteria;p__Firmicutes;c__Clostridia;o__Clostridiales;f__Ruminococcaceae;g__Anaerotruncus;s__	1116.58	1.0789e-237	5.26503e-237
k__Bacteria;p__Firmicutes;c__Clostridia;o__Clostridiales;f__Lachnospiraceae;g__Clostridium;s__lavalense	8.72963	0.025434	0.0492531	Yes	Mixed											k__Bacteria;p__Firmicutes;c__Clostridia;o__Clostridiales;f__Lachnospiraceae;g__Dorea;s__formicigenerans	-0.282872	-2.65713	0.00788087	0.0196217		k__Bacteria;p__Firmicutes;c__Clostridia;o__Clostridiales;f__Veillonellaceae;g__Megasphaera;s__	612.065	1.16466e-128	3.02315e-128
k__Bacteria;p__Actinobacteria;c__Coriobacteriia;o__Coriobacteriales;f__Coriobacteriaceae;g__Eggerthella;s__lenta	28.7117	1.16509e-06	9.47609e-06			0.456254	3.39734	0.00127714				-0.778518	-3.18192	0.00481259		k__Bacteria;p__Firmicutes;c__Clostridia;__;__;__;__	-0.313205	-3.88369	0.000102883	0.000464879		k__Bacteria;p__Firmicutes;c__Clostridia;o__Clostridiales;f__Lachnospiraceae;g__[Ruminococcus];s__gnavus	617.01	9.98635e-130	2.64855e-129
k__Bacteria;p__Firmicutes;c__Clostridia;o__Clostridiales;f__Veillonellaceae;g__Veillonella;s__parvula	14.8859	0.00117109	0.00324711	Yes	Yes	0.895732	5.60707	6.97348e-08				-0.802802	-2.37491	0.0430228		k__Bacteria;p__Firmicutes;c__Clostridia;o__Clostridiales;f__Lachnospiraceae;g__Blautia;s__obeum	-0.559195	-4.44831	8.6549e-06	5.27949e-05		k__Bacteria;p__Bacteroidetes;c__Bacteroidia;o__Bacteroidales;f__Bacteroidaceae;g__Bacteroides;s__fragilis	19.8924	0.00578833	0.00578833
k__Bacteria;p__Firmicutes;c__Clostridia;o__Clostridiales;f__Lachnospiraceae;g__;s__	44.6634	4.00394e-10	7.19162e-09													k__Bacteria;p__Firmicutes;c__Clostridia;o__Clostridiales;f__Lachnospiraceae;g__Lachnobacterium;s__	0.189221	2.63149	0.00850105	0.0203358		k__Bacteria;p__Fusobacteria;c__Fusobacteriia;o__Fusobacteriales;f__Fusobacteriaceae;g__Fusobacterium;s__	2488.11	0	0
k__Bacteria;p__Bacteroidetes;c__Bacteroidia;o__Bacteroidales;f__[Odoribacteraceae];g__Odoribacter;s__	10.6044	0.00996149	0.0213211	Yes	Mixed				0.846753	4.30144	8.86086e-05	0.657403	3.12709	0.00565845		k__Bacteria;p__Firmicutes;c__Clostridia;o__Clostridiales;f__Lachnospiraceae;g__Coprococcus;s__eutactus	-0.450089	-4.02693	5.65104e-05	0.000287261		k__Bacteria;p__Firmicutes;c__Clostridia;o__Clostridiales;f__Lachnospiraceae;g__Roseburia;s__	181.912	2.66352e-36	3.6926e-36
k__Bacteria;p__Firmicutes;c__Bacilli;o__Lactobacillales;f__Streptococcaceae;g__Lactococcus;s__	54.151	3.4857e-12	1.06314e-10			0.743477	6.10666	4.27999e-09				-0.860662	-4.37553	7.64794e-05		k__Bacteria;p__Firmicutes;c__Clostridia;o__Clostridiales;f__Clostridiaceae;g__Clostridium;s__neonatale	0.315734	2.52459	0.0115834	0.0266638		k__Bacteria;p__Firmicutes;c__Clostridia;o__Clostridiales;f__Ruminococcaceae;g__;s__	461.611	3.11018e-96	6.32404e-96
k__Bacteria;p__Firmicutes;c__Clostridia;o__Clostridiales;f__Lachnospiraceae;g__Dorea;s__formicigenerans	15.5257	0.00085047	0.00247041													k__Bacteria;p__Firmicutes;c__Clostridia;o__Clostridiales;f__Lachnospiraceae;g__Clostridium;s__symbiosum	1.16698	12.2945	9.69468e-35	1.18275e-32		k__Bacteria;p__Firmicutes;c__Bacilli;o__Lactobacillales;f__Streptococcaceae;g__Streptococcus;__	375.066	1.27709e-77	2.36067e-77
k__Bacteria;p__Firmicutes;c__Bacilli;__;__;__;__	22.7677	2.27553e-05	9.25384e-05			-0.848528	-14.0881	5.4808e-43	1.14124	2.90286	0.00890476											k__Bacteria;p__Actinobacteria;c__Coriobacteriia;o__Coriobacteriales;f__Coriobacteriaceae;g__Atopobium;s__	2468.79	0	0
k__Bacteria;p__Firmicutes;c__Clostridia;o__Clostridiales;f__Lachnospiraceae;g__Lachnobacterium;s__	25.9685	4.59244e-06	2.66799e-05			-0.432415	-7.0882	8.72431e-12														k__Bacteria;p__OD1;__;__;__;__;__	103.513	9.27146e-20	1.09817e-19
k__Bacteria;p__Firmicutes;c__Clostridia;o__Clostridiales;f__Lachnospiraceae;g__Anaerostipes;s__	15.1321	0.00103548	0.00293787			-0.37914	-6.30525	1.30008e-09	0.861668	4.06063	0.000213885	0.990492	4.6332	2.64747e-05								k__Bacteria;p__Bacteroidetes;c__Bacteroidia;o__Bacteroidales;f__[Barnesiellaceae];g__;s__	2380.48	0	0
k__Bacteria;p__Firmicutes;c__Bacilli;o__Lactobacillales;f__Lactobacillaceae;g__Lactobacillus;s__zeae	30.9994	3.71188e-07	3.48346e-06			-0.521566	-5.87847	1.62962e-08														k__Bacteria;p__Firmicutes;c__Clostridia;o__Clostridiales;f__Ruminococcaceae;g__Ruminococcus;s__bromii	243.528	1.98019e-49	3.0198e-49
k__Bacteria;p__Firmicutes;c__Clostridia;o__Clostridiales;f__Clostridiaceae;g__Clostridium;s__paraputrificum	13.2905	0.00260036	0.00660924			0.694329	4.95467	2.15592e-06				-1.06206	-3.93319	0.000388083								Unassigned;__;__;__;__;__;__	595.836	3.69023e-125	9.18792e-125
k__Bacteria;p__Firmicutes;c__Clostridia;o__Clostridiales;f__Lachnospiraceae;g__Clostridium;s__aldenense	15.9278	0.000695603	0.00206984			-0.55886	-5.70255	4.11404e-08														k__Bacteria;p__Actinobacteria;c__Actinobacteria;o__Bifidobacteriales;f__Bifidobacteriaceae;g__Bifidobacterium;s__bifidum	416.367	1.69069e-86	3.27404e-86
k__Bacteria;p__Firmicutes;c__Clostridia;o__Clostridiales;f__Clostridiaceae;g__Clostridium;s__neonatale	51.0805	1.6182e-11	3.9484e-10																			k__Bacteria;p__Firmicutes;c__Clostridia;o__Clostridiales;f__Veillonellaceae;g__Veillonella;s__	335.374	4.25172e-69	7.30578e-69
k__Bacteria;p__Proteobacteria;c__Gammaproteobacteria;o__Pasteurellales;f__Pasteurellaceae;g__Haemophilus;__	19.1595	0.000138228	0.000468438	Yes	Yes	0.585807	5.84025	1.98715e-08														k__Bacteria;p__Firmicutes;c__Clostridia;o__Clostridiales;f__Clostridiaceae;g__Clostridium;s__butyricum	645.055	8.86878e-136	2.45907e-135
k__Bacteria;p__Actinobacteria;c__Actinobacteria;o__Bifidobacteriales;f__Bifidobacteriaceae;g__Bifidobacterium;s__	27.0719	2.64503e-06	1.69839e-05			1.39148	8.60618	6.58245e-17				-1.46809	-4.76708	1.58572e-05								k__Bacteria;p__Proteobacteria;c__Gammaproteobacteria;o__Pasteurellales;f__Pasteurellaceae;g__Haemophilus;s__parainfluenzae	139.928	2.07599e-27	2.66601e-27
																						k__Bacteria;p__Firmicutes;c__Clostridia;o__Clostridiales;f__Lachnospiraceae;g__[Ruminococcus];s__torques	111.044	2.46447e-21	3.03702e-21
																						k__Bacteria;p__Firmicutes;c__Clostridia;o__Clostridiales;f__Ruminococcaceae;g__Faecalibacterium;__	51.4853	4.73279e-09	5.06492e-09
																						k__Bacteria;p__Firmicutes;c__Clostridia;o__Clostridiales;f__Eubacteriaceae;g__Pseudoramibacter_Eubacterium;s__	369.261	2.25629e-76	4.10847e-76
																						k__Bacteria;p__Firmicutes;c__Bacilli;o__Lactobacillales;f__Lactobacillaceae;g__Lactobacillus;s__	1367.92	4.27397e-292	2.48297e-291
																						k__Bacteria;p__Firmicutes;c__Clostridia;o__Clostridiales;f__Peptostreptococcaceae;__;__	530.867	3.75686e-111	8.48773e-111
																						k__Bacteria;p__Proteobacteria;c__Gammaproteobacteria;o__Pseudomonadales;f__Pseudomonadaceae;g__Pseudomonas;__	2090.24	0	0
																						k__Bacteria;p__Bacteroidetes;c__Bacteroidia;o__Bacteroidales;f__Porphyromonadaceae;g__Parabacteroides;s__distasonis	880.739	1.09558e-186	4.31162e-186
																						k__Bacteria;p__Firmicutes;c__Clostridia;o__Clostridiales;f__Lachnospiraceae;g__Clostridium;s__citroniae	287.736	6.93152e-59	1.14276e-58
																						k__Bacteria;p__Firmicutes;c__Erysipelotrichi;o__Erysipelotrichales;f__Erysipelotrichaceae;g__Clostridium;s__ramosum	845.386	4.7953e-179	1.77281e-178
																						k__Bacteria;p__Bacteroidetes;c__Bacteroidia;o__Bacteroidales;f__Rikenellaceae;g__Alistipes;s__finegoldii	146.611	8.05453e-29	1.05662e-28
																						k__Bacteria;p__Bacteroidetes;c__Bacteroidia;o__Bacteroidales;f__Bacteroidaceae;g__Bacteroides;s__ovatus	109.915	4.24833e-21	5.18297e-21
																						k__Bacteria;p__Firmicutes;c__Clostridia;o__Clostridiales;f__Lachnospiraceae;g__Lachnospira;s__	280.314	2.69146e-57	4.37811e-57
																						k__Bacteria;p__Bacteroidetes;c__Bacteroidia;o__Bacteroidales;f__Rikenellaceae;g__Alistipes;s__onderdonkii	59.032	1.41542e-10	1.55569e-10
																						k__Bacteria;p__Actinobacteria;c__Coriobacteriia;o__Coriobacteriales;f__Coriobacteriaceae;g__Collinsella;s__aerofaciens	118.265	7.5401e-23	9.38666e-23
																						k__Bacteria;p__Bacteroidetes;c__Bacteroidia;o__Bacteroidales;__;__;__	471.822	1.96936e-98	4.07224e-98
																						k__Bacteria;p__Bacteroidetes;c__Bacteroidia;o__Bacteroidales;f__Rikenellaceae;g__Alistipes;s__putredinis	245.995	5.88403e-50	9.08673e-50
																						k__Bacteria;p__Proteobacteria;c__Deltaproteobacteria;o__Desulfovibrionales;f__Desulfovibrionaceae;g__Bilophila;s__	502.35	5.2426e-105	1.1221e-104
																						k__Bacteria;p__Proteobacteria;c__Epsilonproteobacteria;o__Campylobacterales;f__Campylobacteraceae;g__Campylobacter;s__	4550.24	0	0
																						k__Bacteria;p__Firmicutes;c__Clostridia;o__Clostridiales;f__Lachnospiraceae;g__Clostridium;__	771.477	4.47349e-163	1.51601e-162
																						k__Bacteria;p__Firmicutes;c__Clostridia;o__Clostridiales;f__Veillonellaceae;g__Phascolarctobacterium;s__	530.72	4.04224e-111	8.96643e-111
																						k__Bacteria;p__Firmicutes;c__Clostridia;o__Clostridiales;f__Ruminococcaceae;g__Gemmiger;s__formicilis	55.002	9.26243e-10	1.00001e-09
																						k__Bacteria;p__Firmicutes;c__Erysipelotrichi;o__Erysipelotrichales;f__Erysipelotrichaceae;g__Coprobacillus;s__cateniformis	954.391	1.3059e-202	5.49379e-202
																						k__Bacteria;p__Firmicutes;c__Clostridia;o__Clostridiales;f__Lachnospiraceae;g__Epulopiscium;s__	695.811	9.81538e-147	2.92067e-146
																						k__Bacteria;p__Firmicutes;c__Clostridia;o__Clostridiales;f__Lachnospiraceae;g__[Ruminococcus];s__	176.985	2.96317e-35	4.01674e-35
																						k__Bacteria;p__Firmicutes;c__Erysipelotrichi;o__Erysipelotrichales;f__Erysipelotrichaceae;g__Holdemania;s__	1292.98	7.16949e-276	3.80295e-275
																						k__Bacteria;p__Actinobacteria;c__Actinobacteria;o__Actinomycetales;f__Actinomycetaceae;g__Actinomyces;s__	1367.07	6.54732e-292	3.63079e-291
																						k__Bacteria;p__Firmicutes;c__Clostridia;o__Clostridiales;f__Lachnospiraceae;g__Blautia;s__producta	126.608	1.33039e-24	1.67327e-24
																						k__Bacteria;p__Firmicutes;c__Clostridia;o__Clostridiales;f__Peptostreptococcaceae;g__;s__	236.681	5.74081e-48	8.54121e-48
																						k__Bacteria;p__Firmicutes;c__Clostridia;o__Clostridiales;f__Lachnospiraceae;g__Clostridium;s__lavalense	336.295	2.69718e-69	4.70081e-69
																						k__Bacteria;p__Bacteroidetes;c__Bacteroidia;o__Bacteroidales;f__Bacteroidaceae;g__Bacteroides;s__uniformis	42.0677	3.56602e-07	3.71841e-07
																						k__Bacteria;p__Actinobacteria;c__Coriobacteriia;o__Coriobacteriales;f__Coriobacteriaceae;g__Eggerthella;s__lenta	992.307	8.24697e-211	3.59332e-210
																						k__Bacteria;p__Firmicutes;c__Bacilli;o__Lactobacillales;f__Enterococcaceae;g__Enterococcus;__	1803.59	0	0
																						k__Bacteria;p__Firmicutes;c__Clostridia;o__Clostridiales;f__Veillonellaceae;g__Veillonella;s__parvula	718.225	1.41983e-151	4.33048e-151
																						k__Bacteria;p__Firmicutes;c__Clostridia;o__Clostridiales;f__Lachnospiraceae;g__;s__	79.3615	9.68071e-15	1.10378e-14
																						k__Bacteria;p__Firmicutes;c__Clostridia;o__Clostridiales;f__Ruminococcaceae;g__Ruminococcus;s__callidus	198.573	7.63649e-40	1.08332e-39
																						k__Bacteria;p__Firmicutes;c__Clostridia;o__Clostridiales;f__Ruminococcaceae;g__Ruminococcus;__	80.3703	5.99181e-15	6.89623e-15
																						k__Bacteria;p__Bacteroidetes;c__Bacteroidia;o__Bacteroidales;f__[Odoribacteraceae];g__Odoribacter;s__	843.619	1.15567e-178	4.14683e-178
																						k__Bacteria;p__Firmicutes;c__Bacilli;o__Lactobacillales;f__Streptococcaceae;g__Lactococcus;s__	360.787	1.49085e-74	2.67476e-74
																						k__Bacteria;p__Firmicutes;c__Bacilli;o__Turicibacterales;f__Turicibacteraceae;g__Turicibacter;s__	109.18	6.0536e-21	7.31227e-21
																						k__Bacteria;p__Firmicutes;c__Clostridia;o__Clostridiales;f__Lachnospiraceae;g__Dorea;s__formicigenerans	47.6815	2.7361e-08	2.87762e-08
																						k__Bacteria;p__Actinobacteria;c__Actinobacteria;o__Actinomycetales;f__Micrococcaceae;g__Rothia;s__mucilaginosa	2176.97	0	0
																						k__Bacteria;p__Firmicutes;c__Bacilli;__;__;__;__	5078.11	0	0
																						k__Bacteria;p__Firmicutes;c__Clostridia;__;__;__;__	771.279	4.93856e-163	1.62839e-162
																						k__Bacteria;p__Firmicutes;c__Bacilli;o__Gemellales;f__Gemellaceae;__;__	2178.15	0	0
																						k__Bacteria;p__Firmicutes;c__Clostridia;o__Clostridiales;f__Clostridiaceae;g__Clostridium;s__celatum	74.199	1.12209e-13	1.25591e-13
																						k__Bacteria;p__Firmicutes;c__Clostridia;o__Clostridiales;f__[Tissierellaceae];g__WAL_1855D;s__	4798.09	0	0
																						k__Bacteria;p__Firmicutes;c__Clostridia;o__Clostridiales;f__Lachnospiraceae;g__Blautia;s__obeum	36.1104	5.24752e-06	5.37981e-06
																						k__Bacteria;p__Firmicutes;c__Clostridia;o__Clostridiales;f__[Tissierellaceae];g__Finegoldia;s__	2653.89	0	0
																						k__Bacteria;p__Firmicutes;c__Clostridia;o__Clostridiales;f__Lachnospiraceae;g__Lachnobacterium;s__	314.238	1.45203e-64	2.42668e-64
																						k__Bacteria;p__Firmicutes;c__Clostridia;o__Clostridiales;f__Lachnospiraceae;g__Anaerostipes;s__	536.685	2.09404e-112	4.82025e-112
																						k__Bacteria;p__Firmicutes;c__Bacilli;o__Lactobacillales;f__Lactobacillaceae;g__Lactobacillus;s__zeae	733.122	8.61545e-155	2.69509e-154
																						k__Bacteria;p__Firmicutes;c__Clostridia;o__Clostridiales;f__Clostridiaceae;g__Clostridium;s__paraputrificum	1036.22	2.62169e-220	1.18462e-219
																						k__Bacteria;p__Firmicutes;c__Clostridia;o__Clostridiales;f__Lachnospiraceae;g__Coprococcus;s__eutactus	410.379	3.2795e-85	6.25154e-85
																						k__Bacteria;p__Firmicutes;c__Clostridia;o__Clostridiales;f__Lachnospiraceae;g__Clostridium;s__aldenense	432.389	6.049e-90	1.2098e-89
																						k__Bacteria;p__Firmicutes;c__Clostridia;o__Clostridiales;f__Clostridiaceae;g__Clostridium;s__neonatale	924.599	3.61053e-196	1.46828e-195
																						k__Bacteria;p__Proteobacteria;c__Gammaproteobacteria;o__Pasteurellales;f__Pasteurellaceae;g__Haemophilus;__	5661.21	0	0
																						k__Bacteria;p__Actinobacteria;c__Actinobacteria;o__Bifidobacteriales;f__Bifidobacteriaceae;g__Bifidobacterium;s__	648.213	1.84666e-136	5.23935e-136
																						k__Bacteria;p__Actinobacteria;c__Actinobacteria;o__Bifidobacteriales;f__Bifidobacteriaceae;g__Bifidobacterium;s__adolescentis	251.923	3.1847e-51	4.9812e-51
																						k__Bacteria;p__Firmicutes;c__Clostridia;o__Clostridiales;f__Lachnospiraceae;g__Clostridium;s__symbiosum	198.672	7.27557e-40	1.04426e-39
0-0.9 weeks, test statistics for a generalized linear mixed effects model using a negative binomial distribution
Race																Ethnicity
					Black vs. White			Asian/Pacific Islander vs. White			Asian/Pacific Islander vs. Black					Non-Hispanic vs. Hispanic
Species	Chi-square	p-value	q-value		Estimate (SE)	z-value	p-adjust	Estimate (SE)	z-value	p-adjust	Estimate (SE)	z-value	p-adjust			Species	Estimate	Chi-square	p-value	q-value
k__Bacteria;p__Bacteroidetes;c__Bacteroidia;o__Bacteroidales;f__Rikenellaceae;g__Alistipes;s__finegoldii	21930.8	<0.001	<0.001		0.102 (15.800)	0.006	1	-3.533 (0.024)	-148.086	<0.001	-3.635 (15.801)	-0.23	0.967			k__Bacteria;p__Firmicutes;c__Bacilli;o__Bacillales;f__Alicyclobacillaceae;g__Alicyclobacillus;s__	21.135 (0.488)	1875.23	<0.001	<0.001
1-5.9 weeks, test statistics for a generalized linear mixed effects model using a negative binomial distribution
Race																Ethnicity
					Black vs. White			Asian/Pacific Islander vs. White			Asian/Pacific Islander vs. Black					Non-Hispanic vs. Hispanic
Species	Chi-square	p-value	q-value		Estimate (SE)	z-value	p-adjust	Estimate (SE)	z-value	p-adjust	Estimate (SE)	z-value	p-adjust			Species	Estimate	Chi-square	p-value	q-value
k__Bacteria;p__Firmicutes;c__Clostridia;o__Clostridiales;f__Lachnospiraceae;g__Epulopiscium;s__	2931.53	<0.001	<0.001		1.195 (4.335)	0.276	0.953	-5.465 (4.331)	-1.262	0.373	-6.660 (0.123)	-54.097	<0.001			k__Bacteria;p__Actinobacteria;c__Actinobacteria;o__Actinomycetales;f__Actinomycetaceae;g__Actinobaculum;s__	9.906 (0.048)	43092.5	<0.001	<0.001
6 weeks-2.9 months, test statistics for a generalized linear mixed effects model using a negative binomial distribution
Race																Ethnicity
					Black vs. White			Asian/Pacific Islander vs. White			Asian/Pacific Islander vs. Black					Non-Hispanic vs. Hispanic
Species	Chi-square	p-value	q-value		Estimate (SE)	z-value	p-adjust	Estimate (SE)	z-value	p-adjust	Estimate (SE)	z-value	p-adjust			Species	Estimate	Chi-square	p-value	q-value
None significant																None significant
3-11.9 months, test statistics for a generalized linear mixed effects model using a negative binomial distribution
Race																Ethnicity
					Black vs. White			Asian/Pacific Islander vs. White			Asian/Pacific Islander vs. Black					Non-Hispanic vs. Hispanic
Species	Chi-square	p-value	q-value		Estimate (SE)	z-value	p-adjust	Estimate (SE)	z-value	p-adjust	Estimate (SE)	z-value	p-adjust			Species	Estimate	Chi-square	p-value	q-value
k__Bacteria;p__OD1;c__;o__;f__;g__;s__	1023.5	5.61611e-223	1.52622e-220		0.908 (0.793)	1.145	0.43	-7.534 (0.427)	-17.677	<0.001	-8.442 (0.510)	-16.542	<0.001			None significant
k__Bacteria;p__Firmicutes;c__Clostridia;o__Clostridiales;f__Clostridiaceae;g__;s__	67.571	2.12391e-15	2.57335e-13		0.841 (3.140)	0.268	0.95	-6.170 (1.145)	-5.391	<0.001	-7.011 (2.429)	-2.886	0.008
12-35.9 months, test statistics for a generalized linear mixed effects model using a negative binomial distribution
Race																Ethnicity
					Black vs. White			Asian/Pacific Islander vs. White			Asian/Pacific Islander vs. Black					Non-Hispanic vs. Hispanic
Species	Chi-square	p-value	q-value		Estimate (SE)	z-value	p-adjust	Estimate (SE)	z-value	p-adjust	Estimate (SE)	z-value	p-adjust			Species	Estimate	Chi-square	p-value	q-value
None significant																k__Bacteria;p__Firmicutes;c__Clostridia;o__Clostridiales;f__Peptococcaceae;g__Peptococcus;s__	26.114 (0.032)	654041	<0.001	<0.001
																k__Bacteria;p__Firmicutes;c__Clostridia;o__Clostridiales;f__Lachnospiraceae;g__Coprococcus;__	6.369 (0.095)	4900.67	<0.001	<0.001
3-6 years, test statistics for a generalized linear mixed effects model using a negative binomial distribution
Race																Ethnicity
					Black vs. White			Asian/Pacific Islander vs. White			Asian/Pacific Islander vs. Black					Non-Hispanic vs. Hispanic
Species	Chi-square	p-value	q-value		Estimate (SE)	z-value	p-adjust	Estimate (SE)	z-value	p-adjust	Estimate (SE)	z-value	p-adjust			Species	Estimate	Chi-square	p-value	q-value
k__Bacteria;p__Firmicutes;c__Clostridia;o__Clostridiales;f__Ruminococcaceae;g__Clostridium;s__methylpentosum	40303.7	<0.001	<0.001		2.028 (1078.433)	0.002	1	6.487 (0.034)	200.758	<0.001	4.819 (1078.433)	0.004	1			None significant
6-12 years, test statistics for a generalized linear mixed effects model using a negative binomial distribution
Race																Ethnicity
					Black vs. White			Asian/Pacific Islander vs. White			Asian/Pacific Islander vs. Black					Non-Hispanic vs. Hispanic
Species	Chi-square	p-value	q-value		Estimate (SE)	z-value	p-adjust	Estimate (SE)	z-value	p-adjust	Estimate (SE)	z-value	p-adjust			Species	Estimate	Chi-square	p-value	q-value
k__Bacteria;p__Proteobacteria;c__Epsilonproteobacteria;o__Campylobacterales;f__Campylobacteraceae;g__Campylobacter;s__	19089.3	<0.001	<0.001		-0.915 (4.977)	-0.184	0.979	-2.622 (0.019)	137.977	<0.001	-1.706 (4.978)	-0.343	0.928			None significant
