# Supplementary material for: Human microbiome variation associated with race and ethnicity emerges as early as 3 months of age
Source: PLoS Biol. 2023 Aug 17;21(8):e3002230. doi: 10.1371/journal.pbio.3002230 (PMC10434942; doi:10.1371/journal.pbio.3002230)
Supplement: S10 Table — (XLSX) [file pbio.3002230.s038.xlsx]

## Sheet: Sheet1
Table S10. Genera identified as differentially abundant between self-identified racial categories across studies
	All			Study 1 (Herman)			Study 3 (Planer)			Study 4 (Kim)			Study 5 (Dominguez-Bello)			Study 6 (Levin)
Genus	W	p-value	q-value	W	p-value	q-value	W	p-value	q-value	W	p-value	q-value	W	p-value	q-value	W	p-value	q-value
k__Bacteria;p__OD1;c__;o__;f__;g__	16.6664	0.0004808	0.00157702				4.9048	9.35204e-07	3.1693e-06	12.5408	0.00378299	0.0121514
k__Bacteria;p__Firmicutes;c__Clostridia;o__Clostridiales;f__Ruminococcaceae;__	10.9083	0.00855696	0.0200477
k__Bacteria;p__Firmicutes;c__Clostridia;o__Clostridiales;f__Lachnospiraceae;g__Dorea	10.4691	0.0106585	0.0236216				-5.38467	7.25769e-08	3.40553e-07
k__Bacteria;p__Firmicutes;c__Clostridia;o__Clostridiales;f__Lachnospiraceae;__	20.8178	6.03257e-05	0.000224851				2.66282	0.00774878	0.0131299				20.0462	8.87258e-05	0.00214436	3.0839	0.00204306	0.0117869
k__Bacteria;p__Firmicutes;c__Clostridia;o__Clostridiales;f__Clostridiaceae;g__Clostridium	15.9118	0.000701181	0.00221142				-3.71315	0.000204697	0.00049946	0.0010384	0.00103813	0.00393008				-3.48608	0.000490154	0.00735231
k__Bacteria;p__Firmicutes;c__Clostridia;o__Clostridiales;__;__	11.8005	0.00547744	0.0140359
k__Bacteria;p__Proteobacteria;c__Gammaproteobacteria;o__Enterobacteriales;f__Enterobacteriaceae;__	21.6585	3.96238e-05	0.000171008							26.6587	3.25217e-06	2.15846e-05	11.2564	0.00719012	0.0403446
k__Bacteria;p__Firmicutes;c__Erysipelotrichi;o__Erysipelotrichales;f__Erysipelotrichaceae;g__	27.1347	2.5633e-06	2.33545e-05				4.96404	6.90433e-07	2.47744e-06
k__Bacteria;p__Bacteroidetes;c__Bacteroidia;o__Bacteroidales;f__Prevotellaceae;g__Prevotella	101.865	1.51821e-22	1.24493e-20	23.6652	1.45279e-05	0.000432153	11.3455	7.8097e-30	2.38196e-28	16.1671	0.000617147	0.0026167
k__Bacteria;p__Firmicutes;c__Clostridia;o__Clostridiales;f__;g__	23.1989	1.83425e-05	9.40055e-05	22.7904	2.24984e-05	0.000472466	4.80739	1.52911e-06	4.90924e-06
k__Bacteria;p__Firmicutes;c__Clostridia;o__Clostridiales;f__Ruminococcaceae;g__Ruminococcus	11.6617	0.00587123	0.0145891				-5.3674	7.98797e-08	3.48047e-07				15.1087	0.00104764	0.0145642
k__Bacteria;p__Firmicutes;c__Clostridia;o__Clostridiales;f__[Tissierellaceae];g__Peptoniphilus	9.36625	0.0185001	0.0379252
k__Bacteria;p__Firmicutes;c__Clostridia;o__Clostridiales;f__Lachnospiraceae;g__Blautia	17.5155	0.000314471	0.00107444				2.32823	0.0198998	0.0319445	19.406	0.000122201	0.000588786				3.97354	7.08113e-05	0.00132771
k__Bacteria;p__Firmicutes;c__Clostridia;o__Clostridiales;f__Lachnospiraceae;g__Coprococcus	12.003	0.00495001	0.0130936				3.43334	0.000596202	0.00129887	30.5055	4.75176e-07	3.87451e-06	11.6988	0.00576333	0.0403446
k__Bacteria;p__Firmicutes;c__Erysipelotrichi;o__Erysipelotrichales;f__Erysipelotrichaceae;g__Clostridium	23.6992	1.42827e-05	8.36556e-05				-6.05304	1.42134e-09	8.67015e-09
k__Bacteria;p__Firmicutes;c__Clostridia;o__Clostridiales;f__Veillonellaceae;g__Dialister	72.0788	4.45971e-16	1.82848e-14	25.7351	5.16097e-06	0.000270951	8.30543	9.94626e-17	1.51681e-15	38.4857	8.78948e-09	8.46986e-08
k__Bacteria;p__Firmicutes;c__Clostridia;o__Clostridiales;f__Lachnospiraceae;g__Roseburia	9.75053	0.0152661	0.032098							39.8257	4.49777e-09	4.76764e-08	11.4657	0.00647579	0.0403446
k__Bacteria;p__Proteobacteria;c__Betaproteobacteria;o__Burkholderiales;f__Alcaligenaceae;g__Sutterella	12.2335	0.00441131	0.0120576													3.42057	0.000624908	0.00781135
k__Bacteria;p__Bacteroidetes;c__Bacteroidia;o__Bacteroidales;f__Porphyromonadaceae;g__Parabacteroides	24.6153	9.03402e-06	6.17324e-05				8.20001	2.40359e-16	2.93237e-15	3.25805e-06	3.25805e-06	2.15846e-05	12.6315	0.00361517	0.0304277
k__Bacteria;p__Actinobacteria;c__Coriobacteriia;o__Coriobacteriales;f__Coriobacteriaceae;g__	23.4288	1.63508e-05	8.93842e-05	23.4151	1.6463e-05	0.000432153	6.67483	2.47523e-11	1.88736e-10	27.2208	2.45535e-06	1.85905e-05
k__Bacteria;p__Proteobacteria;c__Gammaproteobacteria;o__Pseudomonadales;f__Moraxellaceae;g__Acinetobacter	20.9585	5.62288e-05	0.00021956													4.05893	4.92973e-05	0.00123243
k__Bacteria;p__Verrucomicrobia;c__Verrucomicrobiae;o__Verrucomicrobiales;f__Verrucomicrobiaceae;g__Akkermansia	9.20505	0.020053	0.0392081	17.0864	0.000389731	0.00511522				16.8461	0.000439482	0.00194105
k__Bacteria;p__Firmicutes;c__Clostridia;o__Clostridiales;f__Lachnospiraceae;g__Clostridium	9.20214	0.0200822	0.0392081				-3.87441	0.000106882	0.000296355				10.6033	0.00996676	0.0486482
k__Bacteria;p__Proteobacteria;c__Alphaproteobacteria;o__RF32;f__;g__	21.442	4.4152e-05	0.000181023							46.3711	1.70483e-10	3.01187e-09
k__Bacteria;p__Firmicutes;c__Bacilli;o__Bacillales;f__Staphylococcaceae;g__Staphylococcus	10.7032	0.00948124	0.0215962													-3.24692	0.00116662	0.010937
k__Bacteria;p__Firmicutes;c__Clostridia;o__Clostridiales;f__Veillonellaceae;g__Megasphaera	29.2907	8.72252e-07	1.02178e-05				2.82033	0.0047975	0.00886811							5.56191	2.66838e-08	2.00128e-06
k__Bacteria;p__Firmicutes;c__Bacilli;o__Lactobacillales;f__Lactobacillaceae;g__Lactobacillus	11.4396	0.00656066	0.0158228										14.916	0.0011536	0.0145642
k__Bacteria;p__Firmicutes;c__Clostridia;o__Clostridiales;f__Ruminococcaceae;g__	14.6288	0.00133179	0.00390024	15.9098	0.000701894	0.00818877
k__Bacteria;p__OD1;__;__;__;__	22.7504	2.29531e-05	0.000110715				-3.79328	0.000148671	0.000394302
Unassigned;__;__;__;__;__	61.2349	1.00935e-13	2.75888e-12				-6.53768	6.24793e-11	4.23471e-10
k__Bacteria;p__Firmicutes;c__Clostridia;o__Clostridiales;f__Eubacteriaceae;g__Pseudoramibacter_Eubacterium	26.1954	4.0999e-06	3.05629e-05				-12.0425	2.12458e-33	1.29599e-31
k__Bacteria;p__Firmicutes;c__Clostridia;o__Clostridiales;f__Peptostreptococcaceae;__	22.1549	3.09136e-05	0.000140829				-7.71562	1.20395e-14	1.04916e-13	36.8391	2e-08	1.77e-07	14.33	0.00154638	0.0173539
k__Bacteria;p__Actinobacteria;c__Coriobacteriia;o__Coriobacteriales;f__Coriobacteriaceae;g__Collinsella	26.9084	2.87042e-06	2.35374e-05				3.67712	0.000235878	0.000553406	56.3553	1.15779e-12	3.06814e-11
k__Bacteria;p__Firmicutes;c__Clostridia;o__Clostridiales;f__Ruminococcaceae;g__Gemmiger	30.0715	5.90315e-07	8.06764e-06				5.73486	9.75916e-09	5.4119e-08
k__Bacteria;p__Firmicutes;c__Clostridia;o__Clostridiales;f__Lachnospiraceae;g__Epulopiscium	12.734	0.00343454	0.00971146				-5.28802	1.23648e-07	5.02834e-07
k__Bacteria;p__Actinobacteria;c__Coriobacteriia;o__Coriobacteriales;f__Coriobacteriaceae;g__Eggerthella	28.5877	1.23961e-06	1.2706e-05				-10.0376	1.04207e-23	2.11888e-22
k__Bacteria;p__Firmicutes;c__Clostridia;o__Clostridiales;f__Lachnospiraceae;g__	44.9568	3.45762e-10	5.67049e-09				7.84123	4.46153e-15	4.53588e-14	41.1065	2.37059e-09	3.14103e-08
k__Bacteria;p__Bacteroidetes;c__Bacteroidia;o__Bacteroidales;f__[Odoribacteraceae];g__Odoribacter	10.2165	0.0120932	0.0260958							52.5635	7.70931e-12	1.63437e-10
k__Bacteria;p__Firmicutes;c__Bacilli;o__Lactobacillales;f__Streptococcaceae;g__Lactococcus	57.492	6.55856e-13	1.34451e-11				5.68648	1.29682e-08	6.59217e-08							3.11882	0.00181577	0.0115328
k__Bacteria;p__Firmicutes;c__Bacilli;__;__;__	19.8272	9.89947e-05	0.000352938
k__Bacteria;p__Firmicutes;c__Clostridia;o__Clostridiales;f__Lachnospiraceae;g__Lachnobacterium	24.1928	1.1159e-05	7.03877e-05	19.8199	9.93546e-05	0.00149032
k__Bacteria;p__Firmicutes;c__Clostridia;o__Clostridiales;f__Lachnospiraceae;g__Anaerostipes	14.7587	0.001248	0.00379022				-4.63012	3.65453e-06	1.11463e-05	17.4052	0.000332309	0.00153151
