# Supplementary material for: Human microbiome variation associated with race and ethnicity emerges as early as 3 months of age
Source: PLoS Biol. 2023 Aug 17;21(8):e3002230. doi: 10.1371/journal.pbio.3002230 (PMC10434942; doi:10.1371/journal.pbio.3002230)
Supplement: S1 Data — (XLSX) [file pbio.3002230.s040.xlsx]

## Sheet: alpha_diversity_values
S1 Data. Alpha diversity values (Faith's PD, Observed features, Shannon diversity, Pielou's evenness, Chao1) for all samples along with metadata shown in Figures 1A and S22-S27.
Ethnicity	Race	Host_age_cat	host_del_route	Breastfeeding	host_sex	faith_pd	observed_features	shannon_entropy	pielou_evenness	chao1
Non Hispanic	White	0-1 week	Vaginal	NA	NA	27.2082	236	6.50083	0.819299	257
Non Hispanic	White	0-1 week	Vaginal	NA	Male	3.43322	12	0.0894505	0.0215351	23
Non Hispanic	White	0-1 week	Cesarean	Exclusively breastfed	Male	4.08376	18	2.17128	0.410528	39
Non Hispanic	White	0-1 week	Vaginal	NA	Male	16.959	120	5.77121	0.834598	120
Non Hispanic	White	0-1 week	Vaginal	NA	Female	17.9952	188	5.24526	0.664738	251
Non Hispanic	White	0-1 week	Vaginal	NA	Male	24.5519	249	5.99349	0.724882	332
Non Hispanic	White	0-1 week	Vaginal	NA	Female	33.3762	320	5.52993	0.622026	502
Non Hispanic	White	0-1 week	Vaginal	NA	Male	21.2141	148	6.18939	0.856104	149
Non Hispanic	Asian/Pacific Islander	0-1 week	Vaginal	NA	Male	5.96568	28	1.97948	0.405891	28
Non Hispanic	White	0-1 week	Vaginal	NA	Female	17.2245	173	5.04615	0.649739	225
Non Hispanic	White	0-1 week	Cesarean	Exclusively breastfed	Female	12.6343	88	4.04202	0.628128	88
Non Hispanic	White	0-1 week	Vaginal	NA	Female	8.45878	32	1.39973	0.277691	32
Non Hispanic	White	0-1 week	Vaginal	NA	Female	22.6131	193	5.69525	0.741062	205
Non Hispanic	White	0-1 week	Vaginal	NA	Female	21.2675	185	5.47125	0.715369	198
Non Hispanic	White	0-1 week	Vaginal	NA	Male	4.01534	16	0.716639	0.170605	20
Non Hispanic	White	0-1 week	Vaginal	Exclusively breastfed	Female	3.51727	12	0.0569276	0.00984353	25
Non Hispanic	White	0-1 week	Vaginal	Exclusively breastfed	Female	2.62854	9	1.13075	0.295638	14
Non Hispanic	White	0-1 week	Vaginal	Exclusively breastfed	Male	6.71828	29	0.883383	0.147233	66
Non Hispanic	White	0-1 week	Vaginal	Exclusively breastfed	Female	10.8618	80	2.03005	0.270405	178
Non Hispanic	White	0-1 week	Cesarean	Exclusively breastfed	Male	4.83026	21	2.7206	0.619747	21
Non Hispanic	White	0-1 week	Vaginal	NA	Male	3.99789	12	0.669121	0.1726	15
Non Hispanic	White	0-1 week	Vaginal	Exclusively breastfed	Female	14.1086	136	4.70087	0.627152	189
Non Hispanic	White	0-1 week	Vaginal	Exclusively breastfed	Male	13.8763	104	4.77088	0.711576	104
Non Hispanic	White	0-1 week	Vaginal	Exclusively breastfed	Female	18.5122	155	1.79113	0.224633	291
Non Hispanic	White	0-1 week	Vaginal	Exclusively breastfed	Male	13.4696	107	4.27672	0.611926	133
Non Hispanic	White	0-1 week	Vaginal	Exclusively breastfed	Female	8.90712	69	2.61789	0.375743	120
Non Hispanic	White	0-1 week	Vaginal	Exclusively breastfed	Male	16.783	142	1.99902	0.2504	257
Non Hispanic	White	0-1 week	Vaginal	NA	Male	18.6677	151	2.2452	0.28711	232
Hispanic	White	0-1 week	Cesarean	Exclusively breastfed	Female	26.6645	275	6.26465	0.730877	404
Non Hispanic	White	0-1 week	Vaginal	Exclusively breastfed	Female	16.5007	111	5.05632	0.744192	111
Non Hispanic	Asian/Pacific Islander	0-1 week	Vaginal	Exclusively breastfed	Male	7.57935	52	2.30691	0.344995	111
Non Hispanic	White	0-1 week	Vaginal	Exclusively breastfed	Male	18.272	175	5.41148	0.693167	213
Non Hispanic	White	0-1 week	Vaginal	Exclusively breastfed	Female	16.2953	151	2.39257	0.289934	292
Non Hispanic	White	0-1 week	Vaginal	Exclusively breastfed	Male	18.4497	145	5.62715	0.7832	151
Hispanic	White	0-1 week	Vaginal	NA	Male	22.1107	159	5.99922	0.813494	163
Non Hispanic	Black	0-1 week	Cesarean	Exclusively breastfed	Male	21.1429	222	2.98306	0.360951	356
Non Hispanic	White	0-1 week	Vaginal	Exclusively breastfed	Female	16.808	122	5.03196	0.72727	126
Non Hispanic	White	0-1 week	Vaginal	Exclusively breastfed	Female	13.7254	134	4.44784	0.589017	200
Non Hispanic	White	0-1 week	Vaginal	Exclusively breastfed	Female	5.75483	19	0.88865	0.167774	32
Non Hispanic	White	0-1 week	Vaginal	Exclusively breastfed	Male	1.90558	6	0.961381	0.328187	8
Non Hispanic	White	0-1 week	Vaginal	Exclusively breastfed	Female	9.56424	48	0.558088	0.0954586	60
Non Hispanic	White	0-1 week	Vaginal	Exclusively breastfed	Male	19.855	185	5.33683	0.693345	210
Hispanic	White	0-1 week	Vaginal	Exclusively breastfed	Female	5.54721	26	1.95969	0.38946	33
Non Hispanic	White	0-1 week	Vaginal	Exclusively breastfed	Female	4.21372	17	1.75282	0.363298	29
Non Hispanic	White	0-1 week	Vaginal	Exclusively breastfed	Female	3.91036	20	2.34909	0.494739	26
Non Hispanic	White	0-1 week	Vaginal	Exclusively breastfed	Male	4.80067	21	1.86688	0.380833	31
Non Hispanic	White	0-1 week	Vaginal	Exclusively breastfed	Male	22.8801	206	5.98526	0.758959	243
Non Hispanic	White	0-1 week	Vaginal	Exclusively breastfed	Male	19.1061	159	2.10337	0.256151	288
Non Hispanic	White	0-1 week	Vaginal	Exclusively breastfed	Female	9.52385	69	2.90169	0.449001	94
Non Hispanic	White	0-1 week	Vaginal	Exclusively breastfed	Female	8.54688	53	1.47861	0.216802	114
Non Hispanic	White	0-1 week	Vaginal	Exclusively breastfed	Female	8.70238	59	1.83606	0.284299	93
Hispanic	White	0-1 week	Vaginal	Exclusively breastfed	Female	22.2188	153	4.7036	0.617984	204
Non Hispanic	White	0-1 week	Vaginal	Exclusively breastfed	Male	9.68099	73	2.09094	0.293596	132
Non Hispanic	White	0-1 week	Vaginal	Exclusively breastfed	Female	3.8385	15	2.42312	0.558729	20
Non Hispanic	White	0-1 week	Vaginal	Exclusively breastfed	Female	5.86627	37	1.58971	0.273384	62
Non Hispanic	White	0-1 week	Vaginal	Exclusively breastfed	Male	15.124	133	2.51067	0.33907	192
Non Hispanic	White	0-1 week	Cesarean	NA	Male	8.54479	45	0.985562	0.161535	68
Non Hispanic	White	0-1 week	Vaginal	Exclusively breastfed	Male	12.1791	38	1.0938	0.188438	53
Non Hispanic	Black	0-1 week	Cesarean	Mixed feeding	Male	9.40636	58	2.17227	0.315202	123
Non Hispanic	White	0-1 week	Vaginal	Exclusively breastfed	Male	8.54293	30	2.11962	0.413887	35
Non Hispanic	White	0-1 week	Cesarean	Exclusively breastfed	Female	10.804	80	3.92797	0.546036	148
Non Hispanic	White	0-1 week	Cesarean	Exclusively breastfed	Female	11.6776	108	1.20511	0.162893	176
Non Hispanic	White	0-1 week	Cesarean	Mixed feeding	Male	8.93693	42	0.581865	0.103936	54
Non Hispanic	White	0-1 week	Vaginal	Exclusively breastfed	Female	20.755	172	2.9664	0.376209	271
Non Hispanic	White	0-1 week	Vaginal	Exclusively breastfed	Female	5.94459	32	2.02692	0.365634	44
Non Hispanic	White	0-1 week	Vaginal	Exclusively breastfed	Female	4.43442	16	1.16971	0.247183	26
Non Hispanic	White	0-1 week	Vaginal	Exclusively breastfed	Female	7.29313	26	1.21185	0.247908	31
Non Hispanic	White	0-1 week	Cesarean	Exclusively breastfed	Female	7.61573	36	0.740343	0.130657	52
Non Hispanic	White	0-1 week	Vaginal	Exclusively breastfed	Female	7.34802	46	2.68098	0.438297	69
Non Hispanic	White	0-1 week	Vaginal	Exclusively breastfed	Male	11.5525	95	1.45626	0.201504	137
Non Hispanic	White	0-1 week	Vaginal	Exclusively breastfed	Female	4.15414	25	2.84389	0.605016	26
Hispanic	White	0-1 week	Vaginal	Exclusively breastfed	Female	14.8931	104	5.48906	0.80831	108
Non Hispanic	White	0-1 week	Vaginal	Exclusively breastfed	Male	2.62868	6	0.0339666	0.0109715	9
Hispanic	White	0-1 week	Vaginal	Exclusively breastfed	Female	6.59982	40	2.10207	0.395578	42
Non Hispanic	White	0-1 week	Vaginal	Exclusively breastfed	Female	4.95038	20	2.75498	0.558496	31
Non Hispanic	White	0-1 week	Vaginal	Exclusively breastfed	Female	4.53018	20	1.16748	0.229284	34
Non Hispanic	White	0-1 week	Vaginal	Exclusively breastfed	Female	5.03966	21	1.464	0.288938	34
Non Hispanic	White	0-1 week	Vaginal	Mixed feeding	Female	4.55893	22	2.99161	0.5847	34
Non Hispanic	White	0-1 week	Vaginal	Exclusively breastfed	NA	5.74054	31	2.7985	0.53084	39
Non Hispanic	White	0-1 week	Vaginal	Exclusively breastfed	Male	4.64318	24	2.62031	0.495376	39
Non Hispanic	White	0-1 week	Vaginal	Exclusively breastfed	Female	3.96949	15	1.25094	0.284685	21
Non Hispanic	White	0-1 week	Cesarean	Exclusively breastfed	Male	4.6042	20	2.30016	0.439814	39
Non Hispanic	White	0-1 week	Cesarean	Exclusively breastfed	Male	4.13686	16	1.16251	0.24186	26
Non Hispanic	White	0-1 week	Vaginal	Exclusively breastfed	Female	9.20422	57	2.36301	0.369865	91
Non Hispanic	White	0-1 week	Vaginal	Exclusively breastfed	Male	9.8005	74	3.19915	0.45964	119
Non Hispanic	White	0-1 week	Vaginal	Mixed feeding	Male	5.81115	41	1.00807	0.163664	66
Non Hispanic	White	0-1 week	Vaginal	Exclusively breastfed	Female	5.10103	25	1.84066	0.36025	35
Non Hispanic	White	0-1 week	Vaginal	Exclusively breastfed	Male	7.54906	47	3.42813	0.524418	97
Non Hispanic	White	0-1 week	Vaginal	Exclusively breastfed	Male	6.14726	27	2.81183	0.517267	43
Non Hispanic	White	0-1 week	Vaginal	Exclusively breastfed	Male	17.6775	158	4.13738	0.522414	264
Non Hispanic	White	0-1 week	Vaginal	Exclusively breastfed	Female	7.86776	51	2.88036	0.46241	83
Hispanic	White	0-1 week	Vaginal	Exclusively breastfed	Female	4.346	17	0.130524	0.027458	26
Non Hispanic	White	0-1 week	Vaginal	Exclusively breastfed	Male	15.7907	134	2.94373	0.376684	253
Hispanic	White	0-1 week	Cesarean	Exclusively breastfed	Female	13.5464	110	3.00666	0.390186	211
Non Hispanic	Asian/Pacific Islander	0-1 week	Vaginal	Exclusively breastfed	Male	8.80658	66	2.55694	0.364527	134
Non Hispanic	White	0-1 week	Vaginal	Exclusively breastfed	Male	14.056	131	2.34307	0.306234	238
Non Hispanic	White	0-1 week	Vaginal	Exclusively breastfed	Female	8.64625	60	2.25025	0.328542	125
Non Hispanic	White	0-1 week	Vaginal	Exclusively breastfed	Male	12.405	91	1.56743	0.215199	162
Non Hispanic	White	0-1 week	Vaginal	Exclusively breastfed	Female	16.2979	141	2.47413	0.315636	241
Non Hispanic	White	0-1 week	Vaginal	Exclusively breastfed	Female	13.9546	97	2.16238	0.281966	191
Hispanic	White	0-1 week	Vaginal	Exclusively breastfed	Male	12.736	102	1.89109	0.245219	207
Non Hispanic	White	0-1 week	Vaginal	Exclusively breastfed	Male	10.5143	61	2.07405	0.281046	167
Non Hispanic	White	0-1 week	Cesarean	Exclusively breastfed	Male	4.6376	20	2.19333	0.471761	25
Non Hispanic	Black	0-1 week	Cesarean	Mixed feeding	Male	14.3237	123	2.0925	0.278879	215
Non Hispanic	White	0-1 week	Vaginal	Mixed feeding	Female	12.8955	105	0.953116	0.137819	171
Non Hispanic	White	0-1 week	Vaginal	Mixed feeding	Female	14.9928	123	3.66939	0.507935	148
Non Hispanic	White	0-1 week	Vaginal	Exclusively breastfed	Male	10.0511	55	2.06439	0.327766	87
Non Hispanic	White	0-1 week	Vaginal	Exclusively breastfed	Female	5.00063	27	1.89122	0.339357	44
Non Hispanic	White	0-1 week	Cesarean	Exclusively breastfed	Female	10.08	92	1.93332	0.268205	159
Non Hispanic	White	0-1 week	Cesarean	Exclusively breastfed	Female	6.59452	42	2.34156	0.386016	73
Non Hispanic	White	0-1 week	Cesarean	Mixed feeding	Female	7.90262	60	2.30253	0.351294	92
Non Hispanic	White	0-1 week	Vaginal	Exclusively breastfed	Female	3.66042	19	2.90872	0.673717	20
Non Hispanic	White	0-1 week	Vaginal	Exclusively breastfed	Female	6.26544	30	3.46102	0.67672	34
Non Hispanic	White	0-1 week	Vaginal	Exclusively breastfed	Female	4.6442	19	2.37179	0.541351	22
Non Hispanic	White	0-1 week	Vaginal	Exclusively breastfed	Female	4.87304	21	2.15717	0.477192	23
Hispanic	White	0-1 week	Vaginal	Exclusively breastfed	Female	4.60618	21	1.69659	0.356862	27
Non Hispanic	White	0-1 week	Vaginal	Exclusively breastfed	Female	8.64894	58	3.37605	0.556869	69
Non Hispanic	White	0-1 week	Vaginal	Exclusively breastfed	Male	16.2885	142	4.73338	0.638321	178
Non Hispanic	White	0-1 week	Vaginal	Exclusively breastfed	Female	6.32592	30	2.02365	0.398665	36
Non Hispanic	Black	1-6 weeks	Cesarean	Formula fed	Male	6.39978	17	2.66999	0.642081	18
Non Hispanic	Black	1-6 weeks	Cesarean	Formula fed	Male	5.47145	12	2.52337	0.708637	12
Non Hispanic	White	1-6 weeks	Vaginal	Exclusively breastfed	Female	5.12478	28	2.47872	0.461743	42
Non Hispanic	White	1-6 weeks	Vaginal	Exclusively breastfed	Female	3.63753	18	1.7591	0.35053	33
Non Hispanic	White	1-6 weeks	Vaginal	Exclusively breastfed	Female	3.68993	11	1.41396	0.357973	15
Non Hispanic	White	1-6 weeks	Vaginal	Exclusively breastfed	Female	5.38285	19	1.44134	0.288644	31
Non Hispanic	White	1-6 weeks	Vaginal	Exclusively breastfed	NA	4.61512	21	2.55537	0.515925	31
Non Hispanic	White	1-6 weeks	Vaginal	Exclusively breastfed	Male	6.11429	31	1.81882	0.288984	88
Non Hispanic	White	1-6 weeks	Vaginal	Exclusively breastfed	Female	4.03151	20	2.18215	0.407737	40
Non Hispanic	White	1-6 weeks	Cesarean	Exclusively breastfed	Male	5.15923	28	1.3839	0.255966	46
Non Hispanic	White	1-6 weeks	Cesarean	Exclusively breastfed	Male	4.17825	21	1.51556	0.30767	32
Non Hispanic	White	1-6 weeks	Vaginal	Exclusively breastfed	Female	6.90133	39	2.72115	0.456358	63
Non Hispanic	White	1-6 weeks	Vaginal	Mixed feeding	Male	3.77499	13	1.53364	0.38026	16
Non Hispanic	White	1-6 weeks	Vaginal	Exclusively breastfed	Female	6.7323	38	1.59541	0.261604	66
Non Hispanic	White	1-6 weeks	Vaginal	Exclusively breastfed	Male	8.99055	50	2.31251	0.370066	71
Non Hispanic	White	1-6 weeks	Vaginal	Exclusively breastfed	Male	6.72164	33	3.47451	0.64893	42
Non Hispanic	White	1-6 weeks	Vaginal	Exclusively breastfed	Male	8.36548	56	2.84151	0.441292	93
Non Hispanic	White	1-6 weeks	Vaginal	Exclusively breastfed	Female	7.30987	43	2.10308	0.347887	62
Hispanic	White	1-6 weeks	Vaginal	Exclusively breastfed	Female	11.7405	88	1.0877	0.149736	164
Non Hispanic	White	1-6 weeks	Vaginal	Exclusively breastfed	Male	15.6384	120	2.19062	0.292917	201
Hispanic	White	1-6 weeks	Cesarean	Mixed feeding	Female	9.39183	59	2.67837	0.390977	112
Non Hispanic	Asian/Pacific Islander	1-6 weeks	Vaginal	Exclusively breastfed	Male	10.4698	67	2.63792	0.38106	128
Non Hispanic	White	1-6 weeks	Vaginal	Exclusively breastfed	Male	16.4459	156	3.18094	0.403209	258
Non Hispanic	White	1-6 weeks	Vaginal	Exclusively breastfed	Female	4.82523	23	1.31827	0.246816	40
Non Hispanic	White	1-6 weeks	Vaginal	Exclusively breastfed	Male	7.4165	50	1.59408	0.232118	105
Non Hispanic	White	1-6 weeks	Cesarean	Exclusively breastfed	Male	9.89926	33	2.29709	0.437204	39
Non Hispanic	White	1-6 weeks	Vaginal	NA	Female	11.8277	96	3.05553	0.407438	183
Hispanic	White	1-6 weeks	Vaginal	Mixed feeding	Male	19.2841	97	2.95074	0.392284	167
Non Hispanic	White	1-6 weeks	Vaginal	Exclusively breastfed	Male	11.2289	94	2.06789	0.271551	221
Non Hispanic	White	1-6 weeks	Cesarean	Exclusively breastfed	Male	14.2977	130	2.9931	0.394202	216
Non Hispanic	Black	1-6 weeks	Cesarean	Mixed feeding	Male	3.43334	11	2.33343	0.646508	12
Non Hispanic	White	1-6 weeks	Vaginal	Mixed feeding	Female	8.25802	31	3.40922	0.635667	42
Non Hispanic	White	1-6 weeks	Cesarean	Exclusively breastfed	Male	4.17784	18	0.722188	0.151982	23
Non Hispanic	White	1-6 weeks	Cesarean	Exclusively breastfed	Female	15.0199	134	2.21038	0.291636	227
Non Hispanic	White	1-6 weeks	Cesarean	Mixed feeding	Male	10.6115	68	2.20157	0.32965	108
Non Hispanic	White	1-6 weeks	Vaginal	Exclusively breastfed	Female	4.04461	18	0.336408	0.0653263	35
Non Hispanic	White	1-6 weeks	Vaginal	Exclusively breastfed	Female	7.35178	37	1.73098	0.300776	57
Non Hispanic	White	1-6 weeks	Cesarean	Mixed feeding	Female	6.77241	54	3.10093	0.49025	78
Non Hispanic	White	1-6 weeks	Vaginal	Exclusively breastfed	Female	6.81607	28	1.57429	0.272655	57
Non Hispanic	White	1-6 weeks	Vaginal	Exclusively breastfed	Female	8.79785	55	2.99953	0.456878	100
Non Hispanic	White	1-6 weeks	Vaginal	Exclusively breastfed	Female	6.88935	34	2.80602	0.517143	41
Non Hispanic	White	1-6 weeks	Vaginal	Exclusively breastfed	Female	6.80306	49	2.90003	0.467038	70
Non Hispanic	White	1-6 weeks	Vaginal	Exclusively breastfed	Female	6.29396	38	2.51144	0.432071	55
Non Hispanic	White	1-6 weeks	Vaginal	Exclusively breastfed	Male	3.32365	10	0.900522	0.247823	12
Hispanic	White	1-6 weeks	Vaginal	Exclusively breastfed	Female	7.09449	31	1.39046	0.23925	55
Non Hispanic	White	1-6 weeks	Vaginal	Exclusively breastfed	Female	5.80068	26	2.83288	0.606614	26
Non Hispanic	White	1-6 weeks	Vaginal	Exclusively breastfed	Male	8.3944	53	1.13738	0.179124	68
Non Hispanic	White	1-6 weeks	Vaginal	Exclusively breastfed	Female	5.30859	24	2.23643	0.470317	27
Non Hispanic	White	1-6 weeks	Cesarean	Formula fed	Male	16.3723	48	4.13605	0.723081	52
Non Hispanic	White	1-6 weeks	Cesarean	Mixed feeding	Male	15.7448	45	3.97341	0.696045	52
Non Hispanic	Black	1-6 weeks	Vaginal	Formula fed	Female	4.43751	31	2.55075	0.48539	38
Non Hispanic	Black	1-6 weeks	Vaginal	Mixed feeding	Female	4.2913	28	1.79824	0.325385	50
Non Hispanic	Black	1-6 weeks	Cesarean	Formula fed	Male	7.03155	60	3.8208	0.57134	108
Non Hispanic	White	1-6 weeks	Vaginal	Mixed feeding	Male	4.19434	21	2.72473	0.502888	43
Non Hispanic	Black	1-6 weeks	Vaginal	Formula fed	Male	6.34377	46	3.00324	0.468498	86
Non Hispanic	Black	1-6 weeks	Vaginal	Exclusively breastfed	Male	5.09988	27	1.24178	0.210857	63
Non Hispanic	White	1-6 weeks	Vaginal	Exclusively breastfed	Female	5.10899	27	2.41956	0.480153	35
Non Hispanic	White	1-6 weeks	Vaginal	Exclusively breastfed	Female	4.06142	19	2.17592	0.432119	34
Non Hispanic	White	1-6 weeks	Vaginal	Exclusively breastfed	Female	3.19011	11	1.06458	0.244336	23
Non Hispanic	White	1-6 weeks	Vaginal	Exclusively breastfed	Female	3.99421	20	1.5371	0.314231	29
Non Hispanic	White	1-6 weeks	Vaginal	Exclusively breastfed	NA	5.01485	25	2.24369	0.425425	40
Non Hispanic	White	1-6 weeks	Vaginal	Exclusively breastfed	Male	6.8978	37	1.88029	0.314907	71
Non Hispanic	White	1-6 weeks	Vaginal	Exclusively breastfed	Female	3.55562	14	1.8246	0.40357	23
Non Hispanic	White	1-6 weeks	Cesarean	Exclusively breastfed	Male	4.85854	20	2.27935	0.422873	43
Non Hispanic	White	1-6 weeks	Cesarean	Exclusively breastfed	Male	2.72973	15	1.21983	0.259335	27
Non Hispanic	White	1-6 weeks	Cesarean	Exclusively breastfed	Female	4.17239	26	2.2095	0.402857	44
Non Hispanic	White	1-6 weeks	Vaginal	Exclusively breastfed	Female	16.8148	160	4.86522	0.611984	257
Non Hispanic	White	1-6 weeks	Vaginal	Exclusively breastfed	Male	11.244	90	2.26228	0.317761	145
Non Hispanic	White	1-6 weeks	Vaginal	Exclusively breastfed	Male	6.11776	29	1.93929	0.372323	36
Non Hispanic	White	1-6 weeks	Vaginal	Exclusively breastfed	Female	12.2946	95	2.04279	0.284037	159
Non Hispanic	White	1-6 weeks	Vaginal	Exclusively breastfed	Male	6.47298	35	1.84294	0.317724	65
Non Hispanic	White	1-6 weeks	Vaginal	Exclusively breastfed	Male	18.528	164	3.29868	0.411712	258
Non Hispanic	White	1-6 weeks	Vaginal	Exclusively breastfed	Female	11.3251	80	2.60503	0.376864	131
Hispanic	White	1-6 weeks	Vaginal	Exclusively breastfed	Female	4.76669	17	0.698157	0.145498	31
Non Hispanic	White	1-6 weeks	Vaginal	Exclusively breastfed	Male	16.5642	143	2.75074	0.349105	224
Hispanic	White	1-6 weeks	Cesarean	Mixed feeding	Female	8.48379	50	3.35305	0.537074	73
Non Hispanic	Asian/Pacific Islander	1-6 weeks	Vaginal	Exclusively breastfed	Male	13.3623	113	2.13227	0.282812	195
Non Hispanic	Asian/Pacific Islander	1-6 weeks	Vaginal	Exclusively breastfed	Male	8.35853	54	2.53763	0.375531	118
Non Hispanic	White	1-6 weeks	Vaginal	Exclusively breastfed	Male	14.106	114	2.16071	0.294917	192
Non Hispanic	White	1-6 weeks	Vaginal	Exclusively breastfed	Female	6.75361	33	1.28894	0.225842	55
Non Hispanic	White	1-6 weeks	Vaginal	Exclusively breastfed	Male	9.17072	57	2.16447	0.323653	112
Non Hispanic	White	1-6 weeks	Vaginal	NA	Female	10.8124	78	2.28545	0.316999	164
Non Hispanic	White	1-6 weeks	Vaginal	Exclusively breastfed	Male	13.1702	74	2.13922	0.307624	138
Non Hispanic	White	1-6 weeks	Cesarean	Exclusively breastfed	Male	7.34938	31	1.39858	0.247175	52
Non Hispanic	White	1-6 weeks	Vaginal	Exclusively breastfed	Female	14.2137	99	3.42559	0.471669	154
Non Hispanic	White	1-6 weeks	Cesarean	Exclusively breastfed	Male	13.0886	112	1.60543	0.216709	197
Non Hispanic	White	1-6 weeks	Cesarean	Exclusively breastfed	Female	14.0982	115	2.36563	0.315413	211
Non Hispanic	White	1-6 weeks	Vaginal	Exclusively breastfed	Female	7.5482	31	1.49336	0.246733	63
Non Hispanic	White	1-6 weeks	Vaginal	Exclusively breastfed	Female	8.8089	45	2.28658	0.380375	62
Non Hispanic	White	1-6 weeks	Cesarean	Mixed feeding	Female	6.07658	40	3.20119	0.567998	50
Non Hispanic	White	1-6 weeks	Vaginal	Exclusively breastfed	Female	9.68715	61	1.97433	0.298523	105
Non Hispanic	White	1-6 weeks	Vaginal	Exclusively breastfed	Female	6.43388	48	2.74959	0.44642	70
Non Hispanic	White	1-6 weeks	Vaginal	Exclusively breastfed	Female	7.34249	40	2.21067	0.400081	46
Non Hispanic	White	1-6 weeks	Vaginal	Exclusively breastfed	Female	9.71913	66	3.12564	0.464402	113
Non Hispanic	White	1-6 weeks	Vaginal	Exclusively breastfed	Female	5.27435	21	2.02274	0.424165	29
Non Hispanic	White	1-6 weeks	Vaginal	Exclusively breastfed	Male	3.35216	11	1.47405	0.381822	14
Hispanic	White	1-6 weeks	Vaginal	Exclusively breastfed	Female	3.44351	12	1.37535	0.350004	15
Non Hispanic	White	1-6 weeks	Vaginal	Exclusively breastfed	Female	6.14522	34	2.82644	0.531131	42
Non Hispanic	White	1-6 weeks	Vaginal	Exclusively breastfed	Female	5.01012	27	2.29626	0.445647	35
Non Hispanic	Black	1-6 weeks	Vaginal	Mixed feeding	Female	4.57815	22	1.5234	0.273695	49
Non Hispanic	Black	1-6 weeks	Vaginal	Formula fed	Male	5.37782	26	2.25853	0.404134	46
Non Hispanic	Black	1-6 weeks	Vaginal	Exclusively breastfed	Male	4.59596	22	1.37467	0.244895	48
Non Hispanic	White	1-6 weeks	Vaginal	Mixed feeding	Male	4.56959	29	2.2851	0.386497	65
Non Hispanic	Black	1-6 weeks	Vaginal	Mixed feeding	Male	5.72066	46	2.96705	0.484857	70
Non Hispanic	Black	1-6 weeks	Vaginal	Mixed feeding	Male	4.76657	33	2.74313	0.519004	42
Non Hispanic	Black	1-6 weeks	Cesarean	Mixed feeding	Male	5.45491	37	2.56073	0.435244	63
Non Hispanic	White	1-6 weeks	Vaginal	Mixed feeding	Female	4.45509	21	2.3896	0.459659	37
Hispanic	White	1-6 weeks	Cesarean	Exclusively breastfed	Male	5.39638	21	0.637836	0.114098	51
Non Hispanic	Black	1-6 weeks	Vaginal	Mixed feeding	Female	5.57764	58	3.83613	0.604611	81
Hispanic	White	1-6 weeks	Vaginal	Mixed feeding	Male	5.92718	39	3.52141	0.580924	65
Non Hispanic	Black	1-6 weeks	Vaginal	Mixed feeding	Female	4.59166	36	1.73516	0.293602	66
Hispanic	White	1-6 weeks	Cesarean	Mixed feeding	Female	6.03288	38	3.21137	0.536553	59
Non Hispanic	White	1-6 weeks	Vaginal	Mixed feeding	Female	3.50627	17	1.90285	0.354119	43
Hispanic	White	1-6 weeks	Cesarean	Mixed feeding	Male	4.25519	24	1.59485	0.29176	45
Non Hispanic	Black	1-6 weeks	Vaginal	Mixed feeding	Male	7.3049	53	3.16483	0.485951	93
Non Hispanic	Black	1-6 weeks	Vaginal	Mixed feeding	Male	4.87503	38	2.91419	0.476471	74
Non Hispanic	Black	1-6 weeks	Vaginal	Formula fed	Female	5.70143	40	2.99795	0.483119	76
Non Hispanic	White	1-6 weeks	Vaginal	Mixed feeding	Male	6.43621	44	2.76197	0.443699	72
Non Hispanic	Black	1-6 weeks	Cesarean	Formula fed	Male	3.49917	37	2.88927	0.514805	49
Non Hispanic	Black	1-6 weeks	Vaginal	Mixed feeding	Male	7.40221	60	3.96043	0.622006	80
Non Hispanic	Black	1-6 weeks	Cesarean	Formula fed	Male	5.07513	31	1.98938	0.336689	62
Non Hispanic	Black	1-6 weeks	Vaginal	Mixed feeding	Female	5.55382	36	3.3339	0.558339	65
Non Hispanic	Black	1-6 weeks	Vaginal	Exclusively breastfed	Male	6.28006	64	3.91668	0.598288	102
Non Hispanic	Black	1-6 weeks	Vaginal	Mixed feeding	Male	8.13724	61	2.2359	0.340384	96
Hispanic	White	1-6 weeks	Cesarean	Mixed feeding	Female	5.95005	34	1.59806	0.266725	62
Non Hispanic	White	1-6 weeks	Vaginal	Exclusively breastfed	Female	4.18326	21	1.59589	0.311396	36
Non Hispanic	Black	1-6 weeks	Vaginal	Formula fed	Male	5.02367	28	2.57552	0.460418	51
Non Hispanic	Black	1-6 weeks	Vaginal	Mixed feeding	Female	6.44136	44	2.75726	0.43545	85
Non Hispanic	Black	1-6 weeks	Vaginal	Formula fed	Female	7.21099	63	3.95169	0.611043	90
Non Hispanic	Black	1-6 weeks	Vaginal	Mixed feeding	Female	9.71224	88	3.958	0.547713	151
Non Hispanic	White	1-6 weeks	Vaginal	Exclusively breastfed	Female	5.96557	32	2.36475	0.41558	53
Non Hispanic	White	1-6 weeks	Vaginal	Exclusively breastfed	Female	5.85315	22	2.39561	0.450567	39
Non Hispanic	White	1-6 weeks	Vaginal	Exclusively breastfed	Female	3.92302	14	1.40893	0.308235	24
Non Hispanic	White	1-6 weeks	Vaginal	Exclusively breastfed	Female	13.8293	89	1.68662	0.22977	152
Non Hispanic	White	1-6 weeks	Vaginal	Exclusively breastfed	NA	5.03812	28	2.85528	0.549304	37
Non Hispanic	White	1-6 weeks	Vaginal	Exclusively breastfed	Male	5.73671	36	1.59314	0.257049	68
Non Hispanic	White	1-6 weeks	Vaginal	Exclusively breastfed	Female	4.27119	16	1.00538	0.22131	25
Non Hispanic	White	1-6 weeks	Cesarean	Exclusively breastfed	Female	4.89802	21	1.66541	0.311452	46
Non Hispanic	White	1-6 weeks	Cesarean	Exclusively breastfed	Male	5.10359	20	2.13875	0.363079	61
Non Hispanic	White	1-6 weeks	Cesarean	Exclusively breastfed	Male	4.66742	22	1.71881	0.317994	41
Non Hispanic	White	1-6 weeks	Cesarean	Exclusively breastfed	Female	4.21127	26	2.29152	0.41477	49
Non Hispanic	White	1-6 weeks	Vaginal	Exclusively breastfed	Female	16.2784	142	3.23265	0.413949	238
Non Hispanic	White	1-6 weeks	Vaginal	Exclusively breastfed	Male	14.2183	94	3.15819	0.460891	114
Non Hispanic	White	1-6 weeks	Vaginal	Exclusively breastfed	Male	11.4064	61	1.61627	0.245689	105
Non Hispanic	White	1-6 weeks	Vaginal	Exclusively breastfed	Female	14.4403	122	2.80913	0.373811	197
Non Hispanic	White	1-6 weeks	Vaginal	Exclusively breastfed	Male	13.8748	102	2.29157	0.313665	182
Non Hispanic	White	1-6 weeks	Vaginal	Exclusively breastfed	Male	9.75531	61	3.39573	0.533332	85
Non Hispanic	White	1-6 weeks	Vaginal	Exclusively breastfed	Male	7.75833	47	2.69874	0.442474	71
Non Hispanic	White	1-6 weeks	Vaginal	Exclusively breastfed	Female	10.4515	65	3.25079	0.486741	107
Hispanic	White	1-6 weeks	Vaginal	Exclusively breastfed	Female	3.41972	9	1.96062	0.618472	9
Non Hispanic	White	1-6 weeks	Vaginal	Exclusively breastfed	Male	10.4127	84	2.40243	0.333421	150
Hispanic	White	1-6 weeks	Cesarean	Mixed feeding	Female	10.3669	64	2.17191	0.338735	86
Non Hispanic	White	1-6 weeks	Vaginal	Exclusively breastfed	Male	8.12395	44	2.43208	0.401203	69
Non Hispanic	White	1-6 weeks	Vaginal	Exclusively breastfed	Female	12.3168	106	1.58376	0.21357	178
Non Hispanic	White	1-6 weeks	Vaginal	Exclusively breastfed	Male	7.13896	36	1.21003	0.201735	58
Non Hispanic	White	1-6 weeks	Cesarean	Exclusively breastfed	Male	5.6387	23	2.04957	0.434665	26
Non Hispanic	White	1-6 weeks	Vaginal	Exclusively breastfed	Female	12.0677	95	2.29643	0.311966	173
Hispanic	White	1-6 weeks	Vaginal	Mixed feeding	Male	8.17202	38	2.50751	0.431919	55
Non Hispanic	White	1-6 weeks	Vaginal	Exclusively breastfed	Male	9.03364	66	2.35793	0.329996	151
Non Hispanic	White	1-6 weeks	Cesarean	Exclusively breastfed	Male	11.4301	36	1.68608	0.306106	48
Non Hispanic	Black	1-6 weeks	Cesarean	Mixed feeding	Male	9.90605	55	2.1842	0.332129	106
Non Hispanic	White	1-6 weeks	Vaginal	Exclusively breastfed	Female	17.8478	143	4.15513	0.531623	231
Non Hispanic	White	1-6 weeks	Vaginal	Exclusively breastfed	Male	7.52739	28	2.77455	0.566388	30
Non Hispanic	White	1-6 weeks	Cesarean	Exclusively breastfed	Male	4.64976	14	2.14225	0.456023	26
Non Hispanic	White	1-6 weeks	Cesarean	Exclusively breastfed	Female	4.7575	21	1.99869	0.42162	27
Non Hispanic	White	1-6 weeks	Cesarean	Exclusively breastfed	Female	12.2138	91	2.68762	0.369468	158
Non Hispanic	White	1-6 weeks	Vaginal	Exclusively breastfed	Female	4.3427	14	2.34802	0.557461	19
Non Hispanic	White	1-6 weeks	Vaginal	Exclusively breastfed	Female	4.74337	19	2.94969	0.679808	20
Non Hispanic	White	1-6 weeks	Cesarean	Mixed feeding	Female	4.72605	37	3.47206	0.662335	37
Non Hispanic	White	1-6 weeks	Vaginal	Mixed feeding	Female	6.665	30	1.7398	0.291768	59
Non Hispanic	White	1-6 weeks	Vaginal	Exclusively breastfed	Female	3.92911	21	2.53962	0.489231	35
Non Hispanic	White	1-6 weeks	Vaginal	Exclusively breastfed	Female	10.0331	69	3.5938	0.530975	102
Non Hispanic	White	1-6 weeks	Vaginal	Exclusively breastfed	Female	10.213	67	2.79002	0.426447	98
Non Hispanic	White	1-6 weeks	Vaginal	Exclusively breastfed	Male	3.26037	10	0.767043	0.223492	12
Hispanic	White	1-6 weeks	Vaginal	Exclusively breastfed	Female	5.57115	23	1.86417	0.384596	29
Non Hispanic	White	1-6 weeks	Vaginal	Exclusively breastfed	Male	6.4287	27	1.87215	0.35845	37
Non Hispanic	White	1-6 weeks	Vaginal	Exclusively breastfed	Female	6.03646	27	1.8067	0.336341	44
Non Hispanic	White	1-6 weeks	Cesarean	Mixed feeding	Male	24.2773	64	3.83302	0.636856	64
Non Hispanic	White	1-6 weeks	Cesarean	Formula fed	Male	12.1955	28	3.18473	0.656514	28
Non Hispanic	White	1-6 weeks	Cesarean	Formula fed	Male	14.9758	39	3.59738	0.672892	41
Non Hispanic	White	1-6 weeks	Vaginal	Formula fed	Male	6.20931	51	2.98396	0.473553	82
Non Hispanic	Black	1-6 weeks	Cesarean	Mixed feeding	Female	5.4973	41	2.90966	0.512714	53
Non Hispanic	White	1-6 weeks	Cesarean	Mixed feeding	Male	5.61597	44	2.23265	0.387743	62
Non Hispanic	Black	1-6 weeks	Vaginal	Mixed feeding	Male	7.64908	61	3.70149	0.566392	96
Non Hispanic	Black	1-6 weeks	Cesarean	Mixed feeding	Female	5.5588	29	1.95016	0.355511	44
Non Hispanic	Black	1-6 weeks	Vaginal	Mixed feeding	Female	4.96261	30	2.88661	0.509602	49
Hispanic	White	1-6 weeks	Cesarean	Formula fed	Female	6.19424	43	2.6403	0.437216	65
Non Hispanic	White	1-6 weeks	Cesarean	Formula fed	Female	6.07359	48	3.41585	0.561037	68
Non Hispanic	White	1-6 weeks	Cesarean	Mixed feeding	Male	27.6488	73	3.7308	0.598358	75
Non Hispanic	White	1-6 weeks	Cesarean	Mixed feeding	Male	21.6033	53	3.15445	0.523329	65
Non Hispanic	White	1-6 weeks	Cesarean	Mixed feeding	Male	2.51406	8	1.68183	0.561352	8
Non Hispanic	White	1-6 weeks	Cesarean	Mixed feeding	Male	2.24501	9	1.39386	0.408751	11
Non Hispanic	White	1-6 weeks	Cesarean	Exclusively breastfed	Male	5.36314	43	1.25372	0.2075	62
Non Hispanic	Black	1-6 weeks	Cesarean	Mixed feeding	Female	5.44502	38	2.3035	0.413952	47
Non Hispanic	Black	1-6 weeks	Cesarean	Mixed feeding	Male	5.65281	38	2.60553	0.454903	52
Non Hispanic	Black	1-6 weeks	Cesarean	Mixed feeding	Female	4.49133	31	2.71162	0.479342	51
Non Hispanic	Black	1-6 weeks	Cesarean	Formula fed	Male	22.7402	63	5.11037	0.844614	67
Non Hispanic	Black	1-6 weeks	Cesarean	Formula fed	Male	17.1678	41	3.754	0.692129	44
Non Hispanic	Black	1-6 weeks	Vaginal	Mixed feeding	Female	4.23722	28	1.72406	0.309831	46
Non Hispanic	Black	1-6 weeks	Cesarean	Mixed feeding	Male	5.34711	29	2.27741	0.39703	57
Non Hispanic	Black	1-6 weeks	Cesarean	Mixed feeding	Female	6.11362	46	2.92615	0.460301	85
Non Hispanic	Black	1-6 weeks	Cesarean	Formula fed	Male	7.89343	48	3.00488	0.489545	70
Non Hispanic	Black	1-6 weeks	Vaginal	Mixed feeding	Female	6.46195	45	3.56339	0.592857	64
Non Hispanic	Black	1-6 weeks	Vaginal	Mixed feeding	Female	6.05294	51	3.78348	0.586533	85
Non Hispanic	White	1-6 weeks	Cesarean	Formula fed	Male	6.03043	45	2.97669	0.482186	78
Non Hispanic	Black	1-6 weeks	Cesarean	Mixed feeding	Male	19.3565	51	4.63989	0.817774	51
Non Hispanic	Black	1-6 weeks	Cesarean	Mixed feeding	Male	23.205	66	4.94401	0.806442	69
Non Hispanic	White	1-6 weeks	Cesarean	Mixed feeding	Male	12.2613	36	3.53276	0.663604	41
Non Hispanic	White	1-6 weeks	Cesarean	Mixed feeding	Male	2.81085	11	2.17499	0.622136	11
Non Hispanic	White	1-6 weeks	Cesarean	Mixed feeding	Male	3.11184	13	1.86062	0.480494	15
Non Hispanic	Black	1-6 weeks	Vaginal	Mixed feeding	Male	8.80619	71	3.68557	0.540034	117
Non Hispanic	Black	1-6 weeks	Vaginal	Mixed feeding	Male	5.93278	42	3.62039	0.593503	72
Non Hispanic	White	1-6 weeks	Vaginal	Mixed feeding	Female	6.92392	73	4.5329	0.708402	82
Non Hispanic	White	1-6 weeks	Cesarean	Formula fed	Male	18.2343	46	4.26442	0.76293	48
Non Hispanic	White	1-6 weeks	Cesarean	Formula fed	Male	16.9784	45	4.35326	0.780241	48
Non Hispanic	Black	1-6 weeks	Vaginal	Mixed feeding	Male	5.95498	40	2.14155	0.354978	67
Non Hispanic	White	1-6 weeks	Vaginal	Mixed feeding	Male	2.91926	21	1.64739	0.334179	33
Non Hispanic	Black	1-6 weeks	Vaginal	Mixed feeding	Male	5.7387	35	2.49467	0.433804	52
Non Hispanic	Black	1-6 weeks	Vaginal	Mixed feeding	Female	5.49203	38	2.74399	0.444533	72
Non Hispanic	White	1-6 weeks	Cesarean	Exclusively breastfed	Female	4.88649	27	1.41263	0.268402	44
Non Hispanic	Black	1-6 weeks	Vaginal	Mixed feeding	Male	5.18001	36	2.63437	0.459821	53
Non Hispanic	Black	1-6 weeks	Vaginal	Mixed feeding	Female	4.84279	27	2.04561	0.37424	44
Non Hispanic	Black	1-6 weeks	Cesarean	Formula fed	Female	4.90858	41	2.68012	0.449434	62
Non Hispanic	White	1-6 weeks	Vaginal	Mixed feeding	Female	12.0021	32	3.29896	0.665259	32
Non Hispanic	White	1-6 weeks	Vaginal	Mixed feeding	Male	13.5269	35	3.62684	0.689122	39
Non Hispanic	White	1-6 weeks	Cesarean	Mixed feeding	Male	15.6545	60	5.02331	0.844472	61
Hispanic	White	1-6 weeks	Vaginal	Mixed feeding	Male	5.30657	46	3.19267	0.50991	76
Non Hispanic	Black	1-6 weeks	Cesarean	Mixed feeding	Male	4.91767	36	2.44311	0.437686	50
Hispanic	White	1-6 weeks	Vaginal	Mixed feeding	Female	7.0866	65	4.07078	0.650695	78
Non Hispanic	White	1-6 weeks	Cesarean	Mixed feeding	Male	12.8153	26	3.39728	0.711884	27
Non Hispanic	Black	1-6 weeks	Vaginal	Mixed feeding	Female	13.2209	163	5.69318	0.722234	248
Non Hispanic	White	1-6 weeks	Cesarean	Mixed feeding	Male	4.74315	34	3.02507	0.568774	40
Non Hispanic	White	1-6 weeks	Vaginal	Mixed feeding	Female	4.03874	17	1.19028	0.2255	36
Hispanic	White	1-6 weeks	Vaginal	Mixed feeding	Female	5.35724	41	2.50565	0.427067	63
Non Hispanic	White	1-6 weeks	Vaginal	Mixed feeding	Male	27.7624	68	4.64543	0.756347	72
Non Hispanic	Black	1-6 weeks	Vaginal	Formula fed	Male	26.7967	74	4.84744	0.772013	80
Non Hispanic	Black	1-6 weeks	Cesarean	Formula fed	Male	29.3467	90	5.41616	0.825828	94
Non Hispanic	Black	1-6 weeks	Vaginal	Mixed feeding	Male	5.50794	30	2.53257	0.407104	78
Non Hispanic	Black	1-6 weeks	Cesarean	Mixed feeding	Male	6.40611	41	2.58013	0.443554	61
Non Hispanic	Black	1-6 weeks	Vaginal	Formula fed	Male	7.34948	50	3.25688	0.523053	72
Non Hispanic	Black	1-6 weeks	Vaginal	Mixed feeding	Male	5.11835	28	3.11697	0.565156	46
Non Hispanic	Black	1-6 weeks	Cesarean	Mixed feeding	Female	22.7745	70	4.82314	0.778919	74
Non Hispanic	Black	1-6 weeks	Vaginal	Formula fed	Female	7.06869	50	2.1696	0.347748	82
Non Hispanic	Black	1-6 weeks	Vaginal	Formula fed	Female	5.29032	50	3.69745	0.623499	62
Hispanic	White	1-6 weeks	Vaginal	Formula fed	Male	8.79851	70	4.49465	0.690707	94
Non Hispanic	White	1-6 weeks	Vaginal	Mixed feeding	Male	28.3224	64	3.89866	0.641558	69
Non Hispanic	White	1-6 weeks	Vaginal	Mixed feeding	Male	29.1918	71	4.40692	0.689342	83
Non Hispanic	Black	1-6 weeks	Vaginal	Exclusively breastfed	Female	5.41085	44	2.03941	0.32509	75
Non Hispanic	Black	1-6 weeks	Cesarean	Mixed feeding	Male	4.94104	32	2.37495	0.40737	54
Non Hispanic	White	1-6 weeks	Vaginal	Exclusively breastfed	Male	4.97009	40	3.49737	0.597206	59
Non Hispanic	Black	1-6 weeks	Cesarean	Mixed feeding	Female	18.6288	64	4.80119	0.780175	73
Non Hispanic	Black	1-6 weeks	Vaginal	Mixed feeding	Female	5.25644	28	2.54018	0.446926	54
Hispanic	White	1-6 weeks	Vaginal	Exclusively breastfed	Female	13.8782	20	3.43254	0.794014	20
Hispanic	White	1-6 weeks	Vaginal	Exclusively breastfed	Male	15.5061	27	3.72381	0.783021	27
Hispanic	White	1-6 weeks	Vaginal	Exclusively breastfed	Male	12.6843	26	3.86723	0.824543	26
Hispanic	White	1-6 weeks	Vaginal	Exclusively breastfed	Female	18.9608	38	4.46664	0.85257	38
Hispanic	White	1-6 weeks	Vaginal	Exclusively breastfed	Female	11.3481	22	3.49869	0.782079	22
Non Hispanic	Black	1-6 weeks	Vaginal	Exclusively breastfed	Female	8.47605	23	3.9352	0.871556	23
Hispanic	White	1-6 weeks	Vaginal	Mixed feeding	Female	22.2926	37	3.77235	0.726986	37
Hispanic	White	1-6 weeks	Cesarean	Mixed feeding	Female	28.4432	45	4.69728	0.855699	45
Hispanic	White	1-6 weeks	Vaginal	Formula fed	Male	50.4138	68	4.47966	0.737022	68
Hispanic	White	1-6 weeks	Cesarean	Exclusively breastfed	Male	26.2144	51	4.69416	0.828144	51
Hispanic	White	1-6 weeks	Vaginal	Mixed feeding	Male	19.1642	43	4.05685	0.747476	43
Hispanic	White	1-6 weeks	Cesarean	Mixed feeding	Male	17.3816	30	3.91217	0.797324	30
Hispanic	White	1-6 weeks	Cesarean	Exclusively breastfed	Female	25.414	52	4.73581	0.830855	52
Hispanic	White	1-6 weeks	Vaginal	Formula fed	Female	35.1334	50	4.36272	0.772531	50
Non Hispanic	Black	1-6 weeks	Vaginal	Mixed feeding	Female	30.9053	46	4.36494	0.793193	46
Hispanic	White	1-6 weeks	Vaginal	Exclusively breastfed	Female	19.132	36	3.61819	0.702507	36
Hispanic	White	1-6 weeks	Cesarean	Formula fed	Male	20.4815	41	4.45469	0.831352	41
Non Hispanic	Asian/Pacific Islander	1-6 weeks	Cesarean	Exclusively breastfed	Female	18.4403	26	3.72575	0.792477	26
Hispanic	White	1-6 weeks	Vaginal	Mixed feeding	Male	19.0664	29	3.68366	0.761741	29
Hispanic	White	1-6 weeks	Vaginal	Exclusively breastfed	Female	17.6915	35	4.05085	0.789692	35
Hispanic	White	1-6 weeks	Vaginal	Exclusively breastfed	Male	23.1168	37	4.16651	0.800469	37
Non Hispanic	Asian/Pacific Islander	1-6 weeks	Vaginal	Mixed feeding	Female	18.5371	30	3.51452	0.717533	30
Hispanic	White	1-6 weeks	Cesarean	Exclusively breastfed	Female	15.6533	28	3.6111	0.744784	28
Hispanic	White	1-6 weeks	Vaginal	Mixed feeding	Male	35.5892	65	4.69922	0.780403	66
Hispanic	White	1-6 weeks	Cesarean	Mixed feeding	Female	15.8345	32	3.72974	0.741909	32
Hispanic	White	1-6 weeks	Vaginal	Exclusively breastfed	Male	10.624	27	3.77433	0.783316	28
Hispanic	White	1-6 weeks	Vaginal	Exclusively breastfed	Female	13.9221	24	3.20795	0.703986	24
Hispanic	White	1-6 weeks	Vaginal	Formula fed	Female	49.966	79	4.04263	0.635993	79
Hispanic	White	1-6 weeks	Vaginal	Mixed feeding	Male	19.6383	26	2.72318	0.581441	26
Hispanic	White	1-6 weeks	Vaginal	Mixed feeding	Female	26.027	59	4.72971	0.803751	59
Hispanic	White	1-6 weeks	Cesarean	Mixed feeding	Male	46.7178	69	4.93868	0.8076	69
Hispanic	White	1-6 weeks	Vaginal	Mixed feeding	Male	25.3778	55	3.25409	0.550151	62
Non Hispanic	White	1-6 weeks	Vaginal	Mixed feeding	Female	23.608	68	4.87742	0.792926	70
Hispanic	White	6 weeks-3 months	Cesarean	Mixed feeding	Female	15.8947	38	3.73374	0.689535	43
Non Hispanic	Black	6 weeks-3 months	Cesarean	Mixed feeding	Female	5.31303	47	3.10081	0.53495	60
Non Hispanic	Black	6 weeks-3 months	Vaginal	Formula fed	Male	7.87127	78	3.64608	0.546905	100
Hispanic	White	6 weeks-3 months	Cesarean	Mixed feeding	Female	14.0074	33	3.65847	0.707998	36
Non Hispanic	White	6 weeks-3 months	Vaginal	Mixed feeding	Male	5.8769	43	3.13063	0.529348	62
Non Hispanic	White	6 weeks-3 months	Vaginal	Exclusively breastfed	Female	3.71497	24	3.14408	0.555815	51
Non Hispanic	Black	6 weeks-3 months	Vaginal	Exclusively breastfed	Female	6.5926	48	3.75628	0.600734	76
Non Hispanic	White	6 weeks-3 months	Cesarean	Formula fed	Female	20.0681	52	3.79869	0.65161	60
Non Hispanic	White	6 weeks-3 months	Vaginal	Formula fed	Male	16.9898	47	3.81488	0.68194	48
Non Hispanic	White	6 weeks-3 months	Vaginal	Mixed feeding	Male	5.33498	27	2.29322	0.394139	54
Non Hispanic	White	6 weeks-3 months	Vaginal	Mixed feeding	Female	22.9282	54	4.50871	0.781136	54
Non Hispanic	White	6 weeks-3 months	Cesarean	Formula fed	Female	25.2759	67	4.20392	0.670866	78
Non Hispanic	White	6 weeks-3 months	Cesarean	Mixed feeding	Female	12.2391	29	2.96983	0.598535	31
Non Hispanic	Black	6 weeks-3 months	Vaginal	Mixed feeding	Male	4.48148	27	2.11996	0.375704	48
Non Hispanic	Black	6 weeks-3 months	Vaginal	Mixed feeding	Female	5.48681	43	2.92089	0.474939	71
Non Hispanic	White	6 weeks-3 months	Cesarean	Formula fed	Male	34.9788	87	4.67321	0.726983	89
Non Hispanic	White	6 weeks-3 months	Cesarean	Formula fed	Male	23.0786	68	4.51846	0.730024	72
Non Hispanic	Black	6 weeks-3 months	Cesarean	Formula fed	Male	23.2352	61	4.15853	0.687687	67
Non Hispanic	Black	6 weeks-3 months	Cesarean	Formula fed	Male	15.2278	41	3.8398	0.710441	41
Non Hispanic	Black	6 weeks-3 months	Vaginal	Mixed feeding	Male	6.8694	64	3.79024	0.580311	97
Non Hispanic	Black	6 weeks-3 months	Vaginal	Mixed feeding	Female	6.00019	32	2.65003	0.455205	57
Non Hispanic	White	6 weeks-3 months	Vaginal	Formula fed	Female	14.4855	41	3.71361	0.66668	48
Non Hispanic	Black	6 weeks-3 months	Vaginal	Mixed feeding	Female	5.39878	33	2.67186	0.442747	66
Non Hispanic	Black	6 weeks-3 months	Cesarean	Formula fed	Male	6.35938	51	3.47672	0.564814	68
Non Hispanic	Black	6 weeks-3 months	Cesarean	Mixed feeding	Male	5.68074	44	3.06652	0.49072	76
Non Hispanic	White	6 weeks-3 months	Cesarean	Mixed feeding	Female	20.5669	52	3.98688	0.691264	55
Non Hispanic	White	6 weeks-3 months	Vaginal	Mixed feeding	Female	7.11057	48	3.91455	0.615513	82
Hispanic	White	6 weeks-3 months	Vaginal	Mixed feeding	Male	4.56259	26	1.79459	0.330222	44
Non Hispanic	White	6 weeks-3 months	Vaginal	Formula fed	Male	9.5298	69	2.9195	0.429735	120
Non Hispanic	Black	6 weeks-3 months	Cesarean	Formula fed	Male	28.3875	78	4.77545	0.74698	84
Hispanic	White	6 weeks-3 months	Cesarean	Mixed feeding	Female	14.8269	32	3.64123	0.72147	33
Non Hispanic	Black	6 weeks-3 months	Cesarean	Mixed feeding	Male	6.153	52	3.14078	0.494168	87
Non Hispanic	White	6 weeks-3 months	Cesarean	Mixed feeding	Female	26.2437	63	4.75171	0.77094	73
Non Hispanic	White	6 weeks-3 months	Vaginal	Formula fed	Female	20.2436	51	3.62014	0.633683	54
Non Hispanic	White	6 weeks-3 months	Cesarean	Mixed feeding	Female	29.6091	64	4.77585	0.782919	69
Non Hispanic	Black	6 weeks-3 months	Vaginal	Mixed feeding	Female	5.48362	40	2.56874	0.43504	61
Non Hispanic	Black	6 weeks-3 months	Vaginal	Formula fed	Female	7.83502	70	3.37969	0.511828	94
Non Hispanic	White	6 weeks-3 months	Vaginal	Formula fed	Female	19.425	56	4.50557	0.770678	58
Non Hispanic	Black	6 weeks-3 months	Vaginal	Exclusively breastfed	Male	5.30767	24	0.904854	0.148614	65
Non Hispanic	White	6 weeks-3 months	Cesarean	Exclusively breastfed	Male	3.19759	15	1.1442	0.258903	21
Non Hispanic	White	6 weeks-3 months	Cesarean	Exclusively breastfed	Female	4.75817	25	2.32058	0.419352	48
Non Hispanic	White	6 weeks-3 months	Cesarean	Exclusively breastfed	Male	3.87999	19	1.08715	0.208876	34
Non Hispanic	White	6 weeks-3 months	Cesarean	Exclusively breastfed	Female	4.05974	22	2.33764	0.442479	38
Non Hispanic	Asian/Pacific Islander	6 weeks-3 months	Vaginal	Exclusively breastfed	Female	4.61812	19	1.69757	0.330354	35
Non Hispanic	White	6 weeks-3 months	Cesarean	Exclusively breastfed	Male	8.99808	52	0.88734	0.14241	101
Non Hispanic	White	6 weeks-3 months	Vaginal	Mixed feeding	Female	8.24642	39	2.83898	0.549311	40
Hispanic	White	6 weeks-3 months	Vaginal	Mixed feeding	Male	10.5696	47	3.42061	0.568	69
Non Hispanic	White	6 weeks-3 months	Vaginal	Exclusively breastfed	Male	13.9793	63	1.64517	0.23833	112
Non Hispanic	White	6 weeks-3 months	Cesarean	Exclusively breastfed	Male	7.58044	33	2.16014	0.42382	33
Non Hispanic	White	6 weeks-3 months	Vaginal	Exclusively breastfed	Male	9.43969	48	2.76926	0.480613	54
Non Hispanic	White	6 weeks-3 months	Cesarean	Exclusively breastfed	Male	2.92781	13	1.16033	0.28882	16
Non Hispanic	White	6 weeks-3 months	Cesarean	Exclusively breastfed	Female	6.36514	30	1.68438	0.308148	45
Non Hispanic	White	6 weeks-3 months	Cesarean	Formula fed	Male	6.64327	30	3.4678	0.706834	30
Non Hispanic	White	6 weeks-3 months	Cesarean	Mixed feeding	Female	15.0384	42	4.16375	0.768897	44
Non Hispanic	Black	6 weeks-3 months	Cesarean	Mixed feeding	Male	7.81014	63	2.89656	0.440002	94
Non Hispanic	White	6 weeks-3 months	Cesarean	Mixed feeding	Female	19.8359	52	3.29406	0.581482	55
Non Hispanic	White	6 weeks-3 months	Cesarean	Formula fed	Male	16.6868	49	4.4151	0.785454	49
Non Hispanic	White	6 weeks-3 months	Cesarean	Formula fed	Male	17.6805	51	4.42669	0.78134	52
Non Hispanic	White	6 weeks-3 months	Vaginal	Mixed feeding	Female	17.066	34	2.93694	0.556236	36
Non Hispanic	Black	6 weeks-3 months	Cesarean	Formula fed	Male	25.7589	65	4.87429	0.805896	66
Non Hispanic	Black	6 weeks-3 months	Cesarean	Mixed feeding	Male	5.31266	45	2.96521	0.487631	64
Non Hispanic	Black	6 weeks-3 months	Vaginal	Mixed feeding	Male	6.56968	45	2.88789	0.476075	65
Non Hispanic	White	6 weeks-3 months	Cesarean	Mixed feeding	Male	21.0601	72	4.87234	0.786711	74
Hispanic	White	6 weeks-3 months	Vaginal	Mixed feeding	Female	17.2634	36	3.32853	0.628984	39
Non Hispanic	White	6 weeks-3 months	Cesarean	Formula fed	Male	26.0047	60	4.30578	0.71533	63
Non Hispanic	White	6 weeks-3 months	Cesarean	Formula fed	Male	26.6517	68	4.34376	0.701564	75
Non Hispanic	White	6 weeks-3 months	Vaginal	Formula fed	Female	20.4306	55	4.56548	0.788938	55
Non Hispanic	Black	6 weeks-3 months	Cesarean	Mixed feeding	Female	15.1158	47	4.1535	0.721272	56
Non Hispanic	White	6 weeks-3 months	Vaginal	Mixed feeding	Male	22.6942	69	5.04768	0.822928	71
Non Hispanic	White	6 weeks-3 months	Cesarean	Mixed feeding	Male	21.5461	69	4.92752	0.809149	70
Hispanic	White	6 weeks-3 months	Cesarean	Mixed feeding	Female	18.1838	34	3.28906	0.641049	34
Non Hispanic	Black	6 weeks-3 months	Vaginal	Formula fed	Male	6.15017	52	3.46948	0.552223	81
Non Hispanic	White	6 weeks-3 months	Cesarean	Mixed feeding	Female	9.08961	25	2.85415	0.583167	30
Non Hispanic	Black	6 weeks-3 months	Vaginal	Formula fed	Male	30.1816	93	5.22349	0.788103	102
Non Hispanic	Black	6 weeks-3 months	Cesarean	Formula fed	Male	23.9083	57	4.86728	0.826079	60
Non Hispanic	Black	6 weeks-3 months	Vaginal	Mixed feeding	Female	10.9694	98	4.22144	0.591431	144
Non Hispanic	White	6 weeks-3 months	Vaginal	Mixed feeding	Male	14.1868	38	3.67716	0.691074	39
Non Hispanic	White	6 weeks-3 months	Vaginal	Mixed feeding	Male	16.9615	39	3.67354	0.692583	39
Non Hispanic	White	6 weeks-3 months	Vaginal	Mixed feeding	Male	21.3853	49	3.24187	0.563939	54
Non Hispanic	White	6 weeks-3 months	Cesarean	Mixed feeding	Male	17.3519	35	2.14809	0.423761	38
Non Hispanic	White	6 weeks-3 months	Vaginal	Mixed feeding	Male	29.2844	74	4.28221	0.667012	84
Non Hispanic	White	6 weeks-3 months	Vaginal	Mixed feeding	Male	32.5234	84	4.67338	0.724209	88
Non Hispanic	Black	6 weeks-3 months	Vaginal	Formula fed	Female	8.85787	71	4.06213	0.611423	106
Non Hispanic	White	6 weeks-3 months	Vaginal	Mixed feeding	Female	20.5777	52	3.55806	0.614621	56
Non Hispanic	White	6 weeks-3 months	Vaginal	Formula fed	Female	5.41079	52	3.75061	0.623525	65
Non Hispanic	White	6 weeks-3 months	Vaginal	Mixed feeding	Female	19.2031	48	3.60793	0.640375	51
Non Hispanic	Black	6 weeks-3 months	Cesarean	Mixed feeding	Male	23.4564	57	4.16667	0.709314	57
Non Hispanic	White	6 weeks-3 months	Vaginal	Mixed feeding	Female	25.6101	62	3.83316	0.626333	71
Non Hispanic	White	6 weeks-3 months	Cesarean	Mixed feeding	Male	22.8019	61	4.17112	0.68569	66
Non Hispanic	White	6 weeks-3 months	Cesarean	Mixed feeding	Male	17.5095	50	3.81124	0.648581	56
Non Hispanic	White	6 weeks-3 months	Vaginal	Mixed feeding	Female	21.9435	67	4.08733	0.660345	75
Non Hispanic	Black	6 weeks-3 months	Cesarean	Mixed feeding	Male	18.1743	49	3.35349	0.590306	53
Non Hispanic	Black	6 weeks-3 months	Cesarean	Mixed feeding	Female	4.82229	51	3.41165	0.551205	77
Non Hispanic	White	6 weeks-3 months	Vaginal	Mixed feeding	Male	16.2216	38	2.4309	0.464587	39
Non Hispanic	White	6 weeks-3 months	Cesarean	Mixed feeding	Female	26.8972	73	5.02817	0.796838	81
Non Hispanic	White	6 weeks-3 months	Cesarean	Mixed feeding	Female	16.7194	42	3.75538	0.67774	45
Non Hispanic	Black	6 weeks-3 months	Cesarean	Formula fed	Male	3.75848	21	2.57878	0.594523	21
Non Hispanic	Black	6 weeks-3 months	Cesarean	Formula fed	Male	4.64958	28	2.46623	0.510633	28
Non Hispanic	Black	6 weeks-3 months	Cesarean	Formula fed	Male	6.44828	41	2.89912	0.538285	41
Non Hispanic	Black	6 weeks-3 months	Cesarean	Formula fed	Male	8.87769	47	2.26639	0.360818	76
Non Hispanic	White	6 weeks-3 months	Vaginal	Mixed feeding	Female	17.6941	41	2.03176	0.382489	42
Non Hispanic	Black	6 weeks-3 months	Cesarean	Formula fed	Male	18.3744	41	3.03057	0.562546	43
Non Hispanic	Black	6 weeks-3 months	Cesarean	Formula fed	Male	17.7109	41	3.42318	0.617765	45
Non Hispanic	White	6 weeks-3 months	Cesarean	Mixed feeding	Male	27.008	80	4.78483	0.733235	90
Non Hispanic	White	6 weeks-3 months	Cesarean	Mixed feeding	Female	29.4935	86	4.8882	0.746145	94
Non Hispanic	White	6 weeks-3 months	Cesarean	Mixed feeding	Male	31.4209	80	4.79464	0.732208	93
Non Hispanic	White	6 weeks-3 months	Cesarean	Formula fed	Male	33.0747	82	4.01201	0.61457	91
Non Hispanic	White	6 weeks-3 months	Cesarean	Formula fed	Female	30.2248	73	4.60673	0.725813	82
Non Hispanic	White	6 weeks-3 months	Cesarean	Formula fed	Male	27.8337	68	4.75895	0.772956	71
Hispanic	White	6 weeks-3 months	Cesarean	Mixed feeding	Female	22.4231	47	3.44679	0.620719	47
Hispanic	White	6 weeks-3 months	Cesarean	Mixed feeding	Female	25.6984	53	3.65572	0.636821	55
Non Hispanic	White	6 weeks-3 months	Vaginal	Formula fed	Female	5.91798	49	4.2699	0.706894	68
Non Hispanic	White	6 weeks-3 months	Vaginal	Exclusively breastfed	Female	5.32675	33	2.28577	0.376249	65
Non Hispanic	White	6 weeks-3 months	NA	NA	Male	4.21841	26	3.24002	0.678363	27
Non Hispanic	White	6 weeks-3 months	NA	NA	Male	4.41563	28	3.23858	0.671876	28
Non Hispanic	White	6 weeks-3 months	NA	NA	Female	4.66338	15	2.56021	0.662282	15
Hispanic	White	6 weeks-3 months	NA	NA	Female	3.58838	23	3.26404	0.719465	23
Non Hispanic	White	6 weeks-3 months	NA	NA	Male	2.75616	11	1.82748	0.505636	12
Non Hispanic	Black	6 weeks-3 months	NA	NA	Male	2.07004	8	1.8022	0.606455	8
Non Hispanic	White	6 weeks-3 months	NA	NA	Male	7.44764	55	3.98822	0.69497	56
Non Hispanic	White	6 weeks-3 months	NA	NA	Female	4.00386	14	2.39762	0.632365	14
Non Hispanic	Asian/Pacific Islander	6 weeks-3 months	NA	NA	Male	4.93437	26	3.12493	0.65909	26
Non Hispanic	Black	6 weeks-3 months	NA	NA	Male	4.83143	21	2.6617	0.598667	22
Non Hispanic	White	6 weeks-3 months	NA	NA	Female	7.52715	35	3.06622	0.59658	35
Non Hispanic	Asian/Pacific Islander	6 weeks-3 months	NA	NA	Female	3.1182	10	1.79493	0.546048	10
Non Hispanic	Black	6 weeks-3 months	NA	NA	Male	5.25473	22	2.74053	0.617514	22
Non Hispanic	Asian/Pacific Islander	6 weeks-3 months	NA	NA	Female	4.10152	11	0.676017	0.191199	11
Non Hispanic	Black	6 weeks-3 months	NA	NA	Male	5.16169	31	3.95535	0.792765	32
Non Hispanic	White	6 weeks-3 months	NA	NA	Female	2.90861	12	1.64901	0.460191	12
Non Hispanic	White	6 weeks-3 months	NA	NA	Female	6.74647	33	3.50088	0.693804	33
Hispanic	Black	6 weeks-3 months	NA	NA	Female	3.07182	11	0.621782	0.179925	12
Non Hispanic	White	6 weeks-3 months	NA	NA	Male	3.35564	14	2.15158	0.561576	14
Hispanic	White	6 weeks-3 months	NA	NA	Male	3.21332	14	2.11245	0.557848	14
Non Hispanic	White	6 weeks-3 months	NA	NA	Female	2.56485	11	1.36813	0.385596	12
Non Hispanic	White	6 weeks-3 months	NA	NA	Female	4.22889	22	3.18586	0.712164	22
Non Hispanic	Asian/Pacific Islander	6 weeks-3 months	NA	NA	Male	3.05468	14	1.29688	0.34768	14
Non Hispanic	Black	6 weeks-3 months	NA	NA	Male	6.54769	33	3.89521	0.765092	34
Non Hispanic	White	6 weeks-3 months	NA	NA	Female	2.80164	12	1.46755	0.396851	13
Hispanic	White	6 weeks-3 months	NA	NA	Female	4.65711	23	2.92302	0.654124	23
Non Hispanic	White	6 weeks-3 months	NA	NA	Male	4.33435	18	1.58977	0.381424	18
Non Hispanic	Asian/Pacific Islander	6 weeks-3 months	NA	NA	Female	5.16382	25	3.03912	0.63813	27
Non Hispanic	White	6 weeks-3 months	NA	NA	Male	2.57053	12	0.665968	0.188319	12
Non Hispanic	White	6 weeks-3 months	NA	NA	Female	4.04892	18	2.11924	0.511711	18
Non Hispanic	Black	6 weeks-3 months	NA	NA	Male	7.77258	42	3.98081	0.738579	42
Non Hispanic	White	6 weeks-3 months	NA	NA	Female	3.68568	15	1.55801	0.395572	16
Non Hispanic	White	6 weeks-3 months	NA	NA	Male	4.46543	19	1.90467	0.449575	19
Non Hispanic	White	6 weeks-3 months	NA	NA	Male	3.63131	20	3.55192	0.82531	20
Non Hispanic	White	6 weeks-3 months	NA	NA	Male	3.70532	21	1.4103	0.320179	21
Hispanic	White	6 weeks-3 months	NA	NA	Male	4.56202	20	2.5102	0.578347	20
Hispanic	White	6 weeks-3 months	NA	NA	Male	5.17071	27	2.74971	0.572389	28
Non Hispanic	White	6 weeks-3 months	NA	NA	Male	3.52008	13	1.98251	0.533888	13
Non Hispanic	White	6 weeks-3 months	NA	NA	Female	5.86288	36	3.40386	0.661026	36
Non Hispanic	White	6 weeks-3 months	NA	NA	Male	4.91913	29	3.34224	0.685044	30
Non Hispanic	White	6 weeks-3 months	NA	NA	Female	4.11474	18	2.54038	0.603919	19
Hispanic	White	6 weeks-3 months	NA	NA	Female	4.59518	18	2.01899	0.480143	18
Non Hispanic	White	6 weeks-3 months	NA	NA	Female	2.86047	15	1.7838	0.452011	15
Non Hispanic	Asian/Pacific Islander	6 weeks-3 months	NA	NA	Female	3.20009	15	2.58273	0.659783	15
Non Hispanic	White	6 weeks-3 months	NA	NA	Female	3.46674	14	2.08697	0.551303	14
Non Hispanic	White	6 weeks-3 months	NA	NA	Male	3.32941	17	2.78563	0.681173	17
Non Hispanic	Asian/Pacific Islander	6 weeks-3 months	NA	NA	Female	4.4903	25	2.79008	0.595936	25
Non Hispanic	White	6 weeks-3 months	NA	NA	Female	3.82643	18	2.54518	0.613234	18
Hispanic	White	6 weeks-3 months	NA	NA	Female	3.38534	12	2.27879	0.638803	12
Non Hispanic	Asian/Pacific Islander	6 weeks-3 months	NA	NA	Male	3.78131	12	0.880438	0.241216	12
Non Hispanic	White	6 weeks-3 months	NA	NA	Male	4.453	19	2.53333	0.587021	20
Non Hispanic	Asian/Pacific Islander	6 weeks-3 months	NA	NA	Male	2.12164	7	1.07972	0.382121	7
Non Hispanic	Asian/Pacific Islander	6 weeks-3 months	NA	NA	Male	3.10466	13	0.872672	0.240623	13
Non Hispanic	White	6 weeks-3 months	NA	NA	Female	4.78937	22	2.88711	0.649353	22
Non Hispanic	White	6 weeks-3 months	NA	NA	Female	4.72668	21	1.84675	0.41764	21
Non Hispanic	White	6 weeks-3 months	NA	NA	Male	2.90346	12	1.95347	0.544982	12
Hispanic	White	6 weeks-3 months	NA	NA	Female	4.9974	34	3.8496	0.754509	34
Non Hispanic	White	6 weeks-3 months	NA	NA	Male	2.66595	12	2.15977	0.602489	12
Non Hispanic	White	6 weeks-3 months	NA	NA	Male	4.91817	22	2.90173	0.648989	22
Non Hispanic	White	6 weeks-3 months	NA	NA	Female	3.85817	18	2.47492	0.592445	18
Non Hispanic	Asian/Pacific Islander	6 weeks-3 months	NA	NA	Male	2.45472	6	1.55251	0.607272	6
Non Hispanic	White	6 weeks-3 months	NA	NA	Male	3.97383	10	1.20903	0.360055	10
Hispanic	White	6 weeks-3 months	NA	NA	Male	6.15757	33	3.12326	0.6135	33
Hispanic	White	6 weeks-3 months	NA	NA	Female	4.00545	15	2.47021	0.614047	16
Non Hispanic	White	6 weeks-3 months	NA	NA	Male	2.27531	10	1.26061	0.370471	10
Hispanic	White	6 weeks-3 months	NA	NA	Female	4.87307	21	1.50535	0.352349	21
Non Hispanic	Asian/Pacific Islander	6 weeks-3 months	NA	NA	Female	3.52329	10	1.71081	0.517845	10
Non Hispanic	White	6 weeks-3 months	NA	NA	Male	3.42591	12	0.666101	0.177251	13
Non Hispanic	Asian/Pacific Islander	6 weeks-3 months	NA	NA	Male	3.53645	11	2.07791	0.607985	11
Non Hispanic	White	6 weeks-3 months	NA	NA	Female	2.8454	11	1.11324	0.311597	12
Non Hispanic	Asian/Pacific Islander	6 weeks-3 months	NA	NA	Male	3.00794	12	1.61781	0.44733	12
Non Hispanic	White	6 weeks-3 months	NA	NA	Male	6.75253	53	4.35724	0.755225	56
Hispanic	Black	6 weeks-3 months	NA	NA	Female	5.45859	24	2.42869	0.525267	25
Non Hispanic	White	6 weeks-3 months	NA	NA	Female	3.26865	11	1.89108	0.549062	11
Non Hispanic	Black	6 weeks-3 months	NA	NA	Male	5.97017	37	3.19501	0.604896	39
Non Hispanic	White	6 weeks-3 months	NA	NA	Male	3.81145	16	2.62318	0.660483	16
Hispanic	White	6 weeks-3 months	NA	NA	Female	3.93251	21	3.20341	0.729246	21
Non Hispanic	Asian/Pacific Islander	6 weeks-3 months	NA	NA	Male	5.48806	22	2.21806	0.492658	22
Non Hispanic	White	6 weeks-3 months	NA	NA	Female	2.11259	5	1.71417	0.735145	5
Non Hispanic	White	6 weeks-3 months	NA	NA	Male	3.41021	12	1.71027	0.477011	12
Non Hispanic	Asian/Pacific Islander	6 weeks-3 months	NA	NA	Female	2.90278	13	2.16944	0.587049	13
Non Hispanic	Asian/Pacific Islander	6 weeks-3 months	NA	NA	Female	3.63791	21	2.61015	0.594633	21
Non Hispanic	White	6 weeks-3 months	NA	NA	Male	5.47362	29	2.94069	0.606223	29
Non Hispanic	White	6 weeks-3 months	NA	NA	Female	4.53256	26	3.24101	0.675256	27
Non Hispanic	Black	6 weeks-3 months	NA	NA	Male	3.00084	9	1.85854	0.583738	9
Hispanic	White	6 weeks-3 months	NA	NA	Female	2.96199	14	2.24672	0.563763	16
Hispanic	White	6 weeks-3 months	NA	NA	Male	5.87846	31	3.5242	0.701904	32
Non Hispanic	Black	6 weeks-3 months	NA	NA	Female	5.29596	35	3.6738	0.709821	36
Non Hispanic	White	6 weeks-3 months	NA	NA	Male	5.34782	24	2.83978	0.622208	24
Non Hispanic	White	6 weeks-3 months	NA	NA	Male	4.18063	21	2.31753	0.526854	21
Hispanic	White	6 weeks-3 months	NA	NA	Male	3.79299	17	1.78639	0.441801	17
Non Hispanic	White	6 weeks-3 months	NA	NA	Male	3.77364	21	2.85616	0.647081	21
Non Hispanic	White	6 weeks-3 months	NA	NA	Male	5.89792	25	2.75704	0.60152	25
Non Hispanic	Asian/Pacific Islander	6 weeks-3 months	NA	NA	Female	2.95362	13	0.750334	0.202083	13
Non Hispanic	White	6 weeks-3 months	NA	NA	Male	4.92942	19	2.50702	0.593364	19
Hispanic	Black	6 weeks-3 months	NA	NA	Female	3.84846	17	2.86419	0.703158	17
Non Hispanic	Asian/Pacific Islander	6 weeks-3 months	NA	NA	Female	4.85831	24	3.28498	0.71141	25
Non Hispanic	Asian/Pacific Islander	6 weeks-3 months	NA	NA	Female	7.10037	35	3.40448	0.668936	35
Non Hispanic	Black	6 weeks-3 months	NA	NA	Female	4.54678	26	3.05001	0.648865	26
Non Hispanic	White	6 weeks-3 months	NA	NA	Male	3.3112	18	1.9961	0.473227	18
Non Hispanic	White	6 weeks-3 months	NA	NA	Male	5.12453	22	1.95837	0.435192	23
Non Hispanic	White	6 weeks-3 months	NA	NA	Male	5.26753	29	3.11503	0.641704	29
Non Hispanic	White	6 weeks-3 months	NA	NA	Male	3.52487	16	1.42431	0.358231	16
Non Hispanic	Asian/Pacific Islander	6 weeks-3 months	NA	NA	Male	3.1132	15	2.10451	0.543941	15
Non Hispanic	Asian/Pacific Islander	6 weeks-3 months	NA	NA	Female	3.4917	15	1.57114	0.399272	15
Non Hispanic	White	6 weeks-3 months	NA	NA	Female	2.7919	8	1.0531	0.34827	8
Non Hispanic	Black	6 weeks-3 months	NA	NA	Female	3.36471	12	2.29931	0.6214	13
Non Hispanic	White	6 weeks-3 months	NA	NA	Male	3.75827	11	1.24886	0.363616	11
Non Hispanic	White	6 weeks-3 months	NA	NA	Female	2.78471	11	1.97457	0.571367	11
Hispanic	White	6 weeks-3 months	NA	NA	Male	4.10092	24	2.62987	0.572265	24
Non Hispanic	White	6 weeks-3 months	NA	NA	Male	5.5825	23	2.6807	0.584742	24
Non Hispanic	Asian/Pacific Islander	6 weeks-3 months	NA	NA	Male	3.47453	10	1.26195	0.38137	10
Non Hispanic	Asian/Pacific Islander	6 weeks-3 months	NA	NA	Male	5.12007	31	3.16131	0.633207	31
Non Hispanic	White	6 weeks-3 months	Vaginal	Formula fed	Female	22.6322	63	3.98644	0.66045	65
Non Hispanic	White	6 weeks-3 months	Vaginal	Formula fed	Female	22.7022	55	4.54035	0.768732	60
Non Hispanic	Black	6 weeks-3 months	Cesarean	Mixed feeding	Female	5.8367	48	2.9	0.463706	81
Non Hispanic	White	6 weeks-3 months	Cesarean	Exclusively breastfed	Female	5.00148	27	2.99584	0.557157	42
Non Hispanic	Asian/Pacific Islander	6 weeks-3 months	Vaginal	Exclusively breastfed	Female	4.46745	19	2.43422	0.48238	34
Non Hispanic	White	6 weeks-3 months	Cesarean	Exclusively breastfed	Male	9.47865	61	2.3423	0.328538	143
Non Hispanic	White	6 weeks-3 months	Vaginal	Exclusively breastfed	Female	6.3527	31	2.82937	0.539486	39
Hispanic	White	6 weeks-3 months	Vaginal	Mixed feeding	Male	11.5514	61	2.59288	0.390977	107
Non Hispanic	White	6 weeks-3 months	Vaginal	Exclusively breastfed	Male	24.5741	183	3.32334	0.415437	272
Non Hispanic	White	6 weeks-3 months	Vaginal	Exclusively breastfed	Female	10.9569	80	2.55523	0.36152	150
Non Hispanic	White	6 weeks-3 months	Vaginal	Exclusively breastfed	Female	16.3803	142	3.24702	0.415135	240
Non Hispanic	White	6 weeks-3 months	Vaginal	Exclusively breastfed	Male	5.17658	22	2.69117	0.60401	22
Non Hispanic	White	6 weeks-3 months	Cesarean	Exclusively breastfed	Male	5.1778	19	1.97492	0.458351	19
Non Hispanic	White	6 weeks-3 months	Cesarean	Exclusively breastfed	Female	11.016	47	2.52367	0.405724	75
Hispanic	White	6 weeks-3 months	Cesarean	Exclusively breastfed	Male	12.8152	104	3.74022	0.508727	173
Hispanic	White	6 weeks-3 months	Cesarean	Exclusively breastfed	Female	10.4031	57	3.90779	0.670622	58
Hispanic	White	6 weeks-3 months	Cesarean	Exclusively breastfed	Male	9.48095	63	3.73519	0.580378	84
Hispanic	White	6 weeks-3 months	Cesarean	Exclusively breastfed	Male	14.3306	114	4.05934	0.557198	159
Non Hispanic	White	3-12 months	Cesarean	Mixed feeding	Male	19.9164	65	4.33261	0.700072	73
Non Hispanic	White	3-12 months	Cesarean	Mixed feeding	Male	17.8758	57	4.16764	0.706953	59
Non Hispanic	White	3-12 months	Cesarean	Mixed feeding	Male	20.3234	44	3.56311	0.651975	45
Non Hispanic	White	3-12 months	Cesarean	Mixed feeding	Male	19.9829	45	3.2761	0.586363	47
Non Hispanic	White	3-12 months	Vaginal	Mixed feeding	Female	22.8267	48	3.40441	0.601554	51
Non Hispanic	White	3-12 months	Cesarean	Formula fed	Male	26.8834	72	4.15136	0.652372	82
Non Hispanic	White	3-12 months	Vaginal	Mixed feeding	Female	30.1399	70	4.99958	0.813226	71
Non Hispanic	White	3-12 months	Vaginal	Mixed feeding	Male	30.8753	77	4.68328	0.737763	85
Non Hispanic	White	3-12 months	Vaginal	Formula fed	Female	23.9402	69	4.69352	0.759362	71
Non Hispanic	White	3-12 months	Cesarean	Formula fed	Male	29.7886	72	4.39676	0.698738	80
Non Hispanic	White	3-12 months	Vaginal	Mixed feeding	Male	22.6318	54	4.31158	0.740124	57
Non Hispanic	White	3-12 months	Vaginal	Mixed feeding	Male	31.883	81	4.77797	0.74655	87
Non Hispanic	White	3-12 months	Cesarean	Mixed feeding	Female	25.1855	68	4.90083	0.781425	77
Non Hispanic	White	3-12 months	Vaginal	Formula fed	Female	27.9296	69	4.9054	0.797796	70
Non Hispanic	White	3-12 months	Vaginal	Formula fed	Female	4.29834	25	2.75103	0.597281	25
Non Hispanic	Black	3-12 months	Cesarean	Mixed feeding	Female	19.6022	50	4.30199	0.747447	55
Non Hispanic	White	3-12 months	Cesarean	Mixed feeding	Male	22.631	54	4.558	0.779146	59
Non Hispanic	White	3-12 months	Cesarean	Mixed feeding	Male	21	53	4.34327	0.734221	60
Non Hispanic	White	3-12 months	Cesarean	Formula fed	Male	13.2128	42	3.74876	0.684272	44
Non Hispanic	White	3-12 months	Cesarean	Mixed feeding	Female	26.992	72	4.86907	0.774545	79
Non Hispanic	White	3-12 months	Cesarean	Mixed feeding	Male	20.976	49	3.72046	0.628132	61
Non Hispanic	White	3-12 months	Vaginal	Mixed feeding	Female	18.9279	48	3.47764	0.620515	50
Non Hispanic	White	3-12 months	Vaginal	Mixed feeding	Female	19.6687	49	3.83571	0.67337	52
Non Hispanic	Black	3-12 months	Cesarean	Formula fed	Male	21.7525	53	3.74518	0.645685	56
Non Hispanic	Black	3-12 months	Cesarean	Formula fed	Male	32.8871	70	4.00472	0.651926	73
Non Hispanic	White	3-12 months	Cesarean	Mixed feeding	Male	25.2088	57	4.07696	0.690715	60
Non Hispanic	White	3-12 months	Cesarean	Exclusively breastfed	Male	12.2777	25	3.47787	0.741139	26
Non Hispanic	White	3-12 months	Cesarean	Mixed feeding	Male	33.0305	80	4.52708	0.704852	82
Non Hispanic	White	3-12 months	Cesarean	Mixed feeding	Female	29.7836	64	4.59562	0.755472	65
Non Hispanic	White	3-12 months	Vaginal	Formula fed	Male	18.5189	51	4.01075	0.703792	53
Non Hispanic	White	3-12 months	Vaginal	Formula fed	Female	28.4346	101	5.1028	0.763108	106
Non Hispanic	White	3-12 months	Cesarean	Mixed feeding	Male	30.1443	73	3.52462	0.563243	74
Non Hispanic	White	3-12 months	Vaginal	Mixed feeding	Male	17.4656	38	2.67593	0.493822	42
Non Hispanic	White	3-12 months	Vaginal	Mixed feeding	Male	22.6025	59	3.53263	0.595842	61
Non Hispanic	White	3-12 months	Cesarean	Mixed feeding	Female	22.7991	55	3.79156	0.636669	63
Non Hispanic	White	3-12 months	Vaginal	Mixed feeding	Female	22.5359	54	3.40764	0.590501	57
Hispanic	White	3-12 months	Cesarean	Mixed feeding	Female	21.6106	54	3.52125	0.605136	58
Non Hispanic	White	3-12 months	Cesarean	Mixed feeding	Female	16.6392	42	3.66128	0.660938	47
Hispanic	White	3-12 months	Cesarean	Mixed feeding	Female	25.4667	60	3.87563	0.64717	61
Non Hispanic	White	3-12 months	Vaginal	Mixed feeding	Male	21.2664	63	4.12816	0.684331	66
Non Hispanic	White	3-12 months	Cesarean	Formula fed	Female	27.273	78	4.68507	0.736577	82
Non Hispanic	White	3-12 months	Cesarean	Formula fed	Female	29.6371	71	4.54435	0.719826	83
Hispanic	White	3-12 months	Cesarean	Mixed feeding	Female	23.7214	54	3.29943	0.574295	54
Non Hispanic	White	3-12 months	Cesarean	Mixed feeding	Male	23.699	64	4.63634	0.7693	68
Hispanic	White	3-12 months	Cesarean	Mixed feeding	Female	19.147	34	3.49458	0.676158	36
Non Hispanic	White	3-12 months	Vaginal	Mixed feeding	Female	34.0362	78	4.61152	0.705458	93
Non Hispanic	White	3-12 months	Vaginal	Mixed feeding	Female	34.1234	85	4.84711	0.765082	85
Non Hispanic	Black	3-12 months	Cesarean	Formula fed	Male	35.7958	104	5.37307	0.797143	107
Non Hispanic	Black	3-12 months	Cesarean	Formula fed	Male	32.535	84	5.0492	0.779099	89
Non Hispanic	White	3-12 months	Cesarean	Mixed feeding	Male	32.9682	91	5.30193	0.81326	93
Non Hispanic	White	3-12 months	Vaginal	Formula fed	Female	24.8804	65	3.8742	0.634091	70
Non Hispanic	White	3-12 months	Vaginal	Formula fed	Female	21.678	60	3.45205	0.574722	66
Non Hispanic	White	3-12 months	Vaginal	Formula fed	Male	34.869	84	4.15753	0.643266	88
Non Hispanic	White	3-12 months	Vaginal	Formula fed	Male	31.8792	74	4.09506	0.660406	76
Non Hispanic	Black	3-12 months	Vaginal	Mixed feeding	Female	7.58049	50	2.36803	0.406255	62
Non Hispanic	White	3-12 months	Cesarean	Exclusively breastfed	Female	3.65584	20	2.54818	0.527901	28
Non Hispanic	White	3-12 months	Cesarean	Exclusively breastfed	Female	6.5862	40	3.20846	0.537797	65
Non Hispanic	Asian/Pacific Islander	3-12 months	Vaginal	Exclusively breastfed	Female	4.47557	22	2.20898	0.487784	23
Non Hispanic	White	3-12 months	Cesarean	Exclusively breastfed	Male	12.2053	71	1.86768	0.261529	149
Non Hispanic	White	3-12 months	Vaginal	Exclusively breastfed	Female	17.319	84	3.34829	0.485167	124
Hispanic	White	3-12 months	Vaginal	Mixed feeding	Male	12.5486	104	2.39546	0.315924	211
Non Hispanic	White	3-12 months	Vaginal	Exclusively breastfed	Male	5.09751	19	1.84252	0.429684	19
Non Hispanic	White	3-12 months	Cesarean	Exclusively breastfed	Male	8.59327	45	2.49923	0.415564	67
Non Hispanic	Black	3-12 months	Cesarean	Mixed feeding	Male	13.9512	105	2.8568	0.390128	166
Non Hispanic	White	3-12 months	Vaginal	Exclusively breastfed	Female	7.84838	47	2.78193	0.443815	79
Non Hispanic	White	3-12 months	Vaginal	Exclusively breastfed	Female	10.0638	68	2.921	0.444592	106
Non Hispanic	Black	3-12 months	Cesarean	Formula fed	Male	40.3229	115	5.22687	0.761092	119
Non Hispanic	White	3-12 months	Cesarean	Formula fed	Male	33.7603	77	5.01797	0.794605	79
Non Hispanic	Black	3-12 months	Vaginal	Formula fed	Male	42.2151	132	5.81628	0.823838	134
Non Hispanic	White	3-12 months	Cesarean	Mixed feeding	Male	23.7128	65	4.41723	0.71801	71
Non Hispanic	White	3-12 months	Cesarean	Mixed feeding	Male	17.0718	59	4.11799	0.701769	60
Non Hispanic	White	3-12 months	Vaginal	Mixed feeding	Male	33.3403	87	4.57811	0.695022	100
Non Hispanic	White	3-12 months	Vaginal	Mixed feeding	Male	39.8392	92	4.94742	0.745438	103
Non Hispanic	White	3-12 months	Cesarean	Mixed feeding	Female	9.58799	29	2.05276	0.423932	29
Non Hispanic	White	3-12 months	Vaginal	Formula fed	Female	22.5908	58	4.66659	0.787533	60
Non Hispanic	White	3-12 months	Vaginal	Mixed feeding	Male	17.9839	48	3.77043	0.660881	52
Non Hispanic	White	3-12 months	Vaginal	Mixed feeding	Male	20.9286	58	4.24212	0.721315	60
Non Hispanic	White	3-12 months	Cesarean	Mixed feeding	Male	19.8389	47	3.37396	0.600298	51
Hispanic	White	3-12 months	Cesarean	Mixed feeding	Female	21.0827	47	4.22032	0.754924	50
Non Hispanic	White	3-12 months	Cesarean	Mixed feeding	Male	22.289	51	3.40423	0.590673	55
Non Hispanic	White	3-12 months	Vaginal	Mixed feeding	Female	23.1026	50	2.63347	0.4588	54
Non Hispanic	White	3-12 months	Vaginal	Mixed feeding	Male	18.1594	41	2.44154	0.456577	42
Non Hispanic	Black	3-12 months	Cesarean	Mixed feeding	Female	17.3791	53	4.86921	0.828397	59
Non Hispanic	White	3-12 months	Cesarean	Mixed feeding	Male	24.821	74	4.89647	0.790731	75
Non Hispanic	White	3-12 months	Vaginal	Mixed feeding	Female	17.3855	34	2.71633	0.529948	36
Non Hispanic	White	3-12 months	Cesarean	Mixed feeding	Female	21.25	57	3.53986	0.609147	58
Non Hispanic	White	3-12 months	Cesarean	Mixed feeding	Female	24.1114	53	3.7535	0.634782	59
Non Hispanic	White	3-12 months	Cesarean	Mixed feeding	Male	24.8963	68	4.3859	0.70683	69
Non Hispanic	White	3-12 months	Vaginal	Mixed feeding	Female	19.9292	54	3.83194	0.661515	55
Non Hispanic	White	3-12 months	Vaginal	Mixed feeding	Female	20.2019	56	4.1779	0.72105	57
Hispanic	White	3-12 months	Cesarean	Mixed feeding	Female	17.2822	47	3.62952	0.648414	49
Hispanic	White	3-12 months	Cesarean	Mixed feeding	Female	16.0038	42	3.74762	0.673231	47
Non Hispanic	White	3-12 months	Vaginal	Mixed feeding	Male	36.1845	75	4.52243	0.713992	84
Non Hispanic	White	3-12 months	Cesarean	Mixed feeding	Male	27.7568	70	4.44202	0.723888	71
Non Hispanic	White	3-12 months	Vaginal	Formula fed	Female	30.7483	106	5.26194	0.767399	116
Non Hispanic	White	3-12 months	Cesarean	Formula fed	Male	22.7045	61	4.06819	0.657244	71
Non Hispanic	White	3-12 months	Cesarean	Formula fed	Male	25.7948	68	3.84026	0.613747	76
Non Hispanic	White	3-12 months	Cesarean	Mixed feeding	Female	21.1339	57	4.05054	0.686811	59
Non Hispanic	Black	3-12 months	Cesarean	Mixed feeding	Male	33.7574	79	4.47395	0.705817	82
Non Hispanic	White	3-12 months	Cesarean	Formula fed	Female	22.5731	59	4.13362	0.690672	63
Non Hispanic	White	3-12 months	Cesarean	Mixed feeding	Female	28.458	79	4.84357	0.756722	83
Non Hispanic	White	3-12 months	Cesarean	Formula fed	Male	15.7876	46	3.36607	0.599078	49
Non Hispanic	White	3-12 months	Cesarean	Formula fed	Male	17.5033	53	3.57223	0.601579	58
Non Hispanic	White	3-12 months	Cesarean	Formula fed	Female	23.8175	60	3.47268	0.57147	70
Hispanic	White	3-12 months	Cesarean	Mixed feeding	Female	26.8385	57	2.89904	0.491265	60
Non Hispanic	White	3-12 months	Cesarean	Mixed feeding	Female	25.1108	77	4.85256	0.765486	81
Non Hispanic	White	3-12 months	Vaginal	Formula fed	Male	21.0436	64	4.1437	0.675872	72
Non Hispanic	Black	3-12 months	Cesarean	Mixed feeding	Male	8.05675	72	3.18664	0.481013	101
Non Hispanic	Black	3-12 months	Cesarean	Mixed feeding	Male	27.2015	79	4.34316	0.678809	84
Non Hispanic	White	3-12 months	Cesarean	Mixed feeding	Male	23.2351	54	3.41202	0.569413	67
Non Hispanic	White	3-12 months	Cesarean	Mixed feeding	Male	19.6409	56	3.33095	0.568284	59
Non Hispanic	White	3-12 months	Cesarean	Mixed feeding	Male	25.3055	62	3.66529	0.617598	64
Non Hispanic	White	3-12 months	Cesarean	Mixed feeding	Male	24.1807	58	3.99885	0.674404	62
Non Hispanic	Black	3-12 months	Vaginal	Formula fed	Male	46.9989	143	5.76809	0.796628	153
Non Hispanic	Black	3-12 months	Cesarean	Formula fed	Male	40.5046	117	5.48704	0.788606	124
Non Hispanic	White	3-12 months	Cesarean	Mixed feeding	Male	16.1994	51	3.34084	0.581545	54
Non Hispanic	White	3-12 months	Cesarean	Mixed feeding	Male	24.8669	58	4.1085	0.68471	67
Non Hispanic	White	3-12 months	Cesarean	Mixed feeding	Female	30.4564	77	4.8933	0.781891	79
Non Hispanic	White	3-12 months	Vaginal	Formula fed	Female	31.3597	85	5.35323	0.830714	85
Non Hispanic	White	3-12 months	Vaginal	Formula fed	Female	30.3596	83	4.96186	0.769573	87
Non Hispanic	White	3-12 months	Cesarean	Mixed feeding	Male	18.9285	46	3.54284	0.643454	47
Non Hispanic	White	3-12 months	Vaginal	Formula fed	Female	27.4393	66	5.05009	0.836751	67
Non Hispanic	White	3-12 months	Vaginal	Formula fed	Female	24.7724	61	2.96594	0.490264	65
Non Hispanic	Black	3-12 months	Cesarean	Mixed feeding	Male	27.3598	64	4.10654	0.672761	67
Non Hispanic	White	3-12 months	Cesarean	Mixed feeding	Female	27.9435	74	4.92307	0.781513	79
Non Hispanic	White	3-12 months	Vaginal	Mixed feeding	Female	22.8861	64	4.02545	0.656706	69
Non Hispanic	White	3-12 months	Cesarean	Exclusively breastfed	Male	3.8151	13	2.04736	0.561483	13
Non Hispanic	White	3-12 months	Cesarean	Exclusively breastfed	Male	9.51911	72	2.48311	0.356988	144
Non Hispanic	White	3-12 months	Vaginal	Exclusively breastfed	Female	16.8001	156	4.27397	0.531249	273
Non Hispanic	White	3-12 months	Vaginal	Exclusively breastfed	Male	11.3654	92	2.28093	0.338997	111
Hispanic	White	3-12 months	Vaginal	Mixed feeding	Male	9.88698	70	3.29304	0.491669	107
Non Hispanic	White	3-12 months	Vaginal	Exclusively breastfed	Male	10.451	79	2.93009	0.4133	124
Hispanic	White	3-12 months	Cesarean	Mixed feeding	Male	6.40895	39	3.47217	0.637716	42
Hispanic	White	3-12 months	Cesarean	Mixed feeding	Female	9.08795	61	4.0346	0.637726	85
Non Hispanic	White	3-12 months	Vaginal	Mixed feeding	Male	40.0547	104	5.56939	0.819107	113
Non Hispanic	Black	3-12 months	Cesarean	Formula fed	Male	28.2085	84	4.64446	0.72491	85
Non Hispanic	Black	3-12 months	Cesarean	Formula fed	Male	21.5013	55	4.2041	0.731055	55
Non Hispanic	White	3-12 months	Vaginal	Mixed feeding	Male	24.9292	64	4.20724	0.693776	66
Non Hispanic	White	3-12 months	Cesarean	Mixed feeding	Female	19.338	49	3.85497	0.665043	55
Non Hispanic	White	3-12 months	Cesarean	Mixed feeding	Male	25.6462	74	4.94159	0.792008	78
Non Hispanic	White	3-12 months	Vaginal	Mixed feeding	Male	18.932	54	3.36247	0.583658	55
Non Hispanic	White	3-12 months	Cesarean	Mixed feeding	Male	23.0737	63	4.49426	0.742452	67
Non Hispanic	White	3-12 months	Cesarean	Formula fed	Male	23.5965	68	4.34169	0.705686	73
Non Hispanic	White	3-12 months	Vaginal	Formula fed	Male	34.762	86	4.58098	0.710135	89
Non Hispanic	White	3-12 months	Cesarean	Formula fed	Male	26.0938	72	4.67765	0.75066	76
Non Hispanic	White	3-12 months	Vaginal	Mixed feeding	Male	35.1791	95	5.06839	0.766919	98
Non Hispanic	White	3-12 months	Cesarean	Formula fed	Male	35.5356	94	4.73659	0.72167	101
Non Hispanic	White	3-12 months	Cesarean	Formula fed	Female	30.7693	91	4.77731	0.734724	96
Non Hispanic	White	3-12 months	Vaginal	Mixed feeding	Female	26.8134	66	3.74369	0.608037	68
Hispanic	White	3-12 months	Cesarean	Mixed feeding	Female	18.7108	45	3.93978	0.703789	50
Non Hispanic	White	3-12 months	Vaginal	Mixed feeding	Female	33.4898	86	4.8112	0.738514	93
Non Hispanic	White	3-12 months	Cesarean	Formula fed	Male	35.4377	95	5.3511	0.810388	96
Non Hispanic	White	3-12 months	Vaginal	Mixed feeding	Female	39.8021	96	4.7361	0.691936	115
Non Hispanic	White	3-12 months	Vaginal	Mixed feeding	Male	35.0808	92	5.10616	0.776476	96
Non Hispanic	White	3-12 months	Vaginal	Mixed feeding	Female	32.814	80	4.28296	0.657282	91
Non Hispanic	White	3-12 months	Cesarean	Mixed feeding	Female	15.6406	37	2.16717	0.423306	38
Non Hispanic	White	3-12 months	Cesarean	Mixed feeding	Male	26.9663	70	4.34286	0.694633	74
Non Hispanic	White	3-12 months	Cesarean	Mixed feeding	Male	24.1401	61	4.4198	0.740996	63
Non Hispanic	White	3-12 months	Cesarean	Mixed feeding	Female	29.1121	79	4.89731	0.766036	84
Non Hispanic	White	3-12 months	Vaginal	Mixed feeding	Female	19.3829	48	4.33138	0.774351	48
Non Hispanic	White	3-12 months	Vaginal	Formula fed	Male	37.2864	95	4.89566	0.743586	102
Non Hispanic	White	3-12 months	Vaginal	Mixed feeding	Female	23.8066	63	4.30433	0.700481	69
Non Hispanic	White	3-12 months	Vaginal	Formula fed	Female	29.925	98	5.22267	0.777784	108
Non Hispanic	White	3-12 months	Cesarean	Mixed feeding	Female	28.2686	83	4.9825	0.763497	95
Non Hispanic	White	3-12 months	Vaginal	Mixed feeding	Male	27.0773	66	3.54549	0.576124	69
Non Hispanic	White	3-12 months	Cesarean	Mixed feeding	Female	27.1343	70	4.43091	0.705987	76
Non Hispanic	White	3-12 months	Cesarean	Mixed feeding	Female	34.9195	82	4.49145	0.675978	102
Non Hispanic	White	3-12 months	Cesarean	Mixed feeding	Male	18.5582	42	3.5322	0.646439	43
Non Hispanic	Black	3-12 months	Cesarean	Formula fed	Male	25.1793	66	4.28889	0.694679	71
Non Hispanic	White	3-12 months	Cesarean	Mixed feeding	Male	23.5629	51	3.62576	0.627869	56
Non Hispanic	White	3-12 months	Vaginal	Formula fed	Male	28.2366	87	4.81832	0.739892	90
Non Hispanic	White	3-12 months	Cesarean	Mixed feeding	Male	20.5926	56	2.98044	0.511965	58
Hispanic	White	3-12 months	Cesarean	Mixed feeding	Female	27.2661	54	3.96708	0.685386	54
Hispanic	White	3-12 months	Cesarean	Mixed feeding	Female	28.2109	56	3.93211	0.676988	57
Hispanic	White	3-12 months	Cesarean	Mixed feeding	Female	27.052	64	3.64353	0.582057	76
Non Hispanic	White	3-12 months	Cesarean	Formula fed	Male	15.9305	40	3.44202	0.636939	41
Hispanic	White	3-12 months	Cesarean	Mixed feeding	Female	25.1629	56	3.67502	0.627813	58
Non Hispanic	White	3-12 months	Vaginal	Mixed feeding	Female	34.2226	89	4.32043	0.658545	98
Non Hispanic	White	3-12 months	Cesarean	Mixed feeding	Male	20.4886	69	4.47049	0.726344	70
Non Hispanic	Black	3-12 months	Cesarean	Formula fed	Male	22.2679	58	3.508	0.595348	61
Non Hispanic	White	3-12 months	Vaginal	Mixed feeding	Female	31.0542	77	4.27183	0.662419	86
Non Hispanic	White	3-12 months	Vaginal	Formula fed	Female	19.8981	56	4.31835	0.743643	59
Non Hispanic	Black	3-12 months	Vaginal	Mixed feeding	Male	7.4955	84	3.45047	0.492749	124
Non Hispanic	White	3-12 months	Vaginal	Formula fed	Female	35.7373	93	5.73787	0.866672	98
Non Hispanic	Black	3-12 months	Vaginal	Formula fed	Male	11.8432	110	4.12285	0.5506	174
Non Hispanic	White	3-12 months	Vaginal	Mixed feeding	Male	7.72569	64	3.76786	0.587249	84
Non Hispanic	White	3-12 months	Cesarean	Formula fed	Female	37.1723	102	4.91869	0.731264	108
Non Hispanic	White	3-12 months	Cesarean	Formula fed	Female	23.3941	67	4.06075	0.663412	71
Non Hispanic	White	3-12 months	Cesarean	Formula fed	Female	29.3324	77	4.70176	0.734402	85
Non Hispanic	Black	3-12 months	Cesarean	Mixed feeding	Male	26.4587	69	3.68606	0.592759	74
Non Hispanic	Black	3-12 months	Cesarean	Mixed feeding	Male	35.5105	95	5.21881	0.790701	100
Non Hispanic	White	3-12 months	Cesarean	Mixed feeding	Male	5.819	44	3.09118	0.518841	61
Non Hispanic	White	3-12 months	Vaginal	Exclusively breastfed	Male	3.93807	33	2.56599	0.471557	46
Non Hispanic	White	3-12 months	Cesarean	Formula fed	Male	38.539	99	5.16074	0.765496	111
Non Hispanic	Black	3-12 months	Cesarean	Formula fed	Male	6.65691	56	3.1019	0.476642	86
Hispanic	White	3-12 months	Cesarean	Mixed feeding	Male	5.29476	41	2.63525	0.428896	69
Non Hispanic	White	3-12 months	Cesarean	Mixed feeding	Male	32.1648	83	5.24098	0.813467	86
Non Hispanic	White	3-12 months	Cesarean	Mixed feeding	Male	27.4	80	5.10581	0.790693	88
Non Hispanic	Black	3-12 months	Vaginal	Formula fed	Male	3.56701	27	0.317564	0.0514935	55
Non Hispanic	White	3-12 months	Vaginal	Exclusively breastfed	Male	4.78877	49	2.73574	0.468588	54
Non Hispanic	Black	3-12 months	Cesarean	Mixed feeding	Male	8.01851	61	3.40735	0.525461	84
Non Hispanic	Black	3-12 months	Vaginal	Mixed feeding	Male	6.8861	43	2.52051	0.408654	74
Non Hispanic	White	3-12 months	Vaginal	Mixed feeding	Female	5.80501	44	3.07681	0.495485	74
Non Hispanic	White	3-12 months	Cesarean	Mixed feeding	Male	21.9614	68	3.98397	0.648096	72
Non Hispanic	Black	3-12 months	Vaginal	Formula fed	Male	5.51369	33	2.04214	0.37721	46
Non Hispanic	Black	3-12 months	Cesarean	Mixed feeding	Male	7.16316	66	3.82857	0.591685	90
Non Hispanic	Black	3-12 months	Cesarean	Mixed feeding	Female	7.93535	68	4.06961	0.597169	115
Non Hispanic	Black	3-12 months	Vaginal	Mixed feeding	Male	7.24106	54	3.56902	0.562284	77
Non Hispanic	Black	3-12 months	Cesarean	Mixed feeding	Male	8.0693	71	3.65855	0.55264	104
Non Hispanic	White	3-12 months	Cesarean	Mixed feeding	Female	32.135	83	4.28002	0.652048	92
Non Hispanic	White	3-12 months	Cesarean	Mixed feeding	Male	26.9672	75	4.50578	0.706866	82
Hispanic	White	3-12 months	Cesarean	Mixed feeding	Male	6.67721	73	3.80875	0.561942	119
Non Hispanic	Black	3-12 months	Cesarean	Mixed feeding	Female	7.2445	63	3.91433	0.579549	103
Non Hispanic	Black	3-12 months	Vaginal	Mixed feeding	Female	7.11215	58	4.15337	0.674115	70
Non Hispanic	Black	3-12 months	Vaginal	Mixed feeding	Female	10.248	101	3.8976	0.542323	145
Non Hispanic	White	3-12 months	Vaginal	Formula fed	Female	6.04064	57	3.54761	0.565177	80
Non Hispanic	White	3-12 months	Cesarean	Exclusively breastfed	Male	18.1853	155	3.94089	0.487279	279
Non Hispanic	White	3-12 months	Vaginal	Exclusively breastfed	Female	14.623	80	3.87373	0.578356	109
Hispanic	White	3-12 months	Vaginal	Mixed feeding	Male	9.36065	52	3.85339	0.679832	52
Non Hispanic	Black	3-12 months	Cesarean	Mixed feeding	Male	9.00924	59	3.27384	0.534094	69
Non Hispanic	White	3-12 months	Vaginal	Mixed feeding	Female	8.61398	54	3.34249	0.528161	81
Non Hispanic	White	3-12 months	Vaginal	NA	Male	13.2738	106	3.17658	0.437963	155
Hispanic	White	3-12 months	Cesarean	Mixed feeding	Female	13.421	102	3.74907	0.513257	159
Non Hispanic	White	3-12 months	Vaginal	Mixed feeding	Female	24.4628	70	4.76467	0.775017	71
Non Hispanic	White	3-12 months	Vaginal	Mixed feeding	Female	19.5608	51	3.21613	0.565784	51
Non Hispanic	White	3-12 months	Vaginal	Mixed feeding	Male	5.11269	32	2.26697	0.422119	43
Non Hispanic	Black	3-12 months	Vaginal	Formula fed	Female	10.4467	84	4.72707	0.684527	120
Non Hispanic	White	3-12 months	Vaginal	Mixed feeding	Male	6.95665	53	3.42709	0.547272	76
Non Hispanic	Black	3-12 months	Vaginal	Formula fed	Male	6.78201	58	3.71193	0.561898	97
Non Hispanic	White	3-12 months	Cesarean	Mixed feeding	Male	24.6989	68	4.42625	0.727208	69
Non Hispanic	White	3-12 months	Cesarean	Mixed feeding	Female	34.8292	78	4.12853	0.645345	85
Non Hispanic	Black	3-12 months	Vaginal	Mixed feeding	Male	11.3157	128	4.75242	0.634206	189
Hispanic	White	3-12 months	Vaginal	Exclusively breastfed	Female	8.19254	79	3.91592	0.57276	117
Hispanic	White	3-12 months	Vaginal	Formula fed	Female	9.4695	110	5.16465	0.741154	125
Non Hispanic	White	3-12 months	Vaginal	Exclusively breastfed	Female	6.10859	37	1.91324	0.317734	65
Non Hispanic	White	3-12 months	Cesarean	Mixed feeding	Female	6.55607	48	2.79452	0.471108	63
Non Hispanic	Black	3-12 months	Vaginal	Mixed feeding	Male	10.3401	109	5.2059	0.722567	152
Non Hispanic	Black	3-12 months	Vaginal	Exclusively breastfed	Female	6.61122	38	2.71901	0.469882	57
Non Hispanic	White	3-12 months	Vaginal	Exclusively breastfed	Female	14.1786	29	3.32997	0.66734	32
Non Hispanic	White	3-12 months	Cesarean	Mixed feeding	Male	29.0911	72	4.27628	0.680804	79
Non Hispanic	White	3-12 months	Cesarean	Mixed feeding	Male	26.4956	63	3.70758	0.616769	66
Non Hispanic	Black	3-12 months	Cesarean	Mixed feeding	Female	6.60121	47	3.32166	0.57026	59
Non Hispanic	Black	3-12 months	Vaginal	Mixed feeding	Female	8.60103	80	2.64973	0.381728	111
Non Hispanic	Black	3-12 months	Vaginal	Mixed feeding	Male	9.43881	77	4.28821	0.628019	116
Non Hispanic	Black	3-12 months	Cesarean	Formula fed	Female	4.89349	41	2.57702	0.43108	67
Non Hispanic	White	3-12 months	Vaginal	Exclusively breastfed	Female	16.6822	37	3.43772	0.651607	38
Non Hispanic	White	3-12 months	Cesarean	Exclusively breastfed	Female	6.92775	46	1.10634	0.178657	87
Non Hispanic	White	3-12 months	Vaginal	Exclusively breastfed	Male	5.98205	46	2.48931	0.430724	58
Non Hispanic	White	3-12 months	Cesarean	Formula fed	Male	23.646	70	3.55891	0.574456	72
Non Hispanic	White	3-12 months	Cesarean	Formula fed	Male	25.3845	67	3.90849	0.635834	74
Non Hispanic	White	3-12 months	Cesarean	Mixed feeding	Female	16.2719	39	2.66091	0.492979	42
Non Hispanic	White	3-12 months	Cesarean	Mixed feeding	Female	4.70521	20	3.27615	0.761423	20
Non Hispanic	White	3-12 months	Cesarean	Mixed feeding	Female	4.80381	22	3.25035	0.731163	22
Non Hispanic	White	3-12 months	Cesarean	Mixed feeding	Female	4.87733	26	3.63241	0.767849	26
Non Hispanic	Black	3-12 months	Vaginal	Mixed feeding	Female	7.8781	64	3.13689	0.477542	97
Non Hispanic	Black	3-12 months	Cesarean	Mixed feeding	Male	10.5366	104	4.99714	0.723431	124
Non Hispanic	White	3-12 months	Cesarean	Mixed feeding	Female	7.01675	50	2.99761	0.46005	95
Non Hispanic	Black	3-12 months	Cesarean	Formula fed	Male	8.50333	65	3.21445	0.511638	83
Non Hispanic	Black	3-12 months	Vaginal	Mixed feeding	Male	7.3387	70	3.74238	0.546781	113
Hispanic	White	3-12 months	Vaginal	Mixed feeding	Female	23.5678	52	4.25229	0.734786	56
Non Hispanic	White	3-12 months	Cesarean	Formula fed	Male	29.329	78	4.83136	0.757682	83
Hispanic	White	3-12 months	Cesarean	Mixed feeding	Female	25.1059	57	3.78784	0.643451	59
Non Hispanic	White	3-12 months	Cesarean	Formula fed	Male	20.5097	57	3.87805	0.658676	59
Non Hispanic	White	3-12 months	Cesarean	Mixed feeding	Female	13.4232	36	3.27248	0.63518	38
Non Hispanic	White	3-12 months	Cesarean	Mixed feeding	Female	4.33196	16	2.96021	0.743942	16
Non Hispanic	White	3-12 months	Cesarean	Mixed feeding	Female	4.00028	18	2.19573	0.529248	18
Non Hispanic	Black	3-12 months	Cesarean	Mixed feeding	Male	8.09605	68	4.15221	0.644182	89
Non Hispanic	Black	3-12 months	Cesarean	Formula fed	Male	7.87372	54	3.73966	0.590264	86
Non Hispanic	Black	3-12 months	Vaginal	Formula fed	Female	9.61566	90	4.39222	0.633023	123
Non Hispanic	White	3-12 months	Vaginal	Mixed feeding	Female	48.6789	130	4.69245	0.651157	149
Non Hispanic	Black	3-12 months	Vaginal	Exclusively breastfed	Male	5.65335	40	2.97261	0.509326	56
Non Hispanic	Black	3-12 months	Vaginal	Mixed feeding	Male	5.64824	52	3.52595	0.569312	73
Non Hispanic	Black	3-12 months	Vaginal	Formula fed	Male	7.26677	54	2.99809	0.451338	99
Non Hispanic	White	3-12 months	Vaginal	Mixed feeding	Female	27.1192	72	4.3246	0.698209	73
Non Hispanic	White	3-12 months	Vaginal	Mixed feeding	Female	23.5842	62	4.53731	0.74893	64
Non Hispanic	White	3-12 months	Cesarean	Mixed feeding	Female	35.8875	95	4.98045	0.741319	109
Non Hispanic	Black	3-12 months	Vaginal	Mixed feeding	Male	9.41351	121	5.27896	0.72567	158
Non Hispanic	Black	3-12 months	Vaginal	Mixed feeding	Female	5.96742	44	3.26123	0.537668	68
Non Hispanic	White	3-12 months	Vaginal	Mixed feeding	Female	29.3489	75	3.78596	0.608183	80
Non Hispanic	White	3-12 months	Vaginal	Mixed feeding	Male	21.211	60	4.73783	0.782576	64
Non Hispanic	White	3-12 months	Cesarean	Mixed feeding	Male	30.1903	80	5.04803	0.782956	88
Non Hispanic	White	3-12 months	Vaginal	Mixed feeding	Male	34.0342	86	4.22099	0.649594	97
Non Hispanic	White	3-12 months	Cesarean	Mixed feeding	Male	29.7321	82	4.46951	0.699598	84
Non Hispanic	White	3-12 months	Cesarean	Mixed feeding	Female	30.6003	91	5.29234	0.807087	97
Non Hispanic	Black	3-12 months	Vaginal	Mixed feeding	Male	7.91451	64	3.76759	0.594138	83
Non Hispanic	White	3-12 months	Vaginal	Mixed feeding	Female	6.88576	42	3.19035	0.520379	70
Non Hispanic	Black	3-12 months	Vaginal	Mixed feeding	Female	9.71468	62	2.83382	0.423799	110
Non Hispanic	Black	3-12 months	Cesarean	Mixed feeding	Female	5.91917	58	3.99471	0.644684	74
Non Hispanic	Black	3-12 months	Vaginal	Mixed feeding	Female	7.3667	68	4.41748	0.660026	106
Non Hispanic	Black	3-12 months	Vaginal	Mixed feeding	Male	8.75542	90	4.88581	0.688196	138
Non Hispanic	White	3-12 months	Vaginal	Mixed feeding	Female	37.242	97	4.93592	0.735715	108
Hispanic	White	3-12 months	Cesarean	Mixed feeding	Female	18.173	50	3.62632	0.617366	60
Non Hispanic	White	3-12 months	Cesarean	Exclusively breastfed	Female	16.4235	40	3.25617	0.621841	40
Non Hispanic	White	3-12 months	Cesarean	Exclusively breastfed	Male	21.248	49	2.82892	0.496414	55
Non Hispanic	White	3-12 months	Cesarean	Mixed feeding	Male	26.793	69	4.46982	0.715745	75
Non Hispanic	White	3-12 months	Cesarean	Mixed feeding	Male	25.7837	71	4.87126	0.769871	82
Hispanic	White	3-12 months	Cesarean	Mixed feeding	Female	28.1714	67	4.08555	0.665079	73
Non Hispanic	White	3-12 months	Cesarean	Mixed feeding	Male	8.0501	70	3.8708	0.610922	80
Non Hispanic	Black	3-12 months	Vaginal	Mixed feeding	Male	7.0784	59	3.74855	0.591733	81
Non Hispanic	White	3-12 months	Vaginal	Mixed feeding	Female	37.0746	99	5.63672	0.847933	102
Non Hispanic	White	3-12 months	Vaginal	Mixed feeding	Male	28.0991	77	4.33755	0.686981	81
Non Hispanic	White	3-12 months	Vaginal	Formula fed	Male	36.4213	102	4.81885	0.716123	108
Non Hispanic	Black	3-12 months	Vaginal	Formula fed	Male	8.46726	68	3.06949	0.458678	104
Non Hispanic	White	3-12 months	Cesarean	Mixed feeding	Female	6.68799	44	3.13419	0.498156	85
Non Hispanic	White	3-12 months	Cesarean	Mixed feeding	Female	33.877	90	5.40405	0.820545	98
Non Hispanic	White	3-12 months	Cesarean	Mixed feeding	Female	5.158	27	3.13484	0.653451	27
Non Hispanic	White	3-12 months	Vaginal	Mixed feeding	Female	4.84486	37	2.57853	0.472933	44
Hispanic	White	3-12 months	Vaginal	Exclusively breastfed	Female	7.78559	54	2.65146	0.401084	97
Non Hispanic	Black	3-12 months	Cesarean	Mixed feeding	Male	9.14949	100	4.60928	0.672343	118
Non Hispanic	White	3-12 months	Cesarean	Formula fed	Male	8.90505	100	4.56686	0.648753	136
Non Hispanic	White	3-12 months	Vaginal	Formula fed	Male	34.373	95	4.89453	0.732009	101
Non Hispanic	White	3-12 months	Vaginal	Mixed feeding	Male	35.8289	101	5.30507	0.785455	111
Non Hispanic	White	3-12 months	Vaginal	Mixed feeding	Male	33.5345	91	4.67803	0.70202	99
Non Hispanic	Black	3-12 months	Vaginal	Mixed feeding	Female	9.12107	77	3.86031	0.569503	108
Non Hispanic	White	3-12 months	Cesarean	Mixed feeding	Female	28.5648	75	4.21609	0.663661	85
Non Hispanic	White	3-12 months	Vaginal	Formula fed	Female	29.0316	85	4.82963	0.745716	93
Non Hispanic	White	3-12 months	Vaginal	Formula fed	Female	26.6977	80	4.91428	0.780373	82
Non Hispanic	Black	3-12 months	Cesarean	Mixed feeding	Male	5.9256	64	3.36917	0.537242	81
Non Hispanic	White	3-12 months	Cesarean	Mixed feeding	Male	4.46176	25	3.10169	0.592051	38
Non Hispanic	White	3-12 months	Cesarean	Mixed feeding	Male	26.7796	78	4.382	0.687564	80
Non Hispanic	White	3-12 months	Cesarean	Mixed feeding	Male	28.9987	87	4.87796	0.750923	90
Non Hispanic	Black	3-12 months	Cesarean	Formula fed	Male	26.3051	71	3.97374	0.632342	81
Non Hispanic	Black	3-12 months	Cesarean	Formula fed	Male	23.6495	83	5.33184	0.823895	87
Non Hispanic	Black	3-12 months	Cesarean	Mixed feeding	Female	11.583	97	4.46576	0.618619	158
Non Hispanic	Black	3-12 months	Cesarean	Formula fed	Male	37.6793	112	5.42278	0.790043	115
Non Hispanic	Black	3-12 months	Cesarean	Formula fed	Male	26.2926	74	4.59163	0.733853	74
Non Hispanic	White	3-12 months	Cesarean	Mixed feeding	Male	36.4805	95	5.2403	0.792562	99
Non Hispanic	Black	3-12 months	Vaginal	Formula fed	Male	41.5605	128	5.42146	0.773478	134
Non Hispanic	Black	3-12 months	Vaginal	Formula fed	Male	7.07342	40	4.02539	0.757537	40
Non Hispanic	Black	3-12 months	Cesarean	Formula fed	Male	4.06033	29	3.20806	0.653005	30
Non Hispanic	Black	3-12 months	Cesarean	Formula fed	Male	4.85048	28	2.43286	0.501504	29
Non Hispanic	Black	3-12 months	Cesarean	Formula fed	Male	4.30401	32	3.12143	0.61556	33
Non Hispanic	White	3-12 months	Vaginal	Formula fed	Female	9.0907	98	4.41289	0.639635	123
Non Hispanic	White	3-12 months	Vaginal	Formula fed	Female	31.2428	88	5.06952	0.777753	94
Non Hispanic	Black	3-12 months	Vaginal	Formula fed	Female	12.2637	118	4.14597	0.561502	170
Non Hispanic	Black	3-12 months	Cesarean	Mixed feeding	Male	7.07202	63	2.68396	0.407062	102
Non Hispanic	White	3-12 months	Vaginal	Mixed feeding	Male	6.23141	58	4.18727	0.682214	69
Non Hispanic	White	3-12 months	Vaginal	Exclusively breastfed	Female	6.62017	36	3.08224	0.536801	57
Non Hispanic	White	3-12 months	Cesarean	Mixed feeding	Female	35.4386	95	4.79664	0.728733	97
Hispanic	White	3-12 months	Cesarean	Mixed feeding	Female	26.901	57	3.90745	0.662694	58
Non Hispanic	White	3-12 months	Cesarean	Mixed feeding	Male	29.0299	81	4.70132	0.72687	86
Non Hispanic	White	3-12 months	Cesarean	Mixed feeding	Female	7.347	51	3.52597	0.556149	80
Non Hispanic	White	3-12 months	Vaginal	Mixed feeding	Male	6.11942	53	2.72331	0.434482	83
Non Hispanic	Black	3-12 months	Vaginal	Mixed feeding	Male	6.80318	45	3.67094	0.613109	67
Non Hispanic	White	3-12 months	Vaginal	Formula fed	Female	43.3707	111	5.76515	0.839659	119
Hispanic	White	3-12 months	Cesarean	Mixed feeding	Female	30.9304	65	4.2422	0.706814	65
Non Hispanic	Black	3-12 months	Cesarean	Mixed feeding	Female	5.78792	51	2.06662	0.331657	83
Non Hispanic	White	3-12 months	Vaginal	Mixed feeding	Male	5.31377	37	1.09042	0.186889	76
Non Hispanic	White	3-12 months	Cesarean	Formula fed	Female	29.4725	69	4.55373	0.733686	74
Non Hispanic	White	3-12 months	Cesarean	Formula fed	Male	19.9041	48	3.60589	0.631045	53
Non Hispanic	Black	3-12 months	Cesarean	Mixed feeding	Male	7.21716	58	3.52694	0.551945	79
Non Hispanic	Black	3-12 months	Cesarean	Mixed feeding	Male	6.35599	55	2.92499	0.458359	83
Non Hispanic	White	3-12 months	Cesarean	Formula fed	Female	28.5189	71	4.40876	0.704142	77
Non Hispanic	Black	3-12 months	Vaginal	Formula fed	Female	7.44307	62	3.44779	0.539349	80
Non Hispanic	White	3-12 months	Vaginal	Exclusively breastfed	Male	6.71562	45	2.56191	0.417512	73
Non Hispanic	Black	3-12 months	Vaginal	Mixed feeding	Female	11.0066	88	4.25998	0.611119	131
Non Hispanic	White	3-12 months	Vaginal	Mixed feeding	Male	6.08484	39	2.1171	0.347611	72
Non Hispanic	White	3-12 months	Cesarean	Mixed feeding	Male	31.3861	77	4.66507	0.740228	79
Non Hispanic	White	3-12 months	Cesarean	Mixed feeding	Male	33.8668	101	5.26897	0.778615	110
Non Hispanic	Black	3-12 months	Vaginal	Mixed feeding	Female	6.65853	66	3.08045	0.463004	94
Non Hispanic	White	3-12 months	Cesarean	Mixed feeding	Male	25.8443	82	4.65259	0.728656	85
Non Hispanic	White	3-12 months	Cesarean	Mixed feeding	Male	19.6588	70	4.54494	0.739145	72
Non Hispanic	Black	3-12 months	Vaginal	Mixed feeding	Male	8.55525	81	4.28195	0.653908	93
Non Hispanic	White	3-12 months	Vaginal	Mixed feeding	Female	5.46643	31	2.45023	0.423538	54
Non Hispanic	White	3-12 months	Vaginal	Formula fed	Female	6.27138	54	2.61237	0.421565	80
Non Hispanic	White	3-12 months	Cesarean	Formula fed	Female	46.1699	124	5.27855	0.753825	130
Non Hispanic	Black	3-12 months	Vaginal	Mixed feeding	Male	8.1381	66	4.31077	0.653239	97
Non Hispanic	White	3-12 months	Vaginal	Formula fed	Male	6.98021	61	3.69831	0.576414	85
Non Hispanic	Black	3-12 months	Cesarean	Mixed feeding	Male	35.6456	94	4.20363	0.645143	97
Non Hispanic	Black	3-12 months	Cesarean	Mixed feeding	Male	49.3818	160	5.71388	0.772743	166
Hispanic	White	3-12 months	Cesarean	Mixed feeding	Female	9.22226	91	4.81997	0.694101	124
Non Hispanic	White	3-12 months	Vaginal	Mixed feeding	Male	6.17165	57	3.82743	0.591515	87
Non Hispanic	White	3-12 months	Cesarean	Exclusively breastfed	Male	4.39342	30	1.95158	0.36091	46
Non Hispanic	White	3-12 months	Cesarean	Exclusively breastfed	Male	3.9119	27	2.27556	0.41961	44
Non Hispanic	Asian/Pacific Islander	3-12 months	Vaginal	Exclusively breastfed	Female	6.29871	40	2.32341	0.390183	63
Non Hispanic	White	3-12 months	Cesarean	Exclusively breastfed	Male	13.0048	79	2.89302	0.403213	146
Non Hispanic	White	3-12 months	Vaginal	Exclusively breastfed	Female	8.0654	46	3.58615	0.63246	53
Non Hispanic	White	3-12 months	Cesarean	Exclusively breastfed	Male	16.2589	119	3.66574	0.48194	208
Hispanic	White	3-12 months	Vaginal	Mixed feeding	Male	14.1731	133	3.65025	0.460552	240
Non Hispanic	White	3-12 months	Vaginal	Exclusively breastfed	Male	10.2935	73	2.43225	0.352466	117
Non Hispanic	Black	3-12 months	Cesarean	Mixed feeding	Male	8.38037	55	3.41124	0.56593	63
Non Hispanic	White	3-12 months	Vaginal	Mixed feeding	Female	12.7487	106	4.58878	0.63612	146
Non Hispanic	Black	3-12 months	Vaginal	Mixed feeding	Male	8.01893	64	3.21023	0.486716	98
Non Hispanic	Black	3-12 months	Cesarean	Mixed feeding	Male	11.9811	114	4.74446	0.650496	158
Non Hispanic	Black	3-12 months	Vaginal	Formula fed	Male	8.2045	69	4.04196	0.616607	97
Non Hispanic	White	3-12 months	Vaginal	Mixed feeding	Male	20.7198	60	3.84588	0.64179	66
Non Hispanic	White	3-12 months	Cesarean	Mixed feeding	Male	28.9311	79	5.23453	0.812886	87
Non Hispanic	White	3-12 months	Vaginal	Mixed feeding	Female	7.96612	60	3.27075	0.487782	99
Non Hispanic	White	3-12 months	Vaginal	Mixed feeding	Female	37.7676	106	4.86131	0.715001	114
Non Hispanic	White	3-12 months	Cesarean	Mixed feeding	Male	36.1893	106	4.76502	0.698747	113
Non Hispanic	White	3-12 months	Cesarean	Mixed feeding	Male	35.5329	111	5.11089	0.749235	114
Non Hispanic	White	3-12 months	Cesarean	Formula fed	Male	8.32227	61	3.26463	0.51503	86
Hispanic	White	3-12 months	Cesarean	Mixed feeding	Female	19.2955	48	4.19624	0.722708	56
Non Hispanic	White	3-12 months	Vaginal	Mixed feeding	Female	40.951	118	5.46556	0.790166	124
Non Hispanic	White	3-12 months	Cesarean	Mixed feeding	Female	18.2747	50	3.00776	0.525856	53
Non Hispanic	White	3-12 months	Vaginal	Mixed feeding	Male	35.7037	99	5.03023	0.75256	104
Non Hispanic	White	3-12 months	Vaginal	Mixed feeding	Female	24.5292	71	4.15255	0.669703	75
Non Hispanic	White	3-12 months	Cesarean	Mixed feeding	Female	21.9655	57	3.73776	0.631362	61
Non Hispanic	White	3-12 months	Cesarean	Mixed feeding	Female	40.2883	122	5.07356	0.720584	132
Non Hispanic	White	3-12 months	Cesarean	Mixed feeding	Male	11.0142	26	2.62477	0.532991	31
Non Hispanic	White	3-12 months	Cesarean	Mixed feeding	Male	35.2629	97	4.61001	0.68129	110
Non Hispanic	White	3-12 months	Cesarean	Mixed feeding	Male	30.373	87	4.84393	0.739706	90
Non Hispanic	White	3-12 months	Cesarean	Mixed feeding	Male	25.7214	69	4.44379	0.698784	80
Non Hispanic	White	3-12 months	Cesarean	Mixed feeding	Female	15.0028	43	2.93393	0.524852	46
Non Hispanic	Black	3-12 months	Vaginal	Mixed feeding	Male	6.84769	73	4.35492	0.657629	101
Non Hispanic	Black	3-12 months	Vaginal	Mixed feeding	Female	8.34808	76	3.93621	0.596531	102
Non Hispanic	Black	3-12 months	Vaginal	Mixed feeding	Male	10.1845	82	4.2438	0.611064	124
Non Hispanic	White	3-12 months	Vaginal	Exclusively breastfed	Female	8.74042	20	2.42964	0.547421	22
Non Hispanic	White	3-12 months	Vaginal	Exclusively breastfed	Female	17.6411	40	3.60428	0.66718	42
Non Hispanic	White	3-12 months	Cesarean	Mixed feeding	Female	29.751	79	4.61744	0.714827	91
Non Hispanic	White	3-12 months	Vaginal	Mixed feeding	Female	6.66122	38	1.26982	0.206296	75
Non Hispanic	White	3-12 months	Cesarean	Formula fed	Male	28.9854	79	5.13875	0.810329	81
Non Hispanic	White	3-12 months	Cesarean	Formula fed	Male	30.9937	88	5.22863	0.803488	92
Non Hispanic	White	3-12 months	Cesarean	Mixed feeding	Female	39.8719	109	5.00326	0.725458	121
Non Hispanic	White	3-12 months	Cesarean	Mixed feeding	Female	36.6808	97	5.11877	0.760837	107
Non Hispanic	Black	3-12 months	Vaginal	Formula fed	Female	10.4716	93	4.51902	0.626801	147
Non Hispanic	Black	3-12 months	Vaginal	Mixed feeding	Female	7.11471	71	4.07867	0.617406	97
Non Hispanic	White	3-12 months	Vaginal	Mixed feeding	Male	10.3233	86	4.47801	0.651252	120
Non Hispanic	Black	3-12 months	Cesarean	Mixed feeding	Male	9.36078	71	2.36922	0.347752	122
Non Hispanic	Black	3-12 months	Cesarean	Mixed feeding	Male	8.67757	74	3.88064	0.570427	109
Non Hispanic	Black	3-12 months	Cesarean	Mixed feeding	Female	12.899	129	4.93057	0.665874	180
Hispanic	White	3-12 months	Cesarean	Mixed feeding	Female	29.0459	80	4.41189	0.687401	88
Non Hispanic	White	3-12 months	Cesarean	Exclusively breastfed	Female	18.5706	49	2.67231	0.458405	58
Non Hispanic	White	3-12 months	Cesarean	Exclusively breastfed	Male	21.4903	54	2.69498	0.451608	59
Non Hispanic	White	3-12 months	Vaginal	Mixed feeding	Male	28.2542	71	4.28019	0.703828	72
Non Hispanic	White	3-12 months	Vaginal	Mixed feeding	Male	26.4924	71	4.23122	0.683757	73
Hispanic	White	3-12 months	Cesarean	Mixed feeding	Female	30.8818	84	4.10475	0.636501	90
Non Hispanic	White	3-12 months	Cesarean	Formula fed	Male	20.5825	58	4.61356	0.791212	59
Non Hispanic	White	3-12 months	Cesarean	Formula fed	Male	25.9094	71	4.72168	0.760705	74
Non Hispanic	Black	3-12 months	Vaginal	Mixed feeding	Male	9.13775	109	4.61312	0.638389	150
Non Hispanic	Black	3-12 months	Cesarean	Mixed feeding	Female	6.5652	73	4.49021	0.686207	98
Non Hispanic	Black	3-12 months	Cesarean	Formula fed	Male	8.33119	79	4.32858	0.652582	101
Non Hispanic	White	3-12 months	Cesarean	Formula fed	Male	10.6128	102	4.87496	0.670323	158
Non Hispanic	White	3-12 months	Vaginal	Formula fed	Male	39.3211	103	4.8836	0.727847	110
Non Hispanic	White	3-12 months	Vaginal	Formula fed	Male	40.3663	108	5.16835	0.767885	108
Non Hispanic	White	3-12 months	Vaginal	Mixed feeding	Female	26.6659	75	4.69572	0.763017	75
Non Hispanic	White	3-12 months	Vaginal	Mixed feeding	Female	24.7903	73	4.50919	0.72864	74
Non Hispanic	White	3-12 months	Cesarean	Mixed feeding	Female	39.4363	101	5.20337	0.77201	110
Non Hispanic	White	3-12 months	Cesarean	Mixed feeding	Female	31.4491	92	4.86401	0.731855	101
Non Hispanic	White	3-12 months	Vaginal	Mixed feeding	Female	15.9903	41	3.74772	0.694922	41
Non Hispanic	White	3-12 months	Vaginal	Mixed feeding	Female	31.6857	97	5.15148	0.774118	103
Non Hispanic	White	3-12 months	Vaginal	Mixed feeding	Male	24.113	66	4.38667	0.718777	70
Non Hispanic	Black	3-12 months	Cesarean	Formula fed	Male	7.88554	82	4.56421	0.667597	119
Non Hispanic	White	3-12 months	Vaginal	Mixed feeding	Female	21.4553	62	4.31228	0.7212	63
Non Hispanic	White	3-12 months	Vaginal	Formula fed	Female	39.1643	122	5.81619	0.83431	128
Hispanic	White	3-12 months	Cesarean	Mixed feeding	Female	32.692	72	4.58052	0.736621	72
Non Hispanic	Black	3-12 months	Cesarean	Mixed feeding	Male	9.05963	85	4.27723	0.632318	110
Non Hispanic	White	3-12 months	Cesarean	Formula fed	Female	26.5852	71	4.59094	0.73189	77
Non Hispanic	White	3-12 months	Vaginal	Formula fed	Female	35.9617	106	5.51044	0.8105	112
Non Hispanic	Black	3-12 months	Cesarean	Formula fed	Male	28.9814	67	3.9923	0.655778	69
Hispanic	White	3-12 months	Cesarean	Mixed feeding	Female	29.9402	69	4.56476	0.745524	69
Non Hispanic	White	3-12 months	Vaginal	Formula fed	Female	24.4173	77	4.91187	0.769602	87
Non Hispanic	White	3-12 months	Cesarean	Mixed feeding	Female	5.94428	42	3.62431	0.642714	51
Non Hispanic	White	3-12 months	Vaginal	Mixed feeding	Female	23.6356	55	3.59454	0.592028	67
Non Hispanic	White	3-12 months	Vaginal	Formula fed	Female	34.6353	112	5.51716	0.79881	123
Non Hispanic	White	3-12 months	Cesarean	Mixed feeding	Male	26.5007	85	4.72326	0.727583	88
Non Hispanic	White	3-12 months	Vaginal	Formula fed	Female	29.932	93	5.07521	0.772979	97
Non Hispanic	White	3-12 months	Cesarean	Formula fed	Female	28.013	71	4.76952	0.756331	77
Non Hispanic	White	3-12 months	Cesarean	Mixed feeding	Male	27.7937	83	4.82519	0.755734	85
Non Hispanic	Black	3-12 months	Cesarean	Mixed feeding	Male	50.1575	138	5.02458	0.691839	151
Non Hispanic	Black	3-12 months	Cesarean	Mixed feeding	Male	36.4966	117	5.1177	0.735084	125
Non Hispanic	Black	3-12 months	Vaginal	Mixed feeding	Female	9.00705	93	4.99572	0.711677	135
Hispanic	White	3-12 months	Cesarean	Mixed feeding	Female	6.49389	59	3.3307	0.50983	90
Non Hispanic	White	3-12 months	Vaginal	Formula fed	Male	28.2345	79	4.53764	0.710143	84
Non Hispanic	Black	3-12 months	Vaginal	Formula fed	Male	54.191	160	5.95235	0.80974	171
Non Hispanic	Black	3-12 months	Cesarean	Formula fed	Male	52.7449	160	6.11416	0.828909	166
Non Hispanic	White	3-12 months	Cesarean	Mixed feeding	Male	42.4269	104	5.31697	0.790469	106
Non Hispanic	White	3-12 months	Cesarean	Formula fed	Male	27.0761	69	4.41903	0.716969	73
Non Hispanic	White	3-12 months	Cesarean	Formula fed	Male	32.2729	87	5.12477	0.79561	92
Non Hispanic	Black	3-12 months	Cesarean	Formula fed	Male	29.5266	95	5.25545	0.796699	98
Non Hispanic	White	3-12 months	Cesarean	Mixed feeding	Male	40.8538	107	5.208	0.760941	116
Non Hispanic	Black	3-12 months	Cesarean	Mixed feeding	Male	8.34726	76	3.8973	0.573129	117
Non Hispanic	Black	3-12 months	Cesarean	Mixed feeding	Female	7.91776	61	3.53983	0.520224	109
Non Hispanic	Black	3-12 months	Cesarean	Mixed feeding	Female	7.845	70	4.05025	0.61035	101
Non Hispanic	Black	3-12 months	Vaginal	Mixed feeding	Female	8.61015	82	4.47984	0.649202	118
Non Hispanic	White	3-12 months	Cesarean	Mixed feeding	Male	26.0312	66	4.14277	0.682795	66
Non Hispanic	White	3-12 months	Cesarean	Mixed feeding	Male	24.1654	69	4.21532	0.683116	74
Non Hispanic	White	3-12 months	Vaginal	Exclusively breastfed	Female	9.43121	93	3.95829	0.568896	114
Non Hispanic	Black	3-12 months	Cesarean	Formula fed	Male	8.58912	74	4.4007	0.648792	111
Non Hispanic	Black	3-12 months	Cesarean	Mixed feeding	Female	7.07006	50	3.73314	0.627256	60
Non Hispanic	Black	3-12 months	Cesarean	Mixed feeding	Female	8.17593	60	4.23184	0.663232	83
Non Hispanic	White	3-12 months	Cesarean	Exclusively breastfed	Female	7.31317	65	3.92304	0.616716	82
Non Hispanic	White	3-12 months	Cesarean	Exclusively breastfed	Female	6.69297	45	1.77728	0.295644	68
Non Hispanic	White	3-12 months	Cesarean	Exclusively breastfed	Male	5.48896	48	2.27841	0.370886	73
Non Hispanic	White	3-12 months	Cesarean	Exclusively breastfed	Male	19.1138	155	4.0273	0.515432	251
Non Hispanic	White	3-12 months	Vaginal	Mixed feeding	Male	10.596	91	2.63506	0.374734	151
Non Hispanic	White	3-12 months	Cesarean	Exclusively breastfed	Male	11.5289	90	3.89632	0.547895	137
Non Hispanic	White	3-12 months	Vaginal	Exclusively breastfed	Female	12.7432	118	3.92673	0.499021	245
Non Hispanic	Black	3-12 months	Cesarean	Mixed feeding	Male	15.5286	132	3.7653	0.495798	205
Non Hispanic	White	3-12 months	Vaginal	NA	Female	8.4514	55	3.44029	0.557579	72
Non Hispanic	White	3-12 months	Vaginal	NA	Male	9.59706	73	3.38797	0.497138	119
Non Hispanic	Black	3-12 months	Cesarean	NA	Female	10.2883	98	4.42975	0.640658	129
Non Hispanic	White	3-12 months	Vaginal	Mixed feeding	Female	24.8268	71	3.76015	0.599101	78
Non Hispanic	Black	3-12 months	Cesarean	Formula fed	Female	9.55499	85	4.50126	0.683186	97
Non Hispanic	White	3-12 months	Cesarean	Formula fed	Male	27.0627	75	4.40065	0.704812	78
Non Hispanic	White	3-12 months	Cesarean	Formula fed	Male	26.5123	69	4.08745	0.668084	73
Non Hispanic	White	3-12 months	Cesarean	Mixed feeding	Male	44.6802	108	4.98452	0.736518	116
Non Hispanic	White	3-12 months	Cesarean	Formula fed	Female	48.6458	145	5.37852	0.738193	153
Non Hispanic	White	3-12 months	Cesarean	Formula fed	Female	40.7685	105	5.06537	0.750244	110
Non Hispanic	Black	3-12 months	Cesarean	Mixed feeding	Male	6.74628	63	3.52506	0.535766	97
Hispanic	White	3-12 months	Vaginal	Mixed feeding	Female	28.796	61	3.82513	0.599224	83
Non Hispanic	White	3-12 months	Vaginal	Exclusively breastfed	Female	20.8693	52	3.75541	0.663142	52
Non Hispanic	White	3-12 months	Cesarean	Mixed feeding	Male	36.389	113	5.24522	0.766287	115
Non Hispanic	White	3-12 months	Cesarean	Mixed feeding	Male	37.9888	114	5.41357	0.786032	122
Non Hispanic	White	3-12 months	Cesarean	Mixed feeding	Female	44.8211	115	4.99047	0.720098	130
Non Hispanic	White	3-12 months	Vaginal	Mixed feeding	Male	36.3704	115	5.54967	0.81227	118
Non Hispanic	White	3-12 months	Vaginal	Mixed feeding	Female	24.9341	65	4.53481	0.736696	72
Hispanic	White	3-12 months	Cesarean	Mixed feeding	Female	27.4992	67	4.46738	0.732406	71
Non Hispanic	White	3-12 months	Cesarean	Mixed feeding	Female	18.0687	52	3.1153	0.53546	57
Non Hispanic	White	3-12 months	Cesarean	Mixed feeding	Female	11.7896	43	3.68782	0.671674	47
Non Hispanic	White	3-12 months	Vaginal	Mixed feeding	Female	30.278	87	4.77681	0.725094	94
Non Hispanic	White	3-12 months	Vaginal	Exclusively breastfed	Female	18.0655	37	4.05564	0.760782	40
Non Hispanic	White	3-12 months	Vaginal	Mixed feeding	Female	17.1198	44	3.88144	0.697181	46
Non Hispanic	White	3-12 months	Vaginal	Mixed feeding	Female	19.2894	48	3.524	0.622111	51
Non Hispanic	White	3-12 months	Cesarean	Formula fed	Male	28.8712	77	4.55744	0.712225	82
Non Hispanic	White	3-12 months	Vaginal	Mixed feeding	Female	38.5185	117	5.23692	0.757373	122
Non Hispanic	White	3-12 months	Vaginal	Mixed feeding	Female	43.3714	126	5.10487	0.724111	136
Non Hispanic	White	3-12 months	Cesarean	Formula fed	Female	30.0759	82	4.28326	0.675487	86
Non Hispanic	White	3-12 months	Cesarean	Formula fed	Female	30.6066	79	4.1063	0.63904	85
Non Hispanic	White	3-12 months	Cesarean	Exclusively breastfed	Female	18.3206	43	2.1702	0.391658	48
Non Hispanic	White	3-12 months	Cesarean	Mixed feeding	Male	33.7502	96	5.03338	0.756808	102
Hispanic	White	3-12 months	Cesarean	Mixed feeding	Female	37.6139	101	5.21132	0.775107	110
Hispanic	White	3-12 months	Cesarean	Mixed feeding	Female	30.0691	84	5.14538	0.790822	92
Non Hispanic	White	3-12 months	Cesarean	Mixed feeding	Female	37.6948	116	5.29853	0.770024	116
Non Hispanic	White	3-12 months	Cesarean	Mixed feeding	Female	25.1641	70	4.68954	0.755815	74
Hispanic	White	3-12 months	Cesarean	Mixed feeding	Female	9.9868	94	4.13153	0.584134	127
Non Hispanic	White	3-12 months	Vaginal	Mixed feeding	Male	28.4157	89	4.40714	0.67173	94
Non Hispanic	White	3-12 months	Cesarean	Formula fed	Male	19.903	45	3.79795	0.665175	54
Non Hispanic	Black	3-12 months	Cesarean	Mixed feeding	Female	26.7727	75	5.25758	0.84572	75
Non Hispanic	Black	3-12 months	Cesarean	Mixed feeding	Female	28.362	81	4.86748	0.761696	85
Non Hispanic	White	3-12 months	Vaginal	Mixed feeding	Male	33.8916	96	4.4216	0.66269	101
Non Hispanic	White	3-12 months	Vaginal	Mixed feeding	Male	38.951	106	5.02423	0.738152	112
Non Hispanic	White	3-12 months	Cesarean	Mixed feeding	Female	21.4835	48	3.8246	0.670375	53
Non Hispanic	White	3-12 months	Cesarean	Mixed feeding	Male	32.1469	92	5.39345	0.813279	101
Non Hispanic	Black	3-12 months	Cesarean	Formula fed	Female	7.00081	58	2.94318	0.445597	101
Non Hispanic	Black	3-12 months	Cesarean	Mixed feeding	Male	7.56728	64	3.8644	0.584748	96
Non Hispanic	White	3-12 months	Cesarean	Mixed feeding	Female	32.9693	89	4.50392	0.687923	93
Non Hispanic	White	3-12 months	Vaginal	Mixed feeding	Male	26.4148	76	4.60161	0.716305	86
Non Hispanic	White	3-12 months	Vaginal	Mixed feeding	Male	41.6711	134	5.31956	0.73497	146
Hispanic	White	3-12 months	Cesarean	Mixed feeding	Female	28.9334	73	4.02589	0.648109	76
Hispanic	White	3-12 months	Cesarean	Mixed feeding	Female	32.1636	76	4.6303	0.740651	77
Non Hispanic	Black	3-12 months	Vaginal	Mixed feeding	Female	7.85006	59	3.87862	0.59437	92
Non Hispanic	White	3-12 months	Vaginal	Formula fed	Female	39.6867	117	5.68586	0.822629	123
Non Hispanic	White	3-12 months	Vaginal	Formula fed	Female	40.9353	121	5.85735	0.843481	123
Non Hispanic	White	3-12 months	Cesarean	Mixed feeding	Male	25.3915	57	3.53108	0.585228	67
Non Hispanic	White	3-12 months	Cesarean	Mixed feeding	Male	30.9491	93	5.18102	0.787321	95
Non Hispanic	White	3-12 months	Cesarean	Mixed feeding	Male	46.7534	139	5.29242	0.735831	150
Non Hispanic	White	3-12 months	Cesarean	Mixed feeding	Male	6.37052	39	4.35868	0.825491	39
Non Hispanic	White	3-12 months	Vaginal	Mixed feeding	Female	27.6108	81	5.14416	0.813656	83
Non Hispanic	White	3-12 months	Vaginal	Mixed feeding	Female	31.3455	96	5.04922	0.756989	105
Non Hispanic	White	3-12 months	Vaginal	Mixed feeding	Female	22.529	60	3.97078	0.668668	61
Non Hispanic	White	3-12 months	Vaginal	Mixed feeding	Female	21.3846	60	3.84381	0.643085	65
Non Hispanic	White	3-12 months	Vaginal	Formula fed	Female	8.74781	102	5.2312	0.749437	128
Non Hispanic	Black	3-12 months	Vaginal	Mixed feeding	Male	7.09626	78	4.32575	0.629959	119
Non Hispanic	Black	3-12 months	Cesarean	Mixed feeding	Male	7.4451	80	4.57221	0.684002	104
Non Hispanic	White	3-12 months	Vaginal	Formula fed	Male	21.7826	70	4.41068	0.703398	76
Non Hispanic	White	3-12 months	Vaginal	Formula fed	Male	42.3716	108	5.17518	0.764177	112
Non Hispanic	White	3-12 months	Cesarean	Formula fed	Male	30.5511	84	4.22886	0.650873	90
Non Hispanic	White	3-12 months	Vaginal	Formula fed	Female	39.5304	126	5.72991	0.808039	142
Non Hispanic	Black	3-12 months	Cesarean	NA	Female	6.13027	54	3.43104	0.53149	89
Non Hispanic	White	3-12 months	Cesarean	Mixed feeding	Male	24.871	79	4.31607	0.675175	83
Non Hispanic	White	3-12 months	Vaginal	Formula fed	Male	41.7245	112	5.31711	0.783458	115
Non Hispanic	White	3-12 months	Cesarean	Mixed feeding	Male	21.4876	69	4.96012	0.808519	72
Non Hispanic	White	3-12 months	Cesarean	Mixed feeding	Male	35.3963	108	5.28939	0.765262	122
Non Hispanic	White	3-12 months	Cesarean	Formula fed	Male	36.9377	99	4.83333	0.722935	102
Non Hispanic	White	3-12 months	Vaginal	Formula fed	Female	30.6916	97	5.40712	0.812436	101
Non Hispanic	White	3-12 months	Vaginal	Formula fed	Female	31.068	91	5.33733	0.814428	95
Non Hispanic	Black	3-12 months	Cesarean	Mixed feeding	Male	31.9738	86	4.75504	0.731041	91
Non Hispanic	Black	3-12 months	Vaginal	Formula fed	Male	45.6064	129	5.421	0.758681	140
Non Hispanic	White	3-12 months	Cesarean	Formula fed	Female	44.6901	120	5.02542	0.719259	130
Non Hispanic	White	3-12 months	Cesarean	Formula fed	Female	38.491	107	5.20336	0.769926	109
Non Hispanic	Black	3-12 months	Vaginal	Formula fed	Male	10.4789	112	5.11632	0.706526	151
Non Hispanic	White	3-12 months	Cesarean	Exclusively breastfed	Male	10.1397	53	3.13544	0.541886	54
Non Hispanic	White	3-12 months	Vaginal	Exclusively breastfed	Female	12.3876	99	3.80379	0.520022	163
Non Hispanic	Black	3-12 months	Cesarean	Mixed feeding	Male	12.1053	93	4.27921	0.614009	133
Hispanic	White	3-12 months	Vaginal	Formula fed	Male	10.0104	76	3.53892	0.498063	139
Non Hispanic	White	3-12 months	Vaginal	Mixed feeding	Female	10.7916	78	2.82977	0.413912	116
Non Hispanic	White	3-12 months	Cesarean	Mixed feeding	Male	25.7964	74	3.8431	0.623357	77
Non Hispanic	Black	3-12 months	Cesarean	Formula fed	Male	59.3993	177	6.15202	0.820614	185
Non Hispanic	White	3-12 months	Cesarean	Mixed feeding	Male	51.0437	137	5.66283	0.790457	146
Non Hispanic	Black	3-12 months	Cesarean	Mixed feeding	Male	25.3116	68	4.03056	0.647645	75
Non Hispanic	Black	3-12 months	Vaginal	Formula fed	Male	7.35741	80	4.10818	0.629485	95
Non Hispanic	White	3-12 months	Cesarean	Mixed feeding	Male	23.6249	69	4.3443	0.685857	79
Non Hispanic	White	3-12 months	Cesarean	Mixed feeding	Female	52.0626	144	5.42649	0.747864	160
Non Hispanic	Black	3-12 months	Cesarean	Mixed feeding	Female	25.9571	73	4.17894	0.660848	82
Non Hispanic	White	3-12 months	Vaginal	Mixed feeding	Male	26.152	71	4.46795	0.718744	75
Non Hispanic	Black	3-12 months	Cesarean	Mixed feeding	Female	31.5591	90	5.02504	0.766907	96
Non Hispanic	White	3-12 months	Cesarean	Mixed feeding	Male	7.12929	35	2.92684	0.569579	35
Non Hispanic	White	3-12 months	Cesarean	Mixed feeding	Male	4.40784	23	2.05699	0.443668	24
Non Hispanic	White	3-12 months	Vaginal	Mixed feeding	Female	31.1887	95	5.28885	0.787453	100
Non Hispanic	White	3-12 months	Vaginal	Mixed feeding	Female	29.6471	87	5.20355	0.806404	92
Non Hispanic	White	3-12 months	Vaginal	Mixed feeding	Male	26.9458	72	4.49457	0.720596	79
Non Hispanic	White	3-12 months	Cesarean	Mixed feeding	Female	16.114	52	3.9255	0.691181	53
Non Hispanic	White	3-12 months	Cesarean	Mixed feeding	Female	14.8357	53	4.28047	0.746935	54
Non Hispanic	Black	3-12 months	Cesarean	Mixed feeding	Female	10.2148	97	4.18005	0.588513	139
Non Hispanic	White	3-12 months	Vaginal	Mixed feeding	Female	35.0912	101	4.86255	0.720191	109
Non Hispanic	Black	3-12 months	Cesarean	Formula fed	Male	30.6582	105	5.12975	0.754077	110
Non Hispanic	Black	3-12 months	Cesarean	Formula fed	Male	31.8813	99	4.34903	0.641689	105
Non Hispanic	White	3-12 months	Cesarean	Formula fed	Male	12.6836	152	4.54083	0.583439	207
Non Hispanic	White	3-12 months	Cesarean	Formula fed	Male	24.0049	63	4.4409	0.74235	65
Non Hispanic	White	3-12 months	Cesarean	Formula fed	Male	26.4332	69	4.69693	0.760042	73
Non Hispanic	Black	3-12 months	Cesarean	Mixed feeding	Female	10.1012	87	4.04148	0.584598	120
Non Hispanic	White	3-12 months	Vaginal	Exclusively breastfed	Female	12.9643	31	3.00415	0.603077	33
Non Hispanic	White	3-12 months	Vaginal	Exclusively breastfed	Female	15.8779	36	3.70453	0.697007	40
Non Hispanic	Black	3-12 months	Cesarean	Mixed feeding	Female	9.43491	89	4.42386	0.655917	110
Non Hispanic	White	3-12 months	Cesarean	Exclusively breastfed	Female	12.5722	40	3.9776	0.741493	43
Non Hispanic	White	3-12 months	Cesarean	Exclusively breastfed	Male	16.5407	37	3.48739	0.664563	39
Non Hispanic	White	3-12 months	Cesarean	Mixed feeding	Male	26.1134	57	3.316	0.563037	61
Non Hispanic	White	3-12 months	Cesarean	Formula fed	Male	32.7217	90	5.31393	0.79581	101
Non Hispanic	White	3-12 months	Cesarean	Formula fed	Male	29.5444	73	4.38763	0.704004	76
Non Hispanic	White	3-12 months	Vaginal	Mixed feeding	Female	19.7188	51	4.05182	0.709921	53
Non Hispanic	White	3-12 months	Vaginal	Mixed feeding	Female	21.7518	52	4.55414	0.798769	52
Non Hispanic	White	3-12 months	Cesarean	Mixed feeding	Male	28.0639	74	4.68824	0.750189	76
Non Hispanic	White	3-12 months	Cesarean	Mixed feeding	Male	27.7708	63	4.02559	0.656312	71
Non Hispanic	White	3-12 months	Cesarean	Mixed feeding	Male	32.4331	95	4.32236	0.64688	106
Non Hispanic	White	3-12 months	Cesarean	Mixed feeding	Male	34.688	101	4.53359	0.674456	112
Hispanic	White	3-12 months	Cesarean	Mixed feeding	Female	29.1578	73	4.16	0.664856	77
Non Hispanic	White	3-12 months	Vaginal	Mixed feeding	Female	43.7289	128	5.70665	0.80049	140
Non Hispanic	White	3-12 months	Vaginal	Mixed feeding	Female	45.7595	139	5.53988	0.772028	148
Non Hispanic	White	3-12 months	Cesarean	Mixed feeding	Male	29.4914	77	4.00811	0.625709	80
Hispanic	White	3-12 months	Vaginal	Mixed feeding	Female	7.85043	12	1.40656	0.385667	13
Non Hispanic	White	3-12 months	Vaginal	Mixed feeding	Male	29.0144	83	4.75874	0.740274	87
Non Hispanic	White	3-12 months	Cesarean	Mixed feeding	Female	34.0884	105	5.34257	0.786667	112
Non Hispanic	White	3-12 months	Cesarean	Mixed feeding	Female	36.5226	110	5.63966	0.821875	119
Non Hispanic	Black	3-12 months	Cesarean	Formula fed	Male	7.98473	79	3.86536	0.573715	113
Non Hispanic	White	3-12 months	Vaginal	Mixed feeding	Male	39.7089	110	4.89106	0.720841	117
Hispanic	White	3-12 months	Cesarean	Mixed feeding	Female	32.6329	92	5.13326	0.77931	96
Non Hispanic	Black	3-12 months	Cesarean	Formula fed	Male	33.1955	104	5.33961	0.785801	109
Hispanic	White	3-12 months	Cesarean	Mixed feeding	Female	36.3468	107	5.14929	0.751752	117
Non Hispanic	White	3-12 months	Vaginal	Mixed feeding	Male	41.528	121	5.27677	0.756886	130
Non Hispanic	White	3-12 months	Vaginal	Mixed feeding	Male	40.3244	112	5.21009	0.761179	119
Non Hispanic	White	3-12 months	Cesarean	Mixed feeding	Female	35.4084	111	5.46262	0.801036	116
Non Hispanic	Black	3-12 months	Vaginal	Mixed feeding	Male	7.83893	71	3.66499	0.543094	108
Non Hispanic	White	3-12 months	Cesarean	Mixed feeding	Male	31.8195	85	4.57261	0.701544	93
Non Hispanic	White	3-12 months	Vaginal	Formula fed	Female	47.7032	136	6.00168	0.848503	140
Non Hispanic	White	3-12 months	Vaginal	Formula fed	Female	42.4703	112	5.32353	0.780435	115
Non Hispanic	White	3-12 months	Vaginal	Mixed feeding	Female	20.4672	57	4.37885	0.736613	61
Non Hispanic	White	3-12 months	Vaginal	Formula fed	Female	34.9329	113	5.50576	0.80612	116
Non Hispanic	White	3-12 months	Vaginal	Formula fed	Female	32.8575	102	5.24007	0.779382	106
Non Hispanic	White	3-12 months	Vaginal	Mixed feeding	Male	20.76	53	3.4772	0.583236	62
Non Hispanic	White	3-12 months	Vaginal	Formula fed	Male	27.3435	87	4.92482	0.760904	89
Non Hispanic	White	3-12 months	Vaginal	Formula fed	Female	37.0375	136	5.65825	0.796008	141
Non Hispanic	White	3-12 months	Cesarean	Mixed feeding	Male	27.5943	79	4.5972	0.731513	82
Non Hispanic	White	3-12 months	Cesarean	Mixed feeding	Male	29.4478	97	4.40791	0.678224	99
Non Hispanic	White	3-12 months	Vaginal	Mixed feeding	Female	24.2885	70	4.98344	0.81493	71
Non Hispanic	Black	3-12 months	Vaginal	Mixed feeding	Male	12.0067	133	5.23846	0.711512	169
Non Hispanic	White	3-12 months	Vaginal	Formula fed	Male	43.5534	114	5.4917	0.790618	122
Non Hispanic	White	3-12 months	Cesarean	Formula fed	Female	36.4313	99	5.16583	0.764325	109
Hispanic	White	3-12 months	Cesarean	Mixed feeding	Female	37.0523	93	4.62675	0.698441	108
Hispanic	White	3-12 months	Cesarean	Mixed feeding	Female	29.6572	71	4.55672	0.728201	78
Non Hispanic	White	3-12 months	Vaginal	Formula fed	Male	40.9857	112	4.96647	0.723289	119
Non Hispanic	White	3-12 months	Cesarean	Formula fed	Female	31.9802	88	4.48445	0.685456	96
Non Hispanic	White	3-12 months	Cesarean	Formula fed	Female	31.9208	83	4.54657	0.703812	91
Non Hispanic	White	3-12 months	Cesarean	Formula fed	Female	36.2541	90	4.78636	0.730918	97
Non Hispanic	White	3-12 months	Cesarean	Mixed feeding	Male	45.1204	122	5.60451	0.810529	124
Non Hispanic	White	3-12 months	Cesarean	Mixed feeding	Male	40.8024	118	5.58471	0.802563	120
Non Hispanic	White	3-12 months	Cesarean	Mixed feeding	Female	23.4735	69	4.22978	0.687153	72
Non Hispanic	White	3-12 months	Cesarean	Mixed feeding	Male	28.2951	76	4.54154	0.717362	81
Non Hispanic	Black	3-12 months	Vaginal	Exclusively breastfed	Female	9.10186	56	2.84441	0.427726	94
Non Hispanic	White	3-12 months	Cesarean	Formula fed	Male	20.8099	53	4.24812	0.709328	64
Non Hispanic	White	3-12 months	Cesarean	Formula fed	Male	25.4158	63	4.16582	0.6823	74
Non Hispanic	White	3-12 months	Cesarean	Mixed feeding	Male	30.5828	87	4.81097	0.738664	91
Non Hispanic	White	3-12 months	Cesarean	Mixed feeding	Male	40.282	126	5.36833	0.74989	145
Non Hispanic	White	3-12 months	Cesarean	Mixed feeding	Male	45.5962	140	5.78163	0.803552	148
Non Hispanic	White	3-12 months	Vaginal	Mixed feeding	Male	35.0832	100	5.27931	0.780465	107
Non Hispanic	White	3-12 months	Vaginal	Mixed feeding	Female	25.3186	74	4.20374	0.662928	84
Non Hispanic	White	3-12 months	Cesarean	Exclusively breastfed	Female	6.34659	45	1.76036	0.291239	79
Non Hispanic	White	3-12 months	Cesarean	Exclusively breastfed	Male	10.1411	60	4.31614	0.716135	65
Non Hispanic	White	3-12 months	Vaginal	Exclusively breastfed	Female	16.4773	171	4.61008	0.564644	301
Non Hispanic	White	3-12 months	Cesarean	Exclusively breastfed	Male	17.6314	167	3.26127	0.406579	281
Hispanic	White	3-12 months	Vaginal	Formula fed	Male	14.5811	113	3.23532	0.437356	181
Non Hispanic	Black	3-12 months	Cesarean	Mixed feeding	Male	45.3861	140	5.58741	0.781844	146
Non Hispanic	White	3-12 months	Cesarean	Mixed feeding	Female	62.7034	177	5.91822	0.786189	185
Non Hispanic	White	3-12 months	Vaginal	Exclusively breastfed	Female	18.0255	44	3.71292	0.676969	47
Non Hispanic	White	3-12 months	Vaginal	Exclusively breastfed	Female	17.9778	49	3.528	0.629216	50
Non Hispanic	White	3-12 months	Cesarean	Mixed feeding	Female	19.0823	58	3.24096	0.545563	62
Non Hispanic	White	3-12 months	Cesarean	Mixed feeding	Female	22.7745	60	3.80062	0.634372	64
Non Hispanic	Black	3-12 months	Vaginal	Formula fed	Male	54.5219	165	6.10188	0.821894	173
Non Hispanic	Black	3-12 months	Cesarean	Formula fed	Male	64.7424	188	5.94782	0.784749	203
Non Hispanic	White	3-12 months	Cesarean	Mixed feeding	Female	18.8621	52	4.54375	0.791036	53
Non Hispanic	White	3-12 months	Cesarean	Mixed feeding	Female	15.631	45	3.06497	0.560972	46
Non Hispanic	White	3-12 months	Cesarean	Exclusively breastfed	Female	9.85268	30	3.35236	0.677451	31
Non Hispanic	White	3-12 months	Cesarean	Exclusively breastfed	Male	15.6729	41	4.06285	0.748858	43
Non Hispanic	Black	3-12 months	Vaginal	Mixed feeding	Male	11.098	106	4.34762	0.594903	155
Non Hispanic	White	3-12 months	Vaginal	Mixed feeding	Female	20.024	57	4.20843	0.698526	66
Non Hispanic	White	3-12 months	Vaginal	Mixed feeding	Female	23.4254	57	4.34928	0.733703	63
Non Hispanic	Black	3-12 months	Cesarean	Mixed feeding	Male	70.2647	212	6.22461	0.79974	227
Non Hispanic	Black	3-12 months	Cesarean	Mixed feeding	Male	60.8883	179	6.40355	0.848851	190
Non Hispanic	White	3-12 months	Vaginal	Mixed feeding	Male	34.6199	106	5.24432	0.778434	109
Non Hispanic	White	3-12 months	Vaginal	Mixed feeding	Male	28.2499	87	4.40341	0.669364	97
Non Hispanic	Black	3-12 months	Cesarean	Formula fed	Female	9.63452	99	4.14087	0.574829	151
Non Hispanic	White	3-12 months	Vaginal	Mixed feeding	Female	22.7374	67	3.59637	0.592513	74
Non Hispanic	White	3-12 months	Vaginal	Mixed feeding	Male	49.8444	133	5.09137	0.712377	146
Non Hispanic	White	3-12 months	Vaginal	Mixed feeding	Male	41.9775	119	5.17977	0.735945	132
Non Hispanic	White	3-12 months	Vaginal	Formula fed	Male	40.2284	100	4.4761	0.667051	111
Non Hispanic	White	3-12 months	Vaginal	Formula fed	Male	40.5735	105	4.81252	0.704359	112
Hispanic	White	3-12 months	Cesarean	Mixed feeding	Female	36.4639	110	5.52367	0.797499	121
Non Hispanic	Black	3-12 months	Cesarean	Mixed feeding	Female	28.433	82	5.19062	0.805575	87
Hispanic	White	3-12 months	Cesarean	Mixed feeding	Female	36.9788	120	5.4986	0.780954	131
Non Hispanic	Black	3-12 months	Cesarean	Formula fed	Female	6.80846	47	3.11191	0.496638	79
Non Hispanic	White	3-12 months	Vaginal	Mixed feeding	Male	41.5179	112	5.37624	0.780913	122
Non Hispanic	White	3-12 months	Vaginal	Mixed feeding	Female	26.7975	78	5.10727	0.802487	83
Non Hispanic	White	3-12 months	Cesarean	Mixed feeding	Male	30.3397	82	4.12401	0.631238	90
Non Hispanic	White	3-12 months	Vaginal	Mixed feeding	Female	31.5918	106	5.17887	0.763356	110
Non Hispanic	White	3-12 months	Vaginal	Mixed feeding	Female	28.1096	87	5.29079	0.80543	95
Non Hispanic	White	3-12 months	Cesarean	Mixed feeding	Male	44.1826	120	5.46312	0.785734	127
Non Hispanic	White	3-12 months	Cesarean	Mixed feeding	Male	50.1695	157	6.03748	0.81711	171
Non Hispanic	White	3-12 months	Cesarean	Formula fed	Male	30.5355	87	4.71951	0.729941	91
Non Hispanic	White	3-12 months	Cesarean	Formula fed	Male	32.6927	92	4.73409	0.722544	96
Non Hispanic	White	3-12 months	Vaginal	Mixed feeding	Male	29.3538	86	4.59759	0.709362	95
Non Hispanic	White	3-12 months	Cesarean	Mixed feeding	Male	36.3268	101	4.70512	0.69584	105
Non Hispanic	White	3-12 months	Cesarean	Formula fed	Male	28.6604	80	4.94298	0.779083	83
Non Hispanic	White	3-12 months	Cesarean	Formula fed	Male	28.7185	77	4.71767	0.740899	80
Hispanic	White	3-12 months	Vaginal	Mixed feeding	Female	18.9143	54	3.88612	0.659758	60
Hispanic	White	3-12 months	Cesarean	Mixed feeding	Female	25.1381	64	3.12049	0.508769	73
Non Hispanic	White	3-12 months	Vaginal	Formula fed	Male	26.1283	78	4.48043	0.695506	89
Non Hispanic	Black	3-12 months	Cesarean	Formula fed	Male	34.8162	108	4.65381	0.68767	111
Non Hispanic	White	3-12 months	Cesarean	Mixed feeding	Male	50.7491	143	6.06147	0.846793	145
Non Hispanic	White	3-12 months	Vaginal	Formula fed	Female	40.2499	140	5.52754	0.758882	155
Non Hispanic	White	3-12 months	Vaginal	Mixed feeding	Female	24.9898	80	4.91392	0.773475	82
Hispanic	White	3-12 months	Cesarean	Mixed feeding	Female	35.2046	92	5.04559	0.765152	99
Hispanic	White	3-12 months	Cesarean	Mixed feeding	Female	33.2481	82	4.54026	0.712339	84
Non Hispanic	White	3-12 months	Cesarean	Mixed feeding	Male	44.3204	134	5.9559	0.836846	139
Non Hispanic	White	3-12 months	Cesarean	Mixed feeding	Female	26.1812	78	4.83988	0.766953	79
Non Hispanic	White	3-12 months	Cesarean	Mixed feeding	Male	27.0278	90	4.90993	0.747601	95
Non Hispanic	White	3-12 months	Cesarean	Mixed feeding	Male	26.4691	87	4.61567	0.713449	90
Non Hispanic	White	3-12 months	Vaginal	Mixed feeding	Female	27.1033	79	4.71027	0.747034	80
Non Hispanic	White	3-12 months	Cesarean	Formula fed	Female	30.9229	90	4.77801	0.714628	103
Non Hispanic	White	3-12 months	Cesarean	Formula fed	Female	35.2839	94	4.77469	0.712957	105
Non Hispanic	White	3-12 months	Cesarean	Mixed feeding	Female	36.7708	111	5.06611	0.735295	117
Hispanic	White	3-12 months	Vaginal	Mixed feeding	Female	6.32439	75	3.78922	0.569148	102
Non Hispanic	White	3-12 months	Cesarean	Mixed feeding	Female	32.3839	101	5.38269	0.805646	105
Non Hispanic	White	3-12 months	Vaginal	Formula fed	Female	45.5215	128	5.59006	0.792065	134
Non Hispanic	White	3-12 months	Cesarean	Mixed feeding	Male	51.2286	158	5.79371	0.785325	171
Non Hispanic	White	3-12 months	Vaginal	Formula fed	Female	43.6343	119	5.56139	0.799374	124
Non Hispanic	White	3-12 months	Cesarean	Mixed feeding	Male	52.7528	164	5.72396	0.770492	173
Non Hispanic	White	3-12 months	Cesarean	Mixed feeding	Female	37.78	96	4.54344	0.680704	106
Non Hispanic	White	3-12 months	Cesarean	Mixed feeding	Female	29.9825	76	4.1061	0.660024	80
Non Hispanic	White	3-12 months	Cesarean	Mixed feeding	Female	27.7591	67	4.3106	0.701961	71
Non Hispanic	White	3-12 months	Cesarean	Formula fed	Female	40.7546	120	4.94168	0.707383	132
Non Hispanic	White	3-12 months	Cesarean	Formula fed	Female	54.5355	155	5.2316	0.703939	171
Non Hispanic	Black	3-12 months	Cesarean	Mixed feeding	Male	73.1543	230	6.50615	0.815922	262
Non Hispanic	White	3-12 months	Cesarean	Exclusively breastfed	Male	6.11224	47	3.00302	0.501675	61
Non Hispanic	White	3-12 months	Cesarean	Exclusively breastfed	Female	5.58277	42	2.09343	0.332639	82
Non Hispanic	White	3-12 months	Cesarean	Exclusively breastfed	Male	11.8461	91	3.70115	0.536839	125
Non Hispanic	White	3-12 months	Vaginal	Mixed feeding	Male	27.8978	74	3.88815	0.603328	91
Hispanic	White	3-12 months	Vaginal	Formula fed	Male	11.8476	83	3.60699	0.510063	145
Non Hispanic	White	3-12 months	Cesarean	Mixed feeding	Male	13.1732	116	4.06226	0.560582	159
Non Hispanic	White	3-12 months	Cesarean	Exclusively breastfed	Male	13.9691	139	4.01726	0.519631	232
Non Hispanic	White	3-12 months	Vaginal	Mixed feeding	Male	26.2691	77	4.30746	0.680211	80
Non Hispanic	White	3-12 months	Cesarean	Mixed feeding	Male	30.2615	98	4.87886	0.734403	103
Non Hispanic	White	3-12 months	Cesarean	Mixed feeding	Male	31.9751	90	4.89184	0.75018	92
Non Hispanic	White	3-12 months	Cesarean	Mixed feeding	Female	37.6868	121	5.70393	0.821685	125
Non Hispanic	White	3-12 months	Cesarean	Mixed feeding	Female	40.4481	118	5.18027	0.745633	128
Non Hispanic	Black	3-12 months	Cesarean	Mixed feeding	Male	65.9739	196	5.89919	0.764445	211
Hispanic	White	3-12 months	Vaginal	Mixed feeding	Female	28.9568	81	5.07365	0.793893	86
Hispanic	White	3-12 months	Cesarean	Mixed feeding	Female	31.0976	81	4.61722	0.715806	89
Non Hispanic	White	3-12 months	Cesarean	Formula fed	Male	37.6481	99	5.2661	0.7826	111
Non Hispanic	White	3-12 months	Cesarean	Formula fed	Male	35.3892	106	5.18912	0.771025	111
Non Hispanic	Black	3-12 months	Cesarean	Mixed feeding	Female	31.1142	86	4.73989	0.735863	91
Non Hispanic	Black	3-12 months	Cesarean	Mixed feeding	Female	30.9809	86	5.10744	0.788402	91
Non Hispanic	White	3-12 months	Vaginal	Mixed feeding	Male	50.4095	148	5.60192	0.764604	169
Non Hispanic	White	3-12 months	Cesarean	Mixed feeding	Female	21.5636	72	4.44	0.71035	77
Non Hispanic	White	3-12 months	Cesarean	Mixed feeding	Male	22.9018	61	4.50567	0.744818	69
Non Hispanic	White	3-12 months	Cesarean	Mixed feeding	Male	17.3151	46	4.23619	0.761826	47
Non Hispanic	White	3-12 months	Vaginal	Mixed feeding	Female	31.204	106	5.07261	0.745882	106
Non Hispanic	White	3-12 months	Vaginal	Mixed feeding	Female	27.0603	83	4.59039	0.694692	96
Non Hispanic	White	3-12 months	Cesarean	Mixed feeding	Male	41.2645	102	4.131	0.595042	127
Hispanic	White	3-12 months	Cesarean	Mixed feeding	Female	72.8967	224	6.70373	0.851475	241
Hispanic	White	3-12 months	Cesarean	Mixed feeding	Female	34.4388	93	4.94454	0.751241	97
Non Hispanic	White	3-12 months	Cesarean	Mixed feeding	Male	36.9323	109	4.8186	0.705073	116
Non Hispanic	White	3-12 months	Vaginal	Exclusively breastfed	Female	19.8939	60	4.24872	0.723138	62
Non Hispanic	White	3-12 months	Vaginal	Exclusively breastfed	Female	20.5972	44	3.86096	0.698244	46
Non Hispanic	White	3-12 months	Vaginal	Mixed feeding	Male	51.9135	149	5.83095	0.805069	155
Non Hispanic	White	3-12 months	Cesarean	Formula fed	Male	29.7884	82	4.21732	0.659946	87
Non Hispanic	White	3-12 months	Cesarean	Formula fed	Male	30.3512	90	4.82903	0.737204	95
Non Hispanic	White	3-12 months	Vaginal	Mixed feeding	Female	41.5703	106	5.00322	0.72561	119
Non Hispanic	White	3-12 months	Cesarean	Mixed feeding	Female	29.7007	82	4.419	0.68336	84
Non Hispanic	White	3-12 months	Vaginal	Mixed feeding	Female	46.3658	146	5.41406	0.749671	149
Non Hispanic	White	3-12 months	Vaginal	Mixed feeding	Female	51.5876	167	5.80574	0.781135	175
Non Hispanic	White	3-12 months	Cesarean	Mixed feeding	Male	24.4773	60	3.48294	0.585338	65
Non Hispanic	White	3-12 months	Vaginal	Formula fed	Male	36.1237	115	4.98214	0.714492	128
Non Hispanic	White	3-12 months	Vaginal	Formula fed	Female	43.6776	135	5.70019	0.787734	150
Non Hispanic	White	3-12 months	Vaginal	Formula fed	Male	7.95682	60	3.54167	0.589451	61
Non Hispanic	White	3-12 months	Vaginal	Formula fed	Female	7.61438	55	4.1436	0.712406	56
Non Hispanic	White	3-12 months	Cesarean	Formula fed	Female	36.6718	98	5.04433	0.751047	109
Non Hispanic	White	3-12 months	Cesarean	Mixed feeding	Male	25.8814	70	4.06146	0.659643	75
Non Hispanic	White	3-12 months	Cesarean	Formula fed	Female	37.6688	107	5.31674	0.774508	118
Non Hispanic	White	3-12 months	Vaginal	Mixed feeding	Male	43.497	133	5.15956	0.713607	150
Non Hispanic	White	3-12 months	Cesarean	Mixed feeding	Female	70.3492	192	6.03142	0.783481	203
Non Hispanic	White	3-12 months	Cesarean	Mixed feeding	Male	51.0238	129	5.43135	0.757731	141
Non Hispanic	White	3-12 months	Vaginal	Mixed feeding	Female	37.6641	107	5.31401	0.783776	113
Non Hispanic	White	3-12 months	Vaginal	Mixed feeding	Male	41.811	117	5.08081	0.731511	127
Non Hispanic	White	3-12 months	Cesarean	Mixed feeding	Female	31.3815	83	4.18745	0.651905	88
Non Hispanic	White	3-12 months	Vaginal	Mixed feeding	Female	19.741	53	4.34565	0.74084	58
Non Hispanic	White	3-12 months	Vaginal	Mixed feeding	Female	15.2607	45	4.44703	0.810852	45
Non Hispanic	White	3-12 months	Cesarean	Exclusively breastfed	Female	16.3271	54	4.2817	0.73787	56
Non Hispanic	White	3-12 months	Cesarean	Exclusively breastfed	Male	14.9787	45	4.33472	0.766936	51
Non Hispanic	Black	3-12 months	Cesarean	Formula fed	Male	70.1907	203	6.344	0.824531	212
Non Hispanic	White	3-12 months	Cesarean	Mixed feeding	Male	49.7049	150	6.12782	0.829757	166
Non Hispanic	Black	3-12 months	Vaginal	Formula fed	Male	78.9505	238	6.15436	0.771628	264
Non Hispanic	White	3-12 months	Vaginal	Mixed feeding	Female	34.842	119	5.30908	0.756092	129
Non Hispanic	White	3-12 months	Vaginal	Mixed feeding	Female	29.7096	94	4.54475	0.67598	104
Non Hispanic	White	3-12 months	Cesarean	Formula fed	Male	32.0134	90	4.6179	0.708942	94
Non Hispanic	White	3-12 months	Cesarean	Formula fed	Male	29.6796	70	4.52384	0.721299	75
Non Hispanic	White	3-12 months	Vaginal	Formula fed	Female	57.0851	185	6.46309	0.849712	197
Non Hispanic	White	3-12 months	Vaginal	Formula fed	Female	37.4151	108	5.16667	0.762974	113
Non Hispanic	Black	3-12 months	Cesarean	Formula fed	Male	34.4013	104	5.07796	0.747795	108
Non Hispanic	Black	3-12 months	Cesarean	Formula fed	Male	34.327	103	4.19997	0.622059	107
Non Hispanic	White	3-12 months	Cesarean	Mixed feeding	Male	60.0203	170	5.83552	0.782065	181
Non Hispanic	White	3-12 months	Cesarean	Mixed feeding	Male	10.5765	96	5.25104	0.793834	99
Non Hispanic	White	3-12 months	Cesarean	Mixed feeding	Male	11.4972	82	4.4095	0.690929	84
Non Hispanic	White	3-12 months	Cesarean	Mixed feeding	Male	12.3319	92	4.41353	0.6706	101
Non Hispanic	White	3-12 months	Cesarean	Formula fed	Male	24.4559	61	4.24985	0.71062	65
Non Hispanic	White	3-12 months	Cesarean	Mixed feeding	Male	28.7959	93	4.55563	0.693558	96
Non Hispanic	White	3-12 months	Cesarean	Formula fed	Male	20.3755	62	4.62289	0.775904	63
Non Hispanic	White	3-12 months	Cesarean	Mixed feeding	Male	32.3987	97	4.60226	0.697102	100
Non Hispanic	White	3-12 months	Cesarean	NA	Male	12.7604	95	4.46669	0.649884	117
Non Hispanic	White	3-12 months	Cesarean	Mixed feeding	Male	15.3261	82	3.84604	0.564564	114
Non Hispanic	White	3-12 months	Vaginal	Exclusively breastfed	Male	8.62221	59	3.72563	0.572626	94
Non Hispanic	White	3-12 months	Cesarean	Mixed feeding	Male	12.0451	69	3.37848	0.507852	104
Non Hispanic	White	3-12 months	Cesarean	Exclusively breastfed	Male	14.2466	130	4.40172	0.584623	197
Hispanic	White	3-12 months	Cesarean	Mixed feeding	Female	5.45207	50	2.37145	0.413535	57
Hispanic	White	3-12 months	Cesarean	Mixed feeding	Male	8.67987	50	3.50274	0.624644	51
Non Hispanic	White	3-12 months	Cesarean	Mixed feeding	Male	20.1158	56	4.0274	0.680597	60
Non Hispanic	White	3-12 months	Cesarean	Mixed feeding	Male	25.5533	69	4.33661	0.694517	76
Non Hispanic	White	3-12 months	Vaginal	Exclusively breastfed	Female	18.9403	57	4.02344	0.690794	59
Non Hispanic	White	3-12 months	Vaginal	Exclusively breastfed	Female	24.585	60	4.12541	0.683418	64
Non Hispanic	White	3-12 months	Cesarean	Mixed feeding	Female	27.9501	79	4.00964	0.631657	86
Non Hispanic	White	3-12 months	Cesarean	Mixed feeding	Female	34.0784	96	5.10067	0.763465	98
Non Hispanic	White	1-3 years	Cesarean	Mixed feeding	Male	52.428	141	5.69162	0.788101	151
Non Hispanic	White	1-3 years	Cesarean	Mixed feeding	Male	43.6201	112	5.62433	0.814672	120
Non Hispanic	White	1-3 years	Vaginal	Mixed feeding	Male	29.0355	75	5.19969	0.840782	75
Non Hispanic	White	1-3 years	Cesarean	Mixed feeding	Male	52.8991	172	5.97521	0.791243	181
Non Hispanic	White	1-3 years	Cesarean	Mixed feeding	Female	22.3926	75	4.83951	0.772802	76
Non Hispanic	White	1-3 years	Cesarean	Formula fed	Male	31.766	100	4.94718	0.734794	106
Non Hispanic	White	1-3 years	Vaginal	Mixed feeding	Male	35.8394	109	5.03504	0.740207	113
Non Hispanic	White	1-3 years	Vaginal	Mixed feeding	Male	40.6857	140	5.39835	0.754808	148
Non Hispanic	White	1-3 years	Vaginal	Mixed feeding	Male	18.8617	48	4.50811	0.796049	51
Non Hispanic	White	1-3 years	Cesarean	Mixed feeding	Female	26.4342	74	4.63049	0.744985	75
Non Hispanic	White	1-3 years	Vaginal	Mixed feeding	Male	45.081	143	5.72959	0.790581	153
Non Hispanic	White	1-3 years	Cesarean	Formula fed	Male	31.37	93	4.93146	0.742702	100
Non Hispanic	White	1-3 years	Vaginal	Mixed feeding	Female	48.4363	129	5.67532	0.798413	139
Non Hispanic	White	1-3 years	Cesarean	Formula fed	Female	36.8056	126	5.5225	0.77761	137
Non Hispanic	White	1-3 years	Vaginal	Formula fed	Female	38.5904	110	5.00969	0.72557	121
Non Hispanic	White	1-3 years	Cesarean	Formula fed	Female	35.5656	105	5.02036	0.742735	110
Non Hispanic	White	1-3 years	Vaginal	Formula fed	Female	61.0554	202	6.29471	0.813199	219
Non Hispanic	White	1-3 years	Vaginal	Mixed feeding	Male	22.0874	47	3.36075	0.606116	48
Non Hispanic	White	1-3 years	Cesarean	Mixed feeding	Male	42.3691	142	5.68681	0.787749	155
Hispanic	White	1-3 years	Cesarean	Mixed feeding	Female	68.0916	197	6.09871	0.796234	210
Hispanic	White	1-3 years	Cesarean	Mixed feeding	Female	54.0541	158	5.81152	0.79023	165
Non Hispanic	Black	1-3 years	Cesarean	Mixed feeding	Male	75.9667	238	6.8451	0.860745	252
Non Hispanic	Black	1-3 years	Cesarean	Mixed feeding	Male	70.4333	222	6.31193	0.801445	236
Non Hispanic	Black	1-3 years	Cesarean	Mixed feeding	Female	28.0021	87	4.99241	0.75308	102
Non Hispanic	White	1-3 years	Cesarean	Mixed feeding	Male	50.1131	155	5.92476	0.799401	172
Non Hispanic	White	1-3 years	Cesarean	Formula fed	Female	53.1974	161	5.55319	0.748079	172
Non Hispanic	White	1-3 years	Cesarean	Formula fed	Female	58.8206	179	5.73432	0.759671	188
Non Hispanic	White	1-3 years	Cesarean	Formula fed	Female	10.0228	74	4.70324	0.757593	75
Non Hispanic	White	1-3 years	Cesarean	Formula fed	Female	10.922	71	4.46085	0.727178	72
Non Hispanic	White	1-3 years	Cesarean	Formula fed	Female	9.92337	75	4.56145	0.72744	78
Non Hispanic	White	1-3 years	Cesarean	Formula fed	Female	11.5388	91	4.80299	0.737665	92
Non Hispanic	White	1-3 years	Cesarean	Formula fed	Female	9.947	74	4.44333	0.724069	74
Non Hispanic	White	1-3 years	Vaginal	Mixed feeding	Female	38.2708	100	4.90626	0.735415	105
Non Hispanic	White	1-3 years	Vaginal	Mixed feeding	Male	37.2421	95	5.13832	0.782473	96
Non Hispanic	White	1-3 years	Cesarean	Mixed feeding	Female	67.7626	186	5.90768	0.777239	198
Non Hispanic	White	1-3 years	Cesarean	Mixed feeding	Male	44.5159	117	4.98396	0.713129	135
Non Hispanic	White	1-3 years	Cesarean	Exclusively breastfed	Male	17.6993	54	4.26047	0.729445	59
Non Hispanic	White	1-3 years	Cesarean	Exclusively breastfed	Female	18.5465	60	4.02529	0.677218	62
Non Hispanic	White	1-3 years	Vaginal	Mixed feeding	Female	26.6004	93	4.99422	0.74855	102
Non Hispanic	White	1-3 years	Cesarean	Mixed feeding	Male	33.6789	107	5.45006	0.805084	112
Non Hispanic	White	1-3 years	Vaginal	Formula fed	Female	47.7343	153	5.82479	0.790875	170
Non Hispanic	White	1-3 years	Cesarean	Formula fed	Male	30.3728	89	4.82435	0.731668	98
Non Hispanic	White	1-3 years	Cesarean	Formula fed	Male	29.0265	87	4.44976	0.680431	92
Non Hispanic	White	1-3 years	Vaginal	Mixed feeding	Female	35.4633	124	5.72375	0.815763	132
Non Hispanic	White	1-3 years	Cesarean	Mixed feeding	Male	30.7788	100	5.16472	0.770091	104
Non Hispanic	White	1-3 years	Vaginal	Formula fed	Female	50.4069	158	6.11943	0.833897	161
Non Hispanic	White	1-3 years	Cesarean	Mixed feeding	Male	62.3894	186	6.30626	0.822725	203
Non Hispanic	White	1-3 years	Cesarean	Mixed feeding	Male	63.5528	194	6.45013	0.839147	210
Hispanic	White	1-3 years	Vaginal	Mixed feeding	Female	40.4815	104	4.6757	0.690621	111
Hispanic	White	1-3 years	Cesarean	Mixed feeding	Female	41.6791	107	4.94725	0.734022	110
Non Hispanic	White	1-3 years	Vaginal	Mixed feeding	Female	34.1528	115	5.18135	0.746531	129
Non Hispanic	White	1-3 years	Vaginal	Mixed feeding	Female	34.0892	108	4.92807	0.716695	121
Non Hispanic	White	1-3 years	Cesarean	Mixed feeding	Female	35.3475	92	4.63141	0.695092	103
Non Hispanic	White	1-3 years	Cesarean	Mixed feeding	Female	24.2519	70	4.65452	0.745352	78
Non Hispanic	White	1-3 years	Cesarean	Mixed feeding	Male	29.6205	81	4.55851	0.713398	82
Non Hispanic	White	1-3 years	Cesarean	Formula fed	Male	46.7859	138	5.47527	0.772367	144
Non Hispanic	White	1-3 years	Cesarean	Formula fed	Male	42.2133	131	5.39178	0.750362	144
Non Hispanic	White	1-3 years	Cesarean	Mixed feeding	Male	28.6374	87	4.9226	0.758656	91
Non Hispanic	White	1-3 years	Vaginal	Mixed feeding	Female	18.2218	49	4.38951	0.7703	51
Non Hispanic	White	1-3 years	Vaginal	Mixed feeding	Female	23.2748	68	4.81949	0.771554	75
Non Hispanic	White	1-3 years	Cesarean	Mixed feeding	Male	53.2965	188	6.04738	0.785657	206
Non Hispanic	White	1-3 years	Cesarean	Mixed feeding	Male	42.7491	136	5.58832	0.782867	143
Non Hispanic	White	1-3 years	Vaginal	Formula fed	Male	38.8074	135	5.60297	0.789367	140
Non Hispanic	White	1-3 years	Vaginal	Formula fed	Female	44.0088	144	5.6509	0.769526	161
Non Hispanic	White	1-3 years	Cesarean	Mixed feeding	Female	31.0458	92	4.86932	0.745239	98
Non Hispanic	White	1-3 years	Cesarean	Mixed feeding	Female	22.9601	68	4.64139	0.763336	69
Non Hispanic	White	1-3 years	Cesarean	Formula fed	Female	50.7071	148	5.48552	0.752509	162
Non Hispanic	White	1-3 years	Cesarean	Formula fed	Female	58.5813	172	5.73993	0.768672	178
Non Hispanic	White	1-3 years	Cesarean	Mixed feeding	Male	31.159	87	4.37954	0.67285	93
Non Hispanic	White	1-3 years	Cesarean	Mixed feeding	Male	37.5125	118	5.181	0.745281	123
Non Hispanic	White	1-3 years	Vaginal	Exclusively breastfed	Female	29.0646	87	4.24184	0.657222	88
Non Hispanic	White	1-3 years	Vaginal	Exclusively breastfed	Female	26.746	74	3.74075	0.60556	76
Non Hispanic	White	1-3 years	Vaginal	Mixed feeding	Male	41.999	131	4.97606	0.690283	149
Non Hispanic	White	1-3 years	Vaginal	Mixed feeding	Female	29.6072	83	3.75526	0.583012	85
Non Hispanic	White	1-3 years	Vaginal	Mixed feeding	Female	45.223	127	5.37809	0.762736	134
Non Hispanic	White	1-3 years	Vaginal	Mixed feeding	Male	32.3542	90	4.83077	0.735726	99
Non Hispanic	White	1-3 years	Cesarean	Mixed feeding	Female	30.0491	81	4.7617	0.748659	85
Non Hispanic	White	1-3 years	Cesarean	Mixed feeding	Female	29.7081	86	5.08187	0.792485	90
Non Hispanic	White	1-3 years	Vaginal	Mixed feeding	Male	41.0886	131	5.40091	0.760606	139
Non Hispanic	White	1-3 years	Vaginal	Mixed feeding	Male	46.5361	149	5.77629	0.792864	163
Non Hispanic	White	1-3 years	Cesarean	Formula fed	Male	38.9247	107	4.80951	0.69725	121
Non Hispanic	White	1-3 years	Cesarean	Formula fed	Male	32.6388	86	4.4867	0.675447	97
Non Hispanic	White	1-3 years	Vaginal	Mixed feeding	Male	48.1691	140	5.37367	0.741435	158
Non Hispanic	Black	1-3 years	Cesarean	Mixed feeding	Female	27.5367	84	5.16264	0.790678	91
Non Hispanic	Black	1-3 years	Cesarean	Mixed feeding	Female	27.5513	83	4.79291	0.749259	88
Non Hispanic	White	1-3 years	Cesarean	Mixed feeding	Male	43.1077	132	5.38459	0.751405	146
Non Hispanic	White	1-3 years	Cesarean	Mixed feeding	Male	42.0555	129	4.89618	0.69615	131
Non Hispanic	White	1-3 years	Vaginal	Mixed feeding	Male	56.4634	173	5.99903	0.786613	201
Hispanic	White	1-3 years	Cesarean	Mixed feeding	Female	62.299	200	5.90464	0.768802	215
Non Hispanic	White	1-3 years	Vaginal	Formula fed	Female	37.2726	120	5.10543	0.711202	145
Non Hispanic	White	1-3 years	Vaginal	Formula fed	Female	57.2157	186	6.14178	0.802554	199
Hispanic	White	1-3 years	Cesarean	Mixed feeding	Female	51.997	150	5.65742	0.76638	172
Non Hispanic	White	1-3 years	Vaginal	Formula fed	Male	40.4441	135	5.49423	0.763042	152
Non Hispanic	White	1-3 years	Vaginal	Formula fed	Female	36.2057	111	5.59475	0.801439	129
Non Hispanic	Black	1-3 years	Cesarean	Mixed feeding	Male	60.2801	187	6.13845	0.803583	200
Non Hispanic	Black	1-3 years	Cesarean	Mixed feeding	Male	47.9689	160	5.69116	0.777339	170
Non Hispanic	White	1-3 years	Cesarean	Exclusively breastfed	Female	35.5844	97	4.85894	0.726324	105
Non Hispanic	White	1-3 years	Cesarean	Exclusively breastfed	Male	21.6245	70	4.59749	0.740737	78
Non Hispanic	White	1-3 years	Cesarean	Mixed feeding	Female	27.1205	84	4.36765	0.678284	90
Non Hispanic	White	1-3 years	Cesarean	Mixed feeding	Female	34.2391	97	4.19522	0.6295	103
Non Hispanic	White	1-3 years	Vaginal	Mixed feeding	Female	30.6989	104	5.35664	0.802853	108
Non Hispanic	White	1-3 years	Vaginal	Mixed feeding	Female	20.3152	57	4.69498	0.796347	61
Hispanic	White	1-3 years	Vaginal	Mixed feeding	Female	40.4781	114	5.53654	0.807339	119
Hispanic	White	1-3 years	Cesarean	Mixed feeding	Female	40.5346	102	5.00686	0.738029	110
Non Hispanic	White	1-3 years	Vaginal	Mixed feeding	Female	37.3296	122	5.81631	0.837783	126
Non Hispanic	White	1-3 years	Vaginal	Mixed feeding	Female	27.1633	79	4.97165	0.764145	91
Non Hispanic	White	1-3 years	Cesarean	Mixed feeding	Male	64.5062	189	6.24782	0.812827	208
Non Hispanic	White	1-3 years	Cesarean	Mixed feeding	Male	30.8867	87	5.1009	0.785209	91
Non Hispanic	White	1-3 years	Cesarean	Mixed feeding	Male	28.4654	88	5.14994	0.780071	96
Non Hispanic	Black	1-3 years	Vaginal	Formula fed	Male	75.0343	234	6.66225	0.840433	249
Non Hispanic	Black	1-3 years	Cesarean	Formula fed	Male	66.793	195	6.18582	0.810005	204
Non Hispanic	White	1-3 years	Cesarean	Mixed feeding	Female	61.6177	185	5.96951	0.773639	211
Non Hispanic	White	1-3 years	Vaginal	Mixed feeding	Female	39.4258	125	5.39409	0.759204	143
Non Hispanic	White	1-3 years	Vaginal	Mixed feeding	Female	31.7127	101	4.36819	0.655126	109
Non Hispanic	White	1-3 years	Vaginal	Formula fed	Female	40.8	129	5.46071	0.773527	139
Non Hispanic	White	1-3 years	Cesarean	Mixed feeding	Male	62.7346	196	6.48645	0.849512	204
Non Hispanic	White	1-3 years	Vaginal	Formula fed	Female	54.45	161	6.09733	0.820699	175
Non Hispanic	White	1-3 years	Cesarean	Mixed feeding	Male	62.9608	192	6.42702	0.838282	210
Non Hispanic	White	1-3 years	Cesarean	Mixed feeding	Female	33.6	93	4.60798	0.696188	103
Non Hispanic	White	1-3 years	Cesarean	Mixed feeding	Female	22.7431	59	4.39384	0.742717	63
Non Hispanic	White	1-3 years	Cesarean	Mixed feeding	Male	29.0918	81	4.9245	0.768318	85
Non Hispanic	Black	1-3 years	Cesarean	Formula fed	Male	43.5036	150	5.45661	0.752349	156
Non Hispanic	Black	1-3 years	Cesarean	Formula fed	Male	46.5147	155	5.68304	0.770516	164
Non Hispanic	White	1-3 years	Vaginal	Exclusively breastfed	Female	27.57	77	4.15381	0.663681	80
Non Hispanic	White	1-3 years	Cesarean	Mixed feeding	Male	57.5905	185	6.2042	0.815633	196
Non Hispanic	White	1-3 years	Cesarean	Formula fed	Male	39.1577	125	5.53003	0.781899	140
Non Hispanic	White	1-3 years	Vaginal	Exclusively breastfed	Female	29.9854	86	4.30655	0.66783	89
Non Hispanic	White	1-3 years	Cesarean	Mixed feeding	Male	63.2603	209	6.38177	0.817439	233
Non Hispanic	White	1-3 years	Cesarean	Mixed feeding	Male	31.9833	97	4.65845	0.699825	101
Non Hispanic	White	1-3 years	Cesarean	Formula fed	Male	42.0531	128	5.42008	0.766138	136
Non Hispanic	White	1-3 years	Cesarean	Mixed feeding	Female	32.3009	103	5.47049	0.817591	105
Non Hispanic	White	1-3 years	Cesarean	Mixed feeding	Female	33.311	87	4.88145	0.753919	89
Non Hispanic	White	1-3 years	Cesarean	Mixed feeding	Male	37.3395	108	5.39483	0.79046	116
Non Hispanic	White	1-3 years	Cesarean	Mixed feeding	Male	35.2963	110	4.86441	0.715824	117
Non Hispanic	White	1-3 years	Cesarean	Mixed feeding	Male	61.4635	186	6.32542	0.830981	198
Non Hispanic	White	1-3 years	Cesarean	Formula fed	Female	33.4772	101	5.22966	0.780642	104
Non Hispanic	White	1-3 years	Cesarean	Formula fed	Female	41.1381	128	5.57702	0.789833	143
Non Hispanic	White	1-3 years	Cesarean	Mixed feeding	Female	42.3209	142	5.67936	0.785131	155
Non Hispanic	White	1-3 years	Vaginal	Mixed feeding	Male	36.7268	111	4.70917	0.685602	116
Non Hispanic	White	1-3 years	Vaginal	Mixed feeding	Female	30.4506	97	4.70918	0.704701	106
Non Hispanic	White	1-3 years	Vaginal	Formula fed	Female	63.3278	207	6.35663	0.820622	223
Hispanic	White	1-3 years	Cesarean	Mixed feeding	Female	71.8089	228	6.56494	0.834232	243
Hispanic	White	1-3 years	Cesarean	Mixed feeding	Female	45.113	138	5.43856	0.761137	149
Non Hispanic	White	1-3 years	Vaginal	Formula fed	Female	44.7264	141	5.51861	0.762737	150
Non Hispanic	Black	1-3 years	Cesarean	Mixed feeding	Male	64.577	221	6.41839	0.81665	238
Non Hispanic	Black	1-3 years	Cesarean	Mixed feeding	Male	71.719	229	6.53554	0.828254	250
Non Hispanic	White	1-3 years	Vaginal	Mixed feeding	Female	44.0767	143	5.95876	0.830335	148
Non Hispanic	White	1-3 years	Vaginal	Mixed feeding	Female	44.4246	129	4.83678	0.6745	140
Non Hispanic	White	1-3 years	Vaginal	Mixed feeding	Male	39.1587	114	4.57759	0.663055	129
Non Hispanic	White	1-3 years	Vaginal	Mixed feeding	Male	30.0593	94	5.00319	0.766321	95
Non Hispanic	White	1-3 years	Cesarean	Formula fed	Female	46.9969	121	4.16452	0.593676	131
Non Hispanic	White	1-3 years	Cesarean	Formula fed	Female	40.663	119	5.41298	0.774632	125
Non Hispanic	White	1-3 years	Vaginal	Mixed feeding	Female	32.9419	108	4.65635	0.682095	113
Non Hispanic	White	1-3 years	Cesarean	Mixed feeding	Male	33.2752	106	5.41859	0.801762	110
Non Hispanic	White	1-3 years	Cesarean	Mixed feeding	Female	61.8971	176	5.75429	0.76008	195
Non Hispanic	White	1-3 years	Cesarean	Mixed feeding	Male	64.0531	188	6.13912	0.794642	211
Non Hispanic	White	1-3 years	Vaginal	Mixed feeding	Male	37.7104	102	4.75197	0.708705	110
Non Hispanic	White	1-3 years	Vaginal	Mixed feeding	Female	25.6072	78	4.55869	0.711536	86
Non Hispanic	White	1-3 years	Vaginal	Mixed feeding	Female	24.1874	74	4.89471	0.782316	78
Non Hispanic	White	1-3 years	Cesarean	Mixed feeding	Female	37.7956	131	5.62433	0.789768	139
Non Hispanic	White	1-3 years	Vaginal	Formula fed	Male	29.889	91	4.25867	0.640906	100
Non Hispanic	White	1-3 years	Vaginal	Formula fed	Female	35.1997	107	5.34811	0.784283	116
Non Hispanic	White	1-3 years	Vaginal	Mixed feeding	Male	36.8637	100	4.77536	0.707315	110
Non Hispanic	White	1-3 years	Vaginal	Mixed feeding	Male	50.6092	157	5.66393	0.767153	170
Non Hispanic	White	1-3 years	Vaginal	Mixed feeding	Male	58.2952	183	5.6414	0.732562	200
Non Hispanic	White	1-3 years	Cesarean	Mixed feeding	Male	40.956	123	5.97692	0.857959	124
Non Hispanic	White	1-3 years	Cesarean	Mixed feeding	Male	59.7634	189	6.29663	0.828655	195
Non Hispanic	White	1-3 years	Cesarean	Mixed feeding	Male	35.6931	96	4.82511	0.725748	103
Non Hispanic	White	1-3 years	Cesarean	Mixed feeding	Male	32.4072	87	5.08932	0.777137	95
Non Hispanic	White	1-3 years	Cesarean	Mixed feeding	Male	48.4834	164	6.16261	0.825918	175
Non Hispanic	White	1-3 years	Cesarean	Mixed feeding	Male	59.256	179	6.23739	0.823033	192
Non Hispanic	White	1-3 years	Cesarean	Exclusively breastfed	Female	42.6057	115	5.2966	0.758312	127
Non Hispanic	White	1-3 years	Cesarean	Exclusively breastfed	Male	33.5235	100	4.76354	0.705034	104
Non Hispanic	White	1-3 years	Vaginal	Formula fed	Female	51.8054	155	5.8251	0.789728	162
Non Hispanic	White	1-3 years	Cesarean	Mixed feeding	Female	29.8939	97	4.64623	0.700993	100
Non Hispanic	White	1-3 years	Cesarean	Mixed feeding	Female	31.0374	95	4.95465	0.748831	99
Non Hispanic	Black	1-3 years	Cesarean	Formula fed	Male	76.4061	233	6.62185	0.841682	249
Hispanic	White	1-3 years	Cesarean	Mixed feeding	Female	74.6913	247	6.38583	0.792428	266
Non Hispanic	White	1-3 years	Cesarean	Formula fed	Male	39.3784	113	4.95565	0.715261	123
Non Hispanic	White	1-3 years	Cesarean	Mixed feeding	Male	34.2157	111	5.20613	0.761507	117
Non Hispanic	White	1-3 years	Cesarean	Mixed feeding	Male	35.9874	105	5.18859	0.775533	108
Hispanic	White	1-3 years	Vaginal	Mixed feeding	Female	41.8022	119	5.31646	0.764193	128
Hispanic	White	1-3 years	Cesarean	Mixed feeding	Female	39.431	110	5.24634	0.768304	115
Non Hispanic	White	1-3 years	Vaginal	Mixed feeding	Female	34.9355	120	5.56193	0.79727	126
Non Hispanic	White	1-3 years	Vaginal	Mixed feeding	Female	32.8301	112	5.35359	0.778131	119
Hispanic	White	1-3 years	Cesarean	Mixed feeding	Female	62.206	209	6.32125	0.81378	226
Non Hispanic	White	1-3 years	Cesarean	Formula fed	Male	39.0452	113	4.91102	0.712283	120
Non Hispanic	White	1-3 years	Cesarean	Formula fed	Male	42.8012	120	4.98709	0.714549	131
Non Hispanic	White	1-3 years	Cesarean	Formula fed	Female	40.3918	132	5.58354	0.782331	147
Non Hispanic	White	1-3 years	Cesarean	Formula fed	Male	40.5357	113	5.14638	0.742624	124
Non Hispanic	White	1-3 years	Vaginal	Formula fed	Female	48.8389	146	5.87067	0.810929	153
Non Hispanic	White	1-3 years	Cesarean	Mixed feeding	Male	34.722	107	4.88435	0.717384	115
Non Hispanic	White	1-3 years	Cesarean	Mixed feeding	Male	40.9153	128	5.47077	0.775317	133
Non Hispanic	Black	1-3 years	Cesarean	Formula fed	Male	44.5969	132	5.24124	0.737143	138
Non Hispanic	Black	1-3 years	Cesarean	Formula fed	Male	43.9777	145	5.48853	0.750088	162
Non Hispanic	White	1-3 years	Cesarean	Formula fed	Female	49.2523	158	5.71889	0.76764	173
Non Hispanic	White	1-3 years	Cesarean	Mixed feeding	Female	35.4972	114	5.50112	0.800223	117
Non Hispanic	White	1-3 years	Cesarean	Formula fed	Female	51.5186	145	4.6947	0.64952	157
Non Hispanic	White	1-3 years	Cesarean	Formula fed	Female	47.8456	130	5.29432	0.742201	140
Non Hispanic	White	1-3 years	Cesarean	Mixed feeding	Female	40.6268	114	4.99747	0.722988	123
Non Hispanic	White	1-3 years	Cesarean	Mixed feeding	Female	44.2033	138	5.66091	0.792478	141
Non Hispanic	White	1-3 years	Cesarean	Mixed feeding	Female	46.8221	151	5.82804	0.796997	162
Non Hispanic	White	1-3 years	Cesarean	Mixed feeding	Female	31.4585	96	4.79603	0.722507	101
Non Hispanic	White	1-3 years	Vaginal	Exclusively breastfed	Female	31.2911	91	4.67147	0.707255	103
Non Hispanic	White	1-3 years	Vaginal	Exclusively breastfed	Female	32.0666	90	4.2273	0.648182	94
Non Hispanic	White	1-3 years	Cesarean	Mixed feeding	Female	27.9147	77	4.53847	0.722325	79
Non Hispanic	White	1-3 years	Cesarean	Formula fed	Male	42.2065	130	5.37302	0.751163	143
Non Hispanic	White	1-3 years	Cesarean	Mixed feeding	Male	63.9049	198	6.31445	0.819597	209
Non Hispanic	White	1-3 years	Cesarean	Mixed feeding	Male	58.9232	202	5.86819	0.75805	221
Non Hispanic	White	1-3 years	Cesarean	Formula fed	Male	44.7638	142	5.75316	0.794256	154
Non Hispanic	White	1-3 years	Cesarean	Formula fed	Male	41.8943	130	5.83173	0.827508	134
Non Hispanic	Black	1-3 years	Cesarean	Mixed feeding	Female	28.1356	83	4.06405	0.622043	91
Non Hispanic	Black	1-3 years	Cesarean	Mixed feeding	Female	38.8417	126	5.68421	0.812312	131
Non Hispanic	White	1-3 years	Vaginal	Mixed feeding	Female	51.1407	128	5.02604	0.716456	134
Non Hispanic	White	1-3 years	Vaginal	Mixed feeding	Male	31.6699	97	5.35166	0.808512	100
Non Hispanic	White	1-3 years	Vaginal	Mixed feeding	Male	44.9464	118	4.9968	0.715775	128
Non Hispanic	White	1-3 years	Cesarean	Mixed feeding	Male	37.5208	127	5.56218	0.79644	132
Non Hispanic	White	1-3 years	Vaginal	Formula fed	Female	66.2053	232	6.56656	0.829282	248
Non Hispanic	White	1-3 years	Vaginal	Formula fed	Female	48.7191	162	5.79915	0.785698	176
Non Hispanic	White	1-3 years	Cesarean	Mixed feeding	Female	66.2437	211	6.41523	0.821196	235
Non Hispanic	White	1-3 years	Cesarean	Mixed feeding	Male	52.3824	152	5.75365	0.779092	166
Non Hispanic	White	1-3 years	Cesarean	Mixed feeding	Male	60.1772	185	6.20132	0.810539	203
Non Hispanic	White	1-3 years	Cesarean	Formula fed	Male	53.2564	136	4.9712	0.690303	152
Non Hispanic	White	1-3 years	Cesarean	Mixed feeding	Male	57.9301	168	6.04103	0.801039	185
Non Hispanic	White	1-3 years	Vaginal	Mixed feeding	Female	38.7581	133	5.24054	0.732627	144
Non Hispanic	White	1-3 years	Vaginal	Mixed feeding	Male	40.3902	127	5.12942	0.721586	138
Non Hispanic	White	1-3 years	Vaginal	Mixed feeding	Female	33.8368	108	5.42456	0.79515	111
Non Hispanic	White	1-3 years	Cesarean	Mixed feeding	Female	41.2722	130	5.00182	0.700387	150
Non Hispanic	White	1-3 years	Vaginal	Mixed feeding	Male	40.6867	125	5.61435	0.800688	133
Non Hispanic	White	1-3 years	Cesarean	Exclusively breastfed	Male	40.1208	101	5.13046	0.763072	105
Non Hispanic	White	1-3 years	Cesarean	Exclusively breastfed	Female	39.1506	113	5.36151	0.775953	118
Non Hispanic	White	1-3 years	Cesarean	Mixed feeding	Male	41.9488	121	5.67279	0.810981	127
Non Hispanic	White	1-3 years	Cesarean	Mixed feeding	Male	49.8192	153	5.82534	0.797393	162
Non Hispanic	White	1-3 years	Vaginal	Mixed feeding	Male	44.4435	138	5.39025	0.750505	147
Non Hispanic	White	1-3 years	Vaginal	Mixed feeding	Male	58.73	181	5.41167	0.714427	191
Non Hispanic	White	1-3 years	Vaginal	Mixed feeding	Female	40.6174	130	4.99416	0.699812	139
Non Hispanic	White	1-3 years	Vaginal	Mixed feeding	Female	24.8946	78	4.55553	0.722156	80
Non Hispanic	White	1-3 years	Cesarean	Formula fed	Female	43.9279	133	5.67052	0.793089	144
Non Hispanic	White	1-3 years	Cesarean	Formula fed	Female	56.2506	159	5.58181	0.74875	173
Non Hispanic	White	1-3 years	Cesarean	Mixed feeding	Male	30.0905	90	4.66574	0.705147	98
Non Hispanic	White	1-3 years	Cesarean	Mixed feeding	Male	27.3531	83	4.37684	0.690271	84
Non Hispanic	White	1-3 years	Cesarean	Mixed feeding	Male	29.2479	96	5.13272	0.763989	106
Non Hispanic	White	1-3 years	Vaginal	Formula fed	Female	42.3694	115	5.1932	0.745376	122
Non Hispanic	White	1-3 years	Cesarean	Formula fed	Male	39.6694	116	5.55242	0.810959	120
Hispanic	White	1-3 years	Vaginal	Mixed feeding	Female	36.4519	110	5.53258	0.816911	113
Hispanic	White	1-3 years	Cesarean	Mixed feeding	Female	39.3369	115	5.47348	0.788711	122
Non Hispanic	White	1-3 years	Cesarean	Mixed feeding	Male	35.8798	115	5.10679	0.740036	121
Non Hispanic	White	1-3 years	Vaginal	Formula fed	Female	36.8091	112	5.59075	0.821095	116
Non Hispanic	Black	1-3 years	Cesarean	Formula fed	Male	37.822	115	4.99775	0.720969	124
Non Hispanic	White	1-3 years	Vaginal	Exclusively breastfed	Female	28.1692	86	4.22622	0.655818	91
Non Hispanic	White	1-3 years	Vaginal	Exclusively breastfed	Female	21.7191	60	3.08781	0.52032	62
Non Hispanic	White	1-3 years	Cesarean	Formula fed	Male	21.5847	68	4.39287	0.701295	78
Non Hispanic	Black	1-3 years	Cesarean	Formula fed	Male	37.8409	117	5.00811	0.719634	127
Non Hispanic	White	1-3 years	Cesarean	Mixed feeding	Male	60.0962	184	6.30218	0.824872	198
Non Hispanic	White	1-3 years	Cesarean	Mixed feeding	Male	55.4962	176	6.3076	0.835057	186
Non Hispanic	White	1-3 years	Cesarean	Mixed feeding	Female	41.1166	134	5.59864	0.786573	140
Non Hispanic	White	1-3 years	Cesarean	Mixed feeding	Female	45.4486	141	5.55976	0.762198	151
Non Hispanic	White	1-3 years	Cesarean	Formula fed	Female	45.2836	121	4.95259	0.702994	132
Non Hispanic	White	1-3 years	Cesarean	Formula fed	Female	44.2941	133	5.14039	0.720766	143
Non Hispanic	White	1-3 years	Cesarean	Mixed feeding	Male	23.6253	68	4.3239	0.704184	69
Non Hispanic	White	1-3 years	Vaginal	Formula fed	Female	35.7974	102	4.6704	0.67687	119
Non Hispanic	White	1-3 years	Cesarean	Mixed feeding	Male	30.8288	91	5.16077	0.774817	101
Non Hispanic	White	1-3 years	Vaginal	Mixed feeding	Female	31.7036	98	5.15225	0.772037	105
Non Hispanic	White	1-3 years	Vaginal	Mixed feeding	Female	31.7776	97	4.87314	0.725936	104
Non Hispanic	Black	1-3 years	Cesarean	Mixed feeding	Male	84.1023	258	6.64438	0.826601	274
Non Hispanic	White	1-3 years	Cesarean	Mixed feeding	Female	38.7144	108	5.49981	0.799471	119
Non Hispanic	White	1-3 years	Cesarean	Mixed feeding	Female	30.6573	88	4.94386	0.757187	95
Non Hispanic	White	1-3 years	Vaginal	Mixed feeding	Male	34.0889	110	4.03479	0.585418	119
Non Hispanic	White	1-3 years	Vaginal	Mixed feeding	Female	37.1478	99	5.1381	0.756304	111
Non Hispanic	White	1-3 years	Cesarean	Mixed feeding	Female	38.2021	115	5.33318	0.776216	118
Non Hispanic	White	1-3 years	Cesarean	Mixed feeding	Female	28.1795	80	4.25089	0.666762	82
Non Hispanic	White	1-3 years	Cesarean	Mixed feeding	Male	61.2725	182	6.15641	0.807857	192
Non Hispanic	White	1-3 years	Cesarean	Formula fed	Male	51.9085	156	6.2347	0.852073	160
Non Hispanic	White	1-3 years	Cesarean	Formula fed	Male	37.0349	111	5.24216	0.761132	119
Hispanic	White	1-3 years	Cesarean	Mixed feeding	Female	69.2847	232	6.38731	0.806657	248
Non Hispanic	White	1-3 years	Cesarean	Mixed feeding	Male	54.4436	163	6.22005	0.838951	176
Non Hispanic	White	1-3 years	Cesarean	Mixed feeding	Female	70.4331	215	6.40494	0.809822	238
Non Hispanic	White	1-3 years	Cesarean	Mixed feeding	Male	63.5789	178	5.89992	0.775444	200
Non Hispanic	White	1-3 years	Vaginal	Mixed feeding	Male	33.6608	92	4.87753	0.748913	94
Non Hispanic	White	1-3 years	Vaginal	Mixed feeding	Female	33.4523	98	4.95694	0.744221	101
Non Hispanic	White	1-3 years	Cesarean	Mixed feeding	Male	32.3304	94	5.03203	0.763547	95
Non Hispanic	White	1-3 years	Cesarean	Mixed feeding	Male	62.1507	191	6.26364	0.818251	209
Non Hispanic	Black	1-3 years	Cesarean	Mixed feeding	Female	31.921	92	5.21361	0.793826	96
Non Hispanic	White	1-3 years	Cesarean	Mixed feeding	Female	41.4859	136	5.54986	0.774386	143
Non Hispanic	Black	1-3 years	Cesarean	Mixed feeding	Male	88.9385	283	6.67355	0.813279	306
Non Hispanic	Black	1-3 years	Cesarean	Mixed feeding	Female	43.9629	138	5.84841	0.815556	145
Non Hispanic	White	1-3 years	Vaginal	Mixed feeding	Male	56.1566	166	5.39495	0.715995	190
Non Hispanic	White	1-3 years	Vaginal	Mixed feeding	Male	57.8812	164	5.62827	0.745223	183
Non Hispanic	White	1-3 years	Vaginal	Formula fed	Female	59.4832	207	6.48226	0.834638	219
Non Hispanic	White	1-3 years	Vaginal	Formula fed	Female	49.7325	153	5.17998	0.699019	174
Non Hispanic	White	1-3 years	Vaginal	Formula fed	Male	52.0194	169	5.77098	0.775067	183
Non Hispanic	White	1-3 years	Vaginal	Formula fed	Female	40.373	138	5.7088	0.795075	146
Non Hispanic	White	1-3 years	Cesarean	Exclusively breastfed	Male	33.0143	91	5.15669	0.780976	95
Non Hispanic	White	1-3 years	Vaginal	Mixed feeding	Female	52.7895	145	5.42739	0.745617	157
Non Hispanic	White	1-3 years	Vaginal	Mixed feeding	Male	44.6282	124	5.14133	0.731266	129
Non Hispanic	White	1-3 years	Cesarean	Exclusively breastfed	Female	41.1563	111	5.12471	0.747991	117
Non Hispanic	White	1-3 years	Vaginal	Mixed feeding	Female	44.3707	152	5.50542	0.752481	167
Non Hispanic	White	1-3 years	Vaginal	Mixed feeding	Female	42.18	125	5.23172	0.737571	127
Non Hispanic	White	1-3 years	Cesarean	Formula fed	Male	40.5592	119	5.02168	0.709873	134
Non Hispanic	White	1-3 years	Cesarean	Mixed feeding	Female	31.1484	93	4.85894	0.736211	99
Non Hispanic	White	1-3 years	Cesarean	Mixed feeding	Female	30.0747	83	5.16382	0.812278	84
Non Hispanic	White	1-3 years	Cesarean	Formula fed	Male	47.5434	133	5.08519	0.714974	142
Non Hispanic	White	1-3 years	Cesarean	Mixed feeding	Male	27.5005	83	4.40626	0.679703	89
Non Hispanic	White	1-3 years	Vaginal	Mixed feeding	Male	36.5753	114	5.08721	0.738582	120
Non Hispanic	White	1-3 years	Vaginal	Mixed feeding	Female	33.6449	90	5.12876	0.784856	95
Non Hispanic	White	1-3 years	Cesarean	Mixed feeding	Male	37.6728	106	5.1435	0.753204	113
Non Hispanic	White	1-3 years	Cesarean	Mixed feeding	Female	54.4557	172	5.83052	0.783202	182
Non Hispanic	Black	1-3 years	Cesarean	Mixed feeding	Female	38.3601	121	4.73203	0.684986	127
Non Hispanic	Black	1-3 years	Cesarean	Mixed feeding	Female	36.78	119	5.81877	0.842412	122
Non Hispanic	White	1-3 years	Cesarean	Mixed feeding	Female	24.8344	72	4.51706	0.714116	80
Non Hispanic	Black	1-3 years	Cesarean	Formula fed	Male	44.9883	134	5.6178	0.788038	143
Non Hispanic	Black	1-3 years	Cesarean	Formula fed	Male	49.1777	173	5.92156	0.787946	188
Hispanic	White	1-3 years	Cesarean	Mixed feeding	Female	73.4133	236	6.50564	0.817875	257
Non Hispanic	White	1-3 years	Cesarean	Mixed feeding	Female	19.4317	50	3.81664	0.661736	55
Non Hispanic	White	1-3 years	Cesarean	Mixed feeding	Male	61.3353	182	5.98467	0.788552	194
Non Hispanic	White	1-3 years	Cesarean	Mixed feeding	Male	57.1168	184	6.24625	0.806234	211
Hispanic	White	1-3 years	Cesarean	Mixed feeding	Female	65.138	222	6.61904	0.837823	238
Non Hispanic	White	1-3 years	Vaginal	Mixed feeding	Male	53.98	178	6.23279	0.827543	192
Non Hispanic	White	1-3 years	Cesarean	Mixed feeding	Female	44.0269	141	5.73978	0.798803	149
Non Hispanic	White	1-3 years	Cesarean	Mixed feeding	Female	37.7967	125	5.53545	0.781295	138
Non Hispanic	White	1-3 years	Vaginal	Formula fed	Female	49.7608	143	5.66511	0.784556	150
Non Hispanic	White	1-3 years	Vaginal	Mixed feeding	Male	53.3775	168	6.11752	0.819448	176
Non Hispanic	White	1-3 years	Cesarean	Mixed feeding	Male	47.5106	158	5.99737	0.818027	168
Non Hispanic	White	1-3 years	Cesarean	Mixed feeding	Male	23.6427	86	5.14243	0.795521	92
Non Hispanic	White	1-3 years	Cesarean	Formula fed	Male	53.9804	154	5.51911	0.748851	164
Non Hispanic	White	1-3 years	Cesarean	Formula fed	Male	48.3211	144	5.59888	0.773832	151
Non Hispanic	White	1-3 years	Vaginal	Formula fed	Female	44.3314	126	5.56161	0.789638	136
Non Hispanic	White	1-3 years	Vaginal	Mixed feeding	Female	42.1002	131	4.73298	0.658838	152
Non Hispanic	White	1-3 years	Vaginal	Mixed feeding	Female	35.8403	114	4.96369	0.714626	126
Non Hispanic	White	1-3 years	Vaginal	Exclusively breastfed	Female	44.1062	131	5.51336	0.775845	138
Non Hispanic	White	1-3 years	Cesarean	Mixed feeding	Male	37.608	120	5.03791	0.721886	128
Non Hispanic	White	1-3 years	Cesarean	Mixed feeding	Male	35.982	101	4.83983	0.721734	104
Non Hispanic	White	1-3 years	Vaginal	Exclusively breastfed	Female	38.2184	109	4.75194	0.689908	115
Non Hispanic	White	1-3 years	Cesarean	Formula fed	Male	44.9266	140	5.63156	0.779419	157
Non Hispanic	White	1-3 years	Cesarean	Formula fed	Male	45.2681	145	5.89511	0.814187	154
Non Hispanic	Black	1-3 years	Cesarean	Mixed feeding	Male	86.0321	280	7.03955	0.863162	293
Non Hispanic	White	1-3 years	Cesarean	Formula fed	Female	51.6507	155	5.88688	0.793296	165
Non Hispanic	White	1-3 years	Cesarean	Formula fed	Female	40.7018	128	5.508	0.770035	142
Non Hispanic	White	1-3 years	Cesarean	Mixed feeding	Male	30.5189	87	4.86404	0.749641	91
Non Hispanic	White	1-3 years	Cesarean	Mixed feeding	Male	36.3399	109	5.62826	0.827898	110
Hispanic	White	1-3 years	Vaginal	Mixed feeding	Female	38.4385	112	5.44491	0.794745	116
Hispanic	White	1-3 years	Cesarean	Mixed feeding	Female	41.9167	120	5.50973	0.785421	129
Non Hispanic	Black	1-3 years	Cesarean	Mixed feeding	Male	87.5501	278	6.95443	0.847838	301
Non Hispanic	White	1-3 years	Vaginal	Mixed feeding	Male	58.9197	171	5.71978	0.752965	194
Non Hispanic	White	1-3 years	Vaginal	Mixed feeding	Male	61.6969	188	6.20701	0.814536	195
Non Hispanic	White	1-3 years	Cesarean	Mixed feeding	Male	35.386	107	5.59427	0.819955	115
Non Hispanic	Black	1-3 years	Cesarean	Mixed feeding	Female	36.5833	116	5.11734	0.737239	127
Non Hispanic	Black	1-3 years	Cesarean	Mixed feeding	Female	38.8067	118	5.15635	0.744476	121
Non Hispanic	White	1-3 years	Vaginal	Formula fed	Female	68.1228	223	6.21402	0.784452	241
Non Hispanic	White	1-3 years	Vaginal	Formula fed	Female	44.3478	137	5.36852	0.759064	140
Non Hispanic	White	1-3 years	Vaginal	Mixed feeding	Male	44.5674	130	4.46407	0.63373	138
Non Hispanic	Black	1-3 years	Vaginal	Formula fed	Male	93.087	280	6.77785	0.826672	300
Non Hispanic	Black	1-3 years	Cesarean	Formula fed	Male	77.1641	230	6.56309	0.8246	250
Non Hispanic	White	1-3 years	Vaginal	Mixed feeding	Female	52.5798	144	5.49359	0.758246	151
Non Hispanic	Black	1-3 years	Cesarean	Mixed feeding	Female	38.3692	122	5.13352	0.728052	134
Non Hispanic	White	1-3 years	Cesarean	Formula fed	Female	43.1997	133	5.45856	0.775004	137
Non Hispanic	Black	1-3 years	Cesarean	Mixed feeding	Female	38.6865	126	4.92793	0.707264	132
Non Hispanic	White	1-3 years	Vaginal	Formula fed	Female	50.8648	140	5.26249	0.728134	146
Non Hispanic	White	1-3 years	Cesarean	Formula fed	Male	42.8459	118	5.25621	0.755896	126
Non Hispanic	White	1-3 years	Vaginal	Formula fed	Female	48.9308	134	5.21251	0.730695	146
Non Hispanic	White	1-3 years	Cesarean	Mixed feeding	Male	24.9954	87	5.0519	0.778376	91
Non Hispanic	White	1-3 years	Cesarean	Mixed feeding	Male	19.8368	71	4.93336	0.801376	73
Non Hispanic	White	1-3 years	Cesarean	Mixed feeding	Female	64.6297	191	6.02572	0.794005	196
Non Hispanic	White	1-3 years	Cesarean	Mixed feeding	Male	58.9479	170	5.86471	0.781496	182
Non Hispanic	White	1-3 years	Cesarean	Formula fed	Male	41.5367	120	4.64777	0.671956	125
Non Hispanic	White	1-3 years	Cesarean	Mixed feeding	Male	57.8881	174	6.25072	0.828121	190
Non Hispanic	White	1-3 years	Cesarean	Mixed feeding	Female	28.4859	90	5.12498	0.786568	92
Non Hispanic	White	1-3 years	Cesarean	Exclusively breastfed	Male	35.3171	106	5.06352	0.747828	111
Non Hispanic	White	1-3 years	Vaginal	Mixed feeding	Male	41.7913	125	4.29497	0.613738	132
Non Hispanic	White	1-3 years	Cesarean	Exclusively breastfed	Female	44.2025	127	5.32529	0.750111	140
Non Hispanic	White	1-3 years	Cesarean	Mixed feeding	Male	37.0741	105	4.97681	0.732917	116
Non Hispanic	White	1-3 years	Cesarean	Mixed feeding	Female	34.9794	105	5.09058	0.747759	114
Non Hispanic	White	1-3 years	Vaginal	Mixed feeding	Male	32.2004	89	4.94804	0.75863	94
Non Hispanic	White	1-3 years	Vaginal	Formula fed	Male	53.0224	159	5.77639	0.771859	178
Non Hispanic	White	1-3 years	Cesarean	Mixed feeding	Male	35.3171	99	4.93348	0.730408	112
Non Hispanic	White	1-3 years	Vaginal	Mixed feeding	Female	47.7413	153	5.81943	0.793007	163
Non Hispanic	White	1-3 years	Vaginal	Exclusively breastfed	Female	40.7157	122	5.63983	0.798921	136
Non Hispanic	White	1-3 years	Vaginal	Exclusively breastfed	Female	43.9527	122	5.2663	0.757629	130
Hispanic	White	1-3 years	Cesarean	Mixed feeding	Female	65.1426	184	5.85044	0.758365	218
Non Hispanic	White	1-3 years	Cesarean	Mixed feeding	Male	34.8279	105	5.29168	0.781651	108
Non Hispanic	White	1-3 years	Vaginal	Mixed feeding	Female	42.0005	130	5.2749	0.745219	135
Non Hispanic	White	1-3 years	Cesarean	Mixed feeding	Male	60.9476	188	6.43494	0.845004	201
Hispanic	White	1-3 years	Cesarean	Mixed feeding	Female	50.5715	159	5.8592	0.790698	174
Non Hispanic	White	1-3 years	Cesarean	Mixed feeding	Male	60.9249	177	6.32691	0.83189	199
Non Hispanic	White	1-3 years	Vaginal	Mixed feeding	Female	50.9737	147	5.22996	0.716253	165
Non Hispanic	White	1-3 years	Cesarean	Mixed feeding	Female	30.5184	108	5.44112	0.797725	116
Non Hispanic	White	1-3 years	Cesarean	Mixed feeding	Female	36.5212	122	5.30319	0.755801	134
Non Hispanic	White	1-3 years	Vaginal	Formula fed	Female	42.2175	134	5.67493	0.797889	144
Non Hispanic	White	1-3 years	Cesarean	Formula fed	Male	55.7872	153	5.75563	0.789192	162
Non Hispanic	White	1-3 years	Cesarean	Formula fed	Male	44.6033	133	5.56634	0.777576	142
Non Hispanic	White	1-3 years	Vaginal	Mixed feeding	Female	43.3156	137	5.18496	0.72644	148
Non Hispanic	White	1-3 years	Cesarean	Mixed feeding	Female	39.2243	114	5.00422	0.724544	121
Non Hispanic	White	1-3 years	Cesarean	Mixed feeding	Female	36.9319	115	5.39751	0.782531	120
Non Hispanic	White	1-3 years	Cesarean	Mixed feeding	Female	35.4419	98	4.64156	0.689689	105
Non Hispanic	White	1-3 years	Vaginal	Mixed feeding	Male	40.1976	124	5.14331	0.739845	129
Non Hispanic	White	1-3 years	Vaginal	Mixed feeding	Male	53.551	159	5.84635	0.787611	178
Non Hispanic	White	1-3 years	Cesarean	Formula fed	Female	51.6295	158	5.766	0.775509	175
Non Hispanic	White	1-3 years	Cesarean	Mixed feeding	Female	43.0094	113	4.93802	0.7217	115
Non Hispanic	Black	1-3 years	Cesarean	Mixed feeding	Male	94.7585	293	7.21004	0.877739	309
Non Hispanic	Black	1-3 years	Cesarean	Mixed feeding	Male	14.9705	130	5.53443	0.78417	132
Non Hispanic	Black	1-3 years	Cesarean	Mixed feeding	Male	11.9428	90	5.1057	0.786907	90
Non Hispanic	Black	1-3 years	Cesarean	Mixed feeding	Male	11.837	105	5.4512	0.800731	111
Non Hispanic	White	1-3 years	Vaginal	Mixed feeding	Male	53.3759	158	5.92781	0.805938	167
Non Hispanic	White	1-3 years	Cesarean	Formula fed	Female	59.7722	180	6.07102	0.807175	192
Hispanic	White	1-3 years	Vaginal	Mixed feeding	Female	36.8121	112	5.50777	0.794982	119
Hispanic	White	1-3 years	Cesarean	Mixed feeding	Female	33.4901	99	5.2002	0.777639	104
Non Hispanic	White	1-3 years	Cesarean	Formula fed	Male	50.2051	169	6.36	0.851688	175
Non Hispanic	Black	1-3 years	Cesarean	Mixed feeding	Male	96.4024	307	6.92308	0.835284	326
Non Hispanic	White	1-3 years	Cesarean	Formula fed	Male	52.6833	183	6.42003	0.846632	192
Non Hispanic	White	1-3 years	Cesarean	Formula fed	Female	53.7549	175	5.86769	0.776695	186
Non Hispanic	White	1-3 years	Cesarean	Formula fed	Female	53.8933	173	5.97374	0.799406	181
Non Hispanic	White	1-3 years	Cesarean	Mixed feeding	Male	48.6033	132	4.9736	0.697715	145
Non Hispanic	Black	1-3 years	Cesarean	Formula fed	Male	41.2076	148	5.88529	0.804583	160
Non Hispanic	White	1-3 years	Cesarean	Mixed feeding	Male	39.4535	126	5.61509	0.793623	141
Non Hispanic	White	1-3 years	Cesarean	Mixed feeding	Male	42.0923	111	5.38138	0.788766	115
Non Hispanic	Black	1-3 years	Cesarean	Formula fed	Male	56.9667	175	6.13978	0.821132	188
Non Hispanic	White	1-3 years	Cesarean	Mixed feeding	Male	52.1042	141	5.7345	0.798929	146
Non Hispanic	White	1-3 years	Cesarean	Mixed feeding	Male	59.8713	188	6.28649	0.829237	199
Non Hispanic	White	1-3 years	Vaginal	Mixed feeding	Female	33.1265	104	5.33851	0.787494	109
Non Hispanic	White	1-3 years	Vaginal	Formula fed	Male	49.6795	146	5.90756	0.810654	155
Non Hispanic	White	1-3 years	Vaginal	Formula fed	Female	44.7009	144	5.98599	0.831518	147
Non Hispanic	White	1-3 years	Vaginal	Mixed feeding	Female	35.9467	114	5.30384	0.774039	115
Non Hispanic	White	1-3 years	Vaginal	Formula fed	Female	54.5564	171	6.21157	0.833202	181
Non Hispanic	White	1-3 years	Vaginal	Formula fed	Female	41.9877	137	5.2409	0.72506	151
Non Hispanic	Black	1-3 years	Cesarean	Formula fed	Male	84.7289	258	6.72304	0.828611	284
Hispanic	White	1-3 years	Vaginal	Mixed feeding	Female	41.2146	120	5.76631	0.823636	128
Hispanic	White	1-3 years	Cesarean	Mixed feeding	Female	42.6032	123	5.49954	0.78645	133
Non Hispanic	White	1-3 years	Cesarean	Mixed feeding	Female	55.4513	160	5.25152	0.708998	176
Non Hispanic	White	1-3 years	Cesarean	Mixed feeding	Male	46.6519	125	4.6507	0.657521	137
Non Hispanic	White	1-3 years	Cesarean	Mixed feeding	Male	36.056	110	5.58679	0.814422	117
Non Hispanic	White	1-3 years	Cesarean	Mixed feeding	Male	31.745	94	4.92276	0.741385	99
Non Hispanic	White	1-3 years	Vaginal	Mixed feeding	Male	41.3589	123	5.58447	0.79208	130
Non Hispanic	White	1-3 years	Vaginal	Formula fed	Female	42.8763	121	4.93739	0.709485	129
Non Hispanic	White	1-3 years	Vaginal	Mixed feeding	Male	55.2806	175	5.58774	0.741027	197
Non Hispanic	White	1-3 years	Vaginal	Mixed feeding	Male	59.641	171	5.57118	0.751345	181
Non Hispanic	White	1-3 years	Vaginal	Mixed feeding	Male	9.48987	78	5.2385	0.836366	78
Non Hispanic	White	1-3 years	Vaginal	Mixed feeding	Male	9.30803	67	4.83105	0.790582	67
Non Hispanic	White	1-3 years	Vaginal	Mixed feeding	Male	7.87673	53	4.71606	0.824051	53
Non Hispanic	White	1-3 years	Vaginal	Mixed feeding	Male	9.21883	62	3.95355	0.668212	62
Non Hispanic	White	1-3 years	Cesarean	Formula fed	Male	40.4081	105	4.33607	0.632481	118
Non Hispanic	White	1-3 years	Cesarean	Mixed feeding	Male	36.4345	119	5.52541	0.797169	126
Hispanic	White	1-3 years	Cesarean	Mixed feeding	Female	67.2824	236	6.43707	0.81117	253
Non Hispanic	White	1-3 years	Cesarean	Formula fed	Female	54.3022	168	5.65278	0.758459	181
Non Hispanic	White	1-3 years	Vaginal	Formula fed	Female	41.8928	114	5.19353	0.752805	121
Non Hispanic	White	1-3 years	Vaginal	Mixed feeding	Female	49.5322	164	5.80627	0.773665	193
Non Hispanic	White	1-3 years	Vaginal	Mixed feeding	Female	38.3842	118	5.40633	0.780575	125
Hispanic	White	1-3 years	Cesarean	Mixed feeding	Female	75.4389	223	6.32008	0.801421	246
Non Hispanic	White	1-3 years	Cesarean	Formula fed	Female	43.1586	129	5.25691	0.724505	149
Non Hispanic	White	1-3 years	Cesarean	Formula fed	Male	39.752	97	4.29422	0.637197	104
Non Hispanic	White	1-3 years	Cesarean	Mixed feeding	Female	39.7531	110	5.34196	0.785833	114
Non Hispanic	White	1-3 years	Cesarean	Mixed feeding	Male	37.8831	123	5.70637	0.817583	130
Non Hispanic	White	1-3 years	Cesarean	Mixed feeding	Male	40.3775	129	5.50435	0.778098	133
Non Hispanic	Black	1-3 years	Cesarean	Formula fed	Male	34.7187	112	5.50367	0.801811	115
Non Hispanic	White	1-3 years	Vaginal	Mixed feeding	Male	40.9365	128	4.99621	0.706696	138
Non Hispanic	White	1-3 years	Vaginal	Mixed feeding	Female	34.0128	96	5.06149	0.760711	100
Non Hispanic	White	1-3 years	Cesarean	Mixed feeding	Female	34.732	94	5.23308	0.788355	98
Non Hispanic	Black	1-3 years	Cesarean	Formula fed	Male	57.0669	184	6.14349	0.812786	197
Non Hispanic	White	1-3 years	Cesarean	Mixed feeding	Male	60.4352	174	5.90085	0.779189	187
Non Hispanic	White	1-3 years	Cesarean	Formula fed	Male	52.8898	173	6.26189	0.83751	183
Non Hispanic	White	1-3 years	Cesarean	Mixed feeding	Male	62.0247	197	6.43043	0.839039	208
Non Hispanic	White	1-3 years	Cesarean	Mixed feeding	Male	45.0772	136	5.73853	0.807849	138
Non Hispanic	White	1-3 years	Vaginal	Mixed feeding	Male	58.3064	186	6.19494	0.808658	207
Non Hispanic	White	1-3 years	Vaginal	Mixed feeding	Male	50.4548	155	5.70945	0.770276	180
Non Hispanic	White	1-3 years	Cesarean	Mixed feeding	Male	59.1402	164	6.06553	0.808044	184
Non Hispanic	Black	1-3 years	Cesarean	Mixed feeding	Female	39.4644	115	4.70624	0.68283	124
Non Hispanic	Black	1-3 years	Cesarean	Mixed feeding	Female	48.1095	150	5.09201	0.69364	167
Non Hispanic	White	1-3 years	Cesarean	Formula fed	Male	63.4152	206	6.70845	0.870044	216
Non Hispanic	White	1-3 years	Cesarean	Mixed feeding	Female	34.7923	118	5.36669	0.769152	124
Non Hispanic	White	1-3 years	Cesarean	Mixed feeding	Female	43.1423	139	5.82851	0.808867	145
Non Hispanic	White	1-3 years	Vaginal	Exclusively breastfed	Female	44.9573	144	5.23078	0.718048	153
Non Hispanic	White	1-3 years	Cesarean	Mixed feeding	Female	46.4936	132	5.27585	0.734539	151
Non Hispanic	White	1-3 years	Cesarean	Mixed feeding	Female	44.7095	114	5.11542	0.733643	123
Non Hispanic	White	1-3 years	Cesarean	Mixed feeding	Female	9.32357	73	3.80393	0.614006	75
Non Hispanic	White	1-3 years	Cesarean	Mixed feeding	Female	5.64376	30	2.68807	0.545784	30
Non Hispanic	White	1-3 years	Cesarean	Mixed feeding	Female	7.41996	53	3.1967	0.555782	53
Non Hispanic	White	1-3 years	Vaginal	Exclusively breastfed	Female	55.9377	176	5.95668	0.78648	189
Non Hispanic	White	1-3 years	Cesarean	Exclusively breastfed	Female	43.0895	116	5.42228	0.780544	126
Non Hispanic	White	1-3 years	Cesarean	Exclusively breastfed	Male	35.6942	106	5.35897	0.792151	111
Non Hispanic	White	1-3 years	Vaginal	Formula fed	Female	63.0925	213	6.34131	0.817035	229
Non Hispanic	White	1-3 years	Vaginal	Formula fed	Male	44.5586	136	5.55168	0.774694	148
Non Hispanic	White	1-3 years	Vaginal	Formula fed	Female	41.807	129	5.74187	0.809897	135
Non Hispanic	White	1-3 years	Cesarean	Mixed feeding	Male	33.4673	107	4.90114	0.71598	115
Non Hispanic	White	1-3 years	Cesarean	Formula fed	Female	42.0803	132	5.40047	0.770337	137
Non Hispanic	White	1-3 years	Cesarean	Formula fed	Female	36.1998	98	4.90508	0.737913	102
Non Hispanic	White	1-3 years	Vaginal	Mixed feeding	Female	40.7224	126	5.55483	0.797743	130
Non Hispanic	White	1-3 years	Vaginal	Mixed feeding	Male	31.6663	90	5.02311	0.767772	92
Non Hispanic	White	1-3 years	Cesarean	Formula fed	Male	52.7987	135	5.83775	0.816988	145
Non Hispanic	White	1-3 years	Cesarean	Formula fed	Male	48.8506	151	5.52431	0.749346	164
Non Hispanic	White	1-3 years	Vaginal	Mixed feeding	Female	37.1912	135	5.68037	0.799542	139
Non Hispanic	White	1-3 years	Cesarean	Mixed feeding	Male	36.6515	107	5.09223	0.741077	115
Non Hispanic	White	1-3 years	Vaginal	Mixed feeding	Female	33.1155	114	4.78158	0.695436	124
Non Hispanic	White	1-3 years	Vaginal	Mixed feeding	Male	45.2484	128	4.58191	0.64477	141
Non Hispanic	White	1-3 years	Vaginal	Mixed feeding	Female	45.7045	132	5.02632	0.706301	146
Non Hispanic	White	1-3 years	Cesarean	Mixed feeding	Male	36.688	112	5.4701	0.802763	115
Non Hispanic	Black	1-3 years	Cesarean	Mixed feeding	Female	42.9328	127	5.07137	0.715979	136
Non Hispanic	White	1-3 years	Cesarean	Mixed feeding	Male	32.3711	99	5.09884	0.76657	101
Non Hispanic	White	1-3 years	Vaginal	Formula fed	Female	31.9193	86	4.98486	0.777118	88
Non Hispanic	White	1-3 years	Vaginal	Formula fed	Female	60.3704	215	6.40367	0.820028	229
Non Hispanic	White	1-3 years	Cesarean	Mixed feeding	Female	61.7384	194	6.09601	0.799923	207
Non Hispanic	White	1-3 years	Cesarean	Mixed feeding	Male	59.7753	178	5.74868	0.752847	194
Non Hispanic	Black	1-3 years	Cesarean	Mixed feeding	Female	42.3276	126	5.40125	0.757452	142
Non Hispanic	Black	1-3 years	Cesarean	Formula fed	Male	54.1234	175	6.32549	0.845398	183
Non Hispanic	Black	1-3 years	Cesarean	Formula fed	Male	43.2594	141	5.69119	0.784506	154
Non Hispanic	White	1-3 years	Vaginal	Exclusively breastfed	Female	38.2141	110	4.85361	0.712914	114
Non Hispanic	White	1-3 years	Cesarean	Formula fed	Male	41.992	99	4.79286	0.712517	106
Non Hispanic	White	1-3 years	Cesarean	Formula fed	Male	34.329	90	3.86872	0.581775	101
Non Hispanic	White	1-3 years	Vaginal	Exclusively breastfed	Female	55.5131	164	5.40749	0.725757	180
Non Hispanic	White	1-3 years	Vaginal	Formula fed	Male	45.7563	141	5.8214	0.812253	147
Non Hispanic	White	1-3 years	Vaginal	Formula fed	Female	42.6005	134	5.49736	0.770841	146
Non Hispanic	White	1-3 years	Cesarean	Mixed feeding	Female	37.2952	106	5.15422	0.7557	114
Non Hispanic	White	1-3 years	Vaginal	Mixed feeding	Male	56.0598	173	5.88754	0.784803	184
Non Hispanic	White	1-3 years	Cesarean	Mixed feeding	Female	36.9525	96	5.32217	0.799592	98
Non Hispanic	White	1-3 years	Vaginal	Mixed feeding	Male	64.0104	195	5.98558	0.775592	214
Hispanic	White	1-3 years	Cesarean	Mixed feeding	Female	51.9073	149	5.62187	0.770634	162
Hispanic	White	1-3 years	Cesarean	Mixed feeding	Female	78.1389	248	6.39947	0.789118	292
Non Hispanic	White	1-3 years	Cesarean	Mixed feeding	Male	51.5684	156	6.0462	0.821016	164
Non Hispanic	White	1-3 years	Cesarean	Mixed feeding	Male	47.7625	160	5.85969	0.800847	170
Hispanic	White	1-3 years	Cesarean	Mixed feeding	Female	79.4317	234	6.55184	0.814632	268
Hispanic	White	1-3 years	Vaginal	Mixed feeding	Female	43.7476	137	5.69534	0.790671	155
Non Hispanic	White	1-3 years	Vaginal	Mixed feeding	Male	38.3975	105	5.09409	0.750136	113
[truncated: 754 more rows]
