# Supplementary material for: Human microbiome variation associated with race and ethnicity emerges as early as 3 months of age
Source: PLoS Biol. 2023 Aug 17;21(8):e3002230. doi: 10.1371/journal.pbio.3002230 (PMC10434942; doi:10.1371/journal.pbio.3002230)
Supplement: S2 Data — (XLSX) [file pbio.3002230.s041.xlsx]

## Sheet: weighted_mds_full
S2 Data. MDS1 and MDS2 values for weighted UniFrac distances along with metadata shown in Figures 1B, 2B, S1-S9, and S12.
MDS1	MDS2	Study	Sequencing	Primer_set	Ethnicity	Race	Host_age_cat	Host_age_cat2	Host_age_cat3	host_del_route	Breastfeeding	host_sex	forward sequence count
-0.392718	-0.21305	Kim	Illumina MiSeq	515F-806R	Non Hispanic	White	6-12 years	6-12 years	6-12 years	NA	NA	Male	125830
-0.108635	-0.074812	Kim	Illumina MiSeq	515F-806R	Non Hispanic	White	6-12 years	6-12 years	6-12 years	NA	NA	Male	131934
-0.24616	-0.199024	Kim	Illumina MiSeq	515F-806R	Non Hispanic	White	6-12 years	6-12 years	6-12 years	NA	NA	Female	91330
-0.212874	-0.140465	Kim	Illumina MiSeq	515F-806R	Non Hispanic	White	6-12 years	6-12 years	6-12 years	NA	NA	Female	135885
-0.0699986	-0.0940826	Kim	Illumina MiSeq	515F-806R	Non Hispanic	White	6-12 years	6-12 years	6-12 years	NA	NA	Female	122901
-0.30813	-0.178925	Kim	Illumina MiSeq	515F-806R	Non Hispanic	White	NA	NA	NA	NA	NA	Female	135459
-0.461528	-0.227127	Kim	Illumina MiSeq	515F-806R	Non Hispanic	White	6-12 years	6-12 years	6-12 years	NA	NA	Male	105884
-0.157447	-0.130041	Kim	Illumina MiSeq	515F-806R	Non Hispanic	White	NA	NA	NA	NA	NA	Male	133013
-0.149839	-0.140608	Kim	Illumina MiSeq	515F-806R	Non Hispanic	White	6-12 years	6-12 years	6-12 years	NA	NA	Female	71872
-0.130999	-0.11235	Kim	Illumina MiSeq	515F-806R	Non Hispanic	White	6-12 years	6-12 years	6-12 years	NA	NA	Male	75649
-0.157897	-0.149085	Kim	Illumina MiSeq	515F-806R	Non Hispanic	White	NA	NA	NA	NA	NA	Female	158832
-0.301482	-0.189337	Kim	Illumina MiSeq	515F-806R	Non Hispanic	White	NA	NA	NA	NA	NA	Male	135306
-0.198495	-0.17477	Kim	Illumina MiSeq	515F-806R	Non Hispanic	White	NA	NA	NA	NA	NA	Female	121437
-0.323408	-0.188322	Kim	Illumina MiSeq	515F-806R	Non Hispanic	White	6-12 years	6-12 years	6-12 years	NA	NA	Male	111500
-0.31127	-0.204276	Kim	Illumina MiSeq	515F-806R	Non Hispanic	White	6-12 years	6-12 years	6-12 years	NA	NA	Male	111291
-0.477994	-0.239329	Kim	Illumina MiSeq	515F-806R	Non Hispanic	White	6-12 years	6-12 years	6-12 years	NA	NA	Male	19742
-0.158821	-0.139966	Kim	Illumina MiSeq	515F-806R	Non Hispanic	White	6-12 years	6-12 years	6-12 years	NA	NA	Male	123104
-0.188306	-0.169802	Kim	Illumina MiSeq	515F-806R	Non Hispanic	White	6-12 years	6-12 years	6-12 years	NA	NA	Female	76885
-0.132909	-0.0964737	Kim	Illumina MiSeq	515F-806R	Non Hispanic	White	6-12 years	6-12 years	6-12 years	NA	NA	Female	110647
-0.464318	-0.238283	Kim	Illumina MiSeq	515F-806R	Non Hispanic	White	NA	NA	NA	NA	NA	Male	119877
-0.238896	-0.194758	Kim	Illumina MiSeq	515F-806R	Hispanic	White	6-12 years	6-12 years	6-12 years	NA	NA	Male	100437
-0.255759	-0.037172	Kim	Illumina MiSeq	515F-806R	Hispanic	White	NA	NA	NA	NA	NA	Male	110960
-0.187665	-0.0452525	Kim	Illumina MiSeq	515F-806R	Non Hispanic	White	6-12 years	6-12 years	6-12 years	NA	NA	Male	87205
-0.168739	-0.106974	Kim	Illumina MiSeq	515F-806R	Hispanic	White	NA	NA	NA	NA	NA	Male	118180
-0.181142	-0.0771057	Kim	Illumina MiSeq	515F-806R	Hispanic	White	6-12 years	6-12 years	6-12 years	NA	NA	Female	193565
-0.165989	-0.143687	Kim	Illumina MiSeq	515F-806R	Hispanic	White	6-12 years	6-12 years	6-12 years	NA	NA	Female	190702
-0.33378	-0.177614	Kim	Illumina MiSeq	515F-806R	Non Hispanic	White	NA	NA	NA	NA	NA	Male	199553
-0.30545	-0.200881	Kim	Illumina MiSeq	515F-806R	Non Hispanic	White	6-12 years	6-12 years	6-12 years	NA	NA	Female	197056
-0.353445	-0.179049	Kim	Illumina MiSeq	515F-806R	Hispanic	White	NA	NA	NA	NA	NA	Female	177638
-0.340922	-0.218451	Kim	Illumina MiSeq	515F-806R	Non Hispanic	White	6-12 years	6-12 years	6-12 years	NA	NA	Male	172478
-0.232947	-0.107615	Kim	Illumina MiSeq	515F-806R	Non Hispanic	White	6-12 years	6-12 years	6-12 years	NA	NA	Male	138279
-0.143704	-0.123745	Kim	Illumina MiSeq	515F-806R	Non Hispanic	Black	NA	NA	NA	NA	NA	Male	186058
-0.50655	-0.237178	Kim	Illumina MiSeq	515F-806R	Non Hispanic	Asian/Pacific Islander	6-12 years	6-12 years	6-12 years	NA	NA	Male	171587
-0.115594	-0.128076	Kim	Illumina MiSeq	515F-806R	Hispanic	White	6-12 years	6-12 years	6-12 years	NA	NA	Female	183635
-0.162901	-0.145852	Kim	Illumina MiSeq	515F-806R	Hispanic	White	6-12 years	6-12 years	6-12 years	NA	NA	Female	207980
-0.223892	-0.185704	Kim	Illumina MiSeq	515F-806R	Non Hispanic	White	6-12 years	6-12 years	6-12 years	NA	NA	Male	187507
-0.183884	-0.078518	Herman	Roche-454	515F-806R	Hispanic	White	6-12 years	6-12 years	6-12 years	NA	Exclusively breastfed	Female	11737
-0.0517553	-0.0344729	Herman	Roche-454	515F-806R	Hispanic	White	6-12 years	6-12 years	6-12 years	NA	Exclusively breastfed	Female	14756
-0.0504711	-0.0435926	Herman	Roche-454	515F-806R	Hispanic	White	6-12 years	6-12 years	6-12 years	NA	Exclusively breastfed	Female	11085
-0.198889	-0.160397	Herman	Roche-454	515F-806R	Hispanic	White	3-6 years	3-6 years	3-6 years	NA	Exclusively breastfed	Male	97250
-0.217609	-0.144368	Herman	Roche-454	515F-806R	Hispanic	White	3-6 years	3-6 years	3-6 years	NA	Exclusively breastfed	Male	11702
-0.110337	-0.0457151	Herman	Roche-454	515F-806R	Hispanic	White	6-12 years	6-12 years	6-12 years	NA	Exclusively breastfed	Female	16910
-0.210746	-0.109779	Herman	Roche-454	515F-806R	Hispanic	White	6-12 years	6-12 years	6-12 years	NA	Exclusively breastfed	Female	14790
-0.231667	-0.130934	Herman	Roche-454	515F-806R	Hispanic	White	6-12 years	6-12 years	6-12 years	NA	Exclusively breastfed	Female	12098
-0.329245	-0.154605	Herman	Roche-454	515F-806R	Hispanic	White	3-6 years	3-6 years	3-6 years	NA	Formula fed	Male	8087
-0.29626	-0.160734	Herman	Roche-454	515F-806R	Hispanic	White	3-6 years	3-6 years	3-6 years	NA	Formula fed	Male	8820
-0.164081	-0.13817	Herman	Roche-454	515F-806R	Hispanic	White	3-6 years	3-6 years	3-6 years	NA	Formula fed	Male	10021
-0.154931	-0.152369	Herman	Roche-454	515F-806R	Hispanic	White	6-12 years	6-12 years	6-12 years	NA	Formula fed	Male	12775
-0.258841	-0.175029	Herman	Roche-454	515F-806R	Hispanic	White	6-12 years	6-12 years	6-12 years	NA	Formula fed	Male	12268
-0.229823	-0.168407	Herman	Roche-454	515F-806R	Hispanic	White	6-12 years	6-12 years	6-12 years	NA	Formula fed	Male	23151
-0.148599	-0.100005	Herman	Roche-454	515F-806R	Non Hispanic	White	3-6 years	3-6 years	3-6 years	NA	Exclusively breastfed	Female	14241
-0.307793	-0.170457	Herman	Roche-454	515F-806R	Hispanic	White	3-6 years	3-6 years	3-6 years	NA	Formula fed	Male	21137
-0.0789264	-0.0787261	Herman	Roche-454	515F-806R	Non Hispanic	Asian/Pacific Islander	3-6 years	3-6 years	3-6 years	NA	Exclusively breastfed	Female	13370
-0.120661	-0.0951589	Herman	Roche-454	515F-806R	Non Hispanic	Asian/Pacific Islander	3-6 years	3-6 years	3-6 years	NA	Exclusively breastfed	Female	19900
-0.0409298	-0.0502143	Herman	Roche-454	515F-806R	Non Hispanic	Asian/Pacific Islander	3-6 years	3-6 years	3-6 years	NA	Exclusively breastfed	Female	17632
-0.195039	-0.151013	Herman	Roche-454	515F-806R	Hispanic	White	3-6 years	3-6 years	3-6 years	NA	Exclusively breastfed	Female	8858
-0.306795	-0.159876	Herman	Roche-454	515F-806R	Hispanic	White	3-6 years	3-6 years	3-6 years	NA	Exclusively breastfed	Female	8249
-0.0888546	-0.0713308	Herman	Roche-454	515F-806R	Non Hispanic	White	1-3 years	1-3 years	1-3 years	NA	Exclusively breastfed	Male	9900
-0.23563	-0.142319	Herman	Roche-454	515F-806R	Non Hispanic	White	1-3 years	1-3 years	1-3 years	NA	Exclusively breastfed	Male	14864
-0.162132	-0.120946	Herman	Roche-454	515F-806R	Non Hispanic	White	1-3 years	1-3 years	1-3 years	NA	Exclusively breastfed	Male	13123
-0.282855	-0.195275	Herman	Roche-454	515F-806R	Non Hispanic	White	3-6 years	3-6 years	3-6 years	NA	Exclusively breastfed	Male	13806
-0.359013	-0.190534	Herman	Roche-454	515F-806R	Non Hispanic	White	3-6 years	3-6 years	3-6 years	NA	Exclusively breastfed	Male	8648
-0.343677	-0.194969	Herman	Roche-454	515F-806R	Non Hispanic	White	3-6 years	3-6 years	3-6 years	NA	Exclusively breastfed	Male	8649
-0.241434	-0.148356	Herman	Roche-454	515F-806R	Non Hispanic	Asian/Pacific Islander	3-6 years	3-6 years	3-6 years	NA	Formula fed	Female	16082
-0.302087	-0.118901	Herman	Roche-454	515F-806R	Non Hispanic	Asian/Pacific Islander	3-6 years	3-6 years	3-6 years	NA	Formula fed	Female	15773
-0.123634	-0.0922233	Herman	Roche-454	515F-806R	Non Hispanic	Asian/Pacific Islander	3-6 years	3-6 years	3-6 years	NA	Formula fed	Female	12855
-0.0667697	0.049706	Herman	Roche-454	515F-806R	Hispanic	White	1-3 years	1-3 years	1-3 years	NA	Formula fed	Male	19370
-0.231088	-0.148257	Herman	Roche-454	515F-806R	Hispanic	White	3-6 years	3-6 years	3-6 years	NA	Exclusively breastfed	Female	13131
-0.310425	-0.199025	Herman	Roche-454	515F-806R	Hispanic	White	3-6 years	3-6 years	3-6 years	NA	Exclusively breastfed	Female	12208
-0.368884	-0.215577	Herman	Roche-454	515F-806R	Hispanic	White	3-6 years	3-6 years	3-6 years	NA	Exclusively breastfed	Female	12654
-0.109745	-0.110988	Herman	Roche-454	515F-806R	Hispanic	White	1-3 years	1-3 years	1-3 years	NA	Exclusively breastfed	Male	22251
-0.226569	-0.159446	Herman	Roche-454	515F-806R	Non Hispanic	White	3-6 years	3-6 years	3-6 years	NA	Exclusively breastfed	Male	10475
-0.238839	-0.16391	Herman	Roche-454	515F-806R	Non Hispanic	White	3-6 years	3-6 years	3-6 years	NA	Exclusively breastfed	Male	13790
-0.22965	-0.153524	Herman	Roche-454	515F-806R	Non Hispanic	White	3-6 years	3-6 years	3-6 years	NA	Exclusively breastfed	Male	12310
-0.232764	-0.134839	Herman	Roche-454	515F-806R	Hispanic	White	3-6 years	3-6 years	3-6 years	NA	Exclusively breastfed	Female	11992
-0.463133	-0.179531	Herman	Roche-454	515F-806R	Hispanic	White	3-6 years	3-6 years	3-6 years	NA	Exclusively breastfed	Female	10278
-0.45461	-0.188715	Herman	Roche-454	515F-806R	Hispanic	White	3-6 years	3-6 years	3-6 years	NA	Exclusively breastfed	Female	11041
-0.374508	-0.206831	Herman	Roche-454	515F-806R	Hispanic	White	6-12 years	6-12 years	6-12 years	NA	Exclusively breastfed	Female	18662
-0.328268	-0.1902	Herman	Roche-454	515F-806R	Hispanic	White	6-12 years	6-12 years	6-12 years	NA	Exclusively breastfed	Female	15779
-0.298844	-0.189593	Herman	Roche-454	515F-806R	Hispanic	White	6-12 years	6-12 years	6-12 years	NA	Exclusively breastfed	Female	15648
-0.360345	-0.221586	Herman	Roche-454	515F-806R	Hispanic	White	1-3 years	1-3 years	1-3 years	NA	Formula fed	Female	13419
-0.334337	-0.21895	Herman	Roche-454	515F-806R	Hispanic	White	1-3 years	1-3 years	1-3 years	NA	Formula fed	Female	13020
-0.293925	-0.165456	Herman	Roche-454	515F-806R	Hispanic	White	1-3 years	1-3 years	1-3 years	NA	Formula fed	Female	11126
-0.115038	-0.102723	Herman	Roche-454	515F-806R	Non Hispanic	White	3-6 years	3-6 years	3-6 years	NA	Exclusively breastfed	Female	12815
-0.0689413	-0.062483	Herman	Roche-454	515F-806R	Non Hispanic	White	3-6 years	3-6 years	3-6 years	NA	Exclusively breastfed	Female	12235
-0.277898	-0.145541	Herman	Roche-454	515F-806R	Hispanic	White	3-6 years	3-6 years	3-6 years	NA	Exclusively breastfed	Male	10955
-0.321593	-0.144069	Herman	Roche-454	515F-806R	Hispanic	White	3-6 years	3-6 years	3-6 years	NA	Exclusively breastfed	Male	7259
-0.226859	-0.164321	Herman	Roche-454	515F-806R	Hispanic	White	3-6 years	3-6 years	3-6 years	NA	Exclusively breastfed	Male	10329
-0.0131035	-0.0451042	Herman	Roche-454	515F-806R	Hispanic	White	3-6 years	3-6 years	3-6 years	NA	Exclusively breastfed	Female	9459
-0.273103	-0.177611	Herman	Roche-454	515F-806R	Hispanic	White	3-6 years	3-6 years	3-6 years	NA	Exclusively breastfed	Female	10444
-0.296037	-0.175197	Herman	Roche-454	515F-806R	Hispanic	White	3-6 years	3-6 years	3-6 years	NA	Exclusively breastfed	Female	9453
-0.198641	-0.115084	Herman	Roche-454	515F-806R	Hispanic	White	3-6 years	3-6 years	3-6 years	NA	Exclusively breastfed	Male	10261
-0.466102	-0.191831	Herman	Roche-454	515F-806R	Hispanic	White	3-6 years	3-6 years	3-6 years	NA	Exclusively breastfed	Male	12556
-0.297984	-0.132804	Herman	Roche-454	515F-806R	Hispanic	White	3-6 years	3-6 years	3-6 years	NA	Exclusively breastfed	Male	12387
-0.0344601	-0.023369	Herman	Roche-454	515F-806R	Non Hispanic	White	3-6 years	3-6 years	3-6 years	NA	Exclusively breastfed	Male	11879
-0.154252	-0.104823	Herman	Roche-454	515F-806R	Non Hispanic	White	3-6 years	3-6 years	3-6 years	NA	Exclusively breastfed	Male	12132
-0.101953	-0.100102	Herman	Roche-454	515F-806R	Non Hispanic	White	3-6 years	3-6 years	3-6 years	NA	Exclusively breastfed	Male	19009
-0.0584054	0.010129	Herman	Roche-454	515F-806R	Non Hispanic	White	3-6 years	3-6 years	3-6 years	NA	Exclusively breastfed	Female	11610
-0.10787	-0.120663	Herman	Roche-454	515F-806R	Non Hispanic	White	3-6 years	3-6 years	3-6 years	NA	Exclusively breastfed	Female	14293
-0.299048	-0.149688	Herman	Roche-454	515F-806R	Non Hispanic	White	3-6 years	3-6 years	3-6 years	NA	Exclusively breastfed	Female	11204
-0.214381	-0.141338	Herman	Roche-454	515F-806R	Non Hispanic	White	3-6 years	3-6 years	3-6 years	NA	Exclusively breastfed	Female	16228
-0.236097	-0.164555	Herman	Roche-454	515F-806R	Non Hispanic	White	3-6 years	3-6 years	3-6 years	NA	Exclusively breastfed	Female	22285
-0.277757	-0.14744	Herman	Roche-454	515F-806R	Non Hispanic	White	3-6 years	3-6 years	3-6 years	NA	Exclusively breastfed	Female	13455
-0.00103725	-0.016318	Herman	Roche-454	515F-806R	Non Hispanic	White	1-3 years	1-3 years	1-3 years	NA	Exclusively breastfed	Female	9727
-0.041382	0.00025579	Herman	Roche-454	515F-806R	Non Hispanic	White	1-3 years	1-3 years	1-3 years	NA	Exclusively breastfed	Female	13706
-0.0329168	-0.0507504	Herman	Roche-454	515F-806R	Non Hispanic	White	1-3 years	1-3 years	1-3 years	NA	Exclusively breastfed	Female	7952
-0.11632	-0.0920219	Herman	Roche-454	515F-806R	Hispanic	White	3-6 years	3-6 years	3-6 years	NA	Exclusively breastfed	Female	10862
-0.143437	-0.11087	Herman	Roche-454	515F-806R	Hispanic	White	3-6 years	3-6 years	3-6 years	NA	Exclusively breastfed	Female	8890
-0.304735	-0.143591	Herman	Roche-454	515F-806R	Hispanic	White	3-6 years	3-6 years	3-6 years	NA	Exclusively breastfed	Female	13217
-0.0618019	-0.0784978	Herman	Roche-454	515F-806R	Hispanic	White	6-12 years	6-12 years	6-12 years	NA	Exclusively breastfed	Male	18041
-0.108039	-0.112942	Herman	Roche-454	515F-806R	Hispanic	White	6-12 years	6-12 years	6-12 years	NA	Exclusively breastfed	Male	21555
-0.151972	-0.138237	Herman	Roche-454	515F-806R	Hispanic	White	6-12 years	6-12 years	6-12 years	NA	Exclusively breastfed	Male	25251
-0.0830958	-0.0734494	Herman	Roche-454	515F-806R	Hispanic	White	6-12 years	6-12 years	6-12 years	NA	Exclusively breastfed	Female	9842
-0.0987314	-0.111683	Herman	Roche-454	515F-806R	Hispanic	White	6-12 years	6-12 years	6-12 years	NA	Exclusively breastfed	Female	15623
-0.128848	-0.074092	Herman	Roche-454	515F-806R	Hispanic	White	6-12 years	6-12 years	6-12 years	NA	Exclusively breastfed	Female	14256
-0.0629009	-0.0675824	Herman	Roche-454	515F-806R	Non Hispanic	White	3-6 years	3-6 years	3-6 years	NA	Exclusively breastfed	Female	16667
-0.0608259	-0.0727462	Herman	Roche-454	515F-806R	Non Hispanic	White	3-6 years	3-6 years	3-6 years	NA	Exclusively breastfed	Female	9854
-0.0802547	-0.0913429	Herman	Roche-454	515F-806R	Non Hispanic	White	3-6 years	3-6 years	3-6 years	NA	Exclusively breastfed	Female	12811
-0.0823481	-0.0773756	Herman	Roche-454	515F-806R	Hispanic	White	3-6 years	3-6 years	3-6 years	NA	Exclusively breastfed	Female	10421
-0.279862	-0.185379	Herman	Roche-454	515F-806R	Hispanic	White	3-6 years	3-6 years	3-6 years	NA	Formula fed	Female	18183
-0.27932	-0.158338	Herman	Roche-454	515F-806R	Hispanic	White	6-12 years	6-12 years	6-12 years	NA	Formula fed	Male	22170
-0.211962	-0.0388826	Herman	Roche-454	515F-806R	Hispanic	White	1-3 years	1-3 years	1-3 years	NA	Exclusively breastfed	Male	12198
-0.0494352	-0.0137021	Herman	Roche-454	515F-806R	Hispanic	White	1-3 years	1-3 years	1-3 years	NA	Exclusively breastfed	Male	13785
-0.259232	-0.148232	Herman	Roche-454	515F-806R	Hispanic	White	1-3 years	1-3 years	1-3 years	NA	Exclusively breastfed	Male	19259
-0.0874271	-0.0593475	Herman	Roche-454	515F-806R	Hispanic	White	1-3 years	1-3 years	1-3 years	NA	Exclusively breastfed	Female	11354
-0.0304659	-0.0413477	Herman	Roche-454	515F-806R	Hispanic	White	1-3 years	1-3 years	1-3 years	NA	Exclusively breastfed	Female	13859
-0.234112	-0.157631	Herman	Roche-454	515F-806R	Hispanic	White	1-3 years	1-3 years	1-3 years	NA	Exclusively breastfed	Female	12348
-0.24476	-0.130963	Herman	Roche-454	515F-806R	Hispanic	White	3-6 years	3-6 years	3-6 years	NA	Exclusively breastfed	Female	17555
-0.351791	-0.0854871	Herman	Roche-454	515F-806R	Hispanic	White	3-6 years	3-6 years	3-6 years	NA	Exclusively breastfed	Female	25853
-0.266566	-0.125992	Herman	Roche-454	515F-806R	Hispanic	White	3-6 years	3-6 years	3-6 years	NA	Exclusively breastfed	Female	20954
-0.0135743	0.000166935	Herman	Roche-454	515F-806R	Hispanic	White	3-6 years	3-6 years	3-6 years	NA	Exclusively breastfed	Female	13426
-0.0146616	-0.00629875	Herman	Roche-454	515F-806R	Hispanic	White	3-6 years	3-6 years	3-6 years	NA	Exclusively breastfed	Female	12899
-0.0146307	0.00690611	Herman	Roche-454	515F-806R	Hispanic	White	3-6 years	3-6 years	3-6 years	NA	Exclusively breastfed	Female	12442
-0.0851548	-0.0908697	Herman	Roche-454	515F-806R	Non Hispanic	Asian/Pacific Islander	1-3 years	1-3 years	1-3 years	NA	Exclusively breastfed	Male	24824
-0.0897853	-0.111483	Herman	Roche-454	515F-806R	Non Hispanic	Asian/Pacific Islander	1-3 years	1-3 years	1-3 years	NA	Exclusively breastfed	Male	16021
-0.129515	-0.126528	Herman	Roche-454	515F-806R	Non Hispanic	Asian/Pacific Islander	1-3 years	1-3 years	1-3 years	NA	Exclusively breastfed	Male	33931
-0.567489	-0.230172	Herman	Roche-454	515F-806R	Non Hispanic	Asian/Pacific Islander	3-6 years	3-6 years	3-6 years	NA	Exclusively breastfed	Female	12049
-0.440288	-0.207574	Herman	Roche-454	515F-806R	Non Hispanic	Asian/Pacific Islander	3-6 years	3-6 years	3-6 years	NA	Exclusively breastfed	Female	14254
-0.252841	-0.186697	Herman	Roche-454	515F-806R	Non Hispanic	Asian/Pacific Islander	3-6 years	3-6 years	3-6 years	NA	Exclusively breastfed	Female	16958
-0.213487	-0.151299	Herman	Roche-454	515F-806R	Non Hispanic	Asian/Pacific Islander	3-6 years	3-6 years	3-6 years	NA	Exclusively breastfed	Male	10567
-0.184626	0.00576493	Herman	Roche-454	515F-806R	Non Hispanic	Asian/Pacific Islander	3-6 years	3-6 years	3-6 years	NA	Exclusively breastfed	Male	11430
-0.295684	-0.153441	Herman	Roche-454	515F-806R	Non Hispanic	Asian/Pacific Islander	3-6 years	3-6 years	3-6 years	NA	Exclusively breastfed	Male	11554
-0.140418	-0.130287	Herman	Roche-454	515F-806R	Non Hispanic	Asian/Pacific Islander	3-6 years	3-6 years	3-6 years	NA	Exclusively breastfed	Female	14358
-0.0969072	-0.0819119	Herman	Roche-454	515F-806R	Non Hispanic	Asian/Pacific Islander	1-3 years	1-3 years	1-3 years	NA	Exclusively breastfed	Female	14022
-0.080063	-0.0880865	Herman	Roche-454	515F-806R	Non Hispanic	Asian/Pacific Islander	1-3 years	1-3 years	1-3 years	NA	Exclusively breastfed	Female	12419
-0.14792	-0.0329508	Herman	Roche-454	515F-806R	Non Hispanic	Asian/Pacific Islander	1-3 years	1-3 years	1-3 years	NA	Exclusively breastfed	Female	19836
-0.154681	-0.148077	Herman	Roche-454	515F-806R	Hispanic	White	3-6 years	3-6 years	3-6 years	NA	Exclusively breastfed	Female	13429
-0.237234	-0.186787	Herman	Roche-454	515F-806R	Hispanic	White	3-6 years	3-6 years	3-6 years	NA	Exclusively breastfed	Female	12867
-0.287914	-0.165691	Herman	Roche-454	515F-806R	Hispanic	White	3-6 years	3-6 years	3-6 years	NA	Exclusively breastfed	Female	15081
-0.266391	-0.112013	Herman	Roche-454	515F-806R	Non Hispanic	White	1-3 years	1-3 years	1-3 years	NA	Exclusively breastfed	Female	14489
-0.0437464	-0.0508441	Herman	Roche-454	515F-806R	Non Hispanic	White	1-3 years	1-3 years	1-3 years	NA	Exclusively breastfed	Female	19596
-0.171869	-0.143765	Herman	Roche-454	515F-806R	Non Hispanic	White	1-3 years	1-3 years	1-3 years	NA	Exclusively breastfed	Female	13609
-0.102656	-0.113163	Herman	Roche-454	515F-806R	Non Hispanic	Black	3-6 years	3-6 years	3-6 years	NA	Exclusively breastfed	Male	11653
-0.268642	-0.196305	Herman	Roche-454	515F-806R	Non Hispanic	Black	3-6 years	3-6 years	3-6 years	NA	Exclusively breastfed	Male	11873
-0.1628	-0.155248	Herman	Roche-454	515F-806R	Non Hispanic	Black	3-6 years	3-6 years	3-6 years	NA	Exclusively breastfed	Male	9557
-0.076315	-0.0673892	Herman	Roche-454	515F-806R	Hispanic	White	3-6 years	3-6 years	3-6 years	NA	Formula fed	Male	15230
-0.125975	-0.11275	Herman	Roche-454	515F-806R	Hispanic	White	3-6 years	3-6 years	3-6 years	NA	Formula fed	Male	10975
-0.0754564	-0.0842874	Herman	Roche-454	515F-806R	Hispanic	White	3-6 years	3-6 years	3-6 years	NA	Formula fed	Male	7610
-0.170862	-0.137834	Herman	Roche-454	515F-806R	Hispanic	White	3-6 years	3-6 years	3-6 years	NA	Formula fed	Female	12685
-0.112525	-0.117413	Herman	Roche-454	515F-806R	Hispanic	White	3-6 years	3-6 years	3-6 years	NA	Formula fed	Female	13521
-0.35402	-0.190761	Herman	Roche-454	515F-806R	Hispanic	White	3-6 years	3-6 years	3-6 years	NA	Formula fed	Female	17260
-0.246057	-0.0918968	Herman	Roche-454	515F-806R	Non Hispanic	Black	6-12 years	6-12 years	6-12 years	NA	Exclusively breastfed	Female	27295
-0.279871	-0.135426	Herman	Roche-454	515F-806R	Non Hispanic	Black	6-12 years	6-12 years	6-12 years	NA	Exclusively breastfed	Female	30845
-0.163459	-0.150654	Herman	Roche-454	515F-806R	Non Hispanic	Black	6-12 years	6-12 years	6-12 years	NA	Exclusively breastfed	Female	13949
-0.0351894	-0.0470518	Herman	Roche-454	515F-806R	Hispanic	White	3-6 years	3-6 years	3-6 years	NA	Formula fed	Male	10351
-0.141267	-0.126035	Herman	Roche-454	515F-806R	Hispanic	White	3-6 years	3-6 years	3-6 years	NA	Formula fed	Male	17873
-0.0551218	-0.0937668	Herman	Roche-454	515F-806R	Hispanic	White	1-3 years	1-3 years	1-3 years	NA	Formula fed	Male	18536
-0.150601	-0.145386	Herman	Roche-454	515F-806R	Hispanic	White	1-3 years	1-3 years	1-3 years	NA	Formula fed	Male	13704
-0.100307	-0.0950921	Herman	Roche-454	515F-806R	Hispanic	White	1-3 years	1-3 years	1-3 years	NA	Formula fed	Male	15161
-0.119629	-0.132867	Herman	Roche-454	515F-806R	Hispanic	White	3-6 years	3-6 years	3-6 years	NA	Formula fed	Female	16773
-0.0673481	-0.0723452	Herman	Roche-454	515F-806R	Hispanic	White	3-6 years	3-6 years	3-6 years	NA	Formula fed	Female	18573
-0.0993669	-0.105171	Herman	Roche-454	515F-806R	Hispanic	White	3-6 years	3-6 years	3-6 years	NA	Formula fed	Female	22151
-0.183274	-0.140025	Herman	Roche-454	515F-806R	Hispanic	White	6-12 years	6-12 years	6-12 years	NA	Exclusively breastfed	Male	22508
-0.110789	-0.107794	Herman	Roche-454	515F-806R	Hispanic	White	6-12 years	6-12 years	6-12 years	NA	Exclusively breastfed	Male	16794
-0.18968	-0.136506	Herman	Roche-454	515F-806R	Hispanic	White	6-12 years	6-12 years	6-12 years	NA	Exclusively breastfed	Male	13551
-0.106921	0.177302	Herman	Roche-454	515F-806R	Non Hispanic	Asian/Pacific Islander	1-3 years	1-3 years	1-3 years	NA	Formula fed	Female	11132
-0.0395128	-0.0435065	Herman	Roche-454	515F-806R	Non Hispanic	Asian/Pacific Islander	1-3 years	1-3 years	1-3 years	NA	Formula fed	Female	20773
-0.0243624	0.0116739	Herman	Roche-454	515F-806R	Non Hispanic	Asian/Pacific Islander	1-3 years	1-3 years	1-3 years	NA	Formula fed	Female	12203
-0.116323	-0.108109	Herman	Roche-454	515F-806R	Non Hispanic	White	NA	NA	NA	NA	Exclusively breastfed	Female	16017
-0.179506	-0.11245	Herman	Roche-454	515F-806R	Non Hispanic	White	NA	NA	NA	NA	Exclusively breastfed	Female	16773
-0.0799651	-0.102294	Herman	Roche-454	515F-806R	Non Hispanic	White	NA	NA	NA	NA	Exclusively breastfed	Female	15048
-0.15349	-0.0895066	Herman	Roche-454	515F-806R	Hispanic	White	3-6 years	3-6 years	3-6 years	NA	Formula fed	Male	9095
-0.183797	-0.0792494	Herman	Roche-454	515F-806R	Hispanic	White	3-6 years	3-6 years	3-6 years	NA	Formula fed	Male	13852
-0.167964	0.00570646	Herman	Roche-454	515F-806R	Hispanic	White	3-6 years	3-6 years	3-6 years	NA	Formula fed	Male	13587
-0.058544	-0.0727655	Herman	Roche-454	515F-806R	Hispanic	White	3-6 years	3-6 years	3-6 years	NA	Exclusively breastfed	Female	16854
-0.268817	-0.136378	Herman	Roche-454	515F-806R	Hispanic	White	3-6 years	3-6 years	3-6 years	NA	Exclusively breastfed	Female	18633
-0.173555	-0.119748	Herman	Roche-454	515F-806R	Hispanic	White	3-6 years	3-6 years	3-6 years	NA	Exclusively breastfed	Female	10546
-0.213613	-0.123488	Herman	Roche-454	515F-806R	Hispanic	White	3-6 years	3-6 years	3-6 years	NA	Exclusively breastfed	Female	13151
-0.173561	-0.148428	Herman	Roche-454	515F-806R	Hispanic	White	3-6 years	3-6 years	3-6 years	NA	Formula fed	Female	18273
-0.068993	0.0193806	Herman	Roche-454	515F-806R	Hispanic	White	3-6 years	3-6 years	3-6 years	NA	Formula fed	Female	15124
-0.173496	0.1039	Herman	Roche-454	515F-806R	Hispanic	White	3-6 years	3-6 years	3-6 years	NA	Formula fed	Female	7156
-0.167908	-0.138853	Herman	Roche-454	515F-806R	Non Hispanic	White	1-3 years	1-3 years	1-3 years	NA	Exclusively breastfed	Female	10511
-0.279523	-0.204366	Herman	Roche-454	515F-806R	Non Hispanic	White	1-3 years	1-3 years	1-3 years	NA	Exclusively breastfed	Female	7547
-0.196951	-0.166483	Herman	Roche-454	515F-806R	Non Hispanic	White	1-3 years	1-3 years	1-3 years	NA	Exclusively breastfed	Female	12757
-0.132914	-0.0945141	Herman	Roche-454	515F-806R	Non Hispanic	White	1-3 years	1-3 years	1-3 years	NA	Exclusively breastfed	Male	17930
-0.195009	-0.13436	Herman	Roche-454	515F-806R	Non Hispanic	White	1-3 years	1-3 years	1-3 years	NA	Exclusively breastfed	Male	12854
-0.309414	-0.150571	Herman	Roche-454	515F-806R	Non Hispanic	White	1-3 years	1-3 years	1-3 years	NA	Exclusively breastfed	Male	16360
-0.28576	-0.158308	Herman	Roche-454	515F-806R	Non Hispanic	White	1-3 years	1-3 years	1-3 years	NA	Exclusively breastfed	Female	51412
-0.0896043	-0.10878	Herman	Roche-454	515F-806R	Non Hispanic	White	1-3 years	1-3 years	1-3 years	NA	Exclusively breastfed	Female	8844
-0.130556	-0.121344	Herman	Roche-454	515F-806R	Non Hispanic	White	1-3 years	1-3 years	1-3 years	NA	Exclusively breastfed	Female	11680
-0.238731	-0.16659	Herman	Roche-454	515F-806R	Non Hispanic	White	6-12 years	6-12 years	6-12 years	NA	Exclusively breastfed	Female	12874
-0.274366	-0.175141	Herman	Roche-454	515F-806R	Non Hispanic	White	6-12 years	6-12 years	6-12 years	NA	Exclusively breastfed	Female	6957
-0.229145	-0.164336	Herman	Roche-454	515F-806R	Non Hispanic	White	6-12 years	6-12 years	6-12 years	NA	Exclusively breastfed	Female	6441
-0.171237	-0.140947	Herman	Roche-454	515F-806R	Hispanic	White	3-6 years	3-6 years	3-6 years	NA	Formula fed	Male	9590
-0.253019	-0.157976	Herman	Roche-454	515F-806R	Hispanic	White	3-6 years	3-6 years	3-6 years	NA	Formula fed	Male	12562
-0.206679	-0.148936	Herman	Roche-454	515F-806R	Hispanic	White	3-6 years	3-6 years	3-6 years	NA	Formula fed	Male	14542
-0.12358	-0.118007	Herman	Roche-454	515F-806R	Hispanic	White	3-6 years	3-6 years	3-6 years	NA	Exclusively breastfed	Male	15867
-0.0750808	-0.090731	Herman	Roche-454	515F-806R	Hispanic	White	3-6 years	3-6 years	3-6 years	NA	Exclusively breastfed	Male	13399
-0.287724	-0.167254	Herman	Roche-454	515F-806R	Hispanic	White	3-6 years	3-6 years	3-6 years	NA	Exclusively breastfed	Male	10556
-0.207415	-0.151203	Herman	Roche-454	515F-806R	Hispanic	White	6-12 years	6-12 years	6-12 years	NA	Exclusively breastfed	Female	11365
-0.225586	-0.1339	Herman	Roche-454	515F-806R	Hispanic	White	6-12 years	6-12 years	6-12 years	NA	Exclusively breastfed	Female	14427
-0.195629	-0.161708	Herman	Roche-454	515F-806R	Hispanic	White	6-12 years	6-12 years	6-12 years	NA	Exclusively breastfed	Female	14281
-0.125074	-0.133408	Herman	Roche-454	515F-806R	Non Hispanic	Asian/Pacific Islander	3-6 years	3-6 years	3-6 years	NA	Exclusively breastfed	Male	11863
-0.154353	-0.163979	Herman	Roche-454	515F-806R	Non Hispanic	Asian/Pacific Islander	3-6 years	3-6 years	3-6 years	NA	Exclusively breastfed	Male	9119
-0.113043	-0.128464	Herman	Roche-454	515F-806R	Non Hispanic	Asian/Pacific Islander	3-6 years	3-6 years	3-6 years	NA	Exclusively breastfed	Male	12458
-0.198338	-0.167457	Herman	Roche-454	515F-806R	Non Hispanic	White	3-6 years	3-6 years	3-6 years	NA	Exclusively breastfed	Male	7834
-0.322347	-0.19883	Herman	Roche-454	515F-806R	Non Hispanic	White	3-6 years	3-6 years	3-6 years	NA	Exclusively breastfed	Male	12456
-0.194806	-0.170387	Herman	Roche-454	515F-806R	Non Hispanic	White	3-6 years	3-6 years	3-6 years	NA	Exclusively breastfed	Male	14573
-0.0418246	-0.0443187	Herman	Roche-454	515F-806R	Hispanic	White	3-6 years	3-6 years	3-6 years	NA	Formula fed	Female	16752
-0.255379	-0.189205	Herman	Roche-454	515F-806R	Hispanic	White	3-6 years	3-6 years	3-6 years	NA	Exclusively breastfed	Male	14585
-0.325772	-0.155729	Herman	Roche-454	515F-806R	Hispanic	White	3-6 years	3-6 years	3-6 years	NA	Exclusively breastfed	Male	13203
-0.145502	-0.125233	Herman	Roche-454	515F-806R	Hispanic	White	3-6 years	3-6 years	3-6 years	NA	Exclusively breastfed	Male	11403
-0.0210368	-0.0152359	Herman	Roche-454	515F-806R	Non Hispanic	Asian/Pacific Islander	1-3 years	1-3 years	1-3 years	NA	Exclusively breastfed	Male	9902
-0.235044	-0.177289	Herman	Roche-454	515F-806R	Non Hispanic	Asian/Pacific Islander	1-3 years	1-3 years	1-3 years	NA	Exclusively breastfed	Male	12109
-0.316675	-0.181475	Herman	Roche-454	515F-806R	Non Hispanic	White	1-3 years	1-3 years	1-3 years	NA	Formula fed	Female	12486
-0.315792	-0.194965	Herman	Roche-454	515F-806R	Non Hispanic	White	1-3 years	1-3 years	1-3 years	NA	Formula fed	Female	11519
-0.225967	-0.136133	Herman	Roche-454	515F-806R	Non Hispanic	White	1-3 years	1-3 years	1-3 years	NA	Formula fed	Female	15331
-0.272391	-0.162941	Herman	Roche-454	515F-806R	Non Hispanic	White	1-3 years	1-3 years	1-3 years	NA	Exclusively breastfed	Female	8818
-0.280629	-0.190687	Herman	Roche-454	515F-806R	Non Hispanic	White	1-3 years	1-3 years	1-3 years	NA	Exclusively breastfed	Female	10008
-0.325879	-0.2006	Herman	Roche-454	515F-806R	Non Hispanic	White	1-3 years	1-3 years	1-3 years	NA	Exclusively breastfed	Female	11395
-0.0625146	-0.0803924	Herman	Roche-454	515F-806R	Hispanic	White	3-6 years	3-6 years	3-6 years	NA	Exclusively breastfed	Female	17734
-0.31415	-0.133374	Herman	Roche-454	515F-806R	Hispanic	White	3-6 years	3-6 years	3-6 years	NA	Exclusively breastfed	Female	20034
-0.238019	-0.165106	Herman	Roche-454	515F-806R	Hispanic	White	3-6 years	3-6 years	3-6 years	NA	Exclusively breastfed	Female	11900
-0.195972	-0.119498	Herman	Roche-454	515F-806R	Hispanic	White	6-12 years	6-12 years	6-12 years	NA	Exclusively breastfed	Female	19711
-0.102148	-0.0983716	Herman	Roche-454	515F-806R	Hispanic	White	6-12 years	6-12 years	6-12 years	NA	Exclusively breastfed	Female	16978
-0.171413	-0.125626	Herman	Roche-454	515F-806R	Hispanic	White	6-12 years	6-12 years	6-12 years	NA	Exclusively breastfed	Female	18791
-0.405446	-0.196059	Herman	Roche-454	515F-806R	Non Hispanic	Asian/Pacific Islander	6-12 years	6-12 years	6-12 years	NA	Formula fed	Female	9669
-0.336171	-0.200367	Herman	Roche-454	515F-806R	Non Hispanic	Asian/Pacific Islander	6-12 years	6-12 years	6-12 years	NA	Formula fed	Female	9537
-0.0401161	-0.050485	Herman	Roche-454	515F-806R	Hispanic	White	3-6 years	3-6 years	3-6 years	NA	Exclusively breastfed	Male	14028
-0.263869	-0.198376	Herman	Roche-454	515F-806R	Hispanic	White	3-6 years	3-6 years	3-6 years	NA	Exclusively breastfed	Male	18392
-0.176001	-0.0829948	Herman	Roche-454	515F-806R	Non Hispanic	Asian/Pacific Islander	1-3 years	1-3 years	1-3 years	NA	Exclusively breastfed	Male	12625
-0.227091	-0.112123	Herman	Roche-454	515F-806R	Hispanic	White	1-3 years	1-3 years	1-3 years	NA	Formula fed	Female	11539
-0.178923	-0.114848	Herman	Roche-454	515F-806R	Hispanic	White	1-3 years	1-3 years	1-3 years	NA	Formula fed	Female	16304
-0.243457	-0.156678	Herman	Roche-454	515F-806R	Hispanic	White	1-3 years	1-3 years	1-3 years	NA	Formula fed	Female	30428
-0.15662	-0.144933	Herman	Roche-454	515F-806R	Hispanic	White	6-12 years	6-12 years	6-12 years	NA	Exclusively breastfed	Male	13003
-0.152305	-0.117443	Herman	Roche-454	515F-806R	Hispanic	White	6-12 years	6-12 years	6-12 years	NA	Exclusively breastfed	Male	8766
-0.215181	-0.180166	Herman	Roche-454	515F-806R	Hispanic	White	6-12 years	6-12 years	6-12 years	NA	Exclusively breastfed	Female	8094
-0.123564	-0.118143	Herman	Roche-454	515F-806R	Hispanic	White	6-12 years	6-12 years	6-12 years	NA	Exclusively breastfed	Female	12718
-0.478319	-0.19023	Herman	Roche-454	515F-806R	Hispanic	White	6-12 years	6-12 years	6-12 years	NA	Exclusively breastfed	Female	7858
-0.424595	-0.206126	Herman	Roche-454	515F-806R	Hispanic	White	3-6 years	3-6 years	3-6 years	NA	Exclusively breastfed	Male	10941
-0.0188321	-0.0289188	Herman	Roche-454	515F-806R	Hispanic	White	3-6 years	3-6 years	3-6 years	NA	Exclusively breastfed	Male	5661
-0.390965	-0.187655	Herman	Roche-454	515F-806R	Hispanic	White	3-6 years	3-6 years	3-6 years	NA	Exclusively breastfed	Male	10425
-0.351975	-0.131586	Herman	Roche-454	515F-806R	Non Hispanic	White	1-3 years	1-3 years	1-3 years	NA	Exclusively breastfed	Female	10506
-0.316992	-0.126222	Herman	Roche-454	515F-806R	Non Hispanic	White	1-3 years	1-3 years	1-3 years	NA	Exclusively breastfed	Female	14729
-0.22995	-0.125635	Herman	Roche-454	515F-806R	Non Hispanic	White	1-3 years	1-3 years	1-3 years	NA	Exclusively breastfed	Female	14839
-0.210354	-0.153728	Herman	Roche-454	515F-806R	Hispanic	White	6-12 years	6-12 years	6-12 years	NA	Exclusively breastfed	Female	12757
-0.120054	-0.121097	Herman	Roche-454	515F-806R	Hispanic	White	6-12 years	6-12 years	6-12 years	NA	Exclusively breastfed	Female	17336
-0.261476	-0.181939	Herman	Roche-454	515F-806R	Hispanic	White	6-12 years	6-12 years	6-12 years	NA	Exclusively breastfed	Female	11728
-0.305095	-0.193115	Herman	Roche-454	515F-806R	Non Hispanic	Asian/Pacific Islander	3-6 years	3-6 years	3-6 years	NA	Exclusively breastfed	Female	8963
-0.390208	-0.215114	Herman	Roche-454	515F-806R	Non Hispanic	Asian/Pacific Islander	3-6 years	3-6 years	3-6 years	NA	Exclusively breastfed	Female	8538
-0.0394453	-0.0772526	Herman	Roche-454	515F-806R	Non Hispanic	Asian/Pacific Islander	3-6 years	3-6 years	3-6 years	NA	Exclusively breastfed	Female	7029
-0.237155	-0.0992476	Herman	Roche-454	515F-806R	Non Hispanic	Asian/Pacific Islander	3-6 years	3-6 years	3-6 years	NA	Exclusively breastfed	Female	22984
-0.0173312	-0.0228148	Herman	Roche-454	515F-806R	Hispanic	White	3-6 years	3-6 years	3-6 years	NA	Exclusively breastfed	Female	8661
-0.218285	-0.0959543	Herman	Roche-454	515F-806R	Hispanic	White	3-6 years	3-6 years	3-6 years	NA	Exclusively breastfed	Female	17992
-0.331957	-0.13267	Herman	Roche-454	515F-806R	Non Hispanic	White	1-3 years	1-3 years	1-3 years	NA	Exclusively breastfed	Male	6587
-0.249532	-0.118537	Herman	Roche-454	515F-806R	Non Hispanic	White	1-3 years	1-3 years	1-3 years	NA	Exclusively breastfed	Male	6509
-0.0601496	-0.0815008	Herman	Roche-454	515F-806R	Hispanic	White	3-6 years	3-6 years	3-6 years	NA	Exclusively breastfed	Female	9410
-0.116617	-0.107721	Herman	Roche-454	515F-806R	Hispanic	White	3-6 years	3-6 years	3-6 years	NA	Exclusively breastfed	Female	14677
-0.112197	-0.106079	Herman	Roche-454	515F-806R	Hispanic	White	3-6 years	3-6 years	3-6 years	NA	Exclusively breastfed	Female	15114
-0.229353	-0.175786	Herman	Roche-454	515F-806R	Hispanic	White	3-6 years	3-6 years	3-6 years	NA	Exclusively breastfed	Female	13407
-0.288963	-0.156101	Herman	Roche-454	515F-806R	Hispanic	White	3-6 years	3-6 years	3-6 years	NA	Exclusively breastfed	Female	8125
-0.355846	-0.148445	Herman	Roche-454	515F-806R	Hispanic	White	3-6 years	3-6 years	3-6 years	NA	Exclusively breastfed	Female	9029
-0.0921065	-0.106581	Herman	Roche-454	515F-806R	Hispanic	White	3-6 years	3-6 years	3-6 years	NA	Formula fed	Female	11305
-0.271163	-0.207162	Herman	Roche-454	515F-806R	Hispanic	White	3-6 years	3-6 years	3-6 years	NA	Exclusively breastfed	Male	13867
-0.2627	-0.188571	Herman	Roche-454	515F-806R	Hispanic	White	3-6 years	3-6 years	3-6 years	NA	Exclusively breastfed	Male	10605
-0.185571	-0.142302	Herman	Roche-454	515F-806R	Hispanic	White	3-6 years	3-6 years	3-6 years	NA	Exclusively breastfed	Male	13149
-0.0692245	-0.0710156	Herman	Roche-454	515F-806R	Hispanic	White	3-6 years	3-6 years	3-6 years	NA	Exclusively breastfed	Female	9885
-0.146979	-0.070291	Herman	Roche-454	515F-806R	Hispanic	White	3-6 years	3-6 years	3-6 years	NA	Exclusively breastfed	Female	17318
-0.141825	-0.113534	Herman	Roche-454	515F-806R	Hispanic	White	NA	NA	NA	NA	Exclusively breastfed	Male	17278
-0.210782	-0.173731	Herman	Roche-454	515F-806R	Hispanic	White	3-6 years	3-6 years	3-6 years	NA	Exclusively breastfed	Female	11681
-0.274187	-0.12058	Herman	Roche-454	515F-806R	Hispanic	White	3-6 years	3-6 years	3-6 years	NA	Exclusively breastfed	Female	11618
-0.154472	-0.130292	Herman	Roche-454	515F-806R	Hispanic	White	3-6 years	3-6 years	3-6 years	NA	Exclusively breastfed	Female	17759
-0.393181	-0.200504	Herman	Roche-454	515F-806R	Hispanic	White	6-12 years	6-12 years	6-12 years	NA	Exclusively breastfed	Female	6745
-0.267504	-0.178365	Herman	Roche-454	515F-806R	Hispanic	White	6-12 years	6-12 years	6-12 years	NA	Exclusively breastfed	Female	7424
-0.313098	-0.212099	Herman	Roche-454	515F-806R	Hispanic	White	6-12 years	6-12 years	6-12 years	NA	Exclusively breastfed	Female	8314
-0.296952	-0.100178	Herman	Roche-454	515F-806R	Hispanic	White	3-6 years	3-6 years	3-6 years	NA	Exclusively breastfed	Male	8234
-0.291231	-0.143633	Herman	Roche-454	515F-806R	Hispanic	White	3-6 years	3-6 years	3-6 years	NA	Exclusively breastfed	Male	9289
-0.26382	-0.0741302	Herman	Roche-454	515F-806R	Hispanic	White	3-6 years	3-6 years	3-6 years	NA	Exclusively breastfed	Male	9760
-0.19182	-0.125508	Herman	Roche-454	515F-806R	Hispanic	White	3-6 years	3-6 years	3-6 years	NA	Exclusively breastfed	Male	13881
-0.209041	-0.144852	Herman	Roche-454	515F-806R	Hispanic	White	3-6 years	3-6 years	3-6 years	NA	Exclusively breastfed	Male	13677
-0.189029	-0.128485	Herman	Roche-454	515F-806R	Hispanic	White	3-6 years	3-6 years	3-6 years	NA	Exclusively breastfed	Male	14927
1.00793	0.282934	Chu	Roche-454	357F-926R	Hispanic	White	1-6 weeks	1-6 weeks	1-6 weeks	Vaginal	Exclusively breastfed	Female	11003
-0.500831	0.452695	Chu	Roche-454	357F-926R	Hispanic	White	1-6 weeks	1-6 weeks	1-6 weeks	Vaginal	Exclusively breastfed	Male	14211
-0.557383	0.58928	Chu	Roche-454	357F-926R	Hispanic	White	1-6 weeks	1-6 weeks	1-6 weeks	Vaginal	Exclusively breastfed	Male	16236
-0.689099	0.220301	Chu	Roche-454	357F-926R	Hispanic	White	1-6 weeks	1-6 weeks	1-6 weeks	Vaginal	Exclusively breastfed	Female	19651
-0.533327	0.490477	Chu	Roche-454	357F-926R	Hispanic	White	1-6 weeks	1-6 weeks	1-6 weeks	Vaginal	Exclusively breastfed	Female	15540
-0.637498	0.0510421	Chu	Roche-454	357F-926R	Non Hispanic	Black	1-6 weeks	1-6 weeks	1-6 weeks	Vaginal	Exclusively breastfed	Female	17387
-0.768066	0.452644	Chu	Roche-454	357F-926R	Hispanic	White	1-6 weeks	1-6 weeks	1-6 weeks	Vaginal	Mixed feeding	Female	11382
-0.460892	-0.847432	Chu	Roche-454	357F-926R	Hispanic	White	1-6 weeks	1-6 weeks	1-6 weeks	Cesarean	Mixed feeding	Female	18796
-1.00863	0.302064	Chu	Roche-454	357F-926R	Hispanic	White	1-6 weeks	1-6 weeks	1-6 weeks	Vaginal	Formula fed	Male	16614
-0.00277115	-0.691601	Chu	Roche-454	357F-926R	Hispanic	White	1-6 weeks	1-6 weeks	1-6 weeks	Cesarean	Exclusively breastfed	Male	11052
-0.860256	0.268437	Chu	Roche-454	357F-926R	Hispanic	White	1-6 weeks	1-6 weeks	1-6 weeks	Vaginal	Mixed feeding	Male	8547
-0.105956	1.25668	Chu	Roche-454	357F-926R	Hispanic	White	1-6 weeks	1-6 weeks	1-6 weeks	Cesarean	Mixed feeding	Male	9647
-0.164593	0.396373	Chu	Roche-454	357F-926R	Hispanic	White	1-6 weeks	1-6 weeks	1-6 weeks	Cesarean	Exclusively breastfed	Female	8733
-0.88723	0.449433	Chu	Roche-454	357F-926R	Hispanic	White	1-6 weeks	1-6 weeks	1-6 weeks	Vaginal	Formula fed	Female	12935
-0.730164	0.466311	Chu	Roche-454	357F-926R	Non Hispanic	Black	1-6 weeks	1-6 weeks	1-6 weeks	Vaginal	Mixed feeding	Female	10252
-0.624982	0.482521	Chu	Roche-454	357F-926R	Hispanic	White	1-6 weeks	1-6 weeks	1-6 weeks	Vaginal	Exclusively breastfed	Female	14890
-0.378351	0.56487	Chu	Roche-454	357F-926R	Hispanic	White	1-6 weeks	1-6 weeks	1-6 weeks	Cesarean	Formula fed	Male	13088
-0.628579	0.469709	Chu	Roche-454	357F-926R	Non Hispanic	Asian/Pacific Islander	1-6 weeks	1-6 weeks	1-6 weeks	Cesarean	Exclusively breastfed	Female	10125
-0.144792	-1.09917	Chu	Roche-454	357F-926R	Hispanic	White	1-6 weeks	1-6 weeks	1-6 weeks	Vaginal	Mixed feeding	Male	10915
-0.435828	0.230205	Chu	Roche-454	357F-926R	Hispanic	White	1-6 weeks	1-6 weeks	1-6 weeks	Vaginal	Exclusively breastfed	Female	10626
-0.779137	0.15573	Chu	Roche-454	357F-926R	Hispanic	White	1-6 weeks	1-6 weeks	1-6 weeks	Vaginal	Exclusively breastfed	Male	11288
-0.728951	0.670105	Chu	Roche-454	357F-926R	Non Hispanic	Asian/Pacific Islander	1-6 weeks	1-6 weeks	1-6 weeks	Vaginal	Mixed feeding	Female	11764
-0.41567	0.418683	Chu	Roche-454	357F-926R	Hispanic	White	1-6 weeks	1-6 weeks	1-6 weeks	Cesarean	Exclusively breastfed	Female	22715
-0.662598	0.486956	Chu	Roche-454	357F-926R	Hispanic	White	1-6 weeks	1-6 weeks	1-6 weeks	Vaginal	Mixed feeding	Male	14051
-0.575147	0.55369	Chu	Roche-454	357F-926R	Hispanic	White	1-6 weeks	1-6 weeks	1-6 weeks	Cesarean	Mixed feeding	Female	10463
-0.614537	0.614795	Chu	Roche-454	357F-926R	Hispanic	White	1-6 weeks	1-6 weeks	1-6 weeks	Vaginal	Exclusively breastfed	Male	16881
-0.382183	0.518635	Chu	Roche-454	357F-926R	Hispanic	White	1-6 weeks	1-6 weeks	1-6 weeks	Vaginal	Exclusively breastfed	Female	11242
-0.551862	-0.587717	Chu	Roche-454	357F-926R	Hispanic	White	1-6 weeks	1-6 weeks	1-6 weeks	Vaginal	Formula fed	Female	11500
-0.727242	0.768908	Chu	Roche-454	357F-926R	Hispanic	White	1-6 weeks	1-6 weeks	1-6 weeks	Vaginal	Mixed feeding	Male	10503
-0.548497	0.75566	Chu	Roche-454	357F-926R	Hispanic	White	1-6 weeks	1-6 weeks	1-6 weeks	Vaginal	Mixed feeding	Female	27064
0.167129	-0.759168	Chu	Roche-454	357F-926R	Hispanic	White	1-6 weeks	1-6 weeks	1-6 weeks	Cesarean	Mixed feeding	Male	28726
-0.724059	-0.23776	Chu	Roche-454	357F-926R	Hispanic	White	1-6 weeks	1-6 weeks	1-6 weeks	Vaginal	Mixed feeding	Male	61346
-0.0691897	0.148339	Robinson	Illumina MiSeq	515F-806R	Non Hispanic	White	6 weeks-3 months	6 weeks-3 months	6 weeks-3 months	NA	NA	Male	19170
-0.0269254	0.0467651	Robinson	Illumina MiSeq	515F-806R	Non Hispanic	White	6 weeks-3 months	6 weeks-3 months	6 weeks-3 months	NA	NA	Male	16128
-0.295755	0.0283523	Robinson	Illumina MiSeq	515F-806R	Non Hispanic	White	6 weeks-3 months	6 weeks-3 months	6 weeks-3 months	NA	NA	Female	18718
-0.280452	0.0399619	Robinson	Illumina MiSeq	515F-806R	Hispanic	White	6 weeks-3 months	6 weeks-3 months	6 weeks-3 months	NA	NA	Female	12615
-0.192524	0.173322	Robinson	Illumina MiSeq	515F-806R	Non Hispanic	White	6 weeks-3 months	6 weeks-3 months	6 weeks-3 months	NA	NA	Male	15543
-0.208224	0.198098	Robinson	Illumina MiSeq	515F-806R	Non Hispanic	Black	6 weeks-3 months	6 weeks-3 months	6 weeks-3 months	NA	NA	Male	17315
-0.0661602	0.021965	Robinson	Illumina MiSeq	515F-806R	Non Hispanic	White	6 weeks-3 months	6 weeks-3 months	6 weeks-3 months	NA	NA	Male	15978
-0.193182	0.151688	Robinson	Illumina MiSeq	515F-806R	Non Hispanic	White	6 weeks-3 months	6 weeks-3 months	6 weeks-3 months	NA	NA	Female	11009
-0.17647	0.211124	Robinson	Illumina MiSeq	515F-806R	Non Hispanic	Asian/Pacific Islander	6 weeks-3 months	6 weeks-3 months	6 weeks-3 months	NA	NA	Male	13845
-0.312981	0.0865494	Robinson	Illumina MiSeq	515F-806R	Non Hispanic	Black	6 weeks-3 months	6 weeks-3 months	6 weeks-3 months	NA	NA	Male	13968
-0.104779	0.200783	Robinson	Illumina MiSeq	515F-806R	Non Hispanic	White	6 weeks-3 months	6 weeks-3 months	6 weeks-3 months	NA	NA	Female	13476
-0.378454	0.0104655	Robinson	Illumina MiSeq	515F-806R	Non Hispanic	Asian/Pacific Islander	6 weeks-3 months	6 weeks-3 months	6 weeks-3 months	NA	NA	Female	19509
-0.239951	0.157278	Robinson	Illumina MiSeq	515F-806R	Non Hispanic	Black	6 weeks-3 months	6 weeks-3 months	6 weeks-3 months	NA	NA	Male	18485
-0.260018	0.257314	Robinson	Illumina MiSeq	515F-806R	Non Hispanic	Asian/Pacific Islander	6 weeks-3 months	6 weeks-3 months	6 weeks-3 months	NA	NA	Female	14089
-0.220794	-0.0779184	Robinson	Illumina MiSeq	515F-806R	Non Hispanic	Black	6 weeks-3 months	6 weeks-3 months	6 weeks-3 months	NA	NA	Male	16673
-0.157614	0.294346	Robinson	Illumina MiSeq	515F-806R	Non Hispanic	White	6 weeks-3 months	6 weeks-3 months	6 weeks-3 months	NA	NA	Female	12928
-0.0978954	0.0187975	Robinson	Illumina MiSeq	515F-806R	Non Hispanic	White	6 weeks-3 months	6 weeks-3 months	6 weeks-3 months	NA	NA	Female	13771
-0.298303	0.267106	Robinson	Illumina MiSeq	515F-806R	Hispanic	Black	6 weeks-3 months	6 weeks-3 months	6 weeks-3 months	NA	NA	Female	12661
-0.249187	0.231781	Robinson	Illumina MiSeq	515F-806R	Non Hispanic	White	6 weeks-3 months	6 weeks-3 months	6 weeks-3 months	NA	NA	Male	15064
-0.142271	0.182621	Robinson	Illumina MiSeq	515F-806R	Hispanic	White	6 weeks-3 months	6 weeks-3 months	6 weeks-3 months	NA	NA	Male	17336
-0.184044	0.16855	Robinson	Illumina MiSeq	515F-806R	Non Hispanic	White	6 weeks-3 months	6 weeks-3 months	6 weeks-3 months	NA	NA	Female	18832
-0.0142548	0.0624333	Robinson	Illumina MiSeq	515F-806R	Non Hispanic	White	6 weeks-3 months	6 weeks-3 months	6 weeks-3 months	NA	NA	Female	16557
-0.259785	0.241824	Robinson	Illumina MiSeq	515F-806R	Non Hispanic	Asian/Pacific Islander	6 weeks-3 months	6 weeks-3 months	6 weeks-3 months	NA	NA	Male	19556
-0.0571725	0.0561267	Robinson	Illumina MiSeq	515F-806R	Non Hispanic	Black	6 weeks-3 months	6 weeks-3 months	6 weeks-3 months	NA	NA	Male	20588
-0.24254	0.220266	Robinson	Illumina MiSeq	515F-806R	Non Hispanic	White	6 weeks-3 months	6 weeks-3 months	6 weeks-3 months	NA	NA	Female	15438
-0.117483	0.164886	Robinson	Illumina MiSeq	515F-806R	Hispanic	White	6 weeks-3 months	6 weeks-3 months	6 weeks-3 months	NA	NA	Female	14610
-0.190626	0.188176	Robinson	Illumina MiSeq	515F-806R	Non Hispanic	White	6 weeks-3 months	6 weeks-3 months	6 weeks-3 months	NA	NA	Male	12054
-0.0214611	0.0858782	Robinson	Illumina MiSeq	515F-806R	Non Hispanic	Asian/Pacific Islander	6 weeks-3 months	6 weeks-3 months	6 weeks-3 months	NA	NA	Female	18277
-0.20338	0.425174	Robinson	Illumina MiSeq	515F-806R	Non Hispanic	White	6 weeks-3 months	6 weeks-3 months	6 weeks-3 months	NA	NA	Male	10556
-0.41327	0.00383276	Robinson	Illumina MiSeq	515F-806R	Non Hispanic	White	6 weeks-3 months	6 weeks-3 months	6 weeks-3 months	NA	NA	Female	14875
0.00193389	0.0865174	Robinson	Illumina MiSeq	515F-806R	Non Hispanic	Black	6 weeks-3 months	6 weeks-3 months	6 weeks-3 months	NA	NA	Male	14433
-0.160756	0.299235	Robinson	Illumina MiSeq	515F-806R	Non Hispanic	White	6 weeks-3 months	6 weeks-3 months	6 weeks-3 months	NA	NA	Female	18767
-0.235831	0.24777	Robinson	Illumina MiSeq	515F-806R	Non Hispanic	White	6 weeks-3 months	6 weeks-3 months	6 weeks-3 months	NA	NA	Male	11913
-0.0184197	0.109251	Robinson	Illumina MiSeq	515F-806R	Non Hispanic	White	6 weeks-3 months	6 weeks-3 months	6 weeks-3 months	NA	NA	Male	15949
-0.158742	0.210207	Robinson	Illumina MiSeq	515F-806R	Non Hispanic	White	6 weeks-3 months	6 weeks-3 months	6 weeks-3 months	NA	NA	Male	16789
-0.112124	0.268532	Robinson	Illumina MiSeq	515F-806R	Hispanic	White	6 weeks-3 months	6 weeks-3 months	6 weeks-3 months	NA	NA	Male	17673
-0.288814	0.0483303	Robinson	Illumina MiSeq	515F-806R	Hispanic	White	6 weeks-3 months	6 weeks-3 months	6 weeks-3 months	NA	NA	Male	17160
-0.228914	0.157733	Robinson	Illumina MiSeq	515F-806R	Non Hispanic	White	6 weeks-3 months	6 weeks-3 months	6 weeks-3 months	NA	NA	Male	14185
-0.0184989	0.0518815	Robinson	Illumina MiSeq	515F-806R	Non Hispanic	White	6 weeks-3 months	6 weeks-3 months	6 weeks-3 months	NA	NA	Female	15398
-0.0255961	0.10666	Robinson	Illumina MiSeq	515F-806R	Non Hispanic	White	6 weeks-3 months	6 weeks-3 months	6 weeks-3 months	NA	NA	Male	18741
-0.105954	0.227508	Robinson	Illumina MiSeq	515F-806R	Non Hispanic	White	6 weeks-3 months	6 weeks-3 months	6 weeks-3 months	NA	NA	Female	16353
-0.13481	0.0411612	Robinson	Illumina MiSeq	515F-806R	Hispanic	White	6 weeks-3 months	6 weeks-3 months	6 weeks-3 months	NA	NA	Female	20306
-0.204641	0.207593	Robinson	Illumina MiSeq	515F-806R	Non Hispanic	White	6 weeks-3 months	6 weeks-3 months	6 weeks-3 months	NA	NA	Female	11933
-0.139184	0.255935	Robinson	Illumina MiSeq	515F-806R	Non Hispanic	Asian/Pacific Islander	6 weeks-3 months	6 weeks-3 months	6 weeks-3 months	NA	NA	Female	14324
-0.214044	0.26066	Robinson	Illumina MiSeq	515F-806R	Non Hispanic	White	6 weeks-3 months	6 weeks-3 months	6 weeks-3 months	NA	NA	Female	10832
-0.267802	-0.0464405	Robinson	Illumina MiSeq	515F-806R	Non Hispanic	White	6 weeks-3 months	6 weeks-3 months	6 weeks-3 months	NA	NA	Male	20663
-0.19048	0.120157	Robinson	Illumina MiSeq	515F-806R	Non Hispanic	Asian/Pacific Islander	6 weeks-3 months	6 weeks-3 months	6 weeks-3 months	NA	NA	Female	11075
-0.100836	0.180107	Robinson	Illumina MiSeq	515F-806R	Non Hispanic	White	6 weeks-3 months	6 weeks-3 months	6 weeks-3 months	NA	NA	Female	16522
-0.23808	0.170426	Robinson	Illumina MiSeq	515F-806R	Hispanic	White	6 weeks-3 months	6 weeks-3 months	6 weeks-3 months	NA	NA	Female	12981
-0.249443	0.235231	Robinson	Illumina MiSeq	515F-806R	Non Hispanic	Asian/Pacific Islander	6 weeks-3 months	6 weeks-3 months	6 weeks-3 months	NA	NA	Male	13828
-0.344211	0.0163734	Robinson	Illumina MiSeq	515F-806R	Non Hispanic	White	6 weeks-3 months	6 weeks-3 months	6 weeks-3 months	NA	NA	Male	17759
-0.107811	0.10908	Robinson	Illumina MiSeq	515F-806R	Non Hispanic	Asian/Pacific Islander	6 weeks-3 months	6 weeks-3 months	6 weeks-3 months	NA	NA	Male	15767
-0.261884	0.23454	Robinson	Illumina MiSeq	515F-806R	Non Hispanic	Asian/Pacific Islander	6 weeks-3 months	6 weeks-3 months	6 weeks-3 months	NA	NA	Male	14252
-0.185222	0.114645	Robinson	Illumina MiSeq	515F-806R	Non Hispanic	White	6 weeks-3 months	6 weeks-3 months	6 weeks-3 months	NA	NA	Female	11861
-0.173186	0.28886	Robinson	Illumina MiSeq	515F-806R	Non Hispanic	White	6 weeks-3 months	6 weeks-3 months	6 weeks-3 months	NA	NA	Female	18686
-0.167141	0.305942	Robinson	Illumina MiSeq	515F-806R	Non Hispanic	White	6 weeks-3 months	6 weeks-3 months	6 weeks-3 months	NA	NA	Male	10505
-0.0289267	0.0890133	Robinson	Illumina MiSeq	515F-806R	Hispanic	White	6 weeks-3 months	6 weeks-3 months	6 weeks-3 months	NA	NA	Female	15580
-0.11341	0.248295	Robinson	Illumina MiSeq	515F-806R	Non Hispanic	White	6 weeks-3 months	6 weeks-3 months	6 weeks-3 months	NA	NA	Male	8424
-0.0614141	0.0942059	Robinson	Illumina MiSeq	515F-806R	Non Hispanic	White	6 weeks-3 months	6 weeks-3 months	6 weeks-3 months	NA	NA	Male	11236
-0.29156	0.148661	Robinson	Illumina MiSeq	515F-806R	Non Hispanic	White	6 weeks-3 months	6 weeks-3 months	6 weeks-3 months	NA	NA	Female	19707
-0.531244	-0.0256807	Robinson	Illumina MiSeq	515F-806R	Non Hispanic	Asian/Pacific Islander	6 weeks-3 months	6 weeks-3 months	6 weeks-3 months	NA	NA	Male	17591
-0.180046	0.361606	Robinson	Illumina MiSeq	515F-806R	Non Hispanic	White	6 weeks-3 months	6 weeks-3 months	6 weeks-3 months	NA	NA	Male	13121
-0.489693	-0.173182	Robinson	Illumina MiSeq	515F-806R	Hispanic	White	6 weeks-3 months	6 weeks-3 months	6 weeks-3 months	NA	NA	Male	16311
-0.257266	0.12501	Robinson	Illumina MiSeq	515F-806R	Hispanic	White	6 weeks-3 months	6 weeks-3 months	6 weeks-3 months	NA	NA	Female	14941
-0.312547	0.273375	Robinson	Illumina MiSeq	515F-806R	Non Hispanic	White	6 weeks-3 months	6 weeks-3 months	6 weeks-3 months	NA	NA	Male	19631
-0.6259	-0.20261	Robinson	Illumina MiSeq	515F-806R	Hispanic	White	6 weeks-3 months	6 weeks-3 months	6 weeks-3 months	NA	NA	Female	15746
-0.478337	-0.058254	Robinson	Illumina MiSeq	515F-806R	Non Hispanic	Asian/Pacific Islander	6 weeks-3 months	6 weeks-3 months	6 weeks-3 months	NA	NA	Female	14596
-0.312053	0.277577	Robinson	Illumina MiSeq	515F-806R	Non Hispanic	White	6 weeks-3 months	6 weeks-3 months	6 weeks-3 months	NA	NA	Male	18627
-0.262375	0.0743069	Robinson	Illumina MiSeq	515F-806R	Non Hispanic	Asian/Pacific Islander	6 weeks-3 months	6 weeks-3 months	6 weeks-3 months	NA	NA	Male	15130
-0.290537	0.25515	Robinson	Illumina MiSeq	515F-806R	Non Hispanic	White	6 weeks-3 months	6 weeks-3 months	6 weeks-3 months	NA	NA	Female	20296
-0.301463	0.262623	Robinson	Illumina MiSeq	515F-806R	Non Hispanic	Asian/Pacific Islander	6 weeks-3 months	6 weeks-3 months	6 weeks-3 months	NA	NA	Male	18167
-0.209904	-0.107657	Robinson	Illumina MiSeq	515F-806R	Non Hispanic	White	6 weeks-3 months	6 weeks-3 months	6 weeks-3 months	NA	NA	Male	16346
-0.171161	0.206835	Robinson	Illumina MiSeq	515F-806R	Hispanic	Black	6 weeks-3 months	6 weeks-3 months	6 weeks-3 months	NA	NA	Female	14467
-0.140617	0.194275	Robinson	Illumina MiSeq	515F-806R	Non Hispanic	White	6 weeks-3 months	6 weeks-3 months	6 weeks-3 months	NA	NA	Female	12378
-0.10184	0.142066	Robinson	Illumina MiSeq	515F-806R	Non Hispanic	Black	6 weeks-3 months	6 weeks-3 months	6 weeks-3 months	NA	NA	Male	14905
-0.0232231	0.0442202	Robinson	Illumina MiSeq	515F-806R	Non Hispanic	White	6 weeks-3 months	6 weeks-3 months	6 weeks-3 months	NA	NA	Male	16582
-0.100263	0.224756	Robinson	Illumina MiSeq	515F-806R	Hispanic	White	6 weeks-3 months	6 weeks-3 months	6 weeks-3 months	NA	NA	Female	15580
-0.0797954	0.192047	Robinson	Illumina MiSeq	515F-806R	Non Hispanic	Asian/Pacific Islander	6 weeks-3 months	6 weeks-3 months	6 weeks-3 months	NA	NA	Male	16446
-0.410729	-0.036188	Robinson	Illumina MiSeq	515F-806R	Non Hispanic	White	6 weeks-3 months	6 weeks-3 months	6 weeks-3 months	NA	NA	Female	10256
-0.109537	0.215305	Robinson	Illumina MiSeq	515F-806R	Non Hispanic	White	6 weeks-3 months	6 weeks-3 months	6 weeks-3 months	NA	NA	Male	14502
-0.158752	0.311285	Robinson	Illumina MiSeq	515F-806R	Non Hispanic	Asian/Pacific Islander	6 weeks-3 months	6 weeks-3 months	6 weeks-3 months	NA	NA	Female	14381
-0.166918	0.188273	Robinson	Illumina MiSeq	515F-806R	Non Hispanic	Asian/Pacific Islander	6 weeks-3 months	6 weeks-3 months	6 weeks-3 months	NA	NA	Female	17240
-0.0668966	0.169784	Robinson	Illumina MiSeq	515F-806R	Non Hispanic	White	6 weeks-3 months	6 weeks-3 months	6 weeks-3 months	NA	NA	Male	19362
-0.0476054	0.0860543	Robinson	Illumina MiSeq	515F-806R	Non Hispanic	White	6 weeks-3 months	6 weeks-3 months	6 weeks-3 months	NA	NA	Female	21168
-0.212589	0.225415	Robinson	Illumina MiSeq	515F-806R	Non Hispanic	Black	6 weeks-3 months	6 weeks-3 months	6 weeks-3 months	NA	NA	Male	14666
-0.202741	0.250379	Robinson	Illumina MiSeq	515F-806R	Hispanic	White	6 weeks-3 months	6 weeks-3 months	6 weeks-3 months	NA	NA	Female	19527
-0.248137	-0.0120478	Robinson	Illumina MiSeq	515F-806R	Hispanic	White	6 weeks-3 months	6 weeks-3 months	6 weeks-3 months	NA	NA	Male	19399
-0.455331	-0.139927	Robinson	Illumina MiSeq	515F-806R	Non Hispanic	Black	6 weeks-3 months	6 weeks-3 months	6 weeks-3 months	NA	NA	Female	17853
-0.00420753	0.0241849	Robinson	Illumina MiSeq	515F-806R	Non Hispanic	White	6 weeks-3 months	6 weeks-3 months	6 weeks-3 months	NA	NA	Male	12086
-0.16223	0.316611	Robinson	Illumina MiSeq	515F-806R	Non Hispanic	White	6 weeks-3 months	6 weeks-3 months	6 weeks-3 months	NA	NA	Male	18791
-0.158248	0.328563	Robinson	Illumina MiSeq	515F-806R	Hispanic	White	6 weeks-3 months	6 weeks-3 months	6 weeks-3 months	NA	NA	Male	12914
-0.119933	0.123162	Robinson	Illumina MiSeq	515F-806R	Non Hispanic	White	6 weeks-3 months	6 weeks-3 months	6 weeks-3 months	NA	NA	Male	12690
-0.317509	-0.0876785	Robinson	Illumina MiSeq	515F-806R	Non Hispanic	White	6 weeks-3 months	6 weeks-3 months	6 weeks-3 months	NA	NA	Male	14199
-0.202641	0.423921	Robinson	Illumina MiSeq	515F-806R	Non Hispanic	Asian/Pacific Islander	6 weeks-3 months	6 weeks-3 months	6 weeks-3 months	NA	NA	Female	13139
-0.208174	0.14489	Robinson	Illumina MiSeq	515F-806R	Non Hispanic	White	6 weeks-3 months	6 weeks-3 months	6 weeks-3 months	NA	NA	Male	10087
-0.142401	0.136476	Robinson	Illumina MiSeq	515F-806R	Hispanic	Black	6 weeks-3 months	6 weeks-3 months	6 weeks-3 months	NA	NA	Female	13031
-0.244111	0.0691036	Robinson	Illumina MiSeq	515F-806R	Non Hispanic	Asian/Pacific Islander	6 weeks-3 months	6 weeks-3 months	6 weeks-3 months	NA	NA	Female	14163
-0.0396936	0.120202	Robinson	Illumina MiSeq	515F-806R	Non Hispanic	Asian/Pacific Islander	6 weeks-3 months	6 weeks-3 months	6 weeks-3 months	NA	NA	Female	11433
-0.132126	0.236993	Robinson	Illumina MiSeq	515F-806R	Non Hispanic	Black	6 weeks-3 months	6 weeks-3 months	6 weeks-3 months	NA	NA	Female	14079
-0.106352	0.165254	Robinson	Illumina MiSeq	515F-806R	Non Hispanic	White	6 weeks-3 months	6 weeks-3 months	6 weeks-3 months	NA	NA	Male	15118
-0.153485	0.315413	Robinson	Illumina MiSeq	515F-806R	Non Hispanic	White	6 weeks-3 months	6 weeks-3 months	6 weeks-3 months	NA	NA	Male	13008
-0.0538068	0.110682	Robinson	Illumina MiSeq	515F-806R	Non Hispanic	White	6 weeks-3 months	6 weeks-3 months	6 weeks-3 months	NA	NA	Male	14749
-0.151803	0.157047	Robinson	Illumina MiSeq	515F-806R	Non Hispanic	White	6 weeks-3 months	6 weeks-3 months	6 weeks-3 months	NA	NA	Male	17694
-0.115417	0.159232	Robinson	Illumina MiSeq	515F-806R	Non Hispanic	Asian/Pacific Islander	6 weeks-3 months	6 weeks-3 months	6 weeks-3 months	NA	NA	Male	12779
-0.170045	0.31098	Robinson	Illumina MiSeq	515F-806R	Non Hispanic	Asian/Pacific Islander	6 weeks-3 months	6 weeks-3 months	6 weeks-3 months	NA	NA	Female	14024
-0.26681	0.24282	Robinson	Illumina MiSeq	515F-806R	Non Hispanic	White	6 weeks-3 months	6 weeks-3 months	6 weeks-3 months	NA	NA	Female	14308
-0.0939494	0.162029	Robinson	Illumina MiSeq	515F-806R	Non Hispanic	Black	6 weeks-3 months	6 weeks-3 months	6 weeks-3 months	NA	NA	Female	19203
-0.172181	0.284593	Robinson	Illumina MiSeq	515F-806R	Non Hispanic	White	6 weeks-3 months	6 weeks-3 months	6 weeks-3 months	NA	NA	Male	19487
-0.181919	0.326866	Robinson	Illumina MiSeq	515F-806R	Non Hispanic	White	6 weeks-3 months	6 weeks-3 months	6 weeks-3 months	NA	NA	Female	13666
-0.05134	0.125928	Robinson	Illumina MiSeq	515F-806R	Hispanic	White	6 weeks-3 months	6 weeks-3 months	6 weeks-3 months	NA	NA	Male	15007
-0.373355	0.00690877	Robinson	Illumina MiSeq	515F-806R	Non Hispanic	White	6 weeks-3 months	6 weeks-3 months	6 weeks-3 months	NA	NA	Male	15345
-0.197752	0.320424	Robinson	Illumina MiSeq	515F-806R	Non Hispanic	Asian/Pacific Islander	6 weeks-3 months	6 weeks-3 months	6 weeks-3 months	NA	NA	Male	13906
-0.0715178	0.157703	Robinson	Illumina MiSeq	515F-806R	Non Hispanic	Asian/Pacific Islander	6 weeks-3 months	6 weeks-3 months	6 weeks-3 months	NA	NA	Male	17367
0.0670035	-0.187626	Planer	Illumina MiSeq	515F-806R	Non Hispanic	White	1-3 years	1-3 years	1-3 years	Cesarean	Exclusively breastfed	Female	40304
0.172118	-0.098648	Planer	Illumina MiSeq	515F-806R	Non Hispanic	White	1-3 years	1-3 years	1-3 years	Cesarean	Exclusively breastfed	Female	34661
0.16475	-0.10951	Planer	Illumina MiSeq	515F-806R	Non Hispanic	White	1-3 years	1-3 years	1-3 years	Cesarean	Exclusively breastfed	Female	30908
-0.0513486	-0.197516	Planer	Illumina MiSeq	515F-806R	Non Hispanic	White	1-3 years	1-3 years	1-3 years	Cesarean	Exclusively breastfed	Female	34325
-0.00887272	-0.225115	Planer	Illumina MiSeq	515F-806R	Non Hispanic	White	1-3 years	1-3 years	1-3 years	Cesarean	Exclusively breastfed	Female	39298
0.151622	-0.134653	Planer	Illumina MiSeq	515F-806R	Non Hispanic	White	1-3 years	1-3 years	1-3 years	Cesarean	Exclusively breastfed	Female	37784
0.0360432	-0.159282	Planer	Illumina MiSeq	515F-806R	Non Hispanic	White	1-3 years	1-3 years	1-3 years	Cesarean	Exclusively breastfed	Female	26325
0.0318211	-0.1641	Planer	Illumina MiSeq	515F-806R	Non Hispanic	White	1-3 years	1-3 years	1-3 years	Cesarean	Exclusively breastfed	Male	34405
0.0812598	-0.121072	Planer	Illumina MiSeq	515F-806R	Non Hispanic	White	1-3 years	1-3 years	1-3 years	Cesarean	Exclusively breastfed	Male	30594
0.0531387	-0.165146	Planer	Illumina MiSeq	515F-806R	Non Hispanic	White	1-3 years	1-3 years	1-3 years	Cesarean	Exclusively breastfed	Male	37915
0.229784	-0.118306	Planer	Illumina MiSeq	515F-806R	Non Hispanic	White	1-3 years	1-3 years	1-3 years	Cesarean	Exclusively breastfed	Male	32947
0.171944	-0.0779349	Planer	Illumina MiSeq	515F-806R	Non Hispanic	White	1-3 years	1-3 years	1-3 years	Cesarean	Exclusively breastfed	Male	33855
0.0321597	-0.0925555	Planer	Illumina MiSeq	515F-806R	Non Hispanic	White	1-3 years	1-3 years	1-3 years	Cesarean	Exclusively breastfed	Male	33217
0.191886	-0.0306297	Planer	Illumina MiSeq	515F-806R	Non Hispanic	White	1-3 years	1-3 years	1-3 years	Cesarean	Exclusively breastfed	Male	32046
-0.110547	-0.237302	Planer	Illumina MiSeq	515F-806R	Non Hispanic	White	1-3 years	1-3 years	1-3 years	Cesarean	Exclusively breastfed	Male	26845
0.0644369	-0.0631613	Planer	Illumina MiSeq	515F-806R	Non Hispanic	White	1-3 years	1-3 years	1-3 years	Cesarean	Exclusively breastfed	Male	32100
0.235804	0.0242878	Planer	Illumina MiSeq	515F-806R	Non Hispanic	White	1-3 years	1-3 years	1-3 years	Vaginal	Mixed feeding	Female	40819
0.242833	-0.0755446	Planer	Illumina MiSeq	515F-806R	Non Hispanic	White	1-3 years	1-3 years	1-3 years	Vaginal	Mixed feeding	Female	33328
0.16482	-0.0829687	Planer	Illumina MiSeq	515F-806R	Non Hispanic	White	1-3 years	1-3 years	1-3 years	Vaginal	Mixed feeding	Female	33879
0.174454	-0.0512571	Planer	Illumina MiSeq	515F-806R	Non Hispanic	White	1-3 years	1-3 years	1-3 years	Vaginal	Mixed feeding	Female	37028
0.170444	-0.146486	Planer	Illumina MiSeq	515F-806R	Non Hispanic	White	1-3 years	1-3 years	1-3 years	Vaginal	Mixed feeding	Female	31724
0.316142	-0.149673	Planer	Illumina MiSeq	515F-806R	Non Hispanic	White	1-3 years	1-3 years	1-3 years	Vaginal	Mixed feeding	Female	33486
0.230932	-0.112816	Planer	Illumina MiSeq	515F-806R	Non Hispanic	White	1-3 years	1-3 years	1-3 years	Vaginal	Mixed feeding	Female	25885
0.097476	-0.299678	Planer	Illumina MiSeq	515F-806R	Non Hispanic	White	1-3 years	1-3 years	1-3 years	Vaginal	Mixed feeding	Female	39980
0.160789	-0.0820459	Planer	Illumina MiSeq	515F-806R	Non Hispanic	White	1-3 years	1-3 years	1-3 years	Vaginal	Mixed feeding	Female	29183
0.163017	-0.103513	Planer	Illumina MiSeq	515F-806R	Non Hispanic	White	1-3 years	1-3 years	1-3 years	Vaginal	Mixed feeding	Female	31656
0.164644	-0.112765	Planer	Illumina MiSeq	515F-806R	Non Hispanic	White	1-3 years	1-3 years	1-3 years	Vaginal	Mixed feeding	Female	36028
0.248156	-0.159195	Planer	Illumina MiSeq	515F-806R	Non Hispanic	White	1-3 years	1-3 years	1-3 years	Vaginal	Mixed feeding	Female	35096
0.124006	-0.136922	Planer	Illumina MiSeq	515F-806R	Non Hispanic	White	1-3 years	1-3 years	1-3 years	Vaginal	Mixed feeding	Female	24262
0.133018	-0.144947	Planer	Illumina MiSeq	515F-806R	Non Hispanic	White	1-3 years	1-3 years	1-3 years	Vaginal	Mixed feeding	Female	34298
0.109738	-0.125834	Planer	Illumina MiSeq	515F-806R	Non Hispanic	White	1-3 years	1-3 years	1-3 years	Vaginal	Mixed feeding	Female	31470
0.111311	-0.0723164	Planer	Illumina MiSeq	515F-806R	Non Hispanic	White	1-3 years	1-3 years	1-3 years	Cesarean	Mixed feeding	Female	34686
0.140552	-0.233987	Planer	Illumina MiSeq	515F-806R	Non Hispanic	White	1-3 years	1-3 years	1-3 years	Cesarean	Mixed feeding	Female	28479
0.186958	-0.132715	Planer	Illumina MiSeq	515F-806R	Non Hispanic	White	1-3 years	1-3 years	1-3 years	Cesarean	Mixed feeding	Female	32377
0.28886	-0.114337	Planer	Illumina MiSeq	515F-806R	Non Hispanic	White	1-3 years	1-3 years	1-3 years	Cesarean	Mixed feeding	Female	25865
0.0737	-0.234937	Planer	Illumina MiSeq	515F-806R	Non Hispanic	White	1-3 years	1-3 years	1-3 years	Cesarean	Mixed feeding	Female	24714
0.0317034	-0.0873331	Planer	Illumina MiSeq	515F-806R	Non Hispanic	White	1-3 years	1-3 years	1-3 years	Cesarean	Mixed feeding	Female	33499
0.29102	-0.111397	Planer	Illumina MiSeq	515F-806R	Non Hispanic	White	1-3 years	1-3 years	1-3 years	Cesarean	Mixed feeding	Female	30364
0.151149	-0.191967	Planer	Illumina MiSeq	515F-806R	Non Hispanic	White	1-3 years	1-3 years	1-3 years	Cesarean	Mixed feeding	Female	36152
0.173045	-0.221748	Planer	Illumina MiSeq	515F-806R	Non Hispanic	White	1-3 years	1-3 years	1-3 years	Cesarean	Mixed feeding	Female	33018
0.178523	-0.17777	Planer	Illumina MiSeq	515F-806R	Non Hispanic	White	1-3 years	1-3 years	1-3 years	Cesarean	Mixed feeding	Female	28825
0.0764588	-0.232518	Planer	Illumina MiSeq	515F-806R	Non Hispanic	White	1-3 years	1-3 years	1-3 years	Cesarean	Mixed feeding	Female	34331
0.260251	-0.113453	Planer	Illumina MiSeq	515F-806R	Non Hispanic	White	1-3 years	1-3 years	1-3 years	Vaginal	Mixed feeding	Male	30616
0.0780465	-0.0788868	Planer	Illumina MiSeq	515F-806R	Non Hispanic	White	1-3 years	1-3 years	1-3 years	Vaginal	Mixed feeding	Male	30059
0.103349	-0.171534	Planer	Illumina MiSeq	515F-806R	Non Hispanic	White	1-3 years	1-3 years	1-3 years	Vaginal	Mixed feeding	Male	31323
0.202114	-0.200551	Planer	Illumina MiSeq	515F-806R	Non Hispanic	White	1-3 years	1-3 years	1-3 years	Vaginal	Mixed feeding	Male	33144
0.270349	-0.120674	Planer	Illumina MiSeq	515F-806R	Non Hispanic	White	1-3 years	1-3 years	1-3 years	Vaginal	Mixed feeding	Male	20298
0.209212	-0.213938	Planer	Illumina MiSeq	515F-806R	Non Hispanic	White	1-3 years	1-3 years	1-3 years	Vaginal	Mixed feeding	Male	36492
0.170743	-0.171544	Planer	Illumina MiSeq	515F-806R	Non Hispanic	White	1-3 years	1-3 years	1-3 years	Vaginal	Mixed feeding	Male	27061
0.326656	-0.160773	Planer	Illumina MiSeq	515F-806R	Non Hispanic	White	1-3 years	1-3 years	1-3 years	Vaginal	Mixed feeding	Male	25322
0.169299	-0.23681	Planer	Illumina MiSeq	515F-806R	Non Hispanic	White	1-3 years	1-3 years	1-3 years	Vaginal	Mixed feeding	Female	20496
0.202278	-0.193814	Planer	Illumina MiSeq	515F-806R	Non Hispanic	White	1-3 years	1-3 years	1-3 years	Vaginal	Mixed feeding	Female	31389
0.109554	-0.0332993	Planer	Illumina MiSeq	515F-806R	Non Hispanic	White	1-3 years	1-3 years	1-3 years	Vaginal	Mixed feeding	Female	27626
0.0632611	-0.274015	Planer	Illumina MiSeq	515F-806R	Non Hispanic	White	1-3 years	1-3 years	1-3 years	Vaginal	Mixed feeding	Female	25129
0.161389	-0.0774737	Planer	Illumina MiSeq	515F-806R	Non Hispanic	White	1-3 years	1-3 years	1-3 years	Vaginal	Mixed feeding	Female	32032
0.186325	-0.20986	Planer	Illumina MiSeq	515F-806R	Non Hispanic	White	1-3 years	1-3 years	1-3 years	Vaginal	Mixed feeding	Female	26558
0.198124	-0.222532	Planer	Illumina MiSeq	515F-806R	Non Hispanic	White	1-3 years	1-3 years	1-3 years	Vaginal	Mixed feeding	Female	28176
0.15121	-0.217696	Planer	Illumina MiSeq	515F-806R	Non Hispanic	White	1-3 years	1-3 years	1-3 years	Vaginal	Mixed feeding	Female	23365
-0.0354048	-0.274951	Planer	Illumina MiSeq	515F-806R	Non Hispanic	White	1-3 years	1-3 years	1-3 years	Vaginal	Mixed feeding	Male	30309
0.0876891	-0.0986614	Planer	Illumina MiSeq	515F-806R	Non Hispanic	White	1-3 years	1-3 years	1-3 years	Vaginal	Mixed feeding	Male	32686
0.211629	-0.285671	Planer	Illumina MiSeq	515F-806R	Non Hispanic	White	1-3 years	1-3 years	1-3 years	Vaginal	Mixed feeding	Male	31447
0.197577	-0.166822	Planer	Illumina MiSeq	515F-806R	Non Hispanic	White	1-3 years	1-3 years	1-3 years	Vaginal	Mixed feeding	Male	31592
0.241742	-0.215888	Planer	Illumina MiSeq	515F-806R	Non Hispanic	White	1-3 years	1-3 years	1-3 years	Vaginal	Mixed feeding	Male	31987
0.193416	-0.122975	Planer	Illumina MiSeq	515F-806R	Non Hispanic	White	1-3 years	1-3 years	1-3 years	Vaginal	Mixed feeding	Male	17346
0.00116178	-0.209939	Planer	Illumina MiSeq	515F-806R	Non Hispanic	White	1-3 years	1-3 years	1-3 years	Vaginal	Mixed feeding	Male	30389
0.0698511	-0.201928	Planer	Illumina MiSeq	515F-806R	Non Hispanic	White	1-3 years	1-3 years	1-3 years	Vaginal	Mixed feeding	Male	33877
0.0547032	-0.186895	Planer	Illumina MiSeq	515F-806R	Non Hispanic	White	1-3 years	1-3 years	1-3 years	Vaginal	Mixed feeding	Male	32400
0.161263	-0.0446587	Planer	Illumina MiSeq	515F-806R	Non Hispanic	White	1-3 years	1-3 years	1-3 years	Vaginal	Mixed feeding	Male	29645
0.0723549	-0.187884	Planer	Illumina MiSeq	515F-806R	Non Hispanic	White	1-3 years	1-3 years	1-3 years	Vaginal	Mixed feeding	Male	28263
0.278128	-0.0596857	Planer	Illumina MiSeq	515F-806R	Non Hispanic	White	1-3 years	1-3 years	1-3 years	Vaginal	Mixed feeding	Male	27092
0.00880118	-0.240435	Planer	Illumina MiSeq	515F-806R	Non Hispanic	White	1-3 years	1-3 years	1-3 years	Cesarean	Formula fed	Female	36091
0.1014	-0.0484631	Planer	Illumina MiSeq	515F-806R	Non Hispanic	White	1-3 years	1-3 years	1-3 years	Cesarean	Formula fed	Female	35774
0.104018	-0.0700965	Planer	Illumina MiSeq	515F-806R	Non Hispanic	White	1-3 years	1-3 years	1-3 years	Cesarean	Formula fed	Female	35458
0.136261	-0.0239302	Planer	Illumina MiSeq	515F-806R	Non Hispanic	White	1-3 years	1-3 years	1-3 years	Cesarean	Formula fed	Female	33872
0.111901	-0.115295	Planer	Illumina MiSeq	515F-806R	Non Hispanic	White	1-3 years	1-3 years	1-3 years	Cesarean	Formula fed	Female	32167
0.145917	-0.0772256	Planer	Illumina MiSeq	515F-806R	Non Hispanic	White	1-3 years	1-3 years	1-3 years	Cesarean	Formula fed	Female	35719
0.0944074	-0.101429	Planer	Illumina MiSeq	515F-806R	Non Hispanic	White	1-3 years	1-3 years	1-3 years	Cesarean	Formula fed	Female	21305
0.138089	-0.0708583	Planer	Illumina MiSeq	515F-806R	Non Hispanic	White	1-3 years	1-3 years	1-3 years	Cesarean	Formula fed	Female	30511
0.1877	0.0555531	Planer	Illumina MiSeq	515F-806R	Non Hispanic	White	1-3 years	1-3 years	1-3 years	Cesarean	Formula fed	Female	27767
0.193486	-0.067539	Planer	Illumina MiSeq	515F-806R	Non Hispanic	White	1-3 years	1-3 years	1-3 years	Cesarean	Formula fed	Female	33984
0.167991	-0.0911408	Planer	Illumina MiSeq	515F-806R	Non Hispanic	White	1-3 years	1-3 years	1-3 years	Cesarean	Formula fed	Female	33817
0.191249	-0.0494016	Planer	Illumina MiSeq	515F-806R	Non Hispanic	White	1-3 years	1-3 years	1-3 years	Cesarean	Formula fed	Female	33605
0.170537	-0.0100319	Planer	Illumina MiSeq	515F-806R	Non Hispanic	White	1-3 years	1-3 years	1-3 years	Cesarean	Formula fed	Female	37585
0.18001	-0.0347508	Planer	Illumina MiSeq	515F-806R	Non Hispanic	White	1-3 years	1-3 years	1-3 years	Cesarean	Formula fed	Female	37660
0.158038	-0.151345	Planer	Illumina MiSeq	515F-806R	Non Hispanic	White	1-3 years	1-3 years	1-3 years	Vaginal	Mixed feeding	Female	33099
0.0873752	-0.168571	Planer	Illumina MiSeq	515F-806R	Non Hispanic	White	1-3 years	1-3 years	1-3 years	Vaginal	Mixed feeding	Female	30144
0.201361	-0.114083	Planer	Illumina MiSeq	515F-806R	Non Hispanic	White	1-3 years	1-3 years	1-3 years	Vaginal	Mixed feeding	Female	36110
0.187919	-0.192117	Planer	Illumina MiSeq	515F-806R	Non Hispanic	White	1-3 years	1-3 years	1-3 years	Vaginal	Mixed feeding	Female	30875
0.168269	-0.104449	Planer	Illumina MiSeq	515F-806R	Non Hispanic	White	1-3 years	1-3 years	1-3 years	Vaginal	Mixed feeding	Female	31454
0.182543	-0.144532	Planer	Illumina MiSeq	515F-806R	Non Hispanic	White	1-3 years	1-3 years	1-3 years	Vaginal	Mixed feeding	Female	35444
0.123552	-0.193131	Planer	Illumina MiSeq	515F-806R	Non Hispanic	White	1-3 years	1-3 years	1-3 years	Vaginal	Mixed feeding	Female	23038
0.130694	-0.174939	Planer	Illumina MiSeq	515F-806R	Non Hispanic	White	1-3 years	1-3 years	1-3 years	Vaginal	Mixed feeding	Female	28564
0.0378811	-0.232075	Planer	Illumina MiSeq	515F-806R	Non Hispanic	White	1-3 years	1-3 years	1-3 years	Vaginal	Mixed feeding	Female	31221
-0.0780746	-0.285819	Planer	Illumina MiSeq	515F-806R	Non Hispanic	White	1-3 years	1-3 years	1-3 years	Vaginal	Mixed feeding	Female	32760
0.184058	-0.162326	Planer	Illumina MiSeq	515F-806R	Non Hispanic	White	1-3 years	1-3 years	1-3 years	Vaginal	Mixed feeding	Male	31207
0.25	-0.0602189	Planer	Illumina MiSeq	515F-806R	Non Hispanic	White	1-3 years	1-3 years	1-3 years	Vaginal	Mixed feeding	Male	31395
0.214774	-0.0775253	Planer	Illumina MiSeq	515F-806R	Non Hispanic	White	1-3 years	1-3 years	1-3 years	Vaginal	Mixed feeding	Male	33797
0.218841	-0.0434409	Planer	Illumina MiSeq	515F-806R	Non Hispanic	White	1-3 years	1-3 years	1-3 years	Vaginal	Mixed feeding	Male	34494
0.0811066	-0.185819	Planer	Illumina MiSeq	515F-806R	Non Hispanic	White	1-3 years	1-3 years	1-3 years	Vaginal	Mixed feeding	Male	34702
0.170151	-0.105233	Planer	Illumina MiSeq	515F-806R	Non Hispanic	White	1-3 years	1-3 years	1-3 years	Vaginal	Mixed feeding	Male	34755
0.0955547	-0.185787	Planer	Illumina MiSeq	515F-806R	Non Hispanic	White	1-3 years	1-3 years	1-3 years	Vaginal	Mixed feeding	Male	32499
0.124373	-0.191841	Planer	Illumina MiSeq	515F-806R	Non Hispanic	White	1-3 years	1-3 years	1-3 years	Vaginal	Mixed feeding	Male	33202
0.158362	-0.211064	Planer	Illumina MiSeq	515F-806R	Non Hispanic	White	1-3 years	1-3 years	1-3 years	Vaginal	Mixed feeding	Male	30409
-0.165146	0.36985	Planer	Illumina MiSeq	515F-806R	Non Hispanic	Black	1-3 years	1-3 years	1-3 years	Cesarean	Mixed feeding	Female	31760
0.0509801	-0.0999114	Planer	Illumina MiSeq	515F-806R	Non Hispanic	Black	1-3 years	1-3 years	1-3 years	Cesarean	Mixed feeding	Female	31631
0.00331806	0.152669	Planer	Illumina MiSeq	515F-806R	Non Hispanic	Black	1-3 years	1-3 years	1-3 years	Cesarean	Mixed feeding	Female	31378
0.0799913	-0.144785	Planer	Illumina MiSeq	515F-806R	Non Hispanic	Black	1-3 years	1-3 years	1-3 years	Cesarean	Mixed feeding	Female	31127
0.1209	-0.0773226	Planer	Illumina MiSeq	515F-806R	Non Hispanic	Black	1-3 years	1-3 years	1-3 years	Cesarean	Mixed feeding	Female	34329
0.0414084	-0.228192	Planer	Illumina MiSeq	515F-806R	Non Hispanic	Black	1-3 years	1-3 years	1-3 years	Cesarean	Mixed feeding	Female	34191
0.223266	-0.0943809	Planer	Illumina MiSeq	515F-806R	Non Hispanic	Black	1-3 years	1-3 years	1-3 years	Cesarean	Mixed feeding	Female	32150
0.106624	-0.190752	Planer	Illumina MiSeq	515F-806R	Non Hispanic	Black	1-3 years	1-3 years	1-3 years	Cesarean	Mixed feeding	Female	35893
0.0333091	-0.223742	Planer	Illumina MiSeq	515F-806R	Non Hispanic	Black	1-3 years	1-3 years	1-3 years	Cesarean	Mixed feeding	Female	32696
0.0254114	-0.183591	Planer	Illumina MiSeq	515F-806R	Non Hispanic	Black	1-3 years	1-3 years	1-3 years	Cesarean	Mixed feeding	Female	30100
0.0854322	-0.0122004	Planer	Illumina MiSeq	515F-806R	Non Hispanic	Black	1-3 years	1-3 years	1-3 years	Cesarean	Mixed feeding	Female	32727
0.045255	-0.0522074	Planer	Illumina MiSeq	515F-806R	Non Hispanic	Black	1-3 years	1-3 years	1-3 years	Cesarean	Mixed feeding	Female	31133
-0.0513956	-0.137155	Planer	Illumina MiSeq	515F-806R	Non Hispanic	Black	1-3 years	1-3 years	1-3 years	Cesarean	Mixed feeding	Female	28645
-0.000270314	-0.152845	Planer	Illumina MiSeq	515F-806R	Non Hispanic	Black	1-3 years	1-3 years	1-3 years	Cesarean	Mixed feeding	Female	33185
0.0966052	-0.110735	Planer	Illumina MiSeq	515F-806R	Non Hispanic	Black	1-3 years	1-3 years	1-3 years	Cesarean	Mixed feeding	Female	34831
0.0496292	-0.192688	Planer	Illumina MiSeq	515F-806R	Non Hispanic	Black	1-3 years	1-3 years	1-3 years	Cesarean	Mixed feeding	Female	37273
0.0712847	-0.0820348	Planer	Illumina MiSeq	515F-806R	Non Hispanic	Black	1-3 years	1-3 years	1-3 years	Cesarean	Mixed feeding	Female	34656
0.0854693	-0.215076	Planer	Illumina MiSeq	515F-806R	Non Hispanic	Black	1-3 years	1-3 years	1-3 years	Cesarean	Mixed feeding	Female	33045
0.0414751	-0.230222	Planer	Illumina MiSeq	515F-806R	Non Hispanic	Black	1-3 years	1-3 years	1-3 years	Cesarean	Mixed feeding	Female	31385
0.055956	-0.194725	Planer	Illumina MiSeq	515F-806R	Non Hispanic	Black	1-3 years	1-3 years	1-3 years	Cesarean	Mixed feeding	Female	30313
0.183499	-0.0609519	Planer	Illumina MiSeq	515F-806R	Non Hispanic	White	1-3 years	1-3 years	1-3 years	Cesarean	Mixed feeding	Male	41543
0.225508	0.00709591	Planer	Illumina MiSeq	515F-806R	Non Hispanic	White	1-3 years	1-3 years	1-3 years	Cesarean	Mixed feeding	Male	31851
0.130058	0.00427007	Planer	Illumina MiSeq	515F-806R	Non Hispanic	White	1-3 years	1-3 years	1-3 years	Cesarean	Mixed feeding	Male	34425
0.180655	-0.0721834	Planer	Illumina MiSeq	515F-806R	Non Hispanic	White	1-3 years	1-3 years	1-3 years	Cesarean	Mixed feeding	Male	30551
0.181784	-0.182792	Planer	Illumina MiSeq	515F-806R	Non Hispanic	White	1-3 years	1-3 years	1-3 years	Cesarean	Mixed feeding	Male	31533
0.158445	0.0716216	Planer	Illumina MiSeq	515F-806R	Non Hispanic	White	1-3 years	1-3 years	1-3 years	Cesarean	Mixed feeding	Male	18783
0.157741	-0.0343946	Planer	Illumina MiSeq	515F-806R	Non Hispanic	White	1-3 years	1-3 years	1-3 years	Cesarean	Mixed feeding	Male	38159
0.386473	-0.229003	Planer	Illumina MiSeq	515F-806R	Non Hispanic	White	1-3 years	1-3 years	1-3 years	Cesarean	Mixed feeding	Male	24185
0.204128	-0.141897	Planer	Illumina MiSeq	515F-806R	Non Hispanic	White	1-3 years	1-3 years	1-3 years	Cesarean	Mixed feeding	Male	27471
0.165005	-0.214081	Planer	Illumina MiSeq	515F-806R	Non Hispanic	White	1-3 years	1-3 years	1-3 years	Cesarean	Mixed feeding	Male	28764
0.112598	-0.137841	Planer	Illumina MiSeq	515F-806R	Non Hispanic	White	1-3 years	1-3 years	1-3 years	Cesarean	Mixed feeding	Male	24663
0.0560542	-0.183233	Planer	Illumina MiSeq	515F-806R	Non Hispanic	White	1-3 years	1-3 years	1-3 years	Cesarean	Mixed feeding	Male	25579
0.167309	-0.182543	Planer	Illumina MiSeq	515F-806R	Non Hispanic	White	1-3 years	1-3 years	1-3 years	Cesarean	Mixed feeding	Male	26790
0.197284	-0.160962	Planer	Illumina MiSeq	515F-806R	Non Hispanic	White	1-3 years	1-3 years	1-3 years	Cesarean	Mixed feeding	Male	25896
0.0896518	-0.131462	Planer	Illumina MiSeq	515F-806R	Non Hispanic	White	1-3 years	1-3 years	1-3 years	Cesarean	Mixed feeding	Male	31086
0.188941	-0.264331	Planer	Illumina MiSeq	515F-806R	Non Hispanic	White	1-3 years	1-3 years	1-3 years	Cesarean	Mixed feeding	Male	31504
0.0830619	-0.133208	Planer	Illumina MiSeq	515F-806R	Non Hispanic	White	1-3 years	1-3 years	1-3 years	Cesarean	Mixed feeding	Male	18142
0.0684967	-0.148229	Planer	Illumina MiSeq	515F-806R	Non Hispanic	White	1-3 years	1-3 years	1-3 years	Cesarean	Mixed feeding	Male	27714
0.0683776	-0.141851	Planer	Illumina MiSeq	515F-806R	Non Hispanic	White	1-3 years	1-3 years	1-3 years	Cesarean	Mixed feeding	Male	29216
0.0385595	-0.211754	Planer	Illumina MiSeq	515F-806R	Non Hispanic	White	1-3 years	1-3 years	1-3 years	Cesarean	Mixed feeding	Male	31487
0.190862	-0.241146	Planer	Illumina MiSeq	515F-806R	Non Hispanic	White	1-3 years	1-3 years	1-3 years	Cesarean	Mixed feeding	Male	30872
0.112036	-0.223857	Planer	Illumina MiSeq	515F-806R	Non Hispanic	White	1-3 years	1-3 years	1-3 years	Cesarean	Mixed feeding	Male	35366
0.187487	-0.0391631	Planer	Illumina MiSeq	515F-806R	Non Hispanic	White	1-3 years	1-3 years	1-3 years	Cesarean	Mixed feeding	Male	32238
0.0673068	-0.182023	Planer	Illumina MiSeq	515F-806R	Non Hispanic	White	1-3 years	1-3 years	1-3 years	Cesarean	Mixed feeding	Male	30404
0.143253	-0.208023	Planer	Illumina MiSeq	515F-806R	Non Hispanic	White	1-3 years	1-3 years	1-3 years	Cesarean	Mixed feeding	Male	28732
0.0759884	-0.180801	Planer	Illumina MiSeq	515F-806R	Non Hispanic	White	1-3 years	1-3 years	1-3 years	Cesarean	Mixed feeding	Male	21961
0.071304	-0.266732	Planer	Illumina MiSeq	515F-806R	Non Hispanic	White	1-3 years	1-3 years	1-3 years	Cesarean	Mixed feeding	Male	29828
-0.0543096	-0.21078	Planer	Illumina MiSeq	515F-806R	Non Hispanic	White	1-3 years	1-3 years	1-3 years	Cesarean	Mixed feeding	Male	30202
0.26149	0.443457	Planer	Illumina MiSeq	515F-806R	Non Hispanic	White	1-3 years	1-3 years	1-3 years	Cesarean	Formula fed	Male	29429
0.0580839	0.121362	Planer	Illumina MiSeq	515F-806R	Non Hispanic	White	1-3 years	1-3 years	1-3 years	Cesarean	Formula fed	Male	29968
0.216612	-0.100911	Planer	Illumina MiSeq	515F-806R	Non Hispanic	White	1-3 years	1-3 years	1-3 years	Cesarean	Formula fed	Male	27433
0.247567	0.00191743	Planer	Illumina MiSeq	515F-806R	Non Hispanic	White	1-3 years	1-3 years	1-3 years	Cesarean	Formula fed	Male	29688
0.331761	0.394149	Planer	Illumina MiSeq	515F-806R	Non Hispanic	White	1-3 years	1-3 years	1-3 years	Cesarean	Formula fed	Male	26003
0.194977	-0.00583768	Planer	Illumina MiSeq	515F-806R	Non Hispanic	White	1-3 years	1-3 years	1-3 years	Cesarean	Formula fed	Male	33462
0.238064	-0.199616	Planer	Illumina MiSeq	515F-806R	Hispanic	White	1-3 years	1-3 years	1-3 years	Vaginal	Mixed feeding	Female	30471
0.269796	-0.17822	Planer	Illumina MiSeq	515F-806R	Hispanic	White	1-3 years	1-3 years	1-3 years	Vaginal	Mixed feeding	Female	31637
0.140537	0.204031	Planer	Illumina MiSeq	515F-806R	Hispanic	White	1-3 years	1-3 years	1-3 years	Cesarean	Mixed feeding	Female	27564
0.202188	-0.216052	Planer	Illumina MiSeq	515F-806R	Hispanic	White	1-3 years	1-3 years	1-3 years	Cesarean	Mixed feeding	Female	34500
0.110671	-0.0836295	Planer	Illumina MiSeq	515F-806R	Hispanic	White	1-3 years	1-3 years	1-3 years	Cesarean	Mixed feeding	Female	30409
-0.0373445	-0.199318	Planer	Illumina MiSeq	515F-806R	Hispanic	White	1-3 years	1-3 years	1-3 years	Cesarean	Mixed feeding	Female	36276
0.00755673	-0.180591	Planer	Illumina MiSeq	515F-806R	Hispanic	White	1-3 years	1-3 years	1-3 years	Cesarean	Mixed feeding	Female	29567
0.123168	-0.125792	Planer	Illumina MiSeq	515F-806R	Hispanic	White	1-3 years	1-3 years	1-3 years	Cesarean	Mixed feeding	Female	32350
-0.0666143	-0.492671	Planer	Illumina MiSeq	515F-806R	Non Hispanic	White	3-12 months	9-12 months	9-12 months	Cesarean	Exclusively breastfed	Female	24724
-0.270809	-0.305795	Planer	Illumina MiSeq	515F-806R	Non Hispanic	White	3-12 months	9-12 months	9-12 months	Cesarean	Exclusively breastfed	Female	8165
-0.227741	0.0312736	Planer	Illumina MiSeq	515F-806R	Non Hispanic	White	3-12 months	9-12 months	9-12 months	Cesarean	Exclusively breastfed	Female	37505
-0.108829	0.027164	Planer	Illumina MiSeq	515F-806R	Non Hispanic	White	1-3 years	1-3 years	1-3 years	Cesarean	Exclusively breastfed	Female	33975
0.185492	-0.118443	Planer	Illumina MiSeq	515F-806R	Non Hispanic	White	1-3 years	1-3 years	1-3 years	Cesarean	Exclusively breastfed	Female	38596
0.128518	-0.158064	Planer	Illumina MiSeq	515F-806R	Non Hispanic	White	1-3 years	1-3 years	1-3 years	Cesarean	Exclusively breastfed	Female	38514
-0.152777	-0.38667	Planer	Illumina MiSeq	515F-806R	Non Hispanic	White	3-12 months	9-12 months	9-12 months	Cesarean	Exclusively breastfed	Male	35691
0.130878	0.112119	Planer	Illumina MiSeq	515F-806R	Non Hispanic	White	3-12 months	9-12 months	9-12 months	Cesarean	Exclusively breastfed	Male	24562
-0.0963006	-0.475956	Planer	Illumina MiSeq	515F-806R	Non Hispanic	White	3-12 months	9-12 months	9-12 months	Cesarean	Exclusively breastfed	Male	27455
0.130478	0.0337782	Planer	Illumina MiSeq	515F-806R	Non Hispanic	White	1-3 years	1-3 years	1-3 years	Cesarean	Exclusively breastfed	Male	31386
-0.0729017	-0.176787	Planer	Illumina MiSeq	515F-806R	Non Hispanic	White	1-3 years	1-3 years	1-3 years	Cesarean	Exclusively breastfed	Male	28158
0.212559	-0.148859	Planer	Illumina MiSeq	515F-806R	Non Hispanic	White	1-3 years	1-3 years	1-3 years	Cesarean	Exclusively breastfed	Male	26040
0.19365	0.214944	Planer	Illumina MiSeq	515F-806R	Non Hispanic	White	3-12 months	3-6 months	4-6 months	Vaginal	Formula fed	Male	33330
0.498949	0.571289	Planer	Illumina MiSeq	515F-806R	Non Hispanic	White	3-12 months	3-6 months	3-4 months	Vaginal	Formula fed	Male	29538
-0.0850342	-0.507354	Planer	Illumina MiSeq	515F-806R	Non Hispanic	White	3-12 months	9-12 months	9-12 months	Vaginal	Formula fed	Male	30746
0.393596	0.445679	Planer	Illumina MiSeq	515F-806R	Non Hispanic	White	3-12 months	6-9 months	6-9 months	Vaginal	Formula fed	Male	32715
0.542198	0.253686	Planer	Illumina MiSeq	515F-806R	Non Hispanic	White	3-12 months	9-12 months	9-12 months	Vaginal	Formula fed	Male	32165
0.163908	0.0943706	Planer	Illumina MiSeq	515F-806R	Non Hispanic	White	3-12 months	6-9 months	6-9 months	Vaginal	Mixed feeding	Female	33670
0.106382	0.298007	Planer	Illumina MiSeq	515F-806R	Non Hispanic	White	3-12 months	6-9 months	6-9 months	Vaginal	Mixed feeding	Female	23880
0.122521	0.11367	Planer	Illumina MiSeq	515F-806R	Non Hispanic	White	3-12 months	9-12 months	9-12 months	Vaginal	Mixed feeding	Female	39631
0.0192416	-0.07677	Planer	Illumina MiSeq	515F-806R	Non Hispanic	White	3-12 months	9-12 months	9-12 months	Vaginal	Mixed feeding	Female	37917
0.162374	-0.0654606	Planer	Illumina MiSeq	515F-806R	Non Hispanic	White	1-3 years	1-3 years	1-3 years	Vaginal	Mixed feeding	Female	31734
0.158031	-0.110935	Planer	Illumina MiSeq	515F-806R	Non Hispanic	White	1-3 years	1-3 years	1-3 years	Vaginal	Mixed feeding	Female	21749
0.031494	0.293725	Planer	Illumina MiSeq	515F-806R	Non Hispanic	White	6 weeks-3 months	6 weeks-3 months	6 weeks-3 months	Vaginal	Mixed feeding	Female	32522
0.0461669	0.314464	Planer	Illumina MiSeq	515F-806R	Non Hispanic	White	3-12 months	3-6 months	3-4 months	Vaginal	Mixed feeding	Female	32606
0.0674212	0.281308	Planer	Illumina MiSeq	515F-806R	Non Hispanic	White	3-12 months	3-6 months	4-6 months	Vaginal	Mixed feeding	Female	35229
0.106657	0.313321	Planer	Illumina MiSeq	515F-806R	Non Hispanic	White	3-12 months	6-9 months	6-9 months	Vaginal	Mixed feeding	Female	29376
0.0805829	0.120819	Planer	Illumina MiSeq	515F-806R	Non Hispanic	White	3-12 months	6-9 months	6-9 months	Vaginal	Mixed feeding	Female	38941
0.106529	0.0126055	Planer	Illumina MiSeq	515F-806R	Non Hispanic	White	3-12 months	9-12 months	9-12 months	Vaginal	Mixed feeding	Female	30652
0.131687	0.062039	Planer	Illumina MiSeq	515F-806R	Non Hispanic	White	3-12 months	9-12 months	9-12 months	Vaginal	Mixed feeding	Female	40828
0.299836	0.123646	Planer	Illumina MiSeq	515F-806R	Non Hispanic	White	1-6 weeks	1-6 weeks	1-6 weeks	Vaginal	Mixed feeding	Female	24205
0.170953	0.0215022	Planer	Illumina MiSeq	515F-806R	Non Hispanic	White	1-3 years	1-3 years	1-3 years	Vaginal	Mixed feeding	Female	33888
0.13876	-0.0568204	Planer	Illumina MiSeq	515F-806R	Non Hispanic	White	1-3 years	1-3 years	1-3 years	Vaginal	Mixed feeding	Female	27376
0.0355701	0.325736	Planer	Illumina MiSeq	515F-806R	Non Hispanic	White	6 weeks-3 months	6 weeks-3 months	6 weeks-3 months	Vaginal	Mixed feeding	Female	33884
0.126004	0.130011	Planer	Illumina MiSeq	515F-806R	Non Hispanic	White	3-12 months	6-9 months	6-9 months	Cesarean	Mixed feeding	Female	31072
0.0490502	0.33749	Planer	Illumina MiSeq	515F-806R	Non Hispanic	White	3-12 months	9-12 months	9-12 months	Cesarean	Mixed feeding	Female	22607
0.113237	0.123975	Planer	Illumina MiSeq	515F-806R	Non Hispanic	White	3-12 months	9-12 months	9-12 months	Cesarean	Mixed feeding	Female	32614
0.0417679	0.405611	Planer	Illumina MiSeq	515F-806R	Non Hispanic	White	6 weeks-3 months	6 weeks-3 months	6 weeks-3 months	Cesarean	Mixed feeding	Female	26582
0.137265	0.250258	Planer	Illumina MiSeq	515F-806R	Non Hispanic	White	3-12 months	3-6 months	4-6 months	Cesarean	Mixed feeding	Female	29887
0.264332	0.246448	Planer	Illumina MiSeq	515F-806R	Non Hispanic	White	3-12 months	6-9 months	6-9 months	Cesarean	Mixed feeding	Female	38385
0.128956	0.202116	Planer	Illumina MiSeq	515F-806R	Non Hispanic	White	3-12 months	9-12 months	9-12 months	Cesarean	Mixed feeding	Female	32795
-0.103581	-0.30519	Planer	Illumina MiSeq	515F-806R	Non Hispanic	White	3-12 months	9-12 months	9-12 months	Cesarean	Mixed feeding	Female	31767
0.129871	0.0508513	Planer	Illumina MiSeq	515F-806R	Non Hispanic	White	3-12 months	9-12 months	9-12 months	Cesarean	Mixed feeding	Female	33569
0.0350063	0.258352	Planer	Illumina MiSeq	515F-806R	Non Hispanic	White	6 weeks-3 months	6 weeks-3 months	6 weeks-3 months	Cesarean	Mixed feeding	Female	35341
-0.0646197	-0.32953	Planer	Illumina MiSeq	515F-806R	Non Hispanic	White	3-12 months	3-6 months	4-6 months	Vaginal	Mixed feeding	Male	34364
0.133212	-0.0134807	Planer	Illumina MiSeq	515F-806R	Non Hispanic	White	3-12 months	6-9 months	6-9 months	Vaginal	Mixed feeding	Male	31910
-0.0213223	-0.257246	Planer	Illumina MiSeq	515F-806R	Non Hispanic	White	3-12 months	6-9 months	6-9 months	Vaginal	Mixed feeding	Male	46579
0.129471	0.120072	Planer	Illumina MiSeq	515F-806R	Non Hispanic	White	3-12 months	9-12 months	9-12 months	Vaginal	Mixed feeding	Male	37352
-0.032581	-0.255176	Planer	Illumina MiSeq	515F-806R	Non Hispanic	White	3-12 months	9-12 months	9-12 months	Vaginal	Mixed feeding	Male	27259
0.0749836	-0.272256	Planer	Illumina MiSeq	515F-806R	Non Hispanic	White	3-12 months	9-12 months	9-12 months	Vaginal	Mixed feeding	Male	31012
0.00662863	-0.308697	Planer	Illumina MiSeq	515F-806R	Non Hispanic	White	3-12 months	9-12 months	9-12 months	Vaginal	Mixed feeding	Male	29709
0.174791	0.00415365	Planer	Illumina MiSeq	515F-806R	Non Hispanic	White	1-3 years	1-3 years	1-3 years	Vaginal	Mixed feeding	Male	26323
0.15715	-0.0652341	Planer	Illumina MiSeq	515F-806R	Non Hispanic	White	1-3 years	1-3 years	1-3 years	Vaginal	Mixed feeding	Male	31913
0.11091	-0.011464	Planer	Illumina MiSeq	515F-806R	Non Hispanic	White	1-3 years	1-3 years	1-3 years	Vaginal	Mixed feeding	Male	26391
0.23893	0.0759786	Planer	Illumina MiSeq	515F-806R	Non Hispanic	White	3-12 months	3-6 months	4-6 months	Vaginal	Mixed feeding	Female	33408
0.232842	-0.0316056	Planer	Illumina MiSeq	515F-806R	Non Hispanic	White	3-12 months	6-9 months	6-9 months	Vaginal	Mixed feeding	Female	33407
-0.130387	-0.300066	Planer	Illumina MiSeq	515F-806R	Non Hispanic	White	3-12 months	6-9 months	6-9 months	Vaginal	Mixed feeding	Female	34559
0.0760613	-0.0768623	Planer	Illumina MiSeq	515F-806R	Non Hispanic	White	3-12 months	9-12 months	9-12 months	Vaginal	Mixed feeding	Female	33878
-0.0164568	-0.292928	Planer	Illumina MiSeq	515F-806R	Non Hispanic	White	3-12 months	9-12 months	9-12 months	Vaginal	Mixed feeding	Female	32417
0.505294	-0.412184	Planer	Illumina MiSeq	515F-806R	Non Hispanic	White	3-12 months	9-12 months	9-12 months	Vaginal	Mixed feeding	Female	27155
0.0886266	0.266269	Planer	Illumina MiSeq	515F-806R	Non Hispanic	White	1-3 years	1-3 years	1-3 years	Vaginal	Mixed feeding	Female	26843
0.112651	0.202221	Planer	Illumina MiSeq	515F-806R	Non Hispanic	White	3-12 months	3-6 months	4-6 months	Vaginal	Mixed feeding	Male	30580
0.0636498	-0.0252607	Planer	Illumina MiSeq	515F-806R	Non Hispanic	White	1-3 years	1-3 years	1-3 years	Vaginal	Mixed feeding	Female	31935
0.110191	0.0705029	Planer	Illumina MiSeq	515F-806R	Non Hispanic	White	3-12 months	6-9 months	6-9 months	Vaginal	Mixed feeding	Male	35727
0.0209272	0.345309	Planer	Illumina MiSeq	515F-806R	Non Hispanic	White	3-12 months	3-6 months	3-4 months	Vaginal	Mixed feeding	Male	35145
0.120045	0.0302507	Planer	Illumina MiSeq	515F-806R	Non Hispanic	White	3-12 months	9-12 months	9-12 months	Cesarean	Formula fed	Female	35125
0.11862	0.0869727	Planer	Illumina MiSeq	515F-806R	Non Hispanic	White	3-12 months	6-9 months	6-9 months	Cesarean	Formula fed	Female	29162
0.130346	0.0411648	Planer	Illumina MiSeq	515F-806R	Non Hispanic	White	3-12 months	9-12 months	9-12 months	Cesarean	Formula fed	Female	33358
0.218607	-0.0486703	Planer	Illumina MiSeq	515F-806R	Non Hispanic	White	1-3 years	1-3 years	1-3 years	Cesarean	Formula fed	Female	25726
0.144322	0.147485	Planer	Illumina MiSeq	515F-806R	Non Hispanic	White	3-12 months	6-9 months	6-9 months	Cesarean	Formula fed	Female	27567
0.294955	0.133918	Planer	Illumina MiSeq	515F-806R	Non Hispanic	White	3-12 months	9-12 months	9-12 months	Cesarean	Formula fed	Female	38278
0.235741	0.134863	Planer	Illumina MiSeq	515F-806R	Non Hispanic	White	3-12 months	9-12 months	9-12 months	Cesarean	Formula fed	Female	35139
0.136649	0.0852268	Planer	Illumina MiSeq	515F-806R	Non Hispanic	White	3-12 months	9-12 months	9-12 months	Cesarean	Formula fed	Female	37597
0.143854	-0.00638706	Planer	Illumina MiSeq	515F-806R	Non Hispanic	White	1-3 years	1-3 years	1-3 years	Cesarean	Formula fed	Female	30697
0.132004	-0.0242175	Planer	Illumina MiSeq	515F-806R	Non Hispanic	White	1-3 years	1-3 years	1-3 years	Cesarean	Formula fed	Female	27766
-0.0683829	0.439594	Planer	Illumina MiSeq	515F-806R	Non Hispanic	White	3-12 months	3-6 months	3-4 months	Vaginal	Mixed feeding	Female	31475
0.0621475	0.264633	Planer	Illumina MiSeq	515F-806R	Non Hispanic	White	3-12 months	3-6 months	4-6 months	Vaginal	Mixed feeding	Female	28549
-0.0147344	0.426075	Planer	Illumina MiSeq	515F-806R	Non Hispanic	White	3-12 months	3-6 months	4-6 months	Vaginal	Mixed feeding	Female	22703
0.130515	0.291172	Planer	Illumina MiSeq	515F-806R	Non Hispanic	White	3-12 months	6-9 months	6-9 months	Vaginal	Mixed feeding	Female	31780
0.251755	0.087692	Planer	Illumina MiSeq	515F-806R	Non Hispanic	White	3-12 months	6-9 months	6-9 months	Vaginal	Mixed feeding	Female	26627
0.306239	0.17312	Planer	Illumina MiSeq	515F-806R	Non Hispanic	White	3-12 months	6-9 months	6-9 months	Vaginal	Mixed feeding	Female	34696
0.126482	-0.022942	Planer	Illumina MiSeq	515F-806R	Non Hispanic	White	3-12 months	9-12 months	9-12 months	Vaginal	Mixed feeding	Female	33526
0.127126	-0.246254	Planer	Illumina MiSeq	515F-806R	Non Hispanic	White	3-12 months	9-12 months	9-12 months	Vaginal	Mixed feeding	Female	33415
0.442207	0.078829	Planer	Illumina MiSeq	515F-806R	Non Hispanic	White	1-3 years	1-3 years	1-3 years	Vaginal	Mixed feeding	Female	27085
0.222804	-0.0976515	Planer	Illumina MiSeq	515F-806R	Non Hispanic	White	1-3 years	1-3 years	1-3 years	Vaginal	Mixed feeding	Female	32008
0.151906	-0.187687	Planer	Illumina MiSeq	515F-806R	Non Hispanic	White	1-3 years	1-3 years	1-3 years	Vaginal	Mixed feeding	Female	34287
-0.264903	0.273347	Planer	Illumina MiSeq	515F-806R	Non Hispanic	White	6 weeks-3 months	6 weeks-3 months	6 weeks-3 months	Vaginal	Mixed feeding	Female	36291
0.375728	-0.0315055	Planer	Illumina MiSeq	515F-806R	Non Hispanic	White	1-3 years	1-3 years	1-3 years	Vaginal	Mixed feeding	Female	29038
-0.0595399	0.475341	Planer	Illumina MiSeq	515F-806R	Non Hispanic	White	6 weeks-3 months	6 weeks-3 months	6 weeks-3 months	Vaginal	Mixed feeding	Female	29847
0.0323492	0.471174	Planer	Illumina MiSeq	515F-806R	Non Hispanic	White	3-12 months	3-6 months	4-6 months	Vaginal	Mixed feeding	Male	20640
0.190121	0.203295	Planer	Illumina MiSeq	515F-806R	Non Hispanic	White	3-12 months	3-6 months	4-6 months	Vaginal	Mixed feeding	Male	29084
0.207199	0.04532	Planer	Illumina MiSeq	515F-806R	Non Hispanic	White	3-12 months	6-9 months	6-9 months	Vaginal	Mixed feeding	Male	30203
0.196287	-0.148555	Planer	Illumina MiSeq	515F-806R	Non Hispanic	White	3-12 months	9-12 months	9-12 months	Vaginal	Mixed feeding	Male	19707
0.29414	-0.0141231	Planer	Illumina MiSeq	515F-806R	Non Hispanic	White	3-12 months	9-12 months	9-12 months	Vaginal	Mixed feeding	Male	32519
0.286057	-0.100792	Planer	Illumina MiSeq	515F-806R	Non Hispanic	White	3-12 months	9-12 months	9-12 months	Vaginal	Mixed feeding	Male	37858
0.335075	-0.107644	Planer	Illumina MiSeq	515F-806R	Non Hispanic	White	1-3 years	1-3 years	1-3 years	Vaginal	Mixed feeding	Male	30643
0.198235	0.0702222	Planer	Illumina MiSeq	515F-806R	Non Hispanic	White	1-3 years	1-3 years	1-3 years	Vaginal	Mixed feeding	Male	33507
0.040451	0.246538	Planer	Illumina MiSeq	515F-806R	Non Hispanic	Black	3-12 months	3-6 months	4-6 months	Cesarean	Mixed feeding	Female	40594
-0.151544	-0.205427	Planer	Illumina MiSeq	515F-806R	Non Hispanic	Black	3-12 months	6-9 months	6-9 months	Cesarean	Mixed feeding	Female	22740
-0.0456338	0.333558	Planer	Illumina MiSeq	515F-806R	Non Hispanic	Black	3-12 months	9-12 months	9-12 months	Cesarean	Mixed feeding	Female	34003
-0.0581664	-0.168947	Planer	Illumina MiSeq	515F-806R	Non Hispanic	Black	3-12 months	9-12 months	9-12 months	Cesarean	Mixed feeding	Female	27721
0.10472	0.12799	Planer	Illumina MiSeq	515F-806R	Non Hispanic	Black	3-12 months	9-12 months	9-12 months	Cesarean	Mixed feeding	Female	34408
0.0900647	0.0375228	Planer	Illumina MiSeq	515F-806R	Non Hispanic	Black	1-3 years	1-3 years	1-3 years	Cesarean	Mixed feeding	Female	38178
-0.0127667	0.296794	Planer	Illumina MiSeq	515F-806R	Non Hispanic	Black	1-6 weeks	1-6 weeks	1-6 weeks	Cesarean	Mixed feeding	Female	42793
0.0711315	0.08219	Planer	Illumina MiSeq	515F-806R	Non Hispanic	Black	1-3 years	1-3 years	1-3 years	Cesarean	Mixed feeding	Female	29509
-0.0894059	0.301163	Planer	Illumina MiSeq	515F-806R	Non Hispanic	Black	6 weeks-3 months	6 weeks-3 months	6 weeks-3 months	Cesarean	Mixed feeding	Female	37671
0.0493002	0.0774781	Planer	Illumina MiSeq	515F-806R	Non Hispanic	Black	3-12 months	6-9 months	6-9 months	Cesarean	Mixed feeding	Female	38247
0.000513247	0.108396	Planer	Illumina MiSeq	515F-806R	Non Hispanic	Black	3-12 months	9-12 months	9-12 months	Cesarean	Mixed feeding	Female	36672
0.0860311	0.0762181	Planer	Illumina MiSeq	515F-806R	Non Hispanic	Black	3-12 months	9-12 months	9-12 months	Cesarean	Mixed feeding	Female	29486
0.0994556	0.0859634	Planer	Illumina MiSeq	515F-806R	Non Hispanic	Black	1-3 years	1-3 years	1-3 years	Cesarean	Mixed feeding	Female	32657
-0.297193	0.359981	Planer	Illumina MiSeq	515F-806R	Non Hispanic	Black	1-6 weeks	1-6 weeks	1-6 weeks	Cesarean	Mixed feeding	Female	36724
0.327145	0.00995108	Planer	Illumina MiSeq	515F-806R	Non Hispanic	White	3-12 months	3-6 months	4-6 months	Cesarean	Mixed feeding	Male	19128
0.159546	0.200775	Planer	Illumina MiSeq	515F-806R	Non Hispanic	White	3-12 months	6-9 months	6-9 months	Cesarean	Mixed feeding	Male	20066
0.194853	0.0613909	Planer	Illumina MiSeq	515F-806R	Non Hispanic	White	3-12 months	9-12 months	9-12 months	Cesarean	Mixed feeding	Male	35648
0.157599	0.0672631	Planer	Illumina MiSeq	515F-806R	Non Hispanic	White	3-12 months	9-12 months	9-12 months	Cesarean	Mixed feeding	Male	35883
0.196243	0.00186973	Planer	Illumina MiSeq	515F-806R	Non Hispanic	White	1-3 years	1-3 years	1-3 years	Cesarean	Mixed feeding	Male	31525
-0.0268608	0.50572	Planer	Illumina MiSeq	515F-806R	Non Hispanic	White	3-12 months	6-9 months	6-9 months	Cesarean	Mixed feeding	Male	25203
0.134906	0.173513	Planer	Illumina MiSeq	515F-806R	Non Hispanic	White	3-12 months	6-9 months	6-9 months	Cesarean	Mixed feeding	Male	26300
0.311716	0.0436787	Planer	Illumina MiSeq	515F-806R	Non Hispanic	White	3-12 months	6-9 months	6-9 months	Cesarean	Mixed feeding	Male	36137
0.185439	0.132135	Planer	Illumina MiSeq	515F-806R	Non Hispanic	White	3-12 months	9-12 months	9-12 months	Cesarean	Mixed feeding	Male	33991
0.0539369	0.149732	Planer	Illumina MiSeq	515F-806R	Non Hispanic	White	3-12 months	3-6 months	3-4 months	Cesarean	Mixed feeding	Male	37644
0.0457674	0.561176	Planer	Illumina MiSeq	515F-806R	Non Hispanic	White	3-12 months	3-6 months	3-4 months	Cesarean	Mixed feeding	Male	27499
-0.42073	0.105476	Planer	Illumina MiSeq	515F-806R	Non Hispanic	White	3-12 months	3-6 months	4-6 months	Cesarean	Mixed feeding	Male	33145
0.458981	0.295606	Planer	Illumina MiSeq	515F-806R	Non Hispanic	White	3-12 months	6-9 months	6-9 months	Cesarean	Mixed feeding	Male	26719
0.163603	-0.0179116	Planer	Illumina MiSeq	515F-806R	Non Hispanic	White	3-12 months	9-12 months	9-12 months	Cesarean	Mixed feeding	Male	31958
0.00939796	-0.217619	Planer	Illumina MiSeq	515F-806R	Non Hispanic	White	1-3 years	1-3 years	1-3 years	Cesarean	Mixed feeding	Male	31465
-0.0563354	-0.274235	Planer	Illumina MiSeq	515F-806R	Non Hispanic	White	1-3 years	1-3 years	1-3 years	Cesarean	Mixed feeding	Male	41944
0.128215	-0.148051	Planer	Illumina MiSeq	515F-806R	Non Hispanic	White	1-3 years	1-3 years	1-3 years	Cesarean	Mixed feeding	Male	24528
0.267238	0.834982	Planer	Illumina MiSeq	515F-806R	Non Hispanic	White	3-12 months	3-6 months	4-6 months	Cesarean	Mixed feeding	Male	35859
-0.449053	0.0351569	Planer	Illumina MiSeq	515F-806R	Non Hispanic	White	3-12 months	3-6 months	4-6 months	Cesarean	Mixed feeding	Male	23353
-0.2265	-0.320355	Planer	Illumina MiSeq	515F-806R	Non Hispanic	White	3-12 months	6-9 months	6-9 months	Cesarean	Mixed feeding	Male	34838
0.352287	0.150169	Planer	Illumina MiSeq	515F-806R	Non Hispanic	White	3-12 months	9-12 months	9-12 months	Cesarean	Mixed feeding	Male	36353
0.313051	0.0542196	Planer	Illumina MiSeq	515F-806R	Non Hispanic	White	3-12 months	9-12 months	9-12 months	Cesarean	Mixed feeding	Male	28207
0.0098933	-0.178595	Planer	Illumina MiSeq	515F-806R	Non Hispanic	White	1-3 years	1-3 years	1-3 years	Cesarean	Mixed feeding	Male	29184
0.163517	-0.197106	Planer	Illumina MiSeq	515F-806R	Non Hispanic	White	1-3 years	1-3 years	1-3 years	Cesarean	Mixed feeding	Male	27117
0.127435	0.812655	Planer	Illumina MiSeq	515F-806R	Non Hispanic	White	3-12 months	6-9 months	6-9 months	Cesarean	Mixed feeding	Male	27287
0.218688	-0.113109	Planer	Illumina MiSeq	515F-806R	Non Hispanic	White	1-3 years	1-3 years	1-3 years	Cesarean	Mixed feeding	Male	35409
0.103482	-0.111049	Planer	Illumina MiSeq	515F-806R	Non Hispanic	White	1-3 years	1-3 years	1-3 years	Cesarean	Mixed feeding	Male	31929
0.148703	0.262029	Planer	Illumina MiSeq	515F-806R	Non Hispanic	White	3-12 months	9-12 months	9-12 months	Cesarean	Mixed feeding	Male	33090
0.0759584	0.655552	Planer	Illumina MiSeq	515F-806R	Non Hispanic	White	3-12 months	9-12 months	9-12 months	Cesarean	Mixed feeding	Male	24578
0.129406	0.479567	Planer	Illumina MiSeq	515F-806R	Non Hispanic	White	3-12 months	9-12 months	9-12 months	Cesarean	Mixed feeding	Male	25078
0.140883	0.412538	Planer	Illumina MiSeq	515F-806R	Non Hispanic	White	3-12 months	9-12 months	9-12 months	Cesarean	Mixed feeding	Male	29055
0.249631	0.214417	Planer	Illumina MiSeq	515F-806R	Non Hispanic	White	3-12 months	6-9 months	6-9 months	Vaginal	Mixed feeding	Female	35191
0.145915	-0.176024	Planer	Illumina MiSeq	515F-806R	Non Hispanic	White	1-3 years	1-3 years	1-3 years	Cesarean	Mixed feeding	Male	30104
0.36439	0.16409	Planer	Illumina MiSeq	515F-806R	Non Hispanic	White	3-12 months	9-12 months	9-12 months	Vaginal	Mixed feeding	Female	32874
0.257902	0.260117	Planer	Illumina MiSeq	515F-806R	Non Hispanic	White	3-12 months	6-9 months	6-9 months	Vaginal	Mixed feeding	Female	32389
0.198584	0.169949	Planer	Illumina MiSeq	515F-806R	Non Hispanic	White	1-3 years	1-3 years	1-3 years	Vaginal	Mixed feeding	Female	27666
0.239124	0.177229	Planer	Illumina MiSeq	515F-806R	Non Hispanic	White	3-12 months	6-9 months	6-9 months	Vaginal	Mixed feeding	Female	22295
0.198172	0.163238	Planer	Illumina MiSeq	515F-806R	Non Hispanic	White	3-12 months	6-9 months	6-9 months	Vaginal	Mixed feeding	Female	30645
0.121312	0.174427	Planer	Illumina MiSeq	515F-806R	Non Hispanic	White	3-12 months	9-12 months	9-12 months	Vaginal	Mixed feeding	Female	26780
0.301335	0.156476	Planer	Illumina MiSeq	515F-806R	Non Hispanic	White	3-12 months	6-9 months	6-9 months	Vaginal	Mixed feeding	Male	32200
0.408704	0.0959346	Planer	Illumina MiSeq	515F-806R	Non Hispanic	White	3-12 months	6-9 months	6-9 months	Vaginal	Mixed feeding	Male	32519
0.497099	0.0246353	Planer	Illumina MiSeq	515F-806R	Non Hispanic	White	3-12 months	6-9 months	6-9 months	Cesarean	Mixed feeding	Male	29251
0.495244	-0.0492512	Planer	Illumina MiSeq	515F-806R	Non Hispanic	White	3-12 months	6-9 months	6-9 months	Cesarean	Mixed feeding	Male	27310
0.0878094	0.343971	Planer	Illumina MiSeq	515F-806R	Non Hispanic	White	3-12 months	3-6 months	4-6 months	Cesarean	Formula fed	Male	33910
0.132054	0.360434	Planer	Illumina MiSeq	515F-806R	Non Hispanic	White	3-12 months	3-6 months	4-6 months	Cesarean	Formula fed	Male	30041
0.0851022	0.43674	Planer	Illumina MiSeq	515F-806R	Non Hispanic	White	3-12 months	6-9 months	6-9 months	Cesarean	Formula fed	Male	30539
0.299481	0.235806	Planer	Illumina MiSeq	515F-806R	Non Hispanic	White	3-12 months	6-9 months	6-9 months	Cesarean	Formula fed	Male	27946
0.207808	0.572488	Planer	Illumina MiSeq	515F-806R	Non Hispanic	White	3-12 months	6-9 months	6-9 months	Cesarean	Formula fed	Male	30416
0.232734	0.156574	Planer	Illumina MiSeq	515F-806R	Non Hispanic	White	3-12 months	9-12 months	9-12 months	Cesarean	Formula fed	Male	45220
0.288945	0.224297	Planer	Illumina MiSeq	515F-806R	Non Hispanic	White	3-12 months	9-12 months	9-12 months	Cesarean	Formula fed	Male	36223
0.312809	0.188951	Planer	Illumina MiSeq	515F-806R	Non Hispanic	White	3-12 months	9-12 months	9-12 months	Cesarean	Formula fed	Male	30496
0.243953	0.00591476	Planer	Illumina MiSeq	515F-806R	Non Hispanic	White	1-3 years	1-3 years	1-3 years	Cesarean	Formula fed	Male	24459
0.318294	0.324464	Planer	Illumina MiSeq	515F-806R	Non Hispanic	White	1-6 weeks	1-6 weeks	1-6 weeks	Cesarean	Formula fed	Male	26461
0.0812166	0.440839	Planer	Illumina MiSeq	515F-806R	Non Hispanic	White	3-12 months	3-6 months	4-6 months	Cesarean	Formula fed	Male	33557
0.280865	0.315324	Planer	Illumina MiSeq	515F-806R	Non Hispanic	White	3-12 months	6-9 months	6-9 months	Cesarean	Formula fed	Male	32205
0.173337	0.357096	Planer	Illumina MiSeq	515F-806R	Non Hispanic	White	3-12 months	6-9 months	6-9 months	Cesarean	Formula fed	Male	31577
0.313095	0.267689	Planer	Illumina MiSeq	515F-806R	Non Hispanic	White	3-12 months	9-12 months	9-12 months	Cesarean	Formula fed	Male	37987
0.324313	0.170825	Planer	Illumina MiSeq	515F-806R	Non Hispanic	White	3-12 months	9-12 months	9-12 months	Cesarean	Formula fed	Male	29816
0.418952	0.192531	Planer	Illumina MiSeq	515F-806R	Non Hispanic	White	3-12 months	9-12 months	9-12 months	Cesarean	Formula fed	Male	32355
0.165662	0.344964	Planer	Illumina MiSeq	515F-806R	Non Hispanic	White	1-6 weeks	1-6 weeks	1-6 weeks	Cesarean	Formula fed	Male	23327
0.195425	-0.0299797	Planer	Illumina MiSeq	515F-806R	Non Hispanic	White	1-3 years	1-3 years	1-3 years	Cesarean	Formula fed	Male	32042
0.535893	0.316203	Planer	Illumina MiSeq	515F-806R	Hispanic	White	3-12 months	6-9 months	6-9 months	Vaginal	Mixed feeding	Female	33257
-0.296894	0.332408	Planer	Illumina MiSeq	515F-806R	Hispanic	White	3-12 months	9-12 months	9-12 months	Vaginal	Mixed feeding	Female	35383
0.0898367	0.264392	Planer	Illumina MiSeq	515F-806R	Hispanic	White	3-12 months	9-12 months	9-12 months	Vaginal	Mixed feeding	Female	23788
0.516906	0.445116	Planer	Illumina MiSeq	515F-806R	Hispanic	White	1-3 years	1-3 years	1-3 years	Vaginal	Mixed feeding	Female	25069
0.188776	0.382283	Planer	Illumina MiSeq	515F-806R	Hispanic	White	6 weeks-3 months	6 weeks-3 months	6 weeks-3 months	Vaginal	Mixed feeding	Female	28195
0.212621	0.66494	Planer	Illumina MiSeq	515F-806R	Hispanic	White	3-12 months	3-6 months	4-6 months	Cesarean	Mixed feeding	Female	31912
0.254521	0.477656	Planer	Illumina MiSeq	515F-806R	Hispanic	White	3-12 months	6-9 months	6-9 months	Cesarean	Mixed feeding	Female	37590
0.473465	0.0626822	Planer	Illumina MiSeq	515F-806R	Hispanic	White	3-12 months	9-12 months	9-12 months	Cesarean	Mixed feeding	Female	32634
0.450808	0.764812	Planer	Illumina MiSeq	515F-806R	Hispanic	White	3-12 months	9-12 months	9-12 months	Cesarean	Mixed feeding	Female	30095
0.549359	-0.0520782	Planer	Illumina MiSeq	515F-806R	Hispanic	White	1-3 years	1-3 years	1-3 years	Cesarean	Mixed feeding	Female	36715
0.448943	0.423103	Planer	Illumina MiSeq	515F-806R	Non Hispanic	White	3-12 months	3-6 months	4-6 months	Vaginal	Mixed feeding	Female	35996
0.348328	0.499868	Planer	Illumina MiSeq	515F-806R	Non Hispanic	White	3-12 months	3-6 months	4-6 months	Vaginal	Mixed feeding	Female	28821
0.492841	0.331717	Planer	Illumina MiSeq	515F-806R	Non Hispanic	White	3-12 months	6-9 months	6-9 months	Vaginal	Mixed feeding	Female	28958
0.110144	0.11115	Planer	Illumina MiSeq	515F-806R	Non Hispanic	White	3-12 months	6-9 months	6-9 months	Vaginal	Mixed feeding	Female	28159
-0.00537164	-0.263703	Planer	Illumina MiSeq	515F-806R	Non Hispanic	White	3-12 months	6-9 months	6-9 months	Vaginal	Mixed feeding	Female	32751
0.159931	-0.174314	Planer	Illumina MiSeq	515F-806R	Non Hispanic	White	3-12 months	9-12 months	9-12 months	Vaginal	Mixed feeding	Female	38083
0.28497	-0.0981398	Planer	Illumina MiSeq	515F-806R	Non Hispanic	White	3-12 months	9-12 months	9-12 months	Vaginal	Mixed feeding	Female	29794
0.23183	0.198783	Planer	Illumina MiSeq	515F-806R	Non Hispanic	White	1-6 weeks	1-6 weeks	1-6 weeks	Vaginal	Mixed feeding	Female	30483
0.221697	0.318152	Planer	Illumina MiSeq	515F-806R	Non Hispanic	White	3-12 months	3-6 months	3-4 months	Vaginal	Mixed feeding	Female	34607
0.427386	0.389386	Planer	Illumina MiSeq	515F-806R	Non Hispanic	White	3-12 months	6-9 months	6-9 months	Vaginal	Mixed feeding	Female	35220
0.215476	-0.217997	Planer	Illumina MiSeq	515F-806R	Non Hispanic	White	3-12 months	6-9 months	6-9 months	Vaginal	Mixed feeding	Female	24470
0.268295	-0.113856	Planer	Illumina MiSeq	515F-806R	Non Hispanic	White	3-12 months	6-9 months	6-9 months	Vaginal	Mixed feeding	Female	40602
0.238989	-0.118846	Planer	Illumina MiSeq	515F-806R	Non Hispanic	White	3-12 months	9-12 months	9-12 months	Vaginal	Mixed feeding	Female	32802
0.0845015	-0.14658	Planer	Illumina MiSeq	515F-806R	Non Hispanic	White	3-12 months	9-12 months	9-12 months	Vaginal	Mixed feeding	Female	32311
0.0904247	0.217411	Planer	Illumina MiSeq	515F-806R	Hispanic	White	3-12 months	3-6 months	3-4 months	Cesarean	Mixed feeding	Female	29485
0.0744758	0.30758	Planer	Illumina MiSeq	515F-806R	Hispanic	White	3-12 months	3-6 months	4-6 months	Cesarean	Mixed feeding	Female	30919
0.109092	0.247558	Planer	Illumina MiSeq	515F-806R	Hispanic	White	3-12 months	6-9 months	6-9 months	Cesarean	Mixed feeding	Female	29238
0.159824	0.218704	Planer	Illumina MiSeq	515F-806R	Hispanic	White	3-12 months	6-9 months	6-9 months	Cesarean	Mixed feeding	Female	32183
-0.183973	0.457989	Planer	Illumina MiSeq	515F-806R	Hispanic	White	6 weeks-3 months	6 weeks-3 months	6 weeks-3 months	Cesarean	Mixed feeding	Female	40675
0.20542	-0.124535	Planer	Illumina MiSeq	515F-806R	Non Hispanic	White	1-3 years	1-3 years	1-3 years	Cesarean	Exclusively breastfed	Female	30229
0.152849	-0.000960362	Planer	Illumina MiSeq	515F-806R	Non Hispanic	White	1-3 years	1-3 years	1-3 years	Cesarean	Exclusively breastfed	Female	29319
0.100744	-0.0324839	Planer	Illumina MiSeq	515F-806R	Non Hispanic	White	1-3 years	1-3 years	1-3 years	Cesarean	Exclusively breastfed	Male	28794
0.177912	0.345172	Planer	Illumina MiSeq	515F-806R	Non Hispanic	White	3-12 months	3-6 months	3-4 months	Vaginal	Formula fed	Male	28105
0.322567	0.27827	Planer	Illumina MiSeq	515F-806R	Non Hispanic	White	3-12 months	6-9 months	6-9 months	Vaginal	Formula fed	Male	27191
0.469281	0.318225	Planer	Illumina MiSeq	515F-806R	Non Hispanic	White	3-12 months	6-9 months	6-9 months	Vaginal	Formula fed	Male	30497
0.597733	0.232001	Planer	Illumina MiSeq	515F-806R	Non Hispanic	White	3-12 months	9-12 months	9-12 months	Vaginal	Formula fed	Male	30358
0.496954	0.480597	Planer	Illumina MiSeq	515F-806R	Non Hispanic	White	3-12 months	3-6 months	4-6 months	Vaginal	Formula fed	Male	27554
0.468259	0.188649	Planer	Illumina MiSeq	515F-806R	Non Hispanic	White	3-12 months	6-9 months	6-9 months	Vaginal	Formula fed	Male	29117
0.506629	0.110541	Planer	Illumina MiSeq	515F-806R	Non Hispanic	White	3-12 months	9-12 months	9-12 months	Vaginal	Formula fed	Male	29795
0.234151	-0.0838726	Planer	Illumina MiSeq	515F-806R	Non Hispanic	White	1-3 years	1-3 years	1-3 years	Vaginal	Mixed feeding	Female	24931
0.177858	-0.0635358	Planer	Illumina MiSeq	515F-806R	Non Hispanic	White	1-3 years	1-3 years	1-3 years	Vaginal	Mixed feeding	Female	31344
0.0787712	-0.190834	Planer	Illumina MiSeq	515F-806R	Non Hispanic	White	1-3 years	1-3 years	1-3 years	Cesarean	Mixed feeding	Female	37399
0.162428	0.0138762	Planer	Illumina MiSeq	515F-806R	Non Hispanic	White	3-12 months	6-9 months	6-9 months	Vaginal	Mixed feeding	Male	30149
0.215811	-0.311053	Planer	Illumina MiSeq	515F-806R	Non Hispanic	White	1-3 years	1-3 years	1-3 years	Cesarean	Mixed feeding	Female	29673
0.23773	-0.15554	Planer	Illumina MiSeq	515F-806R	Non Hispanic	White	1-3 years	1-3 years	1-3 years	Vaginal	Mixed feeding	Male	29919
0.25749	-0.20386	Planer	Illumina MiSeq	515F-806R	Non Hispanic	White	1-3 years	1-3 years	1-3 years	Vaginal	Mixed feeding	Male	33798
0.226532	-0.245869	Planer	Illumina MiSeq	515F-806R	Non Hispanic	White	1-3 years	1-3 years	1-3 years	Vaginal	Mixed feeding	Male	30706
0.265381	-0.240332	Planer	Illumina MiSeq	515F-806R	Non Hispanic	White	1-3 years	1-3 years	1-3 years	Vaginal	Mixed feeding	Female	32439
0.155519	-0.143524	Planer	Illumina MiSeq	515F-806R	Non Hispanic	White	1-3 years	1-3 years	1-3 years	Vaginal	Mixed feeding	Female	30575
0.0582349	0.382353	Planer	Illumina MiSeq	515F-806R	Non Hispanic	White	3-12 months	3-6 months	3-4 months	Vaginal	Mixed feeding	Male	29720
0.151432	0.10391	Planer	Illumina MiSeq	515F-806R	Non Hispanic	White	3-12 months	6-9 months	6-9 months	Vaginal	Mixed feeding	Male	30333
0.0810454	0.283008	Planer	Illumina MiSeq	515F-806R	Non Hispanic	White	3-12 months	3-6 months	4-6 months	Vaginal	Mixed feeding	Male	24087
0.212202	-0.00639465	Planer	Illumina MiSeq	515F-806R	Non Hispanic	White	3-12 months	9-12 months	9-12 months	Vaginal	Mixed feeding	Male	32116
0.213259	-0.120595	Planer	Illumina MiSeq	515F-806R	Non Hispanic	White	1-3 years	1-3 years	1-3 years	Vaginal	Mixed feeding	Male	30608
0.158785	-0.0909025	Planer	Illumina MiSeq	515F-806R	Non Hispanic	White	3-12 months	9-12 months	9-12 months	Vaginal	Mixed feeding	Male	26952
0.149997	-0.114249	Planer	Illumina MiSeq	515F-806R	Non Hispanic	White	1-3 years	1-3 years	1-3 years	Vaginal	Mixed feeding	Male	30104
-0.0716412	-0.2964	Planer	Illumina MiSeq	515F-806R	Non Hispanic	White	1-3 years	1-3 years	1-3 years	Vaginal	Mixed feeding	Male	34128
0.0558547	-0.29091	Planer	Illumina MiSeq	515F-806R	Non Hispanic	White	1-3 years	1-3 years	1-3 years	Vaginal	Mixed feeding	Male	30860
0.14169	-0.265236	Planer	Illumina MiSeq	515F-806R	Non Hispanic	White	1-3 years	1-3 years	1-3 years	Vaginal	Mixed feeding	Male	29555
0.116659	-0.222762	Planer	Illumina MiSeq	515F-806R	Non Hispanic	White	1-3 years	1-3 years	1-3 years	Vaginal	Mixed feeding	Male	33588
0.320242	-0.132701	Planer	Illumina MiSeq	515F-806R	Non Hispanic	White	1-3 years	1-3 years	1-3 years	Vaginal	Mixed feeding	Male	21222
0.118874	-0.250995	Planer	Illumina MiSeq	515F-806R	Non Hispanic	White	1-3 years	1-3 years	1-3 years	Vaginal	Mixed feeding	Male	32307
-0.141997	0.496312	Planer	Illumina MiSeq	515F-806R	Non Hispanic	White	6 weeks-3 months	6 weeks-3 months	6 weeks-3 months	Vaginal	Mixed feeding	Male	28905
0.101656	0.207969	Planer	Illumina MiSeq	515F-806R	Non Hispanic	White	3-12 months	3-6 months	4-6 months	Vaginal	Mixed feeding	Male	30216
0.102437	0.259641	Planer	Illumina MiSeq	515F-806R	Non Hispanic	White	3-12 months	3-6 months	4-6 months	Vaginal	Mixed feeding	Male	28669
0.149492	0.251069	Planer	Illumina MiSeq	515F-806R	Non Hispanic	White	3-12 months	6-9 months	6-9 months	Vaginal	Mixed feeding	Male	25763
0.109191	0.21295	Planer	Illumina MiSeq	515F-806R	Non Hispanic	White	3-12 months	6-9 months	6-9 months	Vaginal	Mixed feeding	Male	31777
0.202867	0.0202152	Planer	Illumina MiSeq	515F-806R	Non Hispanic	White	3-12 months	9-12 months	9-12 months	Vaginal	Mixed feeding	Male	29571
0.229185	-0.0524535	Planer	Illumina MiSeq	515F-806R	Non Hispanic	White	3-12 months	9-12 months	9-12 months	Vaginal	Mixed feeding	Male	31059
0.113661	-0.121401	Planer	Illumina MiSeq	515F-806R	Non Hispanic	White	1-3 years	1-3 years	1-3 years	Vaginal	Mixed feeding	Male	34622
0.127766	-0.133903	Planer	Illumina MiSeq	515F-806R	Non Hispanic	White	1-3 years	1-3 years	1-3 years	Vaginal	Mixed feeding	Male	31269
0.0767545	-0.0879168	Planer	Illumina MiSeq	515F-806R	Non Hispanic	White	1-3 years	1-3 years	1-3 years	Vaginal	Mixed feeding	Male	23973
0.009627	-0.330239	Planer	Illumina MiSeq	515F-806R	Non Hispanic	White	1-3 years	1-3 years	1-3 years	Vaginal	Mixed feeding	Male	32302
0.132005	-0.106247	Planer	Illumina MiSeq	515F-806R	Non Hispanic	White	1-3 years	1-3 years	1-3 years	Vaginal	Mixed feeding	Male	30565
0.13473	-0.21439	Planer	Illumina MiSeq	515F-806R	Non Hispanic	White	1-3 years	1-3 years	1-3 years	Vaginal	Mixed feeding	Male	32791
-0.122905	0.573585	Planer	Illumina MiSeq	515F-806R	Non Hispanic	White	6 weeks-3 months	6 weeks-3 months	6 weeks-3 months	Vaginal	Mixed feeding	Male	33748
0.252156	-0.068572	Planer	Illumina MiSeq	515F-806R	Non Hispanic	White	1-3 years	1-3 years	1-3 years	Vaginal	Mixed feeding	Male	29298
0.10634	-0.0939759	Planer	Illumina MiSeq	515F-806R	Non Hispanic	White	1-3 years	1-3 years	1-3 years	Cesarean	Formula fed	Female	28843
0.179722	0.0945158	Planer	Illumina MiSeq	515F-806R	Non Hispanic	White	3-12 months	6-9 months	6-9 months	Cesarean	Formula fed	Female	30165
0.286371	-0.127369	Planer	Illumina MiSeq	515F-806R	Non Hispanic	White	1-3 years	1-3 years	1-3 years	Cesarean	Formula fed	Female	34569
0.192434	-0.315167	Planer	Illumina MiSeq	515F-806R	Non Hispanic	White	1-3 years	1-3 years	1-3 years	Vaginal	Mixed feeding	Female	25609
0.0196936	0.477147	Planer	Illumina MiSeq	515F-806R	Non Hispanic	White	3-12 months	3-6 months	3-4 months	Vaginal	Mixed feeding	Male	25275
0.213148	-0.16483	Planer	Illumina MiSeq	515F-806R	Non Hispanic	Black	1-3 years	1-3 years	1-3 years	Cesarean	Mixed feeding	Female	28598
0.165025	-0.265682	Planer	Illumina MiSeq	515F-806R	Non Hispanic	Black	1-3 years	1-3 years	1-3 years	Cesarean	Mixed feeding	Female	33991
0.113954	-0.168786	Planer	Illumina MiSeq	515F-806R	Non Hispanic	Black	1-3 years	1-3 years	1-3 years	Cesarean	Mixed feeding	Female	30713
0.211778	-0.13802	Planer	Illumina MiSeq	515F-806R	Non Hispanic	Black	1-3 years	1-3 years	1-3 years	Cesarean	Mixed feeding	Female	29744
0.17631	0.315068	Planer	Illumina MiSeq	515F-806R	Non Hispanic	White	3-12 months	6-9 months	6-9 months	Cesarean	Mixed feeding	Male	30979
0.266097	-0.110144	Planer	Illumina MiSeq	515F-806R	Non Hispanic	White	1-3 years	1-3 years	1-3 years	Cesarean	Mixed feeding	Male	33156
0.244537	-0.143453	Planer	Illumina MiSeq	515F-806R	Non Hispanic	White	1-3 years	1-3 years	1-3 years	Cesarean	Mixed feeding	Male	38547
0.246833	-0.0463502	Planer	Illumina MiSeq	515F-806R	Non Hispanic	White	1-3 years	1-3 years	1-3 years	Cesarean	Mixed feeding	Male	31679
0.262224	-0.0602945	Planer	Illumina MiSeq	515F-806R	Non Hispanic	White	1-3 years	1-3 years	1-3 years	Cesarean	Mixed feeding	Male	35546
0.202694	0.00152714	Planer	Illumina MiSeq	515F-806R	Non Hispanic	White	1-3 years	1-3 years	1-3 years	Cesarean	Mixed feeding	Male	28632
0.304361	-0.0915049	Planer	Illumina MiSeq	515F-806R	Non Hispanic	White	1-3 years	1-3 years	1-3 years	Cesarean	Mixed feeding	Male	26655
0.158985	-0.0316888	Planer	Illumina MiSeq	515F-806R	Non Hispanic	White	1-3 years	1-3 years	1-3 years	Cesarean	Mixed feeding	Male	30712
0.224711	-0.043288	Planer	Illumina MiSeq	515F-806R	Non Hispanic	White	1-3 years	1-3 years	1-3 years	Cesarean	Mixed feeding	Male	27031
0.214764	-0.106073	Planer	Illumina MiSeq	515F-806R	Non Hispanic	White	1-3 years	1-3 years	1-3 years	Cesarean	Mixed feeding	Male	32591
0.100728	-0.253868	Planer	Illumina MiSeq	515F-806R	Non Hispanic	White	1-3 years	1-3 years	1-3 years	Cesarean	Mixed feeding	Male	29218
0.0324349	-0.206516	Planer	Illumina MiSeq	515F-806R	Non Hispanic	White	1-3 years	1-3 years	1-3 years	Cesarean	Mixed feeding	Male	23686
0.217987	-0.280916	Planer	Illumina MiSeq	515F-806R	Non Hispanic	White	1-3 years	1-3 years	1-3 years	Cesarean	Mixed feeding	Male	28935
0.0692781	-0.239611	Planer	Illumina MiSeq	515F-806R	Non Hispanic	White	1-3 years	1-3 years	1-3 years	Cesarean	Mixed feeding	Male	29928
0.104423	-0.236534	Planer	Illumina MiSeq	515F-806R	Non Hispanic	White	1-3 years	1-3 years	1-3 years	Cesarean	Mixed feeding	Male	33727
0.113406	-0.271611	Planer	Illumina MiSeq	515F-806R	Non Hispanic	White	1-3 years	1-3 years	1-3 years	Cesarean	Mixed feeding	Male	30146
0.21691	-0.234217	Planer	Illumina MiSeq	515F-806R	Non Hispanic	White	1-3 years	1-3 years	1-3 years	Cesarean	Mixed feeding	Male	27571
0.0995613	-0.234727	Planer	Illumina MiSeq	515F-806R	Non Hispanic	White	1-3 years	1-3 years	1-3 years	Cesarean	Mixed feeding	Male	31006
0.0763887	-0.278735	Planer	Illumina MiSeq	515F-806R	Non Hispanic	White	1-3 years	1-3 years	1-3 years	Cesarean	Mixed feeding	Male	31782
0.129891	-0.288527	Planer	Illumina MiSeq	515F-806R	Non Hispanic	White	1-3 years	1-3 years	1-3 years	Cesarean	Mixed feeding	Male	33731
-0.313543	0.632769	Planer	Illumina MiSeq	515F-806R	Non Hispanic	White	6 weeks-3 months	6 weeks-3 months	6 weeks-3 months	Cesarean	Mixed feeding	Male	29950
0.180331	-0.178281	Planer	Illumina MiSeq	515F-806R	Non Hispanic	White	1-3 years	1-3 years	1-3 years	Cesarean	Mixed feeding	Male	28638
0.115649	-0.252236	Planer	Illumina MiSeq	515F-806R	Non Hispanic	White	1-3 years	1-3 years	1-3 years	Cesarean	Mixed feeding	Male	34632
0.292953	-0.00914288	Planer	Illumina MiSeq	515F-806R	Non Hispanic	White	1-3 years	1-3 years	1-3 years	Cesarean	Formula fed	Male	28460
0.364694	-0.109487	Planer	Illumina MiSeq	515F-806R	Non Hispanic	White	1-3 years	1-3 years	1-3 years	Cesarean	Formula fed	Male	25289
0.264169	-0.0812572	Planer	Illumina MiSeq	515F-806R	Non Hispanic	White	1-3 years	1-3 years	1-3 years	Cesarean	Formula fed	Male	29775
0.357264	-0.115478	Planer	Illumina MiSeq	515F-806R	Non Hispanic	White	1-3 years	1-3 years	1-3 years	Cesarean	Formula fed	Male	33195
0.171408	-0.062847	Planer	Illumina MiSeq	515F-806R	Non Hispanic	White	1-3 years	1-3 years	1-3 years	Cesarean	Formula fed	Male	31768
0.261847	-0.169005	Planer	Illumina MiSeq	515F-806R	Non Hispanic	White	1-3 years	1-3 years	1-3 years	Cesarean	Formula fed	Male	25695
0.243324	-0.181428	Planer	Illumina MiSeq	515F-806R	Non Hispanic	White	1-3 years	1-3 years	1-3 years	Cesarean	Formula fed	Male	29843
0.265036	0.0197146	Planer	Illumina MiSeq	515F-806R	Non Hispanic	White	1-3 years	1-3 years	1-3 years	Cesarean	Formula fed	Male	33811
0.117697	0.267113	Planer	Illumina MiSeq	515F-806R	Non Hispanic	White	3-12 months	3-6 months	4-6 months	Cesarean	Formula fed	Male	31031
0.291874	0.3902	Planer	Illumina MiSeq	515F-806R	Non Hispanic	White	3-12 months	6-9 months	6-9 months	Cesarean	Formula fed	Male	26892
0.263625	-0.043822	Planer	Illumina MiSeq	515F-806R	Non Hispanic	White	1-3 years	1-3 years	1-3 years	Cesarean	Formula fed	Male	35859
0.267623	-0.0657984	Planer	Illumina MiSeq	515F-806R	Non Hispanic	White	1-3 years	1-3 years	1-3 years	Cesarean	Formula fed	Male	29921
0.409587	-0.189859	Planer	Illumina MiSeq	515F-806R	Non Hispanic	White	1-3 years	1-3 years	1-3 years	Cesarean	Formula fed	Male	25095
0.219972	-0.014653	Planer	Illumina MiSeq	515F-806R	Non Hispanic	White	1-3 years	1-3 years	1-3 years	Cesarean	Formula fed	Male	24784
0.288712	-0.218711	Planer	Illumina MiSeq	515F-806R	Non Hispanic	White	1-3 years	1-3 years	1-3 years	Cesarean	Formula fed	Male	25841
0.24239	-0.0318772	Planer	Illumina MiSeq	515F-806R	Non Hispanic	White	1-3 years	1-3 years	1-3 years	Cesarean	Formula fed	Male	33231
0.280838	-0.234063	Planer	Illumina MiSeq	515F-806R	Non Hispanic	White	1-3 years	1-3 years	1-3 years	Cesarean	Formula fed	Male	33597
0.22856	-0.0145361	Planer	Illumina MiSeq	515F-806R	Non Hispanic	White	1-3 years	1-3 years	1-3 years	Cesarean	Formula fed	Male	23276
0.129973	-0.241407	Planer	Illumina MiSeq	515F-806R	Hispanic	White	1-3 years	1-3 years	1-3 years	Vaginal	Mixed feeding	Female	25968
0.341384	-0.169722	Planer	Illumina MiSeq	515F-806R	Hispanic	White	1-3 years	1-3 years	1-3 years	Vaginal	Mixed feeding	Female	28446
0.126624	-0.288461	Planer	Illumina MiSeq	515F-806R	Hispanic	White	1-3 years	1-3 years	1-3 years	Vaginal	Mixed feeding	Female	33191
0.189563	-0.31472	Planer	Illumina MiSeq	515F-806R	Hispanic	White	1-3 years	1-3 years	1-3 years	Vaginal	Mixed feeding	Female	37395
0.164995	-0.226319	Planer	Illumina MiSeq	515F-806R	Hispanic	White	1-3 years	1-3 years	1-3 years	Cesarean	Mixed feeding	Female	28534
0.158951	-0.201489	Planer	Illumina MiSeq	515F-806R	Hispanic	White	1-3 years	1-3 years	1-3 years	Cesarean	Mixed feeding	Female	23461
0.294401	-0.127083	Planer	Illumina MiSeq	515F-806R	Hispanic	White	1-3 years	1-3 years	1-3 years	Cesarean	Mixed feeding	Female	31530
0.202804	-0.220842	Planer	Illumina MiSeq	515F-806R	Hispanic	White	1-3 years	1-3 years	1-3 years	Cesarean	Mixed feeding	Female	27072
0.162292	-0.248907	Planer	Illumina MiSeq	515F-806R	Hispanic	White	1-3 years	1-3 years	1-3 years	Cesarean	Mixed feeding	Female	30033
0.377074	0.252128	Planer	Illumina MiSeq	515F-806R	Non Hispanic	White	3-12 months	3-6 months	4-6 months	Vaginal	Mixed feeding	Female	28438
0.378902	0.505169	Planer	Illumina MiSeq	515F-806R	Non Hispanic	White	3-12 months	3-6 months	4-6 months	Vaginal	Mixed feeding	Female	29945
0.196735	-0.0837575	Planer	Illumina MiSeq	515F-806R	Hispanic	White	1-3 years	1-3 years	1-3 years	Cesarean	Mixed feeding	Female	33325
-0.0764392	-0.269037	Planer	Illumina MiSeq	515F-806R	Hispanic	White	1-3 years	1-3 years	1-3 years	Cesarean	Mixed feeding	Female	30225
0.0135358	-0.315381	Planer	Illumina MiSeq	515F-806R	Non Hispanic	White	1-3 years	1-3 years	1-3 years	Cesarean	Exclusively breastfed	Female	27134
-0.0158614	0.459206	Planer	Illumina MiSeq	515F-806R	Non Hispanic	White	3-12 months	6-9 months	6-9 months	Cesarean	Exclusively breastfed	Female	30533
-0.0149277	0.450026	Planer	Illumina MiSeq	515F-806R	Non Hispanic	White	3-12 months	6-9 months	6-9 months	Cesarean	Exclusively breastfed	Female	21684
-0.510586	0.555941	Planer	Illumina MiSeq	515F-806R	Non Hispanic	White	3-12 months	6-9 months	6-9 months	Cesarean	Exclusively breastfed	Female	29422
0.164116	-0.134157	Planer	Illumina MiSeq	515F-806R	Non Hispanic	White	1-3 years	1-3 years	1-3 years	Cesarean	Exclusively breastfed	Female	41279
0.0230914	-0.314203	Planer	Illumina MiSeq	515F-806R	Non Hispanic	White	1-3 years	1-3 years	1-3 years	Cesarean	Exclusively breastfed	Male	36576
-0.057958	0.462772	Planer	Illumina MiSeq	515F-806R	Non Hispanic	White	3-12 months	6-9 months	6-9 months	Cesarean	Exclusively breastfed	Male	25869
-0.0196289	0.441966	Planer	Illumina MiSeq	515F-806R	Non Hispanic	White	3-12 months	6-9 months	6-9 months	Cesarean	Exclusively breastfed	Male	29057
0.149005	-0.120498	Planer	Illumina MiSeq	515F-806R	Non Hispanic	White	1-3 years	1-3 years	1-3 years	Cesarean	Exclusively breastfed	Male	34598
0.162173	0.261249	Planer	Illumina MiSeq	515F-806R	Non Hispanic	White	3-12 months	6-9 months	6-9 months	Vaginal	Formula fed	Male	33930
0.134602	-0.0719245	Planer	Illumina MiSeq	515F-806R	Non Hispanic	White	1-3 years	1-3 years	1-3 years	Cesarean	Exclusively breastfed	Male	19246
0.118977	-0.26659	Planer	Illumina MiSeq	515F-806R	Non Hispanic	White	1-3 years	1-3 years	1-3 years	Vaginal	Mixed feeding	Female	29030
-0.217179	0.0816248	Planer	Illumina MiSeq	515F-806R	Non Hispanic	White	3-12 months	3-6 months	4-6 months	Vaginal	Mixed feeding	Female	27962
0.094928	0.243167	Planer	Illumina MiSeq	515F-806R	Non Hispanic	White	3-12 months	3-6 months	4-6 months	Vaginal	Mixed feeding	Female	36485
0.0902017	-0.0114059	Planer	Illumina MiSeq	515F-806R	Non Hispanic	White	3-12 months	9-12 months	9-12 months	Vaginal	Mixed feeding	Female	31427
0.142542	-0.0415193	Planer	Illumina MiSeq	515F-806R	Non Hispanic	White	1-3 years	1-3 years	1-3 years	Vaginal	Mixed feeding	Female	34922
0.118335	-0.0976068	Planer	Illumina MiSeq	515F-806R	Non Hispanic	White	1-3 years	1-3 years	1-3 years	Vaginal	Mixed feeding	Female	31562
0.0913755	-0.240231	Planer	Illumina MiSeq	515F-806R	Non Hispanic	White	1-3 years	1-3 years	1-3 years	Vaginal	Mixed feeding	Female	35620
0.0706924	0.001678	Planer	Illumina MiSeq	515F-806R	Non Hispanic	White	3-12 months	9-12 months	9-12 months	Vaginal	Mixed feeding	Female	34642
-0.0807233	-0.315798	Planer	Illumina MiSeq	515F-806R	Non Hispanic	White	1-3 years	1-3 years	1-3 years	Vaginal	Mixed feeding	Female	36433
0.00373433	-0.358636	Planer	Illumina MiSeq	515F-806R	Non Hispanic	White	1-3 years	1-3 years	1-3 years	Vaginal	Mixed feeding	Female	29163
0.0141272	-0.268224	Planer	Illumina MiSeq	515F-806R	Non Hispanic	White	1-3 years	1-3 years	1-3 years	Cesarean	Mixed feeding	Female	33863
0.134768	0.250561	Planer	Illumina MiSeq	515F-806R	Non Hispanic	White	3-12 months	3-6 months	4-6 months	Cesarean	Mixed feeding	Female	31138
0.162369	0.16378	Planer	Illumina MiSeq	515F-806R	Non Hispanic	White	3-12 months	6-9 months	6-9 months	Cesarean	Mixed feeding	Female	38416
-0.238868	-0.0588897	Planer	Illumina MiSeq	515F-806R	Non Hispanic	White	3-12 months	6-9 months	6-9 months	Cesarean	Mixed feeding	Female	40888
0.169524	0.0649176	Planer	Illumina MiSeq	515F-806R	Non Hispanic	White	3-12 months	9-12 months	9-12 months	Cesarean	Mixed feeding	Female	26570
0.084862	0.0545717	Planer	Illumina MiSeq	515F-806R	Non Hispanic	White	1-3 years	1-3 years	1-3 years	Cesarean	Mixed feeding	Female	35614
0.2536	0.00443051	Planer	Illumina MiSeq	515F-806R	Non Hispanic	White	1-3 years	1-3 years	1-3 years	Cesarean	Mixed feeding	Female	39372
0.347628	-0.0952708	Planer	Illumina MiSeq	515F-806R	Non Hispanic	White	1-3 years	1-3 years	1-3 years	Cesarean	Mixed feeding	Female	30679
0.06375	-0.34374	Planer	Illumina MiSeq	515F-806R	Non Hispanic	White	1-3 years	1-3 years	1-3 years	Cesarean	Mixed feeding	Female	45244
0.142825	0.0826077	Planer	Illumina MiSeq	515F-806R	Non Hispanic	White	3-12 months	6-9 months	6-9 months	Cesarean	Mixed feeding	Female	33060
0.0861062	0.0953784	Planer	Illumina MiSeq	515F-806R	Non Hispanic	White	3-12 months	6-9 months	6-9 months	Cesarean	Mixed feeding	Female	31679
0.0753404	0.0974637	Planer	Illumina MiSeq	515F-806R	Non Hispanic	White	1-3 years	1-3 years	1-3 years	Cesarean	Mixed feeding	Female	39424
-0.0896834	0.0314787	Planer	Illumina MiSeq	515F-806R	Non Hispanic	White	1-3 years	1-3 years	1-3 years	Cesarean	Mixed feeding	Female	30607
0.204115	0.0631247	Planer	Illumina MiSeq	515F-806R	Non Hispanic	White	3-12 months	3-6 months	4-6 months	Vaginal	Mixed feeding	Male	25115
0.272856	-0.270773	Planer	Illumina MiSeq	515F-806R	Non Hispanic	White	1-3 years	1-3 years	1-3 years	Vaginal	Mixed feeding	Male	29231
-0.116739	0.410773	Planer	Illumina MiSeq	515F-806R	Non Hispanic	White	1-6 weeks	1-6 weeks	1-6 weeks	Vaginal	Mixed feeding	Male	39019
-0.320022	0.499472	Planer	Illumina MiSeq	515F-806R	Non Hispanic	White	6 weeks-3 months	6 weeks-3 months	6 weeks-3 months	Vaginal	Mixed feeding	Male	31724
0.278843	-0.238661	Planer	Illumina MiSeq	515F-806R	Non Hispanic	White	1-3 years	1-3 years	1-3 years	Vaginal	Mixed feeding	Female	32441
0.424788	0.128896	Planer	Illumina MiSeq	515F-806R	Non Hispanic	White	3-12 months	9-12 months	9-12 months	Vaginal	Mixed feeding	Female	43790
0.223999	0.213156	Planer	Illumina MiSeq	515F-806R	Non Hispanic	White	3-12 months	6-9 months	6-9 months	Vaginal	Mixed feeding	Female	22070
0.117364	0.0760293	Planer	Illumina MiSeq	515F-806R	Non Hispanic	White	1-3 years	1-3 years	1-3 years	Vaginal	Mixed feeding	Female	30482
0.179224	-0.0841179	Planer	Illumina MiSeq	515F-806R	Non Hispanic	White	1-3 years	1-3 years	1-3 years	Vaginal	Mixed feeding	Female	31640
0.198634	-0.232436	Planer	Illumina MiSeq	515F-806R	Non Hispanic	White	1-3 years	1-3 years	1-3 years	Vaginal	Mixed feeding	Male	32324
0.242126	-0.284968	Planer	Illumina MiSeq	515F-806R	Non Hispanic	White	1-3 years	1-3 years	1-3 years	Vaginal	Mixed feeding	Male	28958
0.119841	-0.156603	Planer	Illumina MiSeq	515F-806R	Non Hispanic	White	1-3 years	1-3 years	1-3 years	Cesarean	Formula fed	Female	40525
0.0194492	0.157716	Planer	Illumina MiSeq	515F-806R	Non Hispanic	White	3-12 months	3-6 months	3-4 months	Cesarean	Formula fed	Female	31285
0.165261	0.133543	Planer	Illumina MiSeq	515F-806R	Non Hispanic	White	3-12 months	3-6 months	4-6 months	Cesarean	Formula fed	Female	29247
0.176962	0.125183	Planer	Illumina MiSeq	515F-806R	Non Hispanic	White	3-12 months	6-9 months	6-9 months	Cesarean	Formula fed	Female	25301
0.0834673	0.0516049	Planer	Illumina MiSeq	515F-806R	Non Hispanic	White	3-12 months	6-9 months	6-9 months	Cesarean	Formula fed	Female	26294
0.0996651	0.171549	Planer	Illumina MiSeq	515F-806R	Non Hispanic	White	3-12 months	9-12 months	9-12 months	Cesarean	Formula fed	Female	31839
0.0198675	-0.115763	Planer	Illumina MiSeq	515F-806R	Non Hispanic	White	1-3 years	1-3 years	1-3 years	Cesarean	Formula fed	Female	34045
0.155113	-0.0754061	Planer	Illumina MiSeq	515F-806R	Non Hispanic	White	1-3 years	1-3 years	1-3 years	Cesarean	Formula fed	Female	38235
0.106127	0.549124	Planer	Illumina MiSeq	515F-806R	Non Hispanic	White	6 weeks-3 months	6 weeks-3 months	6 weeks-3 months	Cesarean	Formula fed	Female	36880
0.132055	-0.0271511	Planer	Illumina MiSeq	515F-806R	Non Hispanic	White	1-3 years	1-3 years	1-3 years	Cesarean	Formula fed	Female	27121
0.0576455	-0.109295	Planer	Illumina MiSeq	515F-806R	Non Hispanic	White	1-3 years	1-3 years	1-3 years	Cesarean	Formula fed	Female	30298
0.0191367	-0.206645	Planer	Illumina MiSeq	515F-806R	Non Hispanic	White	1-3 years	1-3 years	1-3 years	Cesarean	Formula fed	Female	41057
0.0490113	0.15468	Planer	Illumina MiSeq	515F-806R	Non Hispanic	White	3-12 months	3-6 months	3-4 months	Cesarean	Formula fed	Female	35461
0.104128	0.120599	Planer	Illumina MiSeq	515F-806R	Non Hispanic	White	3-12 months	3-6 months	4-6 months	Cesarean	Formula fed	Female	31441
0.200793	0.156223	Planer	Illumina MiSeq	515F-806R	Non Hispanic	White	3-12 months	6-9 months	6-9 months	Cesarean	Formula fed	Female	29169
0.123285	0.127603	Planer	Illumina MiSeq	515F-806R	Non Hispanic	White	3-12 months	3-6 months	4-6 months	Cesarean	Formula fed	Female	28155
0.280635	0.20226	Planer	Illumina MiSeq	515F-806R	Non Hispanic	White	6 weeks-3 months	6 weeks-3 months	6 weeks-3 months	Cesarean	Formula fed	Female	20175
0.0844629	-0.104015	Planer	Illumina MiSeq	515F-806R	Non Hispanic	White	1-3 years	1-3 years	1-3 years	Cesarean	Formula fed	Female	32265
0.206538	-0.0629866	Planer	Illumina MiSeq	515F-806R	Non Hispanic	White	1-3 years	1-3 years	1-3 years	Cesarean	Formula fed	Female	36722
0.331158	0.0755082	Planer	Illumina MiSeq	515F-806R	Non Hispanic	White	6 weeks-3 months	6 weeks-3 months	6 weeks-3 months	Cesarean	Formula fed	Female	27371
0.134215	-0.167547	Planer	Illumina MiSeq	515F-806R	Non Hispanic	White	1-3 years	1-3 years	1-3 years	Cesarean	Formula fed	Female	31255
0.0123324	-0.183568	Planer	Illumina MiSeq	515F-806R	Non Hispanic	White	1-3 years	1-3 years	1-3 years	Vaginal	Mixed feeding	Female	23017
0.164072	-0.252755	Planer	Illumina MiSeq	515F-806R	Non Hispanic	White	1-3 years	1-3 years	1-3 years	Vaginal	Mixed feeding	Male	39605
0.172275	0.372765	Planer	Illumina MiSeq	515F-806R	Non Hispanic	White	3-12 months	6-9 months	6-9 months	Vaginal	Mixed feeding	Male	34067
0.251726	-0.113058	Planer	Illumina MiSeq	515F-806R	Non Hispanic	White	1-3 years	1-3 years	1-3 years	Vaginal	Mixed feeding	Male	32048
0.236364	-0.17379	Planer	Illumina MiSeq	515F-806R	Non Hispanic	White	1-3 years	1-3 years	1-3 years	Vaginal	Mixed feeding	Male	38474
0.177745	-0.126619	Planer	Illumina MiSeq	515F-806R	Non Hispanic	White	1-3 years	1-3 years	1-3 years	Vaginal	Mixed feeding	Male	24054
-0.120316	-0.254084	Planer	Illumina MiSeq	515F-806R	Non Hispanic	Black	1-3 years	1-3 years	1-3 years	Cesarean	Mixed feeding	Female	31904
0.0982484	-0.229032	Planer	Illumina MiSeq	515F-806R	Non Hispanic	Black	1-3 years	1-3 years	1-3 years	Cesarean	Mixed feeding	Female	29695
0.00641334	0.218637	Planer	Illumina MiSeq	515F-806R	Non Hispanic	Black	3-12 months	3-6 months	3-4 months	Cesarean	Mixed feeding	Female	37012
-0.181976	-0.312045	Planer	Illumina MiSeq	515F-806R	Non Hispanic	Black	1-3 years	1-3 years	1-3 years	Cesarean	Mixed feeding	Female	32368
-0.0738067	-0.282677	Planer	Illumina MiSeq	515F-806R	Non Hispanic	Black	1-3 years	1-3 years	1-3 years	Cesarean	Mixed feeding	Female	30092
0.195294	0.445149	Planer	Illumina MiSeq	515F-806R	Non Hispanic	White	3-12 months	3-6 months	3-6 months	Cesarean	Mixed feeding	Male	27729
0.247496	0.0764007	Planer	Illumina MiSeq	515F-806R	Non Hispanic	White	3-12 months	6-9 months	6-9 months	Cesarean	Mixed feeding	Male	32954
0.167034	0.147145	Planer	Illumina MiSeq	515F-806R	Non Hispanic	White	3-12 months	9-12 months	9-12 months	Cesarean	Mixed feeding	Male	30566
0.235672	-0.0912642	Planer	Illumina MiSeq	515F-806R	Non Hispanic	White	1-3 years	1-3 years	1-3 years	Cesarean	Mixed feeding	Male	35412
0.305602	-0.2509	Planer	Illumina MiSeq	515F-806R	Non Hispanic	White	1-3 years	1-3 years	1-3 years	Cesarean	Mixed feeding	Male	30160
0.0596694	0.514495	Planer	Illumina MiSeq	515F-806R	Non Hispanic	White	3-12 months	3-6 months	4-6 months	Cesarean	Mixed feeding	Male	30296
0.0512382	0.421237	Planer	Illumina MiSeq	515F-806R	Non Hispanic	White	3-12 months	3-6 months	4-6 months	Cesarean	Mixed feeding	Male	30469
0.230892	0.166282	Planer	Illumina MiSeq	515F-806R	Non Hispanic	White	3-12 months	9-12 months	9-12 months	Cesarean	Mixed feeding	Male	28151
0.2145	0.134341	Planer	Illumina MiSeq	515F-806R	Non Hispanic	White	3-12 months	9-12 months	9-12 months	Cesarean	Mixed feeding	Male	30054
0.193682	-0.106823	Planer	Illumina MiSeq	515F-806R	Non Hispanic	White	1-3 years	1-3 years	1-3 years	Cesarean	Mixed feeding	Male	28137
0.217879	-0.0894355	Planer	Illumina MiSeq	515F-806R	Non Hispanic	White	1-3 years	1-3 years	1-3 years	Cesarean	Mixed feeding	Male	26891
0.209981	-0.241703	Planer	Illumina MiSeq	515F-806R	Non Hispanic	White	1-3 years	1-3 years	1-3 years	Cesarean	Mixed feeding	Male	34464
0.0828084	0.0472633	Planer	Illumina MiSeq	515F-806R	Non Hispanic	White	3-12 months	6-9 months	6-9 months	Cesarean	Mixed feeding	Male	37312
0.47717	0.183441	Planer	Illumina MiSeq	515F-806R	Non Hispanic	White	3-12 months	9-12 months	9-12 months	Cesarean	Mixed feeding	Male	37297
-0.0434307	-0.303037	Planer	Illumina MiSeq	515F-806R	Non Hispanic	White	1-3 years	1-3 years	1-3 years	Cesarean	Mixed feeding	Male	31608
0.00227773	-0.271696	Planer	Illumina MiSeq	515F-806R	Non Hispanic	White	3-6 years	3-6 years	3-6 years	Cesarean	Mixed feeding	Male	33501
0.341041	0.371394	Planer	Illumina MiSeq	515F-806R	Non Hispanic	White	3-12 months	6-9 months	6-9 months	Cesarean	Mixed feeding	Male	30111
0.123188	0.0486924	Planer	Illumina MiSeq	515F-806R	Non Hispanic	White	3-12 months	6-9 months	6-9 months	Cesarean	Mixed feeding	Male	35945
0.14176	-0.196428	Planer	Illumina MiSeq	515F-806R	Non Hispanic	White	1-3 years	1-3 years	1-3 years	Cesarean	Mixed feeding	Male	32226
0.130393	-0.247288	Planer	Illumina MiSeq	515F-806R	Non Hispanic	White	1-3 years	1-3 years	1-3 years	Cesarean	Mixed feeding	Male	35027
0.208552	0.707675	Planer	Illumina MiSeq	515F-806R	Non Hispanic	White	3-12 months	9-12 months	9-12 months	Cesarean	Mixed feeding	Male	21666
0.185551	-0.257994	Planer	Illumina MiSeq	515F-806R	Non Hispanic	White	1-3 years	1-3 years	1-3 years	Cesarean	Mixed feeding	Male	32293
0.125954	-0.291618	Planer	Illumina MiSeq	515F-806R	Non Hispanic	White	1-3 years	1-3 years	1-3 years	Cesarean	Mixed feeding	Male	28747
0.211194	-0.171268	Planer	Illumina MiSeq	515F-806R	Non Hispanic	White	1-3 years	1-3 years	1-3 years	Cesarean	Mixed feeding	Male	29145
0.167514	-0.262389	Planer	Illumina MiSeq	515F-806R	Non Hispanic	White	1-3 years	1-3 years	1-3 years	Cesarean	Mixed feeding	Male	28044
0.0944376	-0.319538	Planer	Illumina MiSeq	515F-806R	Non Hispanic	White	1-3 years	1-3 years	1-3 years	Cesarean	Mixed feeding	Male	36610
0.155052	0.17587	Planer	Illumina MiSeq	515F-806R	Non Hispanic	White	3-12 months	9-12 months	9-12 months	Vaginal	Mixed feeding	Female	28991
0.533776	0.109239	Planer	Illumina MiSeq	515F-806R	Non Hispanic	White	3-12 months	9-12 months	9-12 months	Vaginal	Mixed feeding	Female	34869
0.292162	0.104841	Planer	Illumina MiSeq	515F-806R	Non Hispanic	White	1-3 years	1-3 years	1-3 years	Vaginal	Mixed feeding	Female	41916
0.182977	-0.136287	Planer	Illumina MiSeq	515F-806R	Non Hispanic	White	1-3 years	1-3 years	1-3 years	Vaginal	Mixed feeding	Female	37189
0.178565	0.174196	Planer	Illumina MiSeq	515F-806R	Non Hispanic	White	3-12 months	3-6 months	4-6 months	Vaginal	Mixed feeding	Female	34868
0.283005	0.138315	Planer	Illumina MiSeq	515F-806R	Non Hispanic	White	3-12 months	9-12 months	9-12 months	Vaginal	Mixed feeding	Female	26935
0.303661	0.121196	Planer	Illumina MiSeq	515F-806R	Non Hispanic	White	1-3 years	1-3 years	1-3 years	Vaginal	Mixed feeding	Female	40823
0.268522	0.106534	Planer	Illumina MiSeq	515F-806R	Non Hispanic	White	1-3 years	1-3 years	1-3 years	Vaginal	Mixed feeding	Female	46435
0.20316	0.0920169	Planer	Illumina MiSeq	515F-806R	Non Hispanic	White	1-3 years	1-3 years	1-3 years	Vaginal	Mixed feeding	Female	30502
0.232863	-0.139687	Planer	Illumina MiSeq	515F-806R	Non Hispanic	White	1-3 years	1-3 years	1-3 years	Vaginal	Mixed feeding	Female	32782
0.227707	0.113112	Planer	Illumina MiSeq	515F-806R	Non Hispanic	White	3-12 months	6-9 months	6-9 months	Vaginal	Mixed feeding	Male	34179
0.151391	0.423278	Planer	Illumina MiSeq	515F-806R	Non Hispanic	White	3-12 months	9-12 months	9-12 months	Vaginal	Mixed feeding	Male	30727
0.198951	0.143075	Planer	Illumina MiSeq	515F-806R	Non Hispanic	White	3-12 months	9-12 months	9-12 months	Vaginal	Mixed feeding	Male	32258
-0.0138521	-0.261701	Planer	Illumina MiSeq	515F-806R	Non Hispanic	White	1-3 years	1-3 years	1-3 years	Vaginal	Mixed feeding	Male	27021
0.203046	0.260374	Planer	Illumina MiSeq	515F-806R	Non Hispanic	White	3-12 months	9-12 months	9-12 months	Cesarean	Mixed feeding	Male	27826
0.334164	0.0626062	Planer	Illumina MiSeq	515F-806R	Non Hispanic	White	3-12 months	6-9 months	6-9 months	Cesarean	Mixed feeding	Male	31691
0.280009	0.219446	Planer	Illumina MiSeq	515F-806R	Non Hispanic	White	3-12 months	9-12 months	9-12 months	Cesarean	Mixed feeding	Male	36614
0.0450426	-0.088589	Planer	Illumina MiSeq	515F-806R	Non Hispanic	White	1-3 years	1-3 years	1-3 years	Cesarean	Mixed feeding	Male	27512
0.359093	0.401694	Planer	Illumina MiSeq	515F-806R	Non Hispanic	White	6 weeks-3 months	6 weeks-3 months	6 weeks-3 months	Cesarean	Formula fed	Male	29162
0.0984033	0.47786	Planer	Illumina MiSeq	515F-806R	Non Hispanic	White	3-12 months	3-6 months	3-4 months	Cesarean	Formula fed	Male	25672
0.264762	-0.120418	Planer	Illumina MiSeq	515F-806R	Non Hispanic	White	1-3 years	1-3 years	1-3 years	Cesarean	Formula fed	Male	39851
0.126276	0.570613	Planer	Illumina MiSeq	515F-806R	Non Hispanic	White	6 weeks-3 months	6 weeks-3 months	6 weeks-3 months	Cesarean	Formula fed	Male	34847
0.25127	-0.131667	Planer	Illumina MiSeq	515F-806R	Non Hispanic	White	1-3 years	1-3 years	1-3 years	Cesarean	Formula fed	Male	29760
0.0773752	0.461501	Planer	Illumina MiSeq	515F-806R	Non Hispanic	White	3-12 months	3-6 months	3-4 months	Cesarean	Formula fed	Male	27978
0.456954	0.488022	Planer	Illumina MiSeq	515F-806R	Hispanic	White	3-12 months	6-9 months	6-9 months	Vaginal	Mixed feeding	Female	30818
0.145926	0.110222	Planer	Illumina MiSeq	515F-806R	Hispanic	White	3-12 months	9-12 months	9-12 months	Vaginal	Mixed feeding	Female	21760
0.189662	-0.189819	Planer	Illumina MiSeq	515F-806R	Hispanic	White	1-3 years	1-3 years	1-3 years	Vaginal	Mixed feeding	Female	36140
0.0827995	-0.424225	Planer	Illumina MiSeq	515F-806R	Hispanic	White	1-3 years	1-3 years	1-3 years	Vaginal	Mixed feeding	Female	25528
0.253252	-0.207875	Planer	Illumina MiSeq	515F-806R	Hispanic	White	1-3 years	1-3 years	1-3 years	Vaginal	Mixed feeding	Female	34038
0.102505	-0.287401	Planer	Illumina MiSeq	515F-806R	Hispanic	White	1-3 years	1-3 years	1-3 years	Vaginal	Mixed feeding	Female	31878
0.417341	0.481319	Planer	Illumina MiSeq	515F-806R	Hispanic	White	3-12 months	6-9 months	6-9 months	Cesarean	Mixed feeding	Female	28192
0.421342	0.0106915	Planer	Illumina MiSeq	515F-806R	Hispanic	White	3-12 months	9-12 months	9-12 months	Cesarean	Mixed feeding	Female	35227
0.193516	-0.218262	Planer	Illumina MiSeq	515F-806R	Hispanic	White	1-3 years	1-3 years	1-3 years	Cesarean	Mixed feeding	Female	27236
0.227148	-0.195119	Planer	Illumina MiSeq	515F-806R	Hispanic	White	1-3 years	1-3 years	1-3 years	Cesarean	Mixed feeding	Female	34139
0.115465	0.329984	Planer	Illumina MiSeq	515F-806R	Non Hispanic	White	6 weeks-3 months	6 weeks-3 months	6 weeks-3 months	Vaginal	Mixed feeding	Female	26648
0.156446	0.160209	Planer	Illumina MiSeq	515F-806R	Non Hispanic	White	6 weeks-3 months	6 weeks-3 months	6 weeks-3 months	Vaginal	Mixed feeding	Female	33091
0.320369	0.124211	Planer	Illumina MiSeq	515F-806R	Hispanic	White	3-12 months	6-9 months	6-9 months	Cesarean	Mixed feeding	Female	33534
0.21477	-0.0168603	Planer	Illumina MiSeq	515F-806R	Hispanic	White	3-12 months	9-12 months	9-12 months	Cesarean	Mixed feeding	Female	34566
0.00573447	-0.197718	Planer	Illumina MiSeq	515F-806R	Hispanic	White	1-3 years	1-3 years	1-3 years	Cesarean	Mixed feeding	Female	36384
0.11184	-0.226604	Planer	Illumina MiSeq	515F-806R	Non Hispanic	White	1-3 years	1-3 years	1-3 years	Cesarean	Exclusively breastfed	Female	23454
0.216012	-0.134868	Planer	Illumina MiSeq	515F-806R	Non Hispanic	White	1-3 years	1-3 years	1-3 years	Cesarean	Exclusively breastfed	Female	25195
0.00695379	-0.285381	Planer	Illumina MiSeq	515F-806R	Non Hispanic	White	1-3 years	1-3 years	1-3 years	Cesarean	Exclusively breastfed	Female	28318
-0.0367331	0.606521	Planer	Illumina MiSeq	515F-806R	Non Hispanic	White	3-12 months	3-6 months	3-4 months	Cesarean	Exclusively breastfed	Male	28345
0.0830169	-0.178251	Planer	Illumina MiSeq	515F-806R	Non Hispanic	White	1-3 years	1-3 years	1-3 years	Cesarean	Exclusively breastfed	Female	27024
0.101029	-0.115584	Planer	Illumina MiSeq	515F-806R	Non Hispanic	White	1-3 years	1-3 years	1-3 years	Cesarean	Exclusively breastfed	Male	23073
0.194328	0.207874	Planer	Illumina MiSeq	515F-806R	Non Hispanic	White	3-12 months	6-9 months	6-9 months	Vaginal	Mixed feeding	Female	24258
-0.0619426	-0.353204	Planer	Illumina MiSeq	515F-806R	Non Hispanic	White	1-3 years	1-3 years	1-3 years	Cesarean	Exclusively breastfed	Male	25747
0.227578	-0.151967	Planer	Illumina MiSeq	515F-806R	Non Hispanic	White	1-3 years	1-3 years	1-3 years	Vaginal	Mixed feeding	Female	26182
0.176798	-0.189672	Planer	Illumina MiSeq	515F-806R	Non Hispanic	White	1-3 years	1-3 years	1-3 years	Vaginal	Mixed feeding	Female	26927
-0.291068	-0.0522815	Planer	Illumina MiSeq	515F-806R	Non Hispanic	White	3-12 months	3-6 months	4-6 months	Vaginal	Mixed feeding	Female	27437
0.137959	-0.0726662	Planer	Illumina MiSeq	515F-806R	Non Hispanic	White	1-3 years	1-3 years	1-3 years	Vaginal	Mixed feeding	Female	21302
0.0997169	0.225695	Planer	Illumina MiSeq	515F-806R	Non Hispanic	White	3-12 months	6-9 months	6-9 months	Vaginal	Mixed feeding	Female	23314
0.0505622	-0.237916	Planer	Illumina MiSeq	515F-806R	Non Hispanic	White	1-3 years	1-3 years	1-3 years	Vaginal	Mixed feeding	Female	31889
0.117112	-0.187192	Planer	Illumina MiSeq	515F-806R	Non Hispanic	White	1-3 years	1-3 years	1-3 years	Vaginal	Mixed feeding	Female	16155
0.148923	-0.130379	Planer	Illumina MiSeq	515F-806R	Non Hispanic	White	1-3 years	1-3 years	1-3 years	Vaginal	Mixed feeding	Female	25413
0.152869	-0.143788	Planer	Illumina MiSeq	515F-806R	Non Hispanic	White	1-3 years	1-3 years	1-3 years	Vaginal	Mixed feeding	Female	25015
0.0616256	0.0657679	Planer	Illumina MiSeq	515F-806R	Non Hispanic	White	3-12 months	3-6 months	4-6 months	Cesarean	Mixed feeding	Female	27792
0.102206	-0.0172893	Planer	Illumina MiSeq	515F-806R	Non Hispanic	White	1-3 years	1-3 years	1-3 years	Cesarean	Mixed feeding	Female	26105
0.232826	-0.0507933	Planer	Illumina MiSeq	515F-806R	Non Hispanic	White	1-3 years	1-3 years	1-3 years	Cesarean	Mixed feeding	Female	28919
0.0901345	-0.261723	Planer	Illumina MiSeq	515F-806R	Non Hispanic	White	1-3 years	1-3 years	1-3 years	Cesarean	Mixed feeding	Female	28779
0.294833	-0.123091	Planer	Illumina MiSeq	515F-806R	Non Hispanic	White	1-3 years	1-3 years	1-3 years	Cesarean	Mixed feeding	Female	23048
0.00958998	-0.3273	Planer	Illumina MiSeq	515F-806R	Non Hispanic	White	1-3 years	1-3 years	1-3 years	Cesarean	Mixed feeding	Female	31033
0.0304695	-0.317424	Planer	Illumina MiSeq	515F-806R	Non Hispanic	White	1-3 years	1-3 years	1-3 years	Cesarean	Mixed feeding	Female	32654
0.150478	0.105011	Planer	Illumina MiSeq	515F-806R	Non Hispanic	White	3-12 months	3-6 months	4-6 months	Cesarean	Mixed feeding	Female	26520
0.1434	-0.118513	Planer	Illumina MiSeq	515F-806R	Non Hispanic	White	1-3 years	1-3 years	1-3 years	Cesarean	Mixed feeding	Female	25924
0.052893	-0.196268	Planer	Illumina MiSeq	515F-806R	Non Hispanic	White	1-3 years	1-3 years	1-3 years	Cesarean	Mixed feeding	Female	26958
0.11956	-0.0589927	Planer	Illumina MiSeq	515F-806R	Non Hispanic	White	1-3 years	1-3 years	1-3 years	Cesarean	Mixed feeding	Female	16671
-0.047447	-0.242568	Planer	Illumina MiSeq	515F-806R	Non Hispanic	White	1-3 years	1-3 years	1-3 years	Cesarean	Mixed feeding	Female	26034
-0.0925623	-0.272094	Planer	Illumina MiSeq	515F-806R	Non Hispanic	White	1-3 years	1-3 years	1-3 years	Cesarean	Mixed feeding	Female	27285
0.208337	-0.259722	Planer	Illumina MiSeq	515F-806R	Non Hispanic	White	1-3 years	1-3 years	1-3 years	Cesarean	Mixed feeding	Female	25278
0.039187	-0.283464	Planer	Illumina MiSeq	515F-806R	Non Hispanic	White	1-3 years	1-3 years	1-3 years	Cesarean	Mixed feeding	Female	25397
-0.0693673	-0.269002	Planer	Illumina MiSeq	515F-806R	Non Hispanic	White	1-3 years	1-3 years	1-3 years	Cesarean	Mixed feeding	Female	26923
0.0612197	-0.202846	Planer	Illumina MiSeq	515F-806R	Non Hispanic	White	1-3 years	1-3 years	1-3 years	Vaginal	Mixed feeding	Male	25837
0.254604	-0.246328	Planer	Illumina MiSeq	515F-806R	Non Hispanic	White	1-3 years	1-3 years	1-3 years	Vaginal	Mixed feeding	Male	24260
0.0370321	0.0854875	Planer	Illumina MiSeq	515F-806R	Non Hispanic	White	3-12 months	3-6 months	3-4 months	Vaginal	Mixed feeding	Male	31107
0.230277	-0.237437	Planer	Illumina MiSeq	515F-806R	Non Hispanic	White	1-3 years	1-3 years	1-3 years	Vaginal	Mixed feeding	Male	17874
0.0239431	-0.154366	Planer	Illumina MiSeq	515F-806R	Non Hispanic	White	1-3 years	1-3 years	1-3 years	Vaginal	Mixed feeding	Female	25464
0.287878	-0.227375	Planer	Illumina MiSeq	515F-806R	Non Hispanic	White	1-3 years	1-3 years	1-3 years	Vaginal	Mixed feeding	Female	25774
-0.0795581	-0.208235	Planer	Illumina MiSeq	515F-806R	Non Hispanic	White	3-12 months	3-6 months	3-4 months	Vaginal	Mixed feeding	Female	24349
0.188549	-0.231639	Planer	Illumina MiSeq	515F-806R	Non Hispanic	White	1-3 years	1-3 years	1-3 years	Vaginal	Mixed feeding	Female	27815
0.174771	-0.260063	Planer	Illumina MiSeq	515F-806R	Non Hispanic	White	1-3 years	1-3 years	1-3 years	Vaginal	Mixed feeding	Male	27314
0.110415	-0.140413	Planer	Illumina MiSeq	515F-806R	Non Hispanic	White	1-3 years	1-3 years	1-3 years	Vaginal	Mixed feeding	Male	25888
0.234976	-0.237129	Planer	Illumina MiSeq	515F-806R	Non Hispanic	White	1-3 years	1-3 years	1-3 years	Vaginal	Mixed feeding	Male	24166
0.189885	-0.167118	Planer	Illumina MiSeq	515F-806R	Non Hispanic	White	1-3 years	1-3 years	1-3 years	Vaginal	Mixed feeding	Male	28211
-0.136123	-0.0485802	Planer	Illumina MiSeq	515F-806R	Non Hispanic	White	3-12 months	3-6 months	4-6 months	Cesarean	Formula fed	Female	25002
0.0664415	-0.133487	Planer	Illumina MiSeq	515F-806R	Non Hispanic	White	1-3 years	1-3 years	1-3 years	Cesarean	Formula fed	Female	27454
0.0718477	-0.185805	Planer	Illumina MiSeq	515F-806R	Non Hispanic	White	1-3 years	1-3 years	1-3 years	Cesarean	Formula fed	Female	22416
0.12508	-0.197521	Planer	Illumina MiSeq	515F-806R	Non Hispanic	White	1-3 years	1-3 years	1-3 years	Cesarean	Formula fed	Female	21030
-0.114882	-0.25538	Planer	Illumina MiSeq	515F-806R	Non Hispanic	White	1-3 years	1-3 years	1-3 years	Cesarean	Formula fed	Female	28148
-0.007583	-0.170309	Planer	Illumina MiSeq	515F-806R	Non Hispanic	White	1-3 years	1-3 years	1-3 years	Cesarean	Formula fed	Female	32395
0.13062	-0.0584319	Planer	Illumina MiSeq	515F-806R	Non Hispanic	White	1-3 years	1-3 years	1-3 years	Cesarean	Formula fed	Female	25022
0.299328	-0.0725813	Planer	Illumina MiSeq	515F-806R	Non Hispanic	White	1-3 years	1-3 years	1-3 years	Cesarean	Formula fed	Female	23580
0.10247	-0.180094	Planer	Illumina MiSeq	515F-806R	Non Hispanic	White	1-3 years	1-3 years	1-3 years	Cesarean	Formula fed	Female	25007
0.234133	-0.0991341	Planer	Illumina MiSeq	515F-806R	Non Hispanic	White	1-3 years	1-3 years	1-3 years	Vaginal	Mixed feeding	Female	21856
0.118417	-0.263412	Planer	Illumina MiSeq	515F-806R	Non Hispanic	White	1-3 years	1-3 years	1-3 years	Vaginal	Mixed feeding	Female	24457
0.179705	-0.0612182	Planer	Illumina MiSeq	515F-806R	Non Hispanic	White	1-3 years	1-3 years	1-3 years	Vaginal	Mixed feeding	Male	24439
-0.0399272	0.426309	Planer	Illumina MiSeq	515F-806R	Non Hispanic	White	6 weeks-3 months	6 weeks-3 months	6 weeks-3 months	Vaginal	Mixed feeding	Male	19968
0.162789	-0.235937	Planer	Illumina MiSeq	515F-806R	Non Hispanic	White	1-3 years	1-3 years	1-3 years	Vaginal	Mixed feeding	Male	19901
0.141334	-0.258093	Planer	Illumina MiSeq	515F-806R	Non Hispanic	White	1-3 years	1-3 years	1-3 years	Vaginal	Mixed feeding	Male	25054
0.0537283	-0.246183	Planer	Illumina MiSeq	515F-806R	Non Hispanic	Black	1-3 years	1-3 years	1-3 years	Cesarean	Mixed feeding	Female	24954
-0.334049	-0.112261	Planer	Illumina MiSeq	515F-806R	Non Hispanic	Black	1-3 years	1-3 years	1-3 years	Cesarean	Mixed feeding	Female	25623
-0.0493407	-0.280115	Planer	Illumina MiSeq	515F-806R	Non Hispanic	Black	1-3 years	1-3 years	1-3 years	Cesarean	Mixed feeding	Female	25340
-0.224018	-0.257196	Planer	Illumina MiSeq	515F-806R	Non Hispanic	Black	1-3 years	1-3 years	1-3 years	Cesarean	Mixed feeding	Female	24716
0.214169	-0.000792084	Planer	Illumina MiSeq	515F-806R	Non Hispanic	White	1-3 years	1-3 years	1-3 years	Cesarean	Mixed feeding	Male	20503
0.227417	-0.136647	Planer	Illumina MiSeq	515F-806R	Non Hispanic	White	1-3 years	1-3 years	1-3 years	Cesarean	Mixed feeding	Male	29536
0.185351	-0.234165	Planer	Illumina MiSeq	515F-806R	Non Hispanic	White	1-3 years	1-3 years	1-3 years	Cesarean	Mixed feeding	Male	27345
0.193119	-0.0508042	Planer	Illumina MiSeq	515F-806R	Non Hispanic	White	1-3 years	1-3 years	1-3 years	Cesarean	Mixed feeding	Male	25390
0.193315	-0.0458796	Planer	Illumina MiSeq	515F-806R	Non Hispanic	White	1-3 years	1-3 years	1-3 years	Cesarean	Mixed feeding	Male	22187
0.194645	-0.0404799	Planer	Illumina MiSeq	515F-806R	Non Hispanic	White	1-3 years	1-3 years	1-3 years	Cesarean	Mixed feeding	Male	25645
0.162925	-0.0351881	Planer	Illumina MiSeq	515F-806R	Non Hispanic	White	1-3 years	1-3 years	1-3 years	Cesarean	Mixed feeding	Male	29929
0.236511	-0.230264	Planer	Illumina MiSeq	515F-806R	Non Hispanic	White	1-3 years	1-3 years	1-3 years	Cesarean	Mixed feeding	Male	24324
0.157104	-0.211084	Planer	Illumina MiSeq	515F-806R	Non Hispanic	White	1-3 years	1-3 years	1-3 years	Cesarean	Mixed feeding	Male	27566
0.0804603	-0.109321	Planer	Illumina MiSeq	515F-806R	Non Hispanic	White	1-3 years	1-3 years	1-3 years	Cesarean	Mixed feeding	Male	24851
0.227857	0.509952	Planer	Illumina MiSeq	515F-806R	Non Hispanic	White	3-12 months	3-6 months	4-6 months	Cesarean	Mixed feeding	Male	17993
-0.312666	-0.322141	Planer	Illumina MiSeq	515F-806R	Non Hispanic	White	3-12 months	6-9 months	6-9 months	Cesarean	Mixed feeding	Male	26221
-0.00184714	-0.261293	Planer	Illumina MiSeq	515F-806R	Non Hispanic	White	3-12 months	9-12 months	9-12 months	Cesarean	Mixed feeding	Male	21903
0.135036	-0.255192	Planer	Illumina MiSeq	515F-806R	Non Hispanic	White	1-3 years	1-3 years	1-3 years	Cesarean	Mixed feeding	Male	24871
0.0870707	-0.216669	Planer	Illumina MiSeq	515F-806R	Non Hispanic	White	1-3 years	1-3 years	1-3 years	Cesarean	Mixed feeding	Male	21687
-0.0600597	-0.179441	Planer	Illumina MiSeq	515F-806R	Non Hispanic	White	1-3 years	1-3 years	1-3 years	Cesarean	Mixed feeding	Male	23188
0.136205	-0.0970264	Planer	Illumina MiSeq	515F-806R	Non Hispanic	White	1-3 years	1-3 years	1-3 years	Cesarean	Mixed feeding	Male	22823
0.134964	0.370497	Planer	Illumina MiSeq	515F-806R	Non Hispanic	White	3-12 months	3-6 months	3-4 months	Cesarean	Mixed feeding	Male	22971
0.110948	-0.298537	Planer	Illumina MiSeq	515F-806R	Non Hispanic	White	1-3 years	1-3 years	1-3 years	Cesarean	Mixed feeding	Male	27080
0.340552	0.312395	Planer	Illumina MiSeq	515F-806R	Non Hispanic	White	3-12 months	9-12 months	9-12 months	Cesarean	Mixed feeding	Male	25654
0.205624	-0.208932	Planer	Illumina MiSeq	515F-806R	Non Hispanic	White	1-3 years	1-3 years	1-3 years	Cesarean	Mixed feeding	Male	25969
0.190926	-0.230602	Planer	Illumina MiSeq	515F-806R	Non Hispanic	White	1-3 years	1-3 years	1-3 years	Cesarean	Mixed feeding	Male	28438
0.203369	-0.18238	Planer	Illumina MiSeq	515F-806R	Non Hispanic	White	1-3 years	1-3 years	1-3 years	Cesarean	Mixed feeding	Male	25359
0.150932	-0.279478	Planer	Illumina MiSeq	515F-806R	Non Hispanic	White	1-3 years	1-3 years	1-3 years	Cesarean	Mixed feeding	Male	27372
0.239066	-0.256201	Planer	Illumina MiSeq	515F-806R	Non Hispanic	White	1-3 years	1-3 years	1-3 years	Cesarean	Mixed feeding	Male	27060
0.197226	0.74745	Planer	Illumina MiSeq	515F-806R	Non Hispanic	White	3-12 months	3-6 months	4-6 months	Cesarean	Mixed feeding	Male	17329
0.00496056	-0.327461	Planer	Illumina MiSeq	515F-806R	Non Hispanic	White	1-3 years	1-3 years	1-3 years	Cesarean	Mixed feeding	Male	23951
0.121129	0.526297	Planer	Illumina MiSeq	515F-806R	Non Hispanic	White	3-12 months	3-6 months	4-6 months	Cesarean	Mixed feeding	Male	23735
0.134123	-0.177573	Planer	Illumina MiSeq	515F-806R	Non Hispanic	White	1-3 years	1-3 years	1-3 years	Cesarean	Mixed feeding	Male	23991
0.0673782	-0.357024	Planer	Illumina MiSeq	515F-806R	Non Hispanic	White	1-3 years	1-3 years	1-3 years	Cesarean	Mixed feeding	Male	20365
0.240243	-0.139992	Planer	Illumina MiSeq	515F-806R	Non Hispanic	White	1-3 years	1-3 years	1-3 years	Cesarean	Mixed feeding	Male	24278
0.201197	0.141972	Planer	Illumina MiSeq	515F-806R	Non Hispanic	White	1-3 years	1-3 years	1-3 years	Vaginal	Mixed feeding	Female	22973
0.0868609	-0.220533	Planer	Illumina MiSeq	515F-806R	Non Hispanic	White	1-3 years	1-3 years	1-3 years	Cesarean	Mixed feeding	Male	27931
0.213333	0.13872	Planer	Illumina MiSeq	515F-806R	Non Hispanic	White	3-12 months	9-12 months	9-12 months	Vaginal	Mixed feeding	Female	24152
0.0875953	0.00133335	Planer	Illumina MiSeq	515F-806R	Non Hispanic	White	1-3 years	1-3 years	1-3 years	Vaginal	Mixed feeding	Male	19138
-0.214192	0.297934	Planer	Illumina MiSeq	515F-806R	Non Hispanic	White	1-6 weeks	1-6 weeks	1-6 weeks	Vaginal	Mixed feeding	Male	29211
0.139231	-0.251852	Planer	Illumina MiSeq	515F-806R	Non Hispanic	White	1-3 years	1-3 years	1-3 years	Vaginal	Mixed feeding	Male	27218
0.0824428	-0.149579	Planer	Illumina MiSeq	515F-806R	Non Hispanic	White	1-3 years	1-3 years	1-3 years	Vaginal	Mixed feeding	Male	14131
0.145358	-0.276871	Planer	Illumina MiSeq	515F-806R	Non Hispanic	White	1-3 years	1-3 years	1-3 years	Vaginal	Mixed feeding	Male	24634
0.200865	0.260987	Planer	Illumina MiSeq	515F-806R	Non Hispanic	White	6 weeks-3 months	6 weeks-3 months	6 weeks-3 months	Vaginal	Mixed feeding	Male	25862
0.0979723	-0.210045	Planer	Illumina MiSeq	515F-806R	Non Hispanic	White	1-3 years	1-3 years	1-3 years	Vaginal	Mixed feeding	Male	27263
0.0758519	0.167522	Planer	Illumina MiSeq	515F-806R	Non Hispanic	White	3-12 months	3-6 months	4-6 months	Cesarean	Mixed feeding	Male	25841
0.00283317	0.159276	Planer	Illumina MiSeq	515F-806R	Non Hispanic	White	1-6 weeks	1-6 weeks	1-6 weeks	Cesarean	Mixed feeding	Male	28934
0.0895386	-0.104419	Planer	Illumina MiSeq	515F-806R	Non Hispanic	White	1-3 years	1-3 years	1-3 years	Cesarean	Mixed feeding	Male	23722
0.0196984	-0.196838	Planer	Illumina MiSeq	515F-806R	Non Hispanic	White	1-3 years	1-3 years	1-3 years	Cesarean	Mixed feeding	Male	30299
0.0215628	-0.236851	Planer	Illumina MiSeq	515F-806R	Non Hispanic	White	1-3 years	1-3 years	1-3 years	Cesarean	Mixed feeding	Male	25341
0.1124	-0.182446	Planer	Illumina MiSeq	515F-806R	Non Hispanic	White	1-3 years	1-3 years	1-3 years	Cesarean	Mixed feeding	Male	27037
0.056067	0.0507562	Planer	Illumina MiSeq	515F-806R	Non Hispanic	White	6 weeks-3 months	6 weeks-3 months	6 weeks-3 months	Cesarean	Mixed feeding	Male	27656
0.207203	-0.0814357	Planer	Illumina MiSeq	515F-806R	Non Hispanic	White	1-3 years	1-3 years	1-3 years	Cesarean	Formula fed	Male	28547
0.237686	-0.0899121	Planer	Illumina MiSeq	515F-806R	Non Hispanic	White	1-3 years	1-3 years	1-3 years	Cesarean	Formula fed	Male	25361
0.178992	-0.305488	Planer	Illumina MiSeq	515F-806R	Hispanic	White	1-3 years	1-3 years	1-3 years	Vaginal	Mixed feeding	Female	28010
0.145347	-0.288756	Planer	Illumina MiSeq	515F-806R	Hispanic	White	1-3 years	1-3 years	1-3 years	Vaginal	Mixed feeding	Female	27990
0.221023	-0.212172	Planer	Illumina MiSeq	515F-806R	Hispanic	White	1-3 years	1-3 years	1-3 years	Vaginal	Mixed feeding	Female	27695
0.0787705	-0.279994	Planer	Illumina MiSeq	515F-806R	Hispanic	White	1-3 years	1-3 years	1-3 years	Vaginal	Mixed feeding	Female	24808
0.122463	-0.276937	Planer	Illumina MiSeq	515F-806R	Hispanic	White	1-3 years	1-3 years	1-3 years	Vaginal	Mixed feeding	Female	23954
0.225746	-0.17885	Planer	Illumina MiSeq	515F-806R	Hispanic	White	1-3 years	1-3 years	1-3 years	Vaginal	Mixed feeding	Female	18499
0.147278	0.707681	Planer	Illumina MiSeq	515F-806R	Hispanic	White	3-12 months	3-6 months	3-4 months	Cesarean	Mixed feeding	Female	20626
0.157799	0.587128	Planer	Illumina MiSeq	515F-806R	Hispanic	White	3-12 months	3-6 months	4-6 months	Cesarean	Mixed feeding	Female	26412
0.32371	0.775493	Planer	Illumina MiSeq	515F-806R	Hispanic	White	3-12 months	6-9 months	6-9 months	Cesarean	Mixed feeding	Female	20330
0.329698	-0.0973036	Planer	Illumina MiSeq	515F-806R	Hispanic	White	1-3 years	1-3 years	1-3 years	Cesarean	Mixed feeding	Female	29579
0.182272	-0.287805	Planer	Illumina MiSeq	515F-806R	Hispanic	White	1-3 years	1-3 years	1-3 years	Cesarean	Mixed feeding	Female	26756
0.00225566	-0.266524	Planer	Illumina MiSeq	515F-806R	Hispanic	White	1-3 years	1-3 years	1-3 years	Cesarean	Mixed feeding	Female	24683
0.223818	-0.268245	Planer	Illumina MiSeq	515F-806R	Hispanic	White	1-3 years	1-3 years	1-3 years	Cesarean	Mixed feeding	Female	26276
0.20865	-0.145983	Planer	Illumina MiSeq	515F-806R	Hispanic	White	1-3 years	1-3 years	1-3 years	Cesarean	Mixed feeding	Female	19162
0.121325	0.708911	Planer	Illumina MiSeq	515F-806R	Hispanic	White	6 weeks-3 months	6 weeks-3 months	6 weeks-3 months	Cesarean	Mixed feeding	Female	24715
0.33654	-0.153279	Planer	Illumina MiSeq	515F-806R	Hispanic	White	1-3 years	1-3 years	1-3 years	Cesarean	Mixed feeding	Female	20528
0.118951	-0.227094	Planer	Illumina MiSeq	515F-806R	Hispanic	White	1-3 years	1-3 years	1-3 years	Cesarean	Mixed feeding	Female	27134
0.143907	0.104079	Planer	Illumina MiSeq	515F-806R	Non Hispanic	White	3-12 months	3-6 months	3-4 months	Vaginal	Mixed feeding	Female	18414
0.0725331	0.234711	Planer	Illumina MiSeq	515F-806R	Hispanic	White	3-12 months	3-6 months	4-6 months	Cesarean	Mixed feeding	Female	23649
0.300944	0.103406	Planer	Illumina MiSeq	515F-806R	Hispanic	White	3-12 months	9-12 months	9-12 months	Cesarean	Mixed feeding	Female	26382
0.200857	-0.133366	Planer	Illumina MiSeq	515F-806R	Hispanic	White	3-12 months	9-12 months	9-12 months	Cesarean	Mixed feeding	Female	22538
0.287152	-0.0570634	Planer	Illumina MiSeq	515F-806R	Hispanic	White	1-3 years	1-3 years	1-3 years	Cesarean	Mixed feeding	Female	27139
0.12559	-0.222614	Planer	Illumina MiSeq	515F-806R	Hispanic	White	1-3 years	1-3 years	1-3 years	Cesarean	Mixed feeding	Female	26263
0.131242	-0.111549	Planer	Illumina MiSeq	515F-806R	Hispanic	White	1-3 years	1-3 years	1-3 years	Cesarean	Mixed feeding	Female	27018
0.0257325	-0.125726	Planer	Illumina MiSeq	515F-806R	Hispanic	White	1-3 years	1-3 years	1-3 years	Cesarean	Mixed feeding	Female	22608
0.0149537	0.59319	Planer	Illumina MiSeq	515F-806R	Non Hispanic	White	3-12 months	6-9 months	6-9 months	Vaginal	Exclusively breastfed	Female	33351
0.191632	-0.111859	Planer	Illumina MiSeq	515F-806R	Non Hispanic	White	1-3 years	1-3 years	1-3 years	Cesarean	Mixed feeding	Male	28659
0.314091	-0.192877	Planer	Illumina MiSeq	515F-806R	Non Hispanic	White	1-3 years	1-3 years	1-3 years	Cesarean	Mixed feeding	Male	33970
0.084151	-0.169109	Planer	Illumina MiSeq	515F-806R	Non Hispanic	White	1-3 years	1-3 years	1-3 years	Vaginal	Mixed feeding	Male	34968
-0.046057	-0.225754	Planer	Illumina MiSeq	515F-806R	Non Hispanic	White	1-3 years	1-3 years	1-3 years	Vaginal	Mixed feeding	Male	32184
-0.0652142	-0.204481	Planer	Illumina MiSeq	515F-806R	Non Hispanic	Black	3-12 months	6-9 months	6-9 months	Vaginal	Formula fed	Male	31387
0.0621164	-0.141811	Planer	Illumina MiSeq	515F-806R	Non Hispanic	Black	3-12 months	6-9 months	6-9 months	Cesarean	Formula fed	Male	24994
-0.386155	-0.397046	Planer	Illumina MiSeq	515F-806R	Non Hispanic	White	6 weeks-3 months	6 weeks-3 months	6 weeks-3 months	Vaginal	Formula fed	Female	27046
0.115737	0.127264	Planer	Illumina MiSeq	515F-806R	Non Hispanic	White	3-12 months	9-12 months	9-12 months	Vaginal	Exclusively breastfed	Female	26168
0.141289	0.0441156	Planer	Illumina MiSeq	515F-806R	Non Hispanic	White	3-12 months	9-12 months	9-12 months	Vaginal	Exclusively breastfed	Female	26977
0.367485	0.0701415	Planer	Illumina MiSeq	515F-806R	Non Hispanic	White	3-12 months	9-12 months	9-12 months	Cesarean	Mixed feeding	Female	25495
0.268163	0.0492612	Planer	Illumina MiSeq	515F-806R	Non Hispanic	White	3-12 months	9-12 months	9-12 months	Cesarean	Mixed feeding	Female	26784
0.131717	0.00657671	Planer	Illumina MiSeq	515F-806R	Non Hispanic	White	3-12 months	3-6 months	4-6 months	Vaginal	Formula fed	Female	38806
0.255603	0.0737627	Planer	Illumina MiSeq	515F-806R	Non Hispanic	White	3-12 months	6-9 months	6-9 months	Cesarean	Mixed feeding	Female	32622
-0.0184537	-0.221284	Planer	Illumina MiSeq	515F-806R	Non Hispanic	White	3-12 months	3-6 months	4-6 months	Vaginal	Formula fed	Female	24033
0.174521	-0.287733	Planer	Illumina MiSeq	515F-806R	Non Hispanic	White	1-3 years	1-3 years	1-3 years	Vaginal	Formula fed	Female	28196
0.0114522	-0.301684	Planer	Illumina MiSeq	515F-806R	Non Hispanic	White	1-3 years	1-3 years	1-3 years	Vaginal	Mixed feeding	Male	28220
-0.00428893	-0.249788	Planer	Illumina MiSeq	515F-806R	Non Hispanic	Black	1-3 years	1-3 years	1-3 years	Cesarean	Mixed feeding	Male	21836
0.138028	0.22752	Planer	Illumina MiSeq	515F-806R	Non Hispanic	White	3-12 months	3-6 months	3-4 months	Cesarean	Mixed feeding	Male	32311
0.274893	0.239266	Planer	Illumina MiSeq	515F-806R	Non Hispanic	White	3-12 months	3-6 months	3-4 months	Cesarean	Mixed feeding	Male	40242
-0.16293	-0.278433	Planer	Illumina MiSeq	515F-806R	Non Hispanic	Black	1-3 years	1-3 years	1-3 years	Cesarean	Mixed feeding	Male	25946
0.122221	-0.0164953	Planer	Illumina MiSeq	515F-806R	Non Hispanic	Black	3-12 months	3-6 months	4-6 months	Vaginal	Formula fed	Male	42271
0.333299	-0.0193131	Planer	Illumina MiSeq	515F-806R	Non Hispanic	Black	3-12 months	3-6 months	4-6 months	Cesarean	Formula fed	Male	33073
0.364131	0.760101	Planer	Illumina MiSeq	515F-806R	Non Hispanic	White	3-12 months	3-6 months	4-6 months	Cesarean	Mixed feeding	Male	27075
0.00894139	0.510229	Planer	Illumina MiSeq	515F-806R	Non Hispanic	White	3-12 months	6-9 months	6-9 months	Vaginal	Exclusively breastfed	Female	28266
0.167937	-0.278492	Planer	Illumina MiSeq	515F-806R	Non Hispanic	White	3-6 years	3-6 years	3-6 years	Vaginal	Formula fed	Female	17673
-0.078496	-0.296095	Planer	Illumina MiSeq	515F-806R	Non Hispanic	Black	1-3 years	1-3 years	1-3 years	Cesarean	Formula fed	Male	27878
-0.228564	0.353083	Planer	Illumina MiSeq	515F-806R	Non Hispanic	White	1-6 weeks	1-6 weeks	1-6 weeks	Cesarean	Formula fed	Male	26731
0.0569549	0.366024	Planer	Illumina MiSeq	515F-806R	Non Hispanic	White	1-6 weeks	1-6 weeks	1-6 weeks	Cesarean	Mixed feeding	Male	18792
0.137368	0.0616764	Planer	Illumina MiSeq	515F-806R	Non Hispanic	White	3-12 months	9-12 months	9-12 months	Vaginal	Exclusively breastfed	Female	28360
0.226208	0.0466601	Planer	Illumina MiSeq	515F-806R	Non Hispanic	White	3-12 months	9-12 months	9-12 months	Vaginal	Exclusively breastfed	Female	33113
0.158888	-0.176358	Planer	Illumina MiSeq	515F-806R	Non Hispanic	White	1-3 years	1-3 years	1-3 years	Vaginal	Formula fed	Female	20975
0.214252	-0.113441	Planer	Illumina MiSeq	515F-806R	Non Hispanic	White	1-3 years	1-3 years	1-3 years	Vaginal	Formula fed	Female	25039
0.170798	-0.0151769	Planer	Illumina MiSeq	515F-806R	Non Hispanic	White	1-3 years	1-3 years	1-3 years	Cesarean	Mixed feeding	Male	18670
0.0665096	-0.0019226	Planer	Illumina MiSeq	515F-806R	Non Hispanic	White	1-3 years	1-3 years	1-3 years	Cesarean	Mixed feeding	Male	16222
0.194676	-0.099858	Planer	Illumina MiSeq	515F-806R	Non Hispanic	White	3-12 months	9-12 months	9-12 months	Cesarean	Mixed feeding	Male	34075
0.181277	-0.154711	Planer	Illumina MiSeq	515F-806R	Non Hispanic	White	3-12 months	9-12 months	9-12 months	Cesarean	Mixed feeding	Male	32391
0.154222	-0.11847	Planer	Illumina MiSeq	515F-806R	Non Hispanic	White	1-3 years	1-3 years	1-3 years	Vaginal	Mixed feeding	Female	28003
0.165799	-0.167241	Planer	Illumina MiSeq	515F-806R	Non Hispanic	White	1-3 years	1-3 years	1-3 years	Vaginal	Mixed feeding	Female	26304
0.172962	-0.129557	Planer	Illumina MiSeq	515F-806R	Non Hispanic	White	1-3 years	1-3 years	1-3 years	Cesarean	Formula fed	Male	25877
0.44778	0.652277	Planer	Illumina MiSeq	515F-806R	Non Hispanic	Black	3-12 months	3-6 months	4-6 months	Cesarean	Mixed feeding	Male	24924
0.479184	-0.115205	Planer	Illumina MiSeq	515F-806R	Non Hispanic	White	3-12 months	3-6 months	4-6 months	Cesarean	Mixed feeding	Female	34310
-0.010632	-0.329738	Planer	Illumina MiSeq	515F-806R	Non Hispanic	White	1-3 years	1-3 years	1-3 years	Cesarean	Mixed feeding	Female	35806
0.285796	0.113177	Planer	Illumina MiSeq	515F-806R	Non Hispanic	White	3-12 months	3-6 months	4-6 months	Cesarean	Mixed feeding	Male	32014
0.200616	0.106914	Planer	Illumina MiSeq	515F-806R	Non Hispanic	White	3-12 months	3-6 months	4-6 months	Cesarean	Mixed feeding	Male	33265
-0.017591	0.432318	Planer	Illumina MiSeq	515F-806R	Non Hispanic	White	1-6 weeks	1-6 weeks	1-6 weeks	Cesarean	Formula fed	Male	22839
0.00776726	0.377194	Planer	Illumina MiSeq	515F-806R	Non Hispanic	White	1-6 weeks	1-6 weeks	1-6 weeks	Cesarean	Formula fed	Male	24662
0.101621	-0.250954	Planer	Illumina MiSeq	515F-806R	Non Hispanic	White	3-6 years	3-6 years	3-6 years	Vaginal	Formula fed	Male	48338
0.283914	-0.23636	Planer	Illumina MiSeq	515F-806R	Non Hispanic	White	1-3 years	1-3 years	1-3 years	Cesarean	Mixed feeding	Female	26447
-0.0794416	-0.378101	Planer	Illumina MiSeq	515F-806R	Non Hispanic	White	1-3 years	1-3 years	1-3 years	Cesarean	Mixed feeding	Female	20465
0.371341	0.190419	Planer	Illumina MiSeq	515F-806R	Non Hispanic	White	3-12 months	6-9 months	6-9 months	Cesarean	Mixed feeding	Male	35452
0.226327	0.0821331	Planer	Illumina MiSeq	515F-806R	Non Hispanic	White	3-12 months	6-9 months	6-9 months	Cesarean	Mixed feeding	Male	35680
-0.179338	-0.292064	Planer	Illumina MiSeq	515F-806R	Non Hispanic	White	6 weeks-3 months	6 weeks-3 months	6 weeks-3 months	Vaginal	Formula fed	Female	30535
-0.0259127	-0.221834	Planer	Illumina MiSeq	515F-806R	Non Hispanic	White	1-3 years	1-3 years	1-3 years	Cesarean	Mixed feeding	Female	30382
0.196549	-0.0936227	Planer	Illumina MiSeq	515F-806R	Non Hispanic	White	1-3 years	1-3 years	1-3 years	Cesarean	Mixed feeding	Female	33186
0.419937	0.00483706	Planer	Illumina MiSeq	515F-806R	Non Hispanic	White	3-12 months	6-9 months	6-9 months	Cesarean	Mixed feeding	Female	33957
0.43492	-0.0219256	Planer	Illumina MiSeq	515F-806R	Non Hispanic	White	3-12 months	6-9 months	6-9 months	Cesarean	Mixed feeding	Female	39207
0.232472	-0.094745	Planer	Illumina MiSeq	515F-806R	Non Hispanic	White	1-3 years	1-3 years	1-3 years	Cesarean	Formula fed	Male	21318
0.199902	0.313311	Planer	Illumina MiSeq	515F-806R	Non Hispanic	White	6 weeks-3 months	6 weeks-3 months	6 weeks-3 months	Cesarean	Formula fed	Male	24936
0.0862727	0.19912	Planer	Illumina MiSeq	515F-806R	Non Hispanic	White	6 weeks-3 months	6 weeks-3 months	6 weeks-3 months	Cesarean	Formula fed	Male	27634
0.0243562	0.298391	Planer	Illumina MiSeq	515F-806R	Non Hispanic	White	1-6 weeks	1-6 weeks	1-6 weeks	Cesarean	Mixed feeding	Male	22641
0.135277	-0.127797	Planer	Illumina MiSeq	515F-806R	Non Hispanic	White	1-3 years	1-3 years	1-3 years	Cesarean	Formula fed	Male	25828
0.100171	-0.187369	Planer	Illumina MiSeq	515F-806R	Non Hispanic	White	1-3 years	1-3 years	1-3 years	Cesarean	Formula fed	Male	28034
0.239676	-0.0276334	Planer	Illumina MiSeq	515F-806R	Hispanic	White	1-3 years	1-3 years	1-3 years	Cesarean	Mixed feeding	Female	26138
0.137132	-0.14857	Planer	Illumina MiSeq	515F-806R	Non Hispanic	White	1-3 years	1-3 years	1-3 years	Vaginal	Formula fed	Male	20694
0.150773	-0.0481809	Planer	Illumina MiSeq	515F-806R	Non Hispanic	White	1-3 years	1-3 years	1-3 years	Vaginal	Formula fed	Female	33559
0.0454265	-0.225119	Planer	Illumina MiSeq	515F-806R	Non Hispanic	White	1-3 years	1-3 years	1-3 years	Cesarean	Formula fed	Female	26896
0.181391	-0.218133	Planer	Illumina MiSeq	515F-806R	Non Hispanic	White	1-3 years	1-3 years	1-3 years	Cesarean	Formula fed	Female	24142
0.343136	0.224317	Planer	Illumina MiSeq	515F-806R	Non Hispanic	Black	3-12 months	3-6 months	4-6 months	Cesarean	Mixed feeding	Male	25158
0.47993	0.0468001	Planer	Illumina MiSeq	515F-806R	Non Hispanic	White	6 weeks-3 months	6 weeks-3 months	6 weeks-3 months	Cesarean	Mixed feeding	Female	24754
0.132435	-0.262964	Planer	Illumina MiSeq	515F-806R	Non Hispanic	Black	1-3 years	1-3 years	1-3 years	Cesarean	Formula fed	Male	28216
0.233689	-0.282231	Planer	Illumina MiSeq	515F-806R	Non Hispanic	Black	1-3 years	1-3 years	1-3 years	Cesarean	Formula fed	Male	37652
0.202815	-0.222052	Planer	Illumina MiSeq	515F-806R	Non Hispanic	White	1-3 years	1-3 years	1-3 years	Cesarean	Mixed feeding	Male	34160
0.00783492	0.275012	Planer	Illumina MiSeq	515F-806R	Non Hispanic	White	6 weeks-3 months	6 weeks-3 months	6 weeks-3 months	Vaginal	Formula fed	Female	27240
0.599725	0.0185306	Planer	Illumina MiSeq	515F-806R	Non Hispanic	White	6 weeks-3 months	6 weeks-3 months	6 weeks-3 months	Vaginal	Formula fed	Female	41218
0.186453	-0.0436106	Planer	Illumina MiSeq	515F-806R	Non Hispanic	White	1-3 years	1-3 years	1-3 years	Cesarean	Mixed feeding	Male	34592
0.383145	-0.0421413	Planer	Illumina MiSeq	515F-806R	Non Hispanic	White	1-3 years	1-3 years	1-3 years	Cesarean	Mixed feeding	Female	31580
0.127439	-0.106446	Planer	Illumina MiSeq	515F-806R	Non Hispanic	White	1-3 years	1-3 years	1-3 years	Cesarean	Mixed feeding	Female	33682
0.128509	0.0585154	Planer	Illumina MiSeq	515F-806R	Non Hispanic	White	3-12 months	9-12 months	9-12 months	Vaginal	Exclusively breastfed	Female	28928
0.179831	0.187307	Planer	Illumina MiSeq	515F-806R	Non Hispanic	White	3-12 months	9-12 months	9-12 months	Vaginal	Exclusively breastfed	Female	25310
0.0184335	0.237769	Planer	Illumina MiSeq	515F-806R	Non Hispanic	Black	3-12 months	3-6 months	3-4 months	Cesarean	Formula fed	Male	30293
0.110617	0.227755	Planer	Illumina MiSeq	515F-806R	Non Hispanic	Black	3-12 months	3-6 months	3-4 months	Cesarean	Formula fed	Male	29914
0.0614966	0.193905	Planer	Illumina MiSeq	515F-806R	Non Hispanic	White	3-12 months	6-9 months	6-9 months	Vaginal	Formula fed	Male	29050
-0.0734571	-0.311754	Planer	Illumina MiSeq	515F-806R	Non Hispanic	White	1-3 years	1-3 years	1-3 years	Cesarean	Formula fed	Male	27101
0.0710454	-0.250072	Planer	Illumina MiSeq	515F-806R	Non Hispanic	White	1-3 years	1-3 years	1-3 years	Cesarean	Formula fed	Male	28676
0.279881	0.690324	Planer	Illumina MiSeq	515F-806R	Non Hispanic	Black	3-12 months	3-6 months	4-6 months	Cesarean	Mixed feeding	Male	17851
0.037943	-0.190888	Planer	Illumina MiSeq	515F-806R	Non Hispanic	White	3-12 months	9-12 months	9-12 months	Vaginal	Formula fed	Male	40203
0.100093	-0.265894	Planer	Illumina MiSeq	515F-806R	Non Hispanic	White	1-3 years	1-3 years	1-3 years	Cesarean	Mixed feeding	Female	32230
-0.00867715	-0.28755	Planer	Illumina MiSeq	515F-806R	Non Hispanic	White	1-3 years	1-3 years	1-3 years	Cesarean	Mixed feeding	Female	20148
0.248798	-0.152607	Planer	Illumina MiSeq	515F-806R	Non Hispanic	White	1-3 years	1-3 years	1-3 years	Cesarean	Mixed feeding	Female	35493
0.0434925	0.336485	Planer	Illumina MiSeq	515F-806R	Non Hispanic	White	3-12 months	6-9 months	6-9 months	Vaginal	Exclusively breastfed	Female	24731
0.120724	-0.0724267	Planer	Illumina MiSeq	515F-806R	Non Hispanic	White	1-3 years	1-3 years	1-3 years	Vaginal	Mixed feeding	Female	29290
0.129221	-0.0959857	Planer	Illumina MiSeq	515F-806R	Non Hispanic	White	1-3 years	1-3 years	1-3 years	Vaginal	Mixed feeding	Female	32452
0.0236196	-0.187659	Planer	Illumina MiSeq	515F-806R	Non Hispanic	White	1-3 years	1-3 years	1-3 years	Cesarean	Mixed feeding	Male	36435
0.338561	-0.0492476	Planer	Illumina MiSeq	515F-806R	Non Hispanic	White	1-3 years	1-3 years	1-3 years	Cesarean	Mixed feeding	Male	26020
0.212929	-0.0529091	Planer	Illumina MiSeq	515F-806R	Non Hispanic	White	1-3 years	1-3 years	1-3 years	Cesarean	Mixed feeding	Male	22768
0.274268	0.651629	Planer	Illumina MiSeq	515F-806R	Non Hispanic	White	3-12 months	9-12 months	9-12 months	Cesarean	Formula fed	Male	24759
0.225242	0.087342	Planer	Illumina MiSeq	515F-806R	Hispanic	White	3-12 months	9-12 months	9-12 months	Cesarean	Mixed feeding	Female	27458
0.024923	-0.285308	Planer	Illumina MiSeq	515F-806R	Non Hispanic	White	1-3 years	1-3 years	1-3 years	Cesarean	Mixed feeding	Female	33098
0.297347	0.149077	Planer	Illumina MiSeq	515F-806R	Non Hispanic	White	3-12 months	3-6 months	4-6 months	Cesarean	Mixed feeding	Male	32161
0.0385007	0.067746	Planer	Illumina MiSeq	515F-806R	Non Hispanic	White	3-12 months	3-6 months	4-6 months	Cesarean	Mixed feeding	Male	30251
0.0798857	0.158987	Planer	Illumina MiSeq	515F-806R	Non Hispanic	White	3-12 months	6-9 months	6-9 months	Cesarean	Formula fed	Male	20639
0.0798194	0.272806	Planer	Illumina MiSeq	515F-806R	Non Hispanic	White	3-12 months	6-9 months	6-9 months	Cesarean	Formula fed	Male	32036
0.0427689	-0.275262	Planer	Illumina MiSeq	515F-806R	Non Hispanic	White	1-3 years	1-3 years	1-3 years	Cesarean	Mixed feeding	Female	24584
0.140553	-0.119931	Planer	Illumina MiSeq	515F-806R	Non Hispanic	White	1-3 years	1-3 years	1-3 years	Vaginal	Mixed feeding	Female	23779
-0.0210412	-0.308815	Planer	Illumina MiSeq	515F-806R	Non Hispanic	White	1-3 years	1-3 years	1-3 years	Cesarean	Mixed feeding	Female	31577
-0.00703424	-0.271624	Planer	Illumina MiSeq	515F-806R	Non Hispanic	White	1-3 years	1-3 years	1-3 years	Cesarean	Mixed feeding	Female	25404
0.0666734	-0.162783	Planer	Illumina MiSeq	515F-806R	Non Hispanic	White	1-3 years	1-3 years	1-3 years	Cesarean	Mixed feeding	Female	29385
0.0786696	-0.247962	Planer	Illumina MiSeq	515F-806R	Non Hispanic	White	1-3 years	1-3 years	1-3 years	Cesarean	Mixed feeding	Female	26242
0.129143	-0.176797	Planer	Illumina MiSeq	515F-806R	Non Hispanic	White	1-3 years	1-3 years	1-3 years	Cesarean	Formula fed	Male	27075
0.124348	-0.117447	Planer	Illumina MiSeq	515F-806R	Non Hispanic	White	3-12 months	9-12 months	9-12 months	Vaginal	Formula fed	Female	38938
0.32341	-0.0760264	Planer	Illumina MiSeq	515F-806R	Non Hispanic	White	3-12 months	3-6 months	4-6 months	Cesarean	Mixed feeding	Female	25949
0.348656	0.676665	Planer	Illumina MiSeq	515F-806R	Non Hispanic	White	3-12 months	6-9 months	6-9 months	Cesarean	Formula fed	Male	22303
-0.703404	0.0450423	Planer	Illumina MiSeq	515F-806R	Non Hispanic	White	3-12 months	6-9 months	6-9 months	Vaginal	Exclusively breastfed	Female	17684
-0.00588038	0.4863	Planer	Illumina MiSeq	515F-806R	Non Hispanic	White	3-12 months	6-9 months	6-9 months	Vaginal	Exclusively breastfed	Female	33932
-0.00669551	-0.229205	Planer	Illumina MiSeq	515F-806R	Non Hispanic	White	1-3 years	1-3 years	1-3 years	Cesarean	Mixed feeding	Male	32775
0.335492	-0.0746976	Planer	Illumina MiSeq	515F-806R	Non Hispanic	White	1-3 years	1-3 years	1-3 years	Cesarean	Mixed feeding	Male	31237
0.351395	0.595729	Planer	Illumina MiSeq	515F-806R	Non Hispanic	White	3-12 months	9-12 months	9-12 months	Cesarean	Formula fed	Male	34751
-0.55886	0.220733	Planer	Illumina MiSeq	515F-806R	Non Hispanic	White	3-12 months	9-12 months	9-12 months	Cesarean	Formula fed	Male	34185
0.192343	0.649053	Planer	Illumina MiSeq	515F-806R	Non Hispanic	Black	3-12 months	6-9 months	6-9 months	Cesarean	Mixed feeding	Male	28518
0.156546	-0.219531	Planer	Illumina MiSeq	515F-806R	Non Hispanic	White	1-3 years	1-3 years	1-3 years	Vaginal	Formula fed	Female	31491
-0.0259282	0.406065	Planer	Illumina MiSeq	515F-806R	Non Hispanic	White	3-12 months	6-9 months	6-9 months	Vaginal	Exclusively breastfed	Female	32570
0.291904	-0.057559	Planer	Illumina MiSeq	515F-806R	Non Hispanic	White	1-3 years	1-3 years	1-3 years	Cesarean	Mixed feeding	Male	34442
0.201164	0.0035112	Planer	Illumina MiSeq	515F-806R	Non Hispanic	White	1-3 years	1-3 years	1-3 years	Cesarean	Mixed feeding	Male	32531
0.0257434	-0.225548	Planer	Illumina MiSeq	515F-806R	Non Hispanic	White	1-3 years	1-3 years	1-3 years	Cesarean	Mixed feeding	Male	30408
-0.0349968	-0.264757	Planer	Illumina MiSeq	515F-806R	Non Hispanic	White	1-3 years	1-3 years	1-3 years	Cesarean	Mixed feeding	Male	48827
0.225756	-0.0644819	Planer	Illumina MiSeq	515F-806R	Non Hispanic	White	1-3 years	1-3 years	1-3 years	Cesarean	Mixed feeding	Female	26257
0.227807	-0.125196	Planer	Illumina MiSeq	515F-806R	Non Hispanic	White	1-3 years	1-3 years	1-3 years	Cesarean	Mixed feeding	Female	32934
0.239773	-0.180933	Planer	Illumina MiSeq	515F-806R	Non Hispanic	White	1-3 years	1-3 years	1-3 years	Cesarean	Formula fed	Female	25203
-0.117355	-0.302114	Planer	Illumina MiSeq	515F-806R	Non Hispanic	White	1-3 years	1-3 years	1-3 years	Cesarean	Formula fed	Female	31164
0.263686	-0.106746	Planer	Illumina MiSeq	515F-806R	Non Hispanic	White	1-3 years	1-3 years	1-3 years	Vaginal	Formula fed	Female	42420
0.279369	-0.126396	Planer	Illumina MiSeq	515F-806R	Non Hispanic	White	1-3 years	1-3 years	1-3 years	Vaginal	Formula fed	Female	24971
0.235113	-0.249234	Planer	Illumina MiSeq	515F-806R	Non Hispanic	Black	3-12 months	9-12 months	9-12 months	Cesarean	Mixed feeding	Male	39836
0.146076	-0.315123	Planer	Illumina MiSeq	515F-806R	Non Hispanic	White	1-3 years	1-3 years	1-3 years	Cesarean	Mixed feeding	Female	35221
0.220059	-0.240389	Planer	Illumina MiSeq	515F-806R	Non Hispanic	White	1-3 years	1-3 years	1-3 years	Cesarean	Formula fed	Female	32104
0.0618343	-0.224118	Planer	Illumina MiSeq	515F-806R	Non Hispanic	White	1-3 years	1-3 years	1-3 years	Cesarean	Formula fed	Female	33560
0.0380009	0.22618	Planer	Illumina MiSeq	515F-806R	Non Hispanic	White	3-12 months	3-6 months	4-6 months	Vaginal	Formula fed	Male	36090
-0.0834734	-0.272066	Planer	Illumina MiSeq	515F-806R	Non Hispanic	White	1-3 years	1-3 years	1-3 years	Cesarean	Formula fed	Male	29058
-0.00851907	-0.209119	Planer	Illumina MiSeq	515F-806R	Non Hispanic	White	1-3 years	1-3 years	1-3 years	Cesarean	Formula fed	Male	25870
0.237221	-0.0424575	Planer	Illumina MiSeq	515F-806R	Non Hispanic	White	1-3 years	1-3 years	1-3 years	Vaginal	Formula fed	Male	33625
-0.0126404	-0.250435	Planer	Illumina MiSeq	515F-806R	Non Hispanic	White	1-3 years	1-3 years	1-3 years	Cesarean	Mixed feeding	Female	32350
0.0444898	-0.263342	Planer	Illumina MiSeq	515F-806R	Non Hispanic	White	1-3 years	1-3 years	1-3 years	Cesarean	Mixed feeding	Female	35466
0.219222	-0.0744052	Planer	Illumina MiSeq	515F-806R	Non Hispanic	White	1-3 years	1-3 years	1-3 years	Cesarean	Mixed feeding	Male	32153
0.149652	-0.0604485	Planer	Illumina MiSeq	515F-806R	Non Hispanic	White	1-3 years	1-3 years	1-3 years	Cesarean	Mixed feeding	Male	34007
0.0526782	-0.243331	Planer	Illumina MiSeq	515F-806R	Non Hispanic	White	1-3 years	1-3 years	1-3 years	Vaginal	Mixed feeding	Male	26750
0.156783	-0.198744	Planer	Illumina MiSeq	515F-806R	Non Hispanic	White	1-3 years	1-3 years	1-3 years	Vaginal	Mixed feeding	Female	29239
0.040556	0.449247	Planer	Illumina MiSeq	515F-806R	Non Hispanic	White	3-12 months	3-6 months	3-4 months	Cesarean	Mixed feeding	Female	30572
0.161161	-0.243559	Planer	Illumina MiSeq	515F-806R	Non Hispanic	White	1-3 years	1-3 years	1-3 years	Vaginal	Exclusively breastfed	Female	27581
0.438767	0.0240016	Planer	Illumina MiSeq	515F-806R	Non Hispanic	White	6 weeks-3 months	6 weeks-3 months	6 weeks-3 months	Cesarean	Mixed feeding	Female	30671
0.119873	-0.179736	Planer	Illumina MiSeq	515F-806R	Non Hispanic	Black	1-3 years	1-3 years	1-3 years	Cesarean	Formula fed	Male	27014
0.0172285	-0.226352	Planer	Illumina MiSeq	515F-806R	Non Hispanic	Black	1-3 years	1-3 years	1-3 years	Cesarean	Formula fed	Male	29363
0.14804	-0.173302	Planer	Illumina MiSeq	515F-806R	Non Hispanic	White	1-3 years	1-3 years	1-3 years	Vaginal	Formula fed	Female	25793
0.0987605	-0.140004	Planer	Illumina MiSeq	515F-806R	Non Hispanic	White	1-3 years	1-3 years	1-3 years	Vaginal	Formula fed	Female	25397
0.153531	-0.227977	Planer	Illumina MiSeq	515F-806R	Non Hispanic	White	1-3 years	1-3 years	1-3 years	Cesarean	Formula fed	Male	24497
0.1924	-0.15777	Planer	Illumina MiSeq	515F-806R	Non Hispanic	White	1-3 years	1-3 years	1-3 years	Cesarean	Formula fed	Male	23441
0.0475771	-0.128723	Planer	Illumina MiSeq	515F-806R	Non Hispanic	White	3-12 months	9-12 months	9-12 months	Vaginal	Formula fed	Male	23311
0.120509	-0.0335508	Planer	Illumina MiSeq	515F-806R	Non Hispanic	White	3-12 months	9-12 months	9-12 months	Vaginal	Formula fed	Female	27251
0.137819	0.166106	Planer	Illumina MiSeq	515F-806R	Non Hispanic	White	1-3 years	1-3 years	1-3 years	Cesarean	Mixed feeding	Female	25606
-0.0470915	-0.374649	Planer	Illumina MiSeq	515F-806R	Non Hispanic	White	1-3 years	1-3 years	1-3 years	Cesarean	Mixed feeding	Female	30453
0.0513627	0.560605	Planer	Illumina MiSeq	515F-806R	Non Hispanic	White	3-12 months	6-9 months	6-9 months	Cesarean	Formula fed	Male	26099
0.000283475	-0.272769	Planer	Illumina MiSeq	515F-806R	Non Hispanic	White	1-3 years	1-3 years	1-3 years	Cesarean	Mixed feeding	Female	29458
0.0944034	-0.0756693	Planer	Illumina MiSeq	515F-806R	Non Hispanic	White	1-3 years	1-3 years	1-3 years	Cesarean	Mixed feeding	Female	26560
-0.0293406	-0.219422	Planer	Illumina MiSeq	515F-806R	Non Hispanic	White	1-3 years	1-3 years	1-3 years	Cesarean	Mixed feeding	Female	27981
0.302478	-0.237194	Planer	Illumina MiSeq	515F-806R	Non Hispanic	White	1-3 years	1-3 years	1-3 years	Cesarean	Mixed feeding	Female	18660
-0.0410318	-0.221547	Planer	Illumina MiSeq	515F-806R	Non Hispanic	White	1-3 years	1-3 years	1-3 years	Cesarean	Mixed feeding	Female	35535
-0.0438728	-0.27295	Planer	Illumina MiSeq	515F-806R	Non Hispanic	White	1-3 years	1-3 years	1-3 years	Cesarean	Mixed feeding	Female	30777
0.146099	-0.139747	Planer	Illumina MiSeq	515F-806R	Non Hispanic	White	1-3 years	1-3 years	1-3 years	Vaginal	Mixed feeding	Female	34793
0.20254	-0.0727711	Planer	Illumina MiSeq	515F-806R	Non Hispanic	White	1-3 years	1-3 years	1-3 years	Vaginal	Mixed feeding	Female	31448
-0.176501	-0.292171	Planer	Illumina MiSeq	515F-806R	Non Hispanic	Black	1-3 years	1-3 years	1-3 years	Cesarean	Mixed feeding	Male	44746
0.303325	0.175807	Planer	Illumina MiSeq	515F-806R	Hispanic	White	3-12 months	6-9 months	6-9 months	Cesarean	Mixed feeding	Female	40686
0.156087	-0.140709	Planer	Illumina MiSeq	515F-806R	Non Hispanic	White	1-3 years	1-3 years	1-3 years	Vaginal	Mixed feeding	Female	30952
0.131778	-0.132997	Planer	Illumina MiSeq	515F-806R	Non Hispanic	White	1-3 years	1-3 years	1-3 years	Vaginal	Mixed feeding	Female	28541
0.252673	0.46778	Planer	Illumina MiSeq	515F-806R	Non Hispanic	White	3-12 months	9-12 months	9-12 months	Cesarean	Mixed feeding	Male	27064
0.0599524	0.408449	Planer	Illumina MiSeq	515F-806R	Non Hispanic	White	6 weeks-3 months	6 weeks-3 months	6 weeks-3 months	Cesarean	Formula fed	Male	28318
0.0786369	0.268211	Planer	Illumina MiSeq	515F-806R	Non Hispanic	White	6 weeks-3 months	6 weeks-3 months	6 weeks-3 months	Cesarean	Formula fed	Male	29337
0.115665	-0.154048	Planer	Illumina MiSeq	515F-806R	Non Hispanic	White	1-3 years	1-3 years	1-3 years	Vaginal	Formula fed	Female	33430
-0.109205	0.462888	Planer	Illumina MiSeq	515F-806R	Non Hispanic	Black	1-6 weeks	1-6 weeks	1-6 weeks	Cesarean	Formula fed	Male	24643
-0.139311	0.494001	Planer	Illumina MiSeq	515F-806R	Non Hispanic	Black	1-6 weeks	1-6 weeks	1-6 weeks	Cesarean	Formula fed	Male	26553
0.173586	-0.0432386	Planer	Illumina MiSeq	515F-806R	Non Hispanic	White	1-3 years	1-3 years	1-3 years	Cesarean	Mixed feeding	Male	25548
-0.0640316	-0.304412	Planer	Illumina MiSeq	515F-806R	Non Hispanic	White	1-3 years	1-3 years	1-3 years	Cesarean	Mixed feeding	Male	27886
0.202927	0.0400158	Planer	Illumina MiSeq	515F-806R	Non Hispanic	White	1-3 years	1-3 years	1-3 years	Vaginal	Formula fed	Female	33523
0.049847	-0.260632	Planer	Illumina MiSeq	515F-806R	Non Hispanic	White	1-3 years	1-3 years	1-3 years	Cesarean	Formula fed	Male	29751
-0.0222133	-0.335727	Planer	Illumina MiSeq	515F-806R	Non Hispanic	White	1-3 years	1-3 years	1-3 years	Cesarean	Formula fed	Male	30677
0.122801	-0.333627	Planer	Illumina MiSeq	515F-806R	Non Hispanic	White	1-3 years	1-3 years	1-3 years	Vaginal	Formula fed	Female	33211
0.0181184	-0.210672	Planer	Illumina MiSeq	515F-806R	Non Hispanic	White	1-3 years	1-3 years	1-3 years	Vaginal	Formula fed	Female	22913
0.100764	-0.138041	Planer	Illumina MiSeq	515F-806R	Non Hispanic	White	1-3 years	1-3 years	1-3 years	Vaginal	Mixed feeding	Female	35244
0.0974797	-0.136753	Planer	Illumina MiSeq	515F-806R	Non Hispanic	White	1-3 years	1-3 years	1-3 years	Vaginal	Mixed feeding	Female	30425
0.241967	-0.178569	Planer	Illumina MiSeq	515F-806R	Non Hispanic	White	1-3 years	1-3 years	1-3 years	Vaginal	Formula fed	Female	33183
0.397732	-0.057293	Planer	Illumina MiSeq	515F-806R	Non Hispanic	White	1-3 years	1-3 years	1-3 years	Vaginal	Formula fed	Female	30163
0.195849	-0.0628155	Planer	Illumina MiSeq	515F-806R	Non Hispanic	White	1-3 years	1-3 years	1-3 years	Cesarean	Mixed feeding	Male	38287
0.219782	-0.060786	Planer	Illumina MiSeq	515F-806R	Non Hispanic	White	1-3 years	1-3 years	1-3 years	Cesarean	Mixed feeding	Male	33842
0.297153	0.0227799	Planer	Illumina MiSeq	515F-806R	Non Hispanic	White	1-3 years	1-3 years	1-3 years	Vaginal	Formula fed	Female	30494
0.193061	0.0331365	Planer	Illumina MiSeq	515F-806R	Non Hispanic	White	1-3 years	1-3 years	1-3 years	Vaginal	Formula fed	Female	30395
0.159779	-0.0227906	Planer	Illumina MiSeq	515F-806R	Non Hispanic	White	3-12 months	6-9 months	6-9 months	Vaginal	Formula fed	Female	36298
0.197027	-0.453835	Planer	Illumina MiSeq	515F-806R	Non Hispanic	White	3-12 months	9-12 months	9-12 months	Cesarean	Mixed feeding	Female	33433
0.0345465	-0.279476	Planer	Illumina MiSeq	515F-806R	Non Hispanic	White	1-3 years	1-3 years	1-3 years	Vaginal	Exclusively breastfed	Female	26734
0.140946	0.0160181	Planer	Illumina MiSeq	515F-806R	Non Hispanic	White	1-3 years	1-3 years	1-3 years	Cesarean	Mixed feeding	Male	31972
0.252344	-0.0201572	Planer	Illumina MiSeq	515F-806R	Non Hispanic	White	1-3 years	1-3 years	1-3 years	Cesarean	Mixed feeding	Male	32293
0.16054	0.0187173	Planer	Illumina MiSeq	515F-806R	Non Hispanic	White	1-3 years	1-3 years	1-3 years	Cesarean	Mixed feeding	Male	25625
0.169284	0.0278341	Planer	Illumina MiSeq	515F-806R	Non Hispanic	White	1-3 years	1-3 years	1-3 years	Cesarean	Mixed feeding	Male	25444
0.102273	-0.0963806	Planer	Illumina MiSeq	515F-806R	Non Hispanic	White	3-12 months	9-12 months	9-12 months	Vaginal	Mixed feeding	Female	34987
0.12989	-0.0441214	Planer	Illumina MiSeq	515F-806R	Non Hispanic	White	3-12 months	9-12 months	9-12 months	Vaginal	Mixed feeding	Female	32799
0.393087	-0.0169685	Planer	Illumina MiSeq	515F-806R	Non Hispanic	White	3-12 months	9-12 months	9-12 months	Cesarean	Formula fed	Female	22844
0.358936	-0.0993601	Planer	Illumina MiSeq	515F-806R	Non Hispanic	White	3-12 months	9-12 months	9-12 months	Cesarean	Formula fed	Female	25676
0.337091	0.517046	Planer	Illumina MiSeq	515F-806R	Non Hispanic	White	3-12 months	6-9 months	6-9 months	Cesarean	Mixed feeding	Male	24457
0.169956	0.052864	Planer	Illumina MiSeq	515F-806R	Non Hispanic	White	1-3 years	1-3 years	1-3 years	Cesarean	Mixed feeding	Male	29317
0.19126	-0.0822652	Planer	Illumina MiSeq	515F-806R	Non Hispanic	White	1-3 years	1-3 years	1-3 years	Cesarean	Mixed feeding	Male	31832
-0.0146536	-0.181402	Planer	Illumina MiSeq	515F-806R	Non Hispanic	Black	1-3 years	1-3 years	1-3 years	Cesarean	Formula fed	Male	26579
0.159291	0.0626427	Planer	Illumina MiSeq	515F-806R	Non Hispanic	Black	3-12 months	9-12 months	9-12 months	Cesarean	Formula fed	Male	24911
-0.0118368	-0.180526	Planer	Illumina MiSeq	515F-806R	Non Hispanic	Black	1-3 years	1-3 years	1-3 years	Cesarean	Formula fed	Male	28972
0.229512	0.52209	Planer	Illumina MiSeq	515F-806R	Non Hispanic	White	3-12 months	6-9 months	6-9 months	Cesarean	Formula fed	Male	27271
0.237567	0.253476	Planer	Illumina MiSeq	515F-806R	Non Hispanic	White	3-12 months	6-9 months	6-9 months	Cesarean	Formula fed	Male	27022
0.374643	0.66879	Planer	Illumina MiSeq	515F-806R	Non Hispanic	Black	3-12 months	6-9 months	6-9 months	Cesarean	Mixed feeding	Male	22777
0.224381	-0.00405004	Planer	Illumina MiSeq	515F-806R	Non Hispanic	White	1-3 years	1-3 years	1-3 years	Vaginal	Formula fed	Female	33945
0.0365297	-0.00545028	Planer	Illumina MiSeq	515F-806R	Non Hispanic	Black	3-12 months	9-12 months	9-12 months	Cesarean	Formula fed	Male	29352
0.0483179	-0.25764	Planer	Illumina MiSeq	515F-806R	Non Hispanic	Black	1-3 years	1-3 years	1-3 years	Cesarean	Formula fed	Male	30538
0.253264	0.131108	Planer	Illumina MiSeq	515F-806R	Non Hispanic	White	3-12 months	9-12 months	9-12 months	Vaginal	Formula fed	Female	23457
0.253902	0.289582	Planer	Illumina MiSeq	515F-806R	Non Hispanic	White	3-12 months	9-12 months	9-12 months	Vaginal	Formula fed	Female	26950
0.265751	0.0898214	Planer	Illumina MiSeq	515F-806R	Non Hispanic	White	3-12 months	9-12 months	9-12 months	Cesarean	Mixed feeding	Male	34697
0.290516	-0.0298959	Planer	Illumina MiSeq	515F-806R	Non Hispanic	White	3-12 months	9-12 months	9-12 months	Cesarean	Mixed feeding	Male	33309
0.156312	-0.0831558	Planer	Illumina MiSeq	515F-806R	Non Hispanic	White	1-3 years	1-3 years	1-3 years	Vaginal	Formula fed	Female	58203
0.12635	0.000819639	Planer	Illumina MiSeq	515F-806R	Non Hispanic	Black	3-12 months	9-12 months	9-12 months	Cesarean	Formula fed	Male	29937
-0.140476	-0.268258	Planer	Illumina MiSeq	515F-806R	Non Hispanic	Black	3-12 months	9-12 months	9-12 months	Cesarean	Formula fed	Male	32254
0.301422	-0.035317	Planer	Illumina MiSeq	515F-806R	Non Hispanic	White	3-12 months	9-12 months	9-12 months	Cesarean	Mixed feeding	Male	35881
0.274782	-0.00485049	Planer	Illumina MiSeq	515F-806R	Non Hispanic	White	3-12 months	9-12 months	9-12 months	Cesarean	Mixed feeding	Male	31309
0.271779	0.695305	Planer	Illumina MiSeq	515F-806R	Non Hispanic	White	3-12 months	9-12 months	9-12 months	Cesarean	Mixed feeding	Male	24993
0.294645	0.864984	Planer	Illumina MiSeq	515F-806R	Non Hispanic	Black	3-12 months	6-9 months	6-9 months	Cesarean	Mixed feeding	Male	27865
0.00787443	-0.267311	Planer	Illumina MiSeq	515F-806R	Non Hispanic	White	1-3 years	1-3 years	1-3 years	Vaginal	Formula fed	Female	36888
0.0550193	-0.264801	Planer	Illumina MiSeq	515F-806R	Non Hispanic	White	1-3 years	1-3 years	1-3 years	Vaginal	Formula fed	Female	32533
0.208888	-0.276443	Planer	Illumina MiSeq	515F-806R	Non Hispanic	White	1-3 years	1-3 years	1-3 years	Vaginal	Formula fed	Female	30562
0.221597	-0.0931397	Planer	Illumina MiSeq	515F-806R	Non Hispanic	White	1-3 years	1-3 years	1-3 years	Vaginal	Formula fed	Female	31320
0.0689077	-0.231641	Planer	Illumina MiSeq	515F-806R	Non Hispanic	White	1-3 years	1-3 years	1-3 years	Cesarean	Mixed feeding	Female	28921
0.0841757	-0.269789	Planer	Illumina MiSeq	515F-806R	Non Hispanic	White	1-3 years	1-3 years	1-3 years	Cesarean	Mixed feeding	Female	31461
0.0479677	-0.161265	Planer	Illumina MiSeq	515F-806R	Non Hispanic	White	1-3 years	1-3 years	1-3 years	Vaginal	Exclusively breastfed	Female	30418
0.191032	-0.0788693	Planer	Illumina MiSeq	515F-806R	Non Hispanic	White	1-3 years	1-3 years	1-3 years	Vaginal	Exclusively breastfed	Female	25562
0.241188	-0.150953	Planer	Illumina MiSeq	515F-806R	Non Hispanic	Black	1-3 years	1-3 years	1-3 years	Cesarean	Formula fed	Male	32359
0.0661245	-0.218082	Planer	Illumina MiSeq	515F-806R	Non Hispanic	Black	1-3 years	1-3 years	1-3 years	Cesarean	Formula fed	Male	34892
0.0485738	0.21897	Planer	Illumina MiSeq	515F-806R	Non Hispanic	White	3-12 months	3-6 months	4-6 months	Vaginal	Formula fed	Male	21557
0.158314	-0.161847	Planer	Illumina MiSeq	515F-806R	Non Hispanic	White	1-3 years	1-3 years	1-3 years	Vaginal	Formula fed	Female	24054
0.127793	-0.163842	Planer	Illumina MiSeq	515F-806R	Hispanic	White	1-3 years	1-3 years	1-3 years	Cesarean	Mixed feeding	Female	29787
0.121737	-0.10684	Planer	Illumina MiSeq	515F-806R	Non Hispanic	Black	1-3 years	1-3 years	1-3 years	Cesarean	Formula fed	Male	27817
0.0680528	-0.120211	Planer	Illumina MiSeq	515F-806R	Non Hispanic	Black	1-3 years	1-3 years	1-3 years	Cesarean	Formula fed	Male	32423
0.223427	0.196626	Planer	Illumina MiSeq	515F-806R	Non Hispanic	White	6 weeks-3 months	6 weeks-3 months	6 weeks-3 months	Cesarean	Formula fed	Male	30257
0.0570261	-0.317617	Planer	Illumina MiSeq	515F-806R	Non Hispanic	White	1-3 years	1-3 years	1-3 years	Vaginal	Mixed feeding	Male	22471
0.0920989	-0.146614	Planer	Illumina MiSeq	515F-806R	Non Hispanic	White	1-3 years	1-3 years	1-3 years	Cesarean	Mixed feeding	Female	38716
0.0396649	-0.319279	Planer	Illumina MiSeq	515F-806R	Non Hispanic	White	1-3 years	1-3 years	1-3 years	Cesarean	Mixed feeding	Female	24829
0.0579563	-0.0362457	Planer	Illumina MiSeq	515F-806R	Non Hispanic	White	1-3 years	1-3 years	1-3 years	Cesarean	Mixed feeding	Male	17908
0.111128	-0.0455319	Planer	Illumina MiSeq	515F-806R	Non Hispanic	White	1-3 years	1-3 years	1-3 years	Cesarean	Mixed feeding	Male	30641
0.313676	-0.305538	Planer	Illumina MiSeq	515F-806R	Non Hispanic	White	3-12 months	9-12 months	9-12 months	Cesarean	Mixed feeding	Female	25764
0.153159	-0.00826566	Planer	Illumina MiSeq	515F-806R	Non Hispanic	White	1-3 years	1-3 years	1-3 years	Cesarean	Mixed feeding	Female	30806
0.235985	-0.297351	Planer	Illumina MiSeq	515F-806R	Non Hispanic	White	1-3 years	1-3 years	1-3 years	Cesarean	Mixed feeding	Female	33747
0.210465	0.150423	Planer	Illumina MiSeq	515F-806R	Non Hispanic	White	6 weeks-3 months	6 weeks-3 months	6 weeks-3 months	Cesarean	Mixed feeding	Male	35735
0.221403	0.170758	Planer	Illumina MiSeq	515F-806R	Non Hispanic	White	6 weeks-3 months	6 weeks-3 months	6 weeks-3 months	Cesarean	Mixed feeding	Male	41195
0.0826918	-0.22627	Planer	Illumina MiSeq	515F-806R	Non Hispanic	White	1-3 years	1-3 years	1-3 years	Vaginal	Mixed feeding	Female	44645
0.136573	-0.172313	Planer	Illumina MiSeq	515F-806R	Non Hispanic	White	1-3 years	1-3 years	1-3 years	Vaginal	Mixed feeding	Female	19904
0.262869	-0.0453825	Planer	Illumina MiSeq	515F-806R	Non Hispanic	White	1-3 years	1-3 years	1-3 years	Cesarean	Mixed feeding	Male	21867
0.195434	-0.0731305	Planer	Illumina MiSeq	515F-806R	Non Hispanic	White	1-3 years	1-3 years	1-3 years	Cesarean	Mixed feeding	Male	27997
0.132161	-0.35319	Planer	Illumina MiSeq	515F-806R	Hispanic	White	1-3 years	1-3 years	1-3 years	Cesarean	Mixed feeding	Female	31303
-0.0413711	-0.299099	Planer	Illumina MiSeq	515F-806R	Hispanic	White	1-3 years	1-3 years	1-3 years	Cesarean	Mixed feeding	Female	20411
0.104818	-0.267868	Planer	Illumina MiSeq	515F-806R	Non Hispanic	White	1-3 years	1-3 years	1-3 years	Cesarean	Mixed feeding	Female	24150
0.180809	-0.276669	Planer	Illumina MiSeq	515F-806R	Non Hispanic	White	1-3 years	1-3 years	1-3 years	Cesarean	Mixed feeding	Female	30648
0.224447	0.099338	Planer	Illumina MiSeq	515F-806R	Non Hispanic	White	3-12 months	6-9 months	6-9 months	Vaginal	Formula fed	Female	29489
0.140423	-0.225752	Planer	Illumina MiSeq	515F-806R	Non Hispanic	White	1-3 years	1-3 years	1-3 years	Vaginal	Formula fed	Female	33854
0.209485	0.101748	Planer	Illumina MiSeq	515F-806R	Non Hispanic	White	3-12 months	6-9 months	6-9 months	Vaginal	Formula fed	Female	27299
0.109256	-0.235306	Planer	Illumina MiSeq	515F-806R	Non Hispanic	White	1-3 years	1-3 years	1-3 years	Vaginal	Formula fed	Female	37371
0.173535	-0.0978865	Planer	Illumina MiSeq	515F-806R	Non Hispanic	White	1-3 years	1-3 years	1-3 years	Cesarean	Mixed feeding	Male	31501
0.0375743	-0.295613	Planer	Illumina MiSeq	515F-806R	Non Hispanic	White	1-3 years	1-3 years	1-3 years	Cesarean	Formula fed	Male	28362
0.302291	0.082643	Planer	Illumina MiSeq	515F-806R	Non Hispanic	Black	3-12 months	6-9 months	6-9 months	Cesarean	Mixed feeding	Male	29351
0.0121925	-0.121929	Planer	Illumina MiSeq	515F-806R	Non Hispanic	White	1-3 years	1-3 years	1-3 years	Vaginal	Formula fed	Male	31326
0.18488	-0.12483	Planer	Illumina MiSeq	515F-806R	Non Hispanic	White	1-3 years	1-3 years	1-3 years	Vaginal	Formula fed	Female	38725
0.19672	-0.0481558	Planer	Illumina MiSeq	515F-806R	Non Hispanic	White	1-3 years	1-3 years	1-3 years	Cesarean	Mixed feeding	Male	32392
0.234645	-0.0167259	Planer	Illumina MiSeq	515F-806R	Non Hispanic	White	1-3 years	1-3 years	1-3 years	Cesarean	Mixed feeding	Male	30251
0.104784	-0.166081	Planer	Illumina MiSeq	515F-806R	Non Hispanic	White	1-3 years	1-3 years	1-3 years	Cesarean	Mixed feeding	Female	28620
0.104035	-0.296194	Planer	Illumina MiSeq	515F-806R	Non Hispanic	White	1-3 years	1-3 years	1-3 years	Vaginal	Formula fed	Female	35811
0.395423	0.377196	Planer	Illumina MiSeq	515F-806R	Non Hispanic	White	3-12 months	6-9 months	6-9 months	Cesarean	Formula fed	Male	25148
0.0230127	-0.274177	Planer	Illumina MiSeq	515F-806R	Non Hispanic	White	1-3 years	1-3 years	1-3 years	Cesarean	Formula fed	Male	32248
0.167324	-0.288589	Planer	Illumina MiSeq	515F-806R	Non Hispanic	White	1-3 years	1-3 years	1-3 years	Vaginal	Formula fed	Female	36855
0.386905	0.0767824	Planer	Illumina MiSeq	515F-806R	Non Hispanic	White	3-12 months	3-6 months	4-6 months	Cesarean	Mixed feeding	Female	34070
0.343022	0.283255	Planer	Illumina MiSeq	515F-806R	Non Hispanic	Black	3-12 months	9-12 months	9-12 months	Cesarean	Mixed feeding	Male	27982
-0.10337	-0.340782	Planer	Illumina MiSeq	515F-806R	Non Hispanic	Black	3-12 months	6-9 months	6-9 months	Vaginal	Formula fed	Male	34409
0.0415472	-0.203862	Planer	Illumina MiSeq	515F-806R	Non Hispanic	Black	3-12 months	6-9 months	6-9 months	Cesarean	Formula fed	Male	29969
0.256963	-0.00709353	Planer	Illumina MiSeq	515F-806R	Non Hispanic	White	1-3 years	1-3 years	1-3 years	Cesarean	Formula fed	Male	35389
-0.217786	-0.367017	Planer	Illumina MiSeq	515F-806R	Non Hispanic	White	3-12 months	9-12 months	9-12 months	Vaginal	Exclusively breastfed	Female	24238
0.0337827	0.00379902	Planer	Illumina MiSeq	515F-806R	Non Hispanic	White	3-12 months	9-12 months	9-12 months	Vaginal	Exclusively breastfed	Female	25715
-0.327305	0.38035	Planer	Illumina MiSeq	515F-806R	Non Hispanic	White	1-6 weeks	1-6 weeks	1-6 weeks	Cesarean	Mixed feeding	Male	41614
-0.194789	-0.299898	Planer	Illumina MiSeq	515F-806R	Non Hispanic	White	3-12 months	9-12 months	9-12 months	Cesarean	Formula fed	Male	10190
0.351305	0.0101253	Planer	Illumina MiSeq	515F-806R	Non Hispanic	Black	3-12 months	9-12 months	9-12 months	Cesarean	Mixed feeding	Male	34683
0.101943	-0.135456	Planer	Illumina MiSeq	515F-806R	Non Hispanic	White	1-3 years	1-3 years	1-3 years	Vaginal	Mixed feeding	Female	27590
0.150013	-0.134184	Planer	Illumina MiSeq	515F-806R	Non Hispanic	White	1-3 years	1-3 years	1-3 years	Vaginal	Mixed feeding	Female	29060
0.199114	-0.11757	Planer	Illumina MiSeq	515F-806R	Non Hispanic	Black	1-3 years	1-3 years	1-3 years	Cesarean	Formula fed	Male	30212
0.150379	-0.109523	Planer	Illumina MiSeq	515F-806R	Non Hispanic	Black	1-3 years	1-3 years	1-3 years	Cesarean	Formula fed	Male	34710
-0.0917641	-0.259508	Planer	Illumina MiSeq	515F-806R	Hispanic	White	1-3 years	1-3 years	1-3 years	Cesarean	Mixed feeding	Female	22484
0.205467	0.0971828	Planer	Illumina MiSeq	515F-806R	Non Hispanic	White	3-12 months	9-12 months	9-12 months	Cesarean	Mixed feeding	Female	24874
0.122918	0.167942	Planer	Illumina MiSeq	515F-806R	Non Hispanic	White	3-12 months	6-9 months	6-9 months	Cesarean	Formula fed	Male	29154
0.0785735	0.246273	Planer	Illumina MiSeq	515F-806R	Non Hispanic	White	3-12 months	6-9 months	6-9 months	Cesarean	Formula fed	Male	34985
0.08375	0.079266	Planer	Illumina MiSeq	515F-806R	Non Hispanic	White	3-12 months	6-9 months	6-9 months	Vaginal	Formula fed	Male	28290
0.208386	-0.0637041	Planer	Illumina MiSeq	515F-806R	Non Hispanic	White	1-3 years	1-3 years	1-3 years	Cesarean	Mixed feeding	Female	27359
0.132535	-0.0105868	Planer	Illumina MiSeq	515F-806R	Non Hispanic	White	3-12 months	9-12 months	9-12 months	Vaginal	Mixed feeding	Female	16347
0.293924	-0.0234933	Planer	Illumina MiSeq	515F-806R	Non Hispanic	White	3-12 months	9-12 months	9-12 months	Vaginal	Mixed feeding	Female	24930
0.152945	0.139556	Planer	Illumina MiSeq	515F-806R	Non Hispanic	Black	3-12 months	6-9 months	6-9 months	Cesarean	Formula fed	Male	31960
0.110631	-0.14561	Planer	Illumina MiSeq	515F-806R	Non Hispanic	Black	1-3 years	1-3 years	1-3 years	Cesarean	Formula fed	Male	22772
0.384755	-0.500921	Planer	Illumina MiSeq	515F-806R	Non Hispanic	White	6 weeks-3 months	6 weeks-3 months	6 weeks-3 months	Cesarean	Mixed feeding	Female	37785
0.177634	0.19193	Planer	Illumina MiSeq	515F-806R	Non Hispanic	White	3-12 months	3-6 months	4-6 months	Cesarean	Formula fed	Male	30418
-0.200564	-0.28208	Planer	Illumina MiSeq	515F-806R	Non Hispanic	Black	1-3 years	1-3 years	1-3 years	Cesarean	Mixed feeding	Male	26271
-0.0109794	-0.238901	Planer	Illumina MiSeq	515F-806R	Non Hispanic	Black	1-3 years	1-3 years	1-3 years	Cesarean	Formula fed	Male	26347
0.0208996	-0.206884	Planer	Illumina MiSeq	515F-806R	Non Hispanic	Black	1-3 years	1-3 years	1-3 years	Cesarean	Formula fed	Male	23377
0.180896	0.149	Planer	Illumina MiSeq	515F-806R	Non Hispanic	White	3-12 months	6-9 months	6-9 months	Vaginal	Formula fed	Female	31406
0.0845992	0.0185485	Planer	Illumina MiSeq	515F-806R	Non Hispanic	White	3-12 months	6-9 months	6-9 months	Vaginal	Formula fed	Female	31080
0.0161509	-0.354386	Planer	Illumina MiSeq	515F-806R	Non Hispanic	White	1-3 years	1-3 years	1-3 years	Vaginal	Exclusively breastfed	Female	46028
-0.0567886	-0.304371	Planer	Illumina MiSeq	515F-806R	Non Hispanic	White	1-3 years	1-3 years	1-3 years	Vaginal	Exclusively breastfed	Female	43932
0.11249	-0.0985994	Planer	Illumina MiSeq	515F-806R	Non Hispanic	White	1-3 years	1-3 years	1-3 years	Vaginal	Mixed feeding	Female	28436
0.113902	-0.164417	Planer	Illumina MiSeq	515F-806R	Non Hispanic	White	1-3 years	1-3 years	1-3 years	Vaginal	Mixed feeding	Female	38490
0.17862	-0.159059	Planer	Illumina MiSeq	515F-806R	Non Hispanic	White	1-3 years	1-3 years	1-3 years	Cesarean	Mixed feeding	Male	33527
0.129048	-0.23821	Planer	Illumina MiSeq	515F-806R	Non Hispanic	White	1-3 years	1-3 years	1-3 years	Cesarean	Formula fed	Male	22615
0.00139441	-0.0324623	Planer	Illumina MiSeq	515F-806R	Non Hispanic	Black	3-12 months	6-9 months	6-9 months	Cesarean	Formula fed	Male	27398
0.25266	0.250509	Planer	Illumina MiSeq	515F-806R	Non Hispanic	Black	3-12 months	6-9 months	6-9 months	Cesarean	Formula fed	Male	27017
0.25868	-0.143831	Planer	Illumina MiSeq	515F-806R	Non Hispanic	White	1-3 years	1-3 years	1-3 years	Vaginal	Formula fed	Female	30127
0.219348	0.0685773	Planer	Illumina MiSeq	515F-806R	Hispanic	White	3-12 months	6-9 months	6-9 months	Cesarean	Mixed feeding	Female	32867
-0.0573072	-0.18294	Planer	Illumina MiSeq	515F-806R	Non Hispanic	White	1-3 years	1-3 years	1-3 years	Cesarean	Mixed feeding	Female	28636
0.0381647	-0.200745	Planer	Illumina MiSeq	515F-806R	Non Hispanic	White	1-3 years	1-3 years	1-3 years	Cesarean	Mixed feeding	Female	30401
0.175835	-0.0731237	Planer	Illumina MiSeq	515F-806R	Non Hispanic	White	1-3 years	1-3 years	1-3 years	Vaginal	Exclusively breastfed	Female	31906
0.10096	-0.125032	Planer	Illumina MiSeq	515F-806R	Non Hispanic	White	1-3 years	1-3 years	1-3 years	Vaginal	Exclusively breastfed	Female	33546
0.0898142	-0.0538424	Planer	Illumina MiSeq	515F-806R	Non Hispanic	White	1-3 years	1-3 years	1-3 years	Cesarean	Mixed feeding	Female	31096
0.209083	-0.149231	Planer	Illumina MiSeq	515F-806R	Non Hispanic	White	1-3 years	1-3 years	1-3 years	Cesarean	Mixed feeding	Female	38411
0.01469	-0.285369	Planer	Illumina MiSeq	515F-806R	Non Hispanic	White	1-3 years	1-3 years	1-3 years	Cesarean	Mixed feeding	Female	28809
0.164671	-0.18293	Planer	Illumina MiSeq	515F-806R	Non Hispanic	White	1-3 years	1-3 years	1-3 years	Vaginal	Mixed feeding	Female	26969
0.0649217	-0.178999	Planer	Illumina MiSeq	515F-806R	Non Hispanic	White	1-3 years	1-3 years	1-3 years	Vaginal	Mixed feeding	Female	23916
0.181658	0.19632	Planer	Illumina MiSeq	515F-806R	Non Hispanic	Black	3-12 months	3-6 months	4-6 months	Cesarean	Formula fed	Male	28890
0.157921	-0.137529	Planer	Illumina MiSeq	515F-806R	Non Hispanic	White	1-3 years	1-3 years	1-3 years	Vaginal	Formula fed	Female	34021
0.185303	-0.160981	Planer	Illumina MiSeq	515F-806R	Non Hispanic	White	1-3 years	1-3 years	1-3 years	Vaginal	Formula fed	Female	23626
0.206852	-0.0599357	Planer	Illumina MiSeq	515F-806R	Non Hispanic	White	1-3 years	1-3 years	1-3 years	Cesarean	Mixed feeding	Male	36983
0.151159	-0.0356476	Planer	Illumina MiSeq	515F-806R	Non Hispanic	White	1-3 years	1-3 years	1-3 years	Cesarean	Mixed feeding	Male	24200
0.19803	-0.205702	Planer	Illumina MiSeq	515F-806R	Non Hispanic	White	1-3 years	1-3 years	1-3 years	Cesarean	Mixed feeding	Female	30713
0.159998	-0.12757	Planer	Illumina MiSeq	515F-806R	Non Hispanic	White	1-3 years	1-3 years	1-3 years	Cesarean	Mixed feeding	Male	28125
0.239035	-0.174569	Planer	Illumina MiSeq	515F-806R	Non Hispanic	White	1-3 years	1-3 years	1-3 years	Cesarean	Formula fed	Male	30230
0.136787	-0.113815	Planer	Illumina MiSeq	515F-806R	Non Hispanic	Black	1-3 years	1-3 years	1-3 years	Cesarean	Formula fed	Male	26112
0.0171005	0.404062	Planer	Illumina MiSeq	515F-806R	Non Hispanic	White	3-12 months	3-6 months	4-6 months	Cesarean	Mixed feeding	Male	26555
0.275412	-0.0984097	Planer	Illumina MiSeq	515F-806R	Non Hispanic	White	1-3 years	1-3 years	1-3 years	Vaginal	Mixed feeding	Male	24574
0.117083	-0.328693	Planer	Illumina MiSeq	515F-806R	Non Hispanic	White	1-3 years	1-3 years	1-3 years	Vaginal	Mixed feeding	Male	24267
0.0578419	0.16802	Planer	Illumina MiSeq	515F-806R	Non Hispanic	White	3-12 months	9-12 months	9-12 months	Cesarean	Formula fed	Male	31838
0.200821	0.138565	Planer	Illumina MiSeq	515F-806R	Non Hispanic	White	3-12 months	9-12 months	9-12 months	Cesarean	Formula fed	Male	28162
0.141979	-0.0466174	Planer	Illumina MiSeq	515F-806R	Non Hispanic	White	3-12 months	6-9 months	6-9 months	Vaginal	Formula fed	Male	33720
0.243998	-0.218791	Planer	Illumina MiSeq	515F-806R	Hispanic	White	1-3 years	1-3 years	1-3 years	Cesarean	Mixed feeding	Female	28145
0.184816	-0.17524	Planer	Illumina MiSeq	515F-806R	Hispanic	White	1-3 years	1-3 years	1-3 years	Cesarean	Mixed feeding	Female	23042
0.0251252	-0.0721782	Planer	Illumina MiSeq	515F-806R	Non Hispanic	White	3-12 months	9-12 months	9-12 months	Vaginal	Mixed feeding	Female	27158
0.0599341	-0.0710768	Planer	Illumina MiSeq	515F-806R	Non Hispanic	White	3-12 months	9-12 months	9-12 months	Vaginal	Mixed feeding	Female	25940
0.340891	-0.0314493	Planer	Illumina MiSeq	515F-806R	Non Hispanic	White	3-12 months	6-9 months	6-9 months	Cesarean	Mixed feeding	Male	36307
0.0433717	-0.1634	Planer	Illumina MiSeq	515F-806R	Non Hispanic	White	1-3 years	1-3 years	1-3 years	Vaginal	Formula fed	Male	33069
0.186586	-0.116424	Planer	Illumina MiSeq	515F-806R	Non Hispanic	White	1-3 years	1-3 years	1-3 years	Vaginal	Formula fed	Female	37648
0.112316	-0.194315	Planer	Illumina MiSeq	515F-806R	Non Hispanic	White	1-3 years	1-3 years	1-3 years	Cesarean	Formula fed	Female	26725
0.132839	-0.208842	Planer	Illumina MiSeq	515F-806R	Non Hispanic	White	1-3 years	1-3 years	1-3 years	Cesarean	Formula fed	Female	28779
0.21127	-0.271988	Planer	Illumina MiSeq	515F-806R	Non Hispanic	White	1-3 years	1-3 years	1-3 years	Vaginal	Formula fed	Female	32810
0.252105	0.0230944	Planer	Illumina MiSeq	515F-806R	Non Hispanic	White	1-3 years	1-3 years	1-3 years	Vaginal	Exclusively breastfed	Female	30546
0.0570344	0.189148	Planer	Illumina MiSeq	515F-806R	Non Hispanic	White	6 weeks-3 months	6 weeks-3 months	6 weeks-3 months	Vaginal	Formula fed	Female	33080
0.0568506	0.3465	Planer	Illumina MiSeq	515F-806R	Non Hispanic	White	3-12 months	3-6 months	3-4 months	Cesarean	Formula fed	Male	32612
0.10865	-0.144425	Planer	Illumina MiSeq	515F-806R	Hispanic	White	3-12 months	9-12 months	9-12 months	Cesarean	Mixed feeding	Female	31356
0.32974	0.0880635	Planer	Illumina MiSeq	515F-806R	Non Hispanic	White	3-12 months	6-9 months	6-9 months	Cesarean	Mixed feeding	Female	40408
0.137256	-0.256021	Planer	Illumina MiSeq	515F-806R	Non Hispanic	White	1-3 years	1-3 years	1-3 years	Vaginal	Formula fed	Female	26453
0.118717	-0.340309	Planer	Illumina MiSeq	515F-806R	Non Hispanic	White	1-3 years	1-3 years	1-3 years	Vaginal	Formula fed	Female	34252
-0.0413108	-0.291156	Planer	Illumina MiSeq	515F-806R	Non Hispanic	White	1-3 years	1-3 years	1-3 years	Cesarean	Mixed feeding	Female	32271
0.00441847	-0.167705	Planer	Illumina MiSeq	515F-806R	Non Hispanic	White	1-3 years	1-3 years	1-3 years	Cesarean	Mixed feeding	Female	32018
0.0689928	-0.211283	Planer	Illumina MiSeq	515F-806R	Non Hispanic	White	1-3 years	1-3 years	1-3 years	Cesarean	Mixed feeding	Female	33632
-0.109426	-0.295578	Planer	Illumina MiSeq	515F-806R	Non Hispanic	White	1-3 years	1-3 years	1-3 years	Cesarean	Formula fed	Male	32758
0.109992	-0.160793	Planer	Illumina MiSeq	515F-806R	Non Hispanic	White	1-3 years	1-3 years	1-3 years	Cesarean	Mixed feeding	Male	29401
0.121419	-0.19913	Planer	Illumina MiSeq	515F-806R	Non Hispanic	White	1-3 years	1-3 years	1-3 years	Cesarean	Mixed feeding	Male	34814
-0.146374	-0.243521	Planer	Illumina MiSeq	515F-806R	Non Hispanic	Black	1-3 years	1-3 years	1-3 years	Cesarean	Mixed feeding	Male	37633
-0.101455	-0.266663	Planer	Illumina MiSeq	515F-806R	Non Hispanic	Black	1-3 years	1-3 years	1-3 years	Cesarean	Mixed feeding	Male	33488
0.370162	-0.23444	Planer	Illumina MiSeq	515F-806R	Non Hispanic	White	1-3 years	1-3 years	1-3 years	Vaginal	Exclusively breastfed	Female	42866
0.306856	-0.244373	Planer	Illumina MiSeq	515F-806R	Non Hispanic	White	1-3 years	1-3 years	1-3 years	Vaginal	Exclusively breastfed	Female	21276
0.140759	-0.182652	Planer	Illumina MiSeq	515F-806R	Non Hispanic	White	1-3 years	1-3 years	1-3 years	Cesarean	Formula fed	Male	37351
0.163849	0.109878	Planer	Illumina MiSeq	515F-806R	Non Hispanic	Black	3-12 months	6-9 months	6-9 months	Cesarean	Formula fed	Male	28926
0.128681	0.132162	Planer	Illumina MiSeq	515F-806R	Non Hispanic	White	3-12 months	3-6 months	4-6 months	Cesarean	Mixed feeding	Male	30975
-0.166962	-0.268628	Planer	Illumina MiSeq	515F-806R	Non Hispanic	Black	1-3 years	1-3 years	1-3 years	Cesarean	Mixed feeding	Male	27920
0.125484	-0.0495455	Planer	Illumina MiSeq	515F-806R	Non Hispanic	White	3-12 months	6-9 months	6-9 months	Vaginal	Formula fed	Female	41465
0.31873	0.0321384	Planer	Illumina MiSeq	515F-806R	Non Hispanic	White	3-12 months	6-9 months	6-9 months	Cesarean	Mixed feeding	Male	36649
0.193428	0.197201	Planer	Illumina MiSeq	515F-806R	Hispanic	White	3-12 months	6-9 months	6-9 months	Cesarean	Mixed feeding	Female	38135
-0.0577377	-0.360897	Planer	Illumina MiSeq	515F-806R	Non Hispanic	White	1-3 years	1-3 years	1-3 years	Cesarean	Mixed feeding	Female	26239
0.381966	-0.0889687	Planer	Illumina MiSeq	515F-806R	Non Hispanic	White	1-3 years	1-3 years	1-3 years	Cesarean	Mixed feeding	Female	28083
-0.0609961	-0.2635	Planer	Illumina MiSeq	515F-806R	Non Hispanic	Black	1-3 years	1-3 years	1-3 years	Cesarean	Formula fed	Male	39362
0.0779329	-0.186316	Planer	Illumina MiSeq	515F-806R	Non Hispanic	White	1-3 years	1-3 years	1-3 years	Vaginal	Formula fed	Male	27532
0.147794	-0.125372	Planer	Illumina MiSeq	515F-806R	Non Hispanic	White	1-3 years	1-3 years	1-3 years	Vaginal	Formula fed	Female	45756
0.184036	-0.0849626	Planer	Illumina MiSeq	515F-806R	Non Hispanic	White	1-3 years	1-3 years	1-3 years	Vaginal	Exclusively breastfed	Female	34585
0.181227	0.00958644	Planer	Illumina MiSeq	515F-806R	Non Hispanic	White	3-12 months	9-12 months	9-12 months	Vaginal	Formula fed	Female	26387
0.19836	0.016748	Planer	Illumina MiSeq	515F-806R	Non Hispanic	White	3-12 months	9-12 months	9-12 months	Vaginal	Formula fed	Female	20962
0.102105	-0.158677	Planer	Illumina MiSeq	515F-806R	Hispanic	White	1-3 years	1-3 years	1-3 years	Cesarean	Mixed feeding	Female	31474
0.189887	-0.132001	Planer	Illumina MiSeq	515F-806R	Non Hispanic	White	1-3 years	1-3 years	1-3 years	Vaginal	Mixed feeding	Female	29487
0.123094	-0.144911	Planer	Illumina MiSeq	515F-806R	Non Hispanic	White	1-3 years	1-3 years	1-3 years	Vaginal	Mixed feeding	Female	32007
0.0370932	-0.232795	Planer	Illumina MiSeq	515F-806R	Non Hispanic	Black	3-12 months	9-12 months	9-12 months	Vaginal	Formula fed	Male	26267
0.0552187	-0.286393	Planer	Illumina MiSeq	515F-806R	Non Hispanic	Black	3-12 months	9-12 months	9-12 months	Cesarean	Formula fed	Male	30512
0.26833	-0.130567	Planer	Illumina MiSeq	515F-806R	Non Hispanic	White	1-3 years	1-3 years	1-3 years	Cesarean	Mixed feeding	Female	31987
0.32541	-0.188013	Planer	Illumina MiSeq	515F-806R	Non Hispanic	White	1-3 years	1-3 years	1-3 years	Cesarean	Mixed feeding	Male	34819
0.134085	-0.175172	Planer	Illumina MiSeq	515F-806R	Non Hispanic	White	1-3 years	1-3 years	1-3 years	Vaginal	Exclusively breastfed	Female	34641
0.427621	0.0477595	Planer	Illumina MiSeq	515F-806R	Non Hispanic	White	3-12 months	3-6 months	4-6 months	Vaginal	Mixed feeding	Male	34915
0.268493	-0.0319885	Planer	Illumina MiSeq	515F-806R	Non Hispanic	White	3-12 months	9-12 months	9-12 months	Cesarean	Mixed feeding	Female	33048
0.393442	0.297917	Planer	Illumina MiSeq	515F-806R	Non Hispanic	White	3-12 months	6-9 months	6-9 months	Cesarean	Mixed feeding	Male	31533
0.258184	0.72984	Planer	Illumina MiSeq	515F-806R	Non Hispanic	White	3-12 months	6-9 months	6-9 months	Cesarean	Mixed feeding	Male	27901
0.188611	-0.240425	Planer	Illumina MiSeq	515F-806R	Non Hispanic	White	1-3 years	1-3 years	1-3 years	Vaginal	Formula fed	Female	31536
-0.0459618	-0.349928	Planer	Illumina MiSeq	515F-806R	Non Hispanic	White	1-3 years	1-3 years	1-3 years	Vaginal	Formula fed	Female	34697
0.21214	-0.107614	Planer	Illumina MiSeq	515F-806R	Non Hispanic	White	1-3 years	1-3 years	1-3 years	Vaginal	Mixed feeding	Female	30464
0.141399	-0.0489423	Planer	Illumina MiSeq	515F-806R	Non Hispanic	White	1-3 years	1-3 years	1-3 years	Vaginal	Mixed feeding	Female	33148
0.322216	0.0242995	Planer	Illumina MiSeq	515F-806R	Non Hispanic	White	3-12 months	6-9 months	6-9 months	Cesarean	Mixed feeding	Male	31572
0.196517	-0.00484988	Planer	Illumina MiSeq	515F-806R	Non Hispanic	White	3-12 months	6-9 months	6-9 months	Cesarean	Mixed feeding	Male	31787
0.191021	0.0207552	Planer	Illumina MiSeq	515F-806R	Non Hispanic	White	3-12 months	3-6 months	4-6 months	Cesarean	Formula fed	Female	35632
-0.0380486	-0.241017	Planer	Illumina MiSeq	515F-806R	Non Hispanic	White	1-3 years	1-3 years	1-3 years	Cesarean	Formula fed	Female	35244
0.062102	-0.225912	Planer	Illumina MiSeq	515F-806R	Non Hispanic	White	1-3 years	1-3 years	1-3 years	Cesarean	Formula fed	Female	32160
-0.0484152	-0.257792	Planer	Illumina MiSeq	515F-806R	Non Hispanic	White	1-3 years	1-3 years	1-3 years	Cesarean	Formula fed	Male	31177
0.17217	0.375433	Planer	Illumina MiSeq	515F-806R	Non Hispanic	White	3-12 months	6-9 months	6-9 months	Vaginal	Mixed feeding	Female	21528
0.157698	0.310359	Planer	Illumina MiSeq	515F-806R	Non Hispanic	White	3-12 months	6-9 months	6-9 months	Vaginal	Mixed feeding	Female	23948
0.172912	-0.20969	Planer	Illumina MiSeq	515F-806R	Non Hispanic	White	1-3 years	1-3 years	1-3 years	Cesarean	Formula fed	Male	22413
0.157188	-0.396176	Planer	Illumina MiSeq	515F-806R	Non Hispanic	White	1-3 years	1-3 years	1-3 years	Cesarean	Formula fed	Male	24258
-0.246011	0.39316	Planer	Illumina MiSeq	515F-806R	Non Hispanic	White	6 weeks-3 months	6 weeks-3 months	6 weeks-3 months	Cesarean	Mixed feeding	Female	40853
0.092355	-0.131494	Planer	Illumina MiSeq	515F-806R	Non Hispanic	White	1-3 years	1-3 years	1-3 years	Cesarean	Formula fed	Female	34231
0.117249	-0.212167	Planer	Illumina MiSeq	515F-806R	Non Hispanic	White	1-3 years	1-3 years	1-3 years	Cesarean	Formula fed	Female	31700
0.116852	-0.209173	Planer	Illumina MiSeq	515F-806R	Non Hispanic	White	1-3 years	1-3 years	1-3 years	Cesarean	Formula fed	Female	22623
0.133996	0.291139	Planer	Illumina MiSeq	515F-806R	Non Hispanic	Black	3-12 months	6-9 months	6-9 months	Cesarean	Formula fed	Male	19699
0.145116	0.20042	Planer	Illumina MiSeq	515F-806R	Non Hispanic	White	3-12 months	6-9 months	6-9 months	Vaginal	Formula fed	Female	21942
0.320136	-0.0590764	Planer	Illumina MiSeq	515F-806R	Non Hispanic	Black	3-12 months	3-6 months	4-6 months	Vaginal	Formula fed	Male	24792
0.194539	-0.0132342	Planer	Illumina MiSeq	515F-806R	Non Hispanic	Black	3-12 months	3-6 months	4-6 months	Cesarean	Formula fed	Male	31428
0.0851082	0.181687	Planer	Illumina MiSeq	515F-806R	Non Hispanic	White	6 weeks-3 months	6 weeks-3 months	6 weeks-3 months	Cesarean	Mixed feeding	Female	32108
0.0390232	0.285985	Planer	Illumina MiSeq	515F-806R	Non Hispanic	Black	3-12 months	3-6 months	4-6 months	Cesarean	Formula fed	Male	24564
0.406588	0.041958	Planer	Illumina MiSeq	515F-806R	Non Hispanic	White	1-3 years	1-3 years	1-3 years	Vaginal	Mixed feeding	Male	29770
0.00399802	-0.250437	Planer	Illumina MiSeq	515F-806R	Non Hispanic	White	1-3 years	1-3 years	1-3 years	Vaginal	Mixed feeding	Male	44464
0.179414	-0.259226	Planer	Illumina MiSeq	515F-806R	Non Hispanic	White	1-3 years	1-3 years	1-3 years	Cesarean	Formula fed	Female	26266
0.139544	-0.201641	Planer	Illumina MiSeq	515F-806R	Non Hispanic	White	1-3 years	1-3 years	1-3 years	Cesarean	Formula fed	Female	22493
0.195543	0.512799	Planer	Illumina MiSeq	515F-806R	Non Hispanic	White	3-12 months	3-6 months	3-4 months	Cesarean	Mixed feeding	Male	26394
0.131389	0.518211	Planer	Illumina MiSeq	515F-806R	Non Hispanic	White	3-12 months	3-6 months	3-4 months	Cesarean	Mixed feeding	Male	27403
0.286997	-0.137573	Planer	Illumina MiSeq	515F-806R	Non Hispanic	Black	3-12 months	9-12 months	9-12 months	Cesarean	Mixed feeding	Male	31777
0.0647873	-0.283993	Planer	Illumina MiSeq	515F-806R	Non Hispanic	Black	3-12 months	9-12 months	9-12 months	Cesarean	Mixed feeding	Male	28569
0.433574	-0.0111988	Planer	Illumina MiSeq	515F-806R	Non Hispanic	White	3-12 months	6-9 months	6-9 months	Cesarean	Mixed feeding	Female	39648
0.106225	0.196079	Planer	Illumina MiSeq	515F-806R	Non Hispanic	Black	6 weeks-3 months	6 weeks-3 months	6 weeks-3 months	Cesarean	Formula fed	Male	24844
0.0859523	-0.128102	Planer	Illumina MiSeq	515F-806R	Non Hispanic	Black	1-3 years	1-3 years	1-3 years	Cesarean	Formula fed	Male	32277
0.0957644	0.189897	Planer	Illumina MiSeq	515F-806R	Non Hispanic	Black	6 weeks-3 months	6 weeks-3 months	6 weeks-3 months	Cesarean	Formula fed	Male	13743
0.218462	-0.196114	Planer	Illumina MiSeq	515F-806R	Non Hispanic	Black	1-3 years	1-3 years	1-3 years	Cesarean	Formula fed	Male	28049
0.276426	-0.169183	Planer	Illumina MiSeq	515F-806R	Non Hispanic	White	3-12 months	9-12 months	9-12 months	Cesarean	Mixed feeding	Male	30548
-0.00633226	0.36915	Planer	Illumina MiSeq	515F-806R	Non Hispanic	Black	6 weeks-3 months	6 weeks-3 months	6 weeks-3 months	Cesarean	Formula fed	Male	23036
-0.0568971	0.268513	Planer	Illumina MiSeq	515F-806R	Non Hispanic	Black	6 weeks-3 months	6 weeks-3 months	6 weeks-3 months	Cesarean	Formula fed	Male	24834
0.189893	-0.215451	Planer	Illumina MiSeq	515F-806R	Non Hispanic	White	1-3 years	1-3 years	1-3 years	Vaginal	Mixed feeding	Male	30488
0.123925	-0.175684	Planer	Illumina MiSeq	515F-806R	Non Hispanic	White	1-3 years	1-3 years	1-3 years	Vaginal	Mixed feeding	Male	23095
-0.0424456	-0.122246	Planer	Illumina MiSeq	515F-806R	Non Hispanic	White	1-3 years	1-3 years	1-3 years	Cesarean	Mixed feeding	Female	31437
0.2082	0.179909	Planer	Illumina MiSeq	515F-806R	Non Hispanic	White	1-3 years	1-3 years	1-3 years	Cesarean	Mixed feeding	Female	19664
0.173412	-0.0883353	Planer	Illumina MiSeq	515F-806R	Non Hispanic	White	3-12 months	6-9 months	6-9 months	Cesarean	Mixed feeding	Male	29510
0.144148	-0.0331214	Planer	Illumina MiSeq	515F-806R	Non Hispanic	White	3-12 months	6-9 months	6-9 months	Cesarean	Mixed feeding	Male	33111
0.0043039	0.322551	Planer	Illumina MiSeq	515F-806R	Non Hispanic	White	3-12 months	3-6 months	4-6 months	Cesarean	Mixed feeding	Male	27151
0.0142379	0.340532	Planer	Illumina MiSeq	515F-806R	Non Hispanic	White	3-12 months	3-6 months	4-6 months	Cesarean	Mixed feeding	Male	28179
0.317825	-0.142366	Planer	Illumina MiSeq	515F-806R	Non Hispanic	White	3-12 months	6-9 months	6-9 months	Cesarean	Mixed feeding	Male	27669
0.0452625	0.262293	Planer	Illumina MiSeq	515F-806R	Non Hispanic	White	3-12 months	3-6 months	4-6 months	Vaginal	Formula fed	Female	22545
0.245323	-0.209584	Planer	Illumina MiSeq	515F-806R	Non Hispanic	White	1-3 years	1-3 years	1-3 years	Cesarean	Mixed feeding	Female	29756
0.165269	-0.237481	Planer	Illumina MiSeq	515F-806R	Non Hispanic	White	1-3 years	1-3 years	1-3 years	Cesarean	Mixed feeding	Male	32565
0.0646777	0.217892	Planer	Illumina MiSeq	515F-806R	Hispanic	White	3-12 months	3-6 months	4-6 months	Cesarean	Mixed feeding	Female	25267
0.177795	-0.044425	Planer	Illumina MiSeq	515F-806R	Non Hispanic	White	1-3 years	1-3 years	1-3 years	Cesarean	Mixed feeding	Female	22418
0.265905	-0.210538	Planer	Illumina MiSeq	515F-806R	Non Hispanic	White	1-3 years	1-3 years	1-3 years	Cesarean	Mixed feeding	Female	22174
0.0929047	0.0672185	Planer	Illumina MiSeq	515F-806R	Non Hispanic	White	3-12 months	6-9 months	6-9 months	Vaginal	Formula fed	Female	28809
0.0928498	-0.245137	Planer	Illumina MiSeq	515F-806R	Non Hispanic	White	1-3 years	1-3 years	1-3 years	Vaginal	Formula fed	Female	23065
0.162106	-0.291769	Planer	Illumina MiSeq	515F-806R	Non Hispanic	White	3-12 months	9-12 months	9-12 months	Vaginal	Mixed feeding	Male	38817
-0.524983	-0.158546	Planer	Illumina MiSeq	515F-806R	Non Hispanic	White	1-3 years	1-3 years	1-3 years	Vaginal	Mixed feeding	Male	23686
0.244665	-0.22125	Planer	Illumina MiSeq	515F-806R	Non Hispanic	White	1-3 years	1-3 years	1-3 years	Cesarean	Mixed feeding	Male	33556
0.258177	-0.210864	Planer	Illumina MiSeq	515F-806R	Non Hispanic	White	1-3 years	1-3 years	1-3 years	Cesarean	Mixed feeding	Male	39124
0.0586327	-0.27724	Planer	Illumina MiSeq	515F-806R	Non Hispanic	White	1-3 years	1-3 years	1-3 years	Vaginal	Exclusively breastfed	Female	36826
0.143431	-0.179008	Planer	Illumina MiSeq	515F-806R	Non Hispanic	White	1-3 years	1-3 years	1-3 years	Vaginal	Exclusively breastfed	Female	33972
0.121384	0.388075	Planer	Illumina MiSeq	515F-806R	Hispanic	White	3-12 months	6-9 months	6-9 months	Cesarean	Mixed feeding	Female	29251
0.160025	0.368045	Planer	Illumina MiSeq	515F-806R	Hispanic	White	3-12 months	6-9 months	6-9 months	Cesarean	Mixed feeding	Female	25975
0.346708	-0.0369824	Planer	Illumina MiSeq	515F-806R	Non Hispanic	White	1-3 years	1-3 years	1-3 years	Cesarean	Formula fed	Male	33607
0.249523	-0.0433611	Planer	Illumina MiSeq	515F-806R	Non Hispanic	White	1-3 years	1-3 years	1-3 years	Cesarean	Formula fed	Male	34989
0.22585	-0.140156	Planer	Illumina MiSeq	515F-806R	Non Hispanic	White	1-3 years	1-3 years	1-3 years	Cesarean	Mixed feeding	Male	31077
0.147172	-0.103635	Planer	Illumina MiSeq	515F-806R	Non Hispanic	White	1-3 years	1-3 years	1-3 years	Cesarean	Mixed feeding	Male	31995
0.323943	0.00687711	Planer	Illumina MiSeq	515F-806R	Non Hispanic	White	3-12 months	3-6 months	4-6 months	Cesarean	Mixed feeding	Male	34838
0.0398601	-0.256482	Planer	Illumina MiSeq	515F-806R	Non Hispanic	White	1-3 years	1-3 years	1-3 years	Vaginal	Formula fed	Male	31033
0.0762352	0.116648	Planer	Illumina MiSeq	515F-806R	Non Hispanic	Black	1-6 weeks	1-6 weeks	1-6 weeks	Cesarean	Mixed feeding	Male	24827
0.066426	0.217735	Planer	Illumina MiSeq	515F-806R	Non Hispanic	Black	1-6 weeks	1-6 weeks	1-6 weeks	Cesarean	Mixed feeding	Male	26857
0.0762566	0.102401	Planer	Illumina MiSeq	515F-806R	Non Hispanic	White	3-12 months	6-9 months	6-9 months	Cesarean	Formula fed	Male	26992
-0.0389682	-0.0091667	Planer	Illumina MiSeq	515F-806R	Non Hispanic	White	3-12 months	6-9 months	6-9 months	Cesarean	Formula fed	Male	35994
0.223963	-0.149729	Planer	Illumina MiSeq	515F-806R	Non Hispanic	White	1-3 years	1-3 years	1-3 years	Vaginal	Formula fed	Female	31754
0.166989	-0.093658	Planer	Illumina MiSeq	515F-806R	Non Hispanic	White	1-3 years	1-3 years	1-3 years	Cesarean	Mixed feeding	Female	29481
0.170609	-0.125863	Planer	Illumina MiSeq	515F-806R	Non Hispanic	White	1-3 years	1-3 years	1-3 years	Cesarean	Mixed feeding	Female	22633
0.147509	-0.212552	Planer	Illumina MiSeq	515F-806R	Non Hispanic	White	1-3 years	1-3 years	1-3 years	Cesarean	Mixed feeding	Male	29518
0.117049	-0.218153	Planer	Illumina MiSeq	515F-806R	Non Hispanic	White	1-3 years	1-3 years	1-3 years	Cesarean	Mixed feeding	Male	24157
0.408168	-0.0928548	Planer	Illumina MiSeq	515F-806R	Non Hispanic	White	3-12 months	6-9 months	6-9 months	Cesarean	Mixed feeding	Female	36248
-0.1934	0.48303	Planer	Illumina MiSeq	515F-806R	Non Hispanic	White	6 weeks-3 months	6 weeks-3 months	6 weeks-3 months	Cesarean	Mixed feeding	Female	31534
0.2202	0.116674	Planer	Illumina MiSeq	515F-806R	Non Hispanic	White	3-12 months	3-6 months	4-6 months	Vaginal	Formula fed	Female	25300
0.333602	-0.175991	Planer	Illumina MiSeq	515F-806R	Non Hispanic	White	3-12 months	9-12 months	9-12 months	Cesarean	Mixed feeding	Female	33246
0.163935	-0.0797163	Planer	Illumina MiSeq	515F-806R	Non Hispanic	White	1-3 years	1-3 years	1-3 years	Cesarean	Mixed feeding	Female	31438
0.133886	-0.333719	Planer	Illumina MiSeq	515F-806R	Non Hispanic	White	1-3 years	1-3 years	1-3 years	Cesarean	Mixed feeding	Female	34523
0.0654456	-0.307938	Planer	Illumina MiSeq	515F-806R	Non Hispanic	White	1-3 years	1-3 years	1-3 years	Vaginal	Formula fed	Female	25150
0.065501	-0.33339	Planer	Illumina MiSeq	515F-806R	Non Hispanic	White	1-3 years	1-3 years	1-3 years	Cesarean	Mixed feeding	Female	32930
0.369447	-0.0171178	Planer	Illumina MiSeq	515F-806R	Non Hispanic	White	3-12 months	6-9 months	6-9 months	Cesarean	Mixed feeding	Male	43421
-0.00269295	0.50895	Planer	Illumina MiSeq	515F-806R	Hispanic	White	3-12 months	3-6 months	4-6 months	Cesarean	Mixed feeding	Female	26607
0.237267	0.130995	Planer	Illumina MiSeq	515F-806R	Non Hispanic	White	3-12 months	3-6 months	4-6 months	Cesarean	Mixed feeding	Female	28922
0.245908	0.0543097	Planer	Illumina MiSeq	515F-806R	Non Hispanic	Black	3-12 months	6-9 months	6-9 months	Cesarean	Formula fed	Male	28415
0.280902	0.0702287	Planer	Illumina MiSeq	515F-806R	Hispanic	White	3-12 months	9-12 months	9-12 months	Cesarean	Mixed feeding	Female	34672
0.257583	-0.0992365	Planer	Illumina MiSeq	515F-806R	Non Hispanic	White	3-12 months	9-12 months	9-12 months	Cesarean	Mixed feeding	Male	24783
0.386922	0.163605	Planer	Illumina MiSeq	515F-806R	Non Hispanic	White	3-12 months	3-6 months	4-6 months	Vaginal	Mixed feeding	Male	35570
0.195762	-0.184013	Planer	Illumina MiSeq	515F-806R	Non Hispanic	White	1-3 years	1-3 years	1-3 years	Vaginal	Mixed feeding	Male	31945
0.434877	0.207332	Planer	Illumina MiSeq	515F-806R	Non Hispanic	White	3-12 months	3-6 months	4-6 months	Vaginal	Mixed feeding	Male	27780
0.230169	-0.159948	Planer	Illumina MiSeq	515F-806R	Non Hispanic	White	1-3 years	1-3 years	1-3 years	Vaginal	Mixed feeding	Male	28146
0.323465	0.0370345	Planer	Illumina MiSeq	515F-806R	Non Hispanic	White	1-3 years	1-3 years	1-3 years	Cesarean	Mixed feeding	Male	26359
0.236881	-0.0312626	Planer	Illumina MiSeq	515F-806R	Non Hispanic	White	1-3 years	1-3 years	1-3 years	Cesarean	Mixed feeding	Male	29489
0.319098	0.0652263	Planer	Illumina MiSeq	515F-806R	Non Hispanic	White	3-12 months	3-6 months	3-6 months	Cesarean	Mixed feeding	Female	35407
0.0778058	-0.205519	Planer	Illumina MiSeq	515F-806R	Non Hispanic	White	1-3 years	1-3 years	1-3 years	Cesarean	Mixed feeding	Female	27742
0.00073881	-0.231307	Planer	Illumina MiSeq	515F-806R	Non Hispanic	White	1-3 years	1-3 years	1-3 years	Cesarean	Mixed feeding	Female	28740
0.127061	-0.118785	Planer	Illumina MiSeq	515F-806R	Non Hispanic	White	1-3 years	1-3 years	1-3 years	Cesarean	Mixed feeding	Male	38033
0.139055	-0.20695	Planer	Illumina MiSeq	515F-806R	Non Hispanic	White	1-3 years	1-3 years	1-3 years	Cesarean	Mixed feeding	Male	33340
0.334849	-0.0122675	Planer	Illumina MiSeq	515F-806R	Hispanic	White	3-12 months	9-12 months	9-12 months	Cesarean	Mixed feeding	Female	31360
0.321834	0.263593	Planer	Illumina MiSeq	515F-806R	Hispanic	White	3-12 months	9-12 months	9-12 months	Cesarean	Mixed feeding	Female	27554
0.159842	-0.191223	Planer	Illumina MiSeq	515F-806R	Non Hispanic	White	1-3 years	1-3 years	1-3 years	Vaginal	Formula fed	Male	25959
0.243231	-0.30165	Planer	Illumina MiSeq	515F-806R	Non Hispanic	White	1-3 years	1-3 years	1-3 years	Vaginal	Formula fed	Male	24492
0.201309	0.16306	Planer	Illumina MiSeq	515F-806R	Non Hispanic	White	3-12 months	3-6 months	4-6 months	Vaginal	Formula fed	Female	25373
0.200427	0.0940052	Planer	Illumina MiSeq	515F-806R	Non Hispanic	White	3-12 months	3-6 months	4-6 months	Vaginal	Formula fed	Female	26086
0.281408	-0.123764	Planer	Illumina MiSeq	515F-806R	Non Hispanic	White	1-3 years	1-3 years	1-3 years	Cesarean	Mixed feeding	Female	23891
0.299271	-0.167725	Planer	Illumina MiSeq	515F-806R	Non Hispanic	White	1-3 years	1-3 years	1-3 years	Cesarean	Mixed feeding	Male	26338
0.196138	-0.167892	Planer	Illumina MiSeq	515F-806R	Non Hispanic	White	1-3 years	1-3 years	1-3 years	Cesarean	Mixed feeding	Male	28507
0.207461	-0.205461	Planer	Illumina MiSeq	515F-806R	Non Hispanic	White	1-3 years	1-3 years	1-3 years	Cesarean	Mixed feeding	Male	33645
0.140594	-0.143882	Planer	Illumina MiSeq	515F-806R	Non Hispanic	White	1-3 years	1-3 years	1-3 years	Vaginal	Exclusively breastfed	Female	30027
0.201523	-0.0229406	Planer	Illumina MiSeq	515F-806R	Non Hispanic	White	1-3 years	1-3 years	1-3 years	Vaginal	Exclusively breastfed	Female	25137
0.17061	-0.201966	Planer	Illumina MiSeq	515F-806R	Non Hispanic	White	1-3 years	1-3 years	1-3 years	Cesarean	Mixed feeding	Male	19828
0.196327	-0.240366	Planer	Illumina MiSeq	515F-806R	Non Hispanic	White	1-3 years	1-3 years	1-3 years	Vaginal	Formula fed	Male	37916
0.153559	-0.153202	Planer	Illumina MiSeq	515F-806R	Non Hispanic	White	1-3 years	1-3 years	1-3 years	Vaginal	Exclusively breastfed	Female	37514
0.17487	-0.147753	Planer	Illumina MiSeq	515F-806R	Non Hispanic	White	1-3 years	1-3 years	1-3 years	Vaginal	Exclusively breastfed	Female	30986
0.517431	-0.0722088	Planer	Illumina MiSeq	515F-806R	Non Hispanic	White	3-12 months	9-12 months	9-12 months	Cesarean	Formula fed	Female	31058
0.428474	-0.105035	Planer	Illumina MiSeq	515F-806R	Non Hispanic	White	3-12 months	9-12 months	9-12 months	Cesarean	Formula fed	Female	37123
0.176536	0.156391	Planer	Illumina MiSeq	515F-806R	Non Hispanic	White	3-12 months	6-9 months	6-9 months	Cesarean	Mixed feeding	Male	37102
0.161801	-0.202091	Planer	Illumina MiSeq	515F-806R	Non Hispanic	White	1-3 years	1-3 years	1-3 years	Cesarean	Mixed feeding	Male	28039
0.265744	-0.0107894	Planer	Illumina MiSeq	515F-806R	Non Hispanic	White	1-3 years	1-3 years	1-3 years	Cesarean	Formula fed	Male	35761
0.408026	0.301172	Planer	Illumina MiSeq	515F-806R	Non Hispanic	White	1-3 years	1-3 years	1-3 years	Cesarean	Formula fed	Male	29210
-0.0911672	0.634732	Planer	Illumina MiSeq	515F-806R	Non Hispanic	White	1-6 weeks	1-6 weeks	1-6 weeks	Cesarean	Mixed feeding	Male	27998
0.0696408	0.426523	Planer	Illumina MiSeq	515F-806R	Hispanic	White	3-12 months	3-6 months	4-6 months	Cesarean	Mixed feeding	Female	25624
0.206805	-0.211126	Planer	Illumina MiSeq	515F-806R	Non Hispanic	White	3-12 months	9-12 months	9-12 months	Cesarean	Mixed feeding	Male	25945
0.115371	0.36202	Planer	Illumina MiSeq	515F-806R	Hispanic	White	3-12 months	6-9 months	6-9 months	Cesarean	Mixed feeding	Female	26169
0.199719	-0.0763706	Planer	Illumina MiSeq	515F-806R	Non Hispanic	White	1-3 years	1-3 years	1-3 years	Cesarean	Mixed feeding	Female	31844
0.229413	-0.135119	Planer	Illumina MiSeq	515F-806R	Non Hispanic	White	1-3 years	1-3 years	1-3 years	Cesarean	Mixed feeding	Male	36145
0.134488	-0.19666	Planer	Illumina MiSeq	515F-806R	Hispanic	White	1-3 years	1-3 years	1-3 years	Cesarean	Mixed feeding	Female	33926
0.225494	-0.123939	Planer	Illumina MiSeq	515F-806R	Hispanic	White	1-3 years	1-3 years	1-3 years	Cesarean	Mixed feeding	Female	34234
0.157138	-0.184764	Planer	Illumina MiSeq	515F-806R	Non Hispanic	White	1-3 years	1-3 years	1-3 years	Cesarean	Mixed feeding	Female	28717
0.510445	-0.0606054	Planer	Illumina MiSeq	515F-806R	Non Hispanic	White	3-12 months	9-12 months	9-12 months	Cesarean	Mixed feeding	Male	35246
0.175106	-0.224972	Planer	Illumina MiSeq	515F-806R	Non Hispanic	White	1-3 years	1-3 years	1-3 years	Vaginal	Exclusively breastfed	Female	31059
0.238895	0.0855085	Planer	Illumina MiSeq	515F-806R	Non Hispanic	White	3-12 months	6-9 months	6-9 months	Cesarean	Mixed feeding	Female	24037
0.395137	0.0285332	Planer	Illumina MiSeq	515F-806R	Non Hispanic	White	3-12 months	6-9 months	6-9 months	Cesarean	Mixed feeding	Female	25921
0.255671	-0.134413	Planer	Illumina MiSeq	515F-806R	Non Hispanic	White	1-3 years	1-3 years	1-3 years	Vaginal	Formula fed	Female	29731
-0.0990051	0.387242	Planer	Illumina MiSeq	515F-806R	Hispanic	White	6 weeks-3 months	6 weeks-3 months	6 weeks-3 months	Cesarean	Mixed feeding	Female	24389
0.265582	-0.00110231	Planer	Illumina MiSeq	515F-806R	Non Hispanic	Black	6 weeks-3 months	6 weeks-3 months	6 weeks-3 months	Cesarean	Formula fed	Male	31210
-0.00647462	-0.117834	Planer	Illumina MiSeq	515F-806R	Non Hispanic	White	1-3 years	1-3 years	1-3 years	Vaginal	Formula fed	Female	30453
0.129358	-0.0856412	Planer	Illumina MiSeq	515F-806R	Non Hispanic	White	1-3 years	1-3 years	1-3 years	Vaginal	Formula fed	Female	23481
-0.00658671	-0.152808	Planer	Illumina MiSeq	515F-806R	Hispanic	White	1-3 years	1-3 years	1-3 years	Cesarean	Mixed feeding	Female	34330
0.0534371	-0.0567435	Planer	Illumina MiSeq	515F-806R	Non Hispanic	White	1-3 years	1-3 years	1-3 years	Cesarean	Mixed feeding	Male	32689
0.220664	0.057716	Planer	Illumina MiSeq	515F-806R	Non Hispanic	White	1-3 years	1-3 years	1-3 years	Cesarean	Mixed feeding	Male	33274
0.0871082	-0.203307	Planer	Illumina MiSeq	515F-806R	Non Hispanic	White	3-12 months	6-9 months	6-9 months	Cesarean	Formula fed	Female	26876
0.0695779	-0.13989	Planer	Illumina MiSeq	515F-806R	Non Hispanic	White	1-3 years	1-3 years	1-3 years	Cesarean	Formula fed	Female	21761
-0.130147	-0.264194	Planer	Illumina MiSeq	515F-806R	Non Hispanic	White	1-3 years	1-3 years	1-3 years	Cesarean	Formula fed	Female	33774
0.20249	0.197931	Planer	Illumina MiSeq	515F-806R	Non Hispanic	White	3-12 months	3-6 months	4-6 months	Cesarean	Formula fed	Male	26797
0.106234	0.242038	Planer	Illumina MiSeq	515F-806R	Hispanic	White	3-12 months	3-6 months	3-4 months	Cesarean	Mixed feeding	Female	27715
0.228793	-0.226467	Planer	Illumina MiSeq	515F-806R	Non Hispanic	White	1-3 years	1-3 years	1-3 years	Vaginal	Formula fed	Male	36865
0.157193	-0.180857	Planer	Illumina MiSeq	515F-806R	Non Hispanic	White	1-3 years	1-3 years	1-3 years	Cesarean	Mixed feeding	Male	23810
0.184219	-0.1732	Planer	Illumina MiSeq	515F-806R	Non Hispanic	White	1-3 years	1-3 years	1-3 years	Cesarean	Mixed feeding	Male	25419
0.271055	-0.135889	Planer	Illumina MiSeq	515F-806R	Non Hispanic	White	1-3 years	1-3 years	1-3 years	Cesarean	Mixed feeding	Female	24551
0.24753	-0.196069	Planer	Illumina MiSeq	515F-806R	Non Hispanic	White	1-3 years	1-3 years	1-3 years	Cesarean	Mixed feeding	Male	24995
0.435627	0.242274	Planer	Illumina MiSeq	515F-806R	Non Hispanic	White	3-12 months	9-12 months	9-12 months	Cesarean	Formula fed	Male	24049
0.114732	-0.22844	Planer	Illumina MiSeq	515F-806R	Non Hispanic	White	1-3 years	1-3 years	1-3 years	Cesarean	Mixed feeding	Male	28503
0.142743	-0.12954	Planer	Illumina MiSeq	515F-806R	Hispanic	White	1-3 years	1-3 years	1-3 years	Cesarean	Mixed feeding	Female	36126
0.13513	-0.232096	Planer	Illumina MiSeq	515F-806R	Non Hispanic	White	1-3 years	1-3 years	1-3 years	Cesarean	Mixed feeding	Male	33522
0.0169849	0.376074	Planer	Illumina MiSeq	515F-806R	Non Hispanic	White	1-3 years	1-3 years	1-3 years	Vaginal	Mixed feeding	Male	27140
0.0543047	-0.192641	Planer	Illumina MiSeq	515F-806R	Non Hispanic	White	1-3 years	1-3 years	1-3 years	Vaginal	Mixed feeding	Female	37646
0.0533274	0.392813	Planer	Illumina MiSeq	515F-806R	Hispanic	White	3-12 months	3-6 months	4-6 months	Cesarean	Mixed feeding	Female	24220
0.0647369	-0.350278	Planer	Illumina MiSeq	515F-806R	Non Hispanic	White	3-12 months	9-12 months	9-12 months	Cesarean	Mixed feeding	Male	31037
0.0629166	0.381028	Planer	Illumina MiSeq	515F-806R	Hispanic	White	3-12 months	6-9 months	6-9 months	Cesarean	Mixed feeding	Female	26064
0.243219	-0.0373235	Planer	Illumina MiSeq	515F-806R	Non Hispanic	White	3-12 months	9-12 months	9-12 months	Cesarean	Formula fed	Male	29405
0.228986	-0.0215694	Planer	Illumina MiSeq	515F-806R	Non Hispanic	White	3-12 months	9-12 months	9-12 months	Cesarean	Formula fed	Male	29466
0.185548	0.382988	Planer	Illumina MiSeq	515F-806R	Hispanic	White	3-12 months	6-9 months	6-9 months	Cesarean	Mixed feeding	Female	24025
0.361199	0.447401	Planer	Illumina MiSeq	515F-806R	Non Hispanic	White	3-12 months	3-6 months	3-4 months	Vaginal	Mixed feeding	Male	32509
0.250598	-0.143419	Planer	Illumina MiSeq	515F-806R	Non Hispanic	White	1-3 years	1-3 years	1-3 years	Vaginal	Mixed feeding	Male	32044
0.282028	-0.111916	Planer	Illumina MiSeq	515F-806R	Non Hispanic	White	1-3 years	1-3 years	1-3 years	Vaginal	Mixed feeding	Male	39603
0.0843997	-0.216247	Planer	Illumina MiSeq	515F-806R	Non Hispanic	Black	1-3 years	1-3 years	1-3 years	Cesarean	Mixed feeding	Male	30246
-0.0272272	-0.252699	Planer	Illumina MiSeq	515F-806R	Non Hispanic	Black	1-3 years	1-3 years	1-3 years	Cesarean	Mixed feeding	Male	30878
0.349036	0.0354064	Planer	Illumina MiSeq	515F-806R	Hispanic	White	3-12 months	9-12 months	9-12 months	Cesarean	Mixed feeding	Female	35857
0.317392	0.117271	Planer	Illumina MiSeq	515F-806R	Hispanic	White	3-12 months	9-12 months	9-12 months	Cesarean	Mixed feeding	Female	30376
0.320055	0.00693296	Planer	Illumina MiSeq	515F-806R	Non Hispanic	White	3-12 months	3-6 months	4-6 months	Vaginal	Mixed feeding	Male	28433
0.341493	-0.0171549	Planer	Illumina MiSeq	515F-806R	Non Hispanic	White	3-12 months	6-9 months	6-9 months	Cesarean	Mixed feeding	Male	36507
0.0915747	-0.215185	Planer	Illumina MiSeq	515F-806R	Non Hispanic	White	1-3 years	1-3 years	1-3 years	Vaginal	Formula fed	Female	30226
0.362144	0.136011	Planer	Illumina MiSeq	515F-806R	Non Hispanic	Black	6 weeks-3 months	6 weeks-3 months	6 weeks-3 months	Vaginal	Formula fed	Male	33531
0.38027	0.270931	Planer	Illumina MiSeq	515F-806R	Non Hispanic	Black	6 weeks-3 months	6 weeks-3 months	6 weeks-3 months	Cesarean	Formula fed	Male	15852
0.193357	-0.0777767	Planer	Illumina MiSeq	515F-806R	Non Hispanic	White	1-3 years	1-3 years	1-3 years	Cesarean	Mixed feeding	Female	36243
0.090483	-0.0807085	Planer	Illumina MiSeq	515F-806R	Non Hispanic	White	1-3 years	1-3 years	1-3 years	Cesarean	Mixed feeding	Female	24125
-0.0225454	-0.330485	Planer	Illumina MiSeq	515F-806R	Non Hispanic	White	1-3 years	1-3 years	1-3 years	Cesarean	Mixed feeding	Female	25632
-0.127007	-0.311769	Planer	Illumina MiSeq	515F-806R	Non Hispanic	White	3-12 months	6-9 months	6-9 months	Cesarean	Formula fed	Female	26772
0.0412638	-0.183225	Planer	Illumina MiSeq	515F-806R	Non Hispanic	White	3-12 months	6-9 months	6-9 months	Cesarean	Formula fed	Female	26142
0.409662	0.347737	Planer	Illumina MiSeq	515F-806R	Non Hispanic	White	3-12 months	9-12 months	9-12 months	Vaginal	Mixed feeding	Male	26247
0.431362	0.244442	Planer	Illumina MiSeq	515F-806R	Non Hispanic	White	3-12 months	9-12 months	9-12 months	Vaginal	Mixed feeding	Male	33393
0.12726	0.235713	Planer	Illumina MiSeq	515F-806R	Non Hispanic	White	3-12 months	9-12 months	9-12 months	Cesarean	Formula fed	Male	27511
0.0566792	-0.253786	Planer	Illumina MiSeq	515F-806R	Non Hispanic	White	1-3 years	1-3 years	1-3 years	Vaginal	Formula fed	Female	26952
0.0639923	-0.235817	Planer	Illumina MiSeq	515F-806R	Non Hispanic	White	1-3 years	1-3 years	1-3 years	Vaginal	Formula fed	Female	29018
0.240604	-0.0234234	Planer	Illumina MiSeq	515F-806R	Hispanic	White	1-3 years	1-3 years	1-3 years	Cesarean	Mixed feeding	Female	32946
0.197497	-0.110016	Planer	Illumina MiSeq	515F-806R	Non Hispanic	White	1-3 years	1-3 years	1-3 years	Cesarean	Mixed feeding	Male	27272
0.167886	-0.074795	Planer	Illumina MiSeq	515F-806R	Non Hispanic	White	1-3 years	1-3 years	1-3 years	Cesarean	Mixed feeding	Male	25554
0.331834	0.230166	Planer	Illumina MiSeq	515F-806R	Non Hispanic	White	3-12 months	6-9 months	6-9 months	Cesarean	Mixed feeding	Male	26816
0.125314	-0.170201	Planer	Illumina MiSeq	515F-806R	Non Hispanic	Black	1-3 years	1-3 years	1-3 years	Vaginal	Formula fed	Male	27454
0.0585937	-0.290315	Planer	Illumina MiSeq	515F-806R	Non Hispanic	Black	1-3 years	1-3 years	1-3 years	Cesarean	Formula fed	Male	28533
0.111084	-0.24304	Planer	Illumina MiSeq	515F-806R	Non Hispanic	Black	1-3 years	1-3 years	1-3 years	Cesarean	Formula fed	Male	29793
0.11134	-0.129245	Planer	Illumina MiSeq	515F-806R	Hispanic	White	1-3 years	1-3 years	1-3 years	Cesarean	Mixed feeding	Female	27163
-0.0504729	-0.343669	Planer	Illumina MiSeq	515F-806R	Non Hispanic	White	1-3 years	1-3 years	1-3 years	Vaginal	Mixed feeding	Female	29012
0.239021	-0.185973	Planer	Illumina MiSeq	515F-806R	Non Hispanic	White	1-3 years	1-3 years	1-3 years	Cesarean	Mixed feeding	Male	41653
0.272132	-0.125586	Planer	Illumina MiSeq	515F-806R	Non Hispanic	White	1-3 years	1-3 years	1-3 years	Cesarean	Mixed feeding	Female	35980
0.230442	-0.164132	Planer	Illumina MiSeq	515F-806R	Non Hispanic	White	1-3 years	1-3 years	1-3 years	Cesarean	Mixed feeding	Male	35477
0.399093	0.113957	Planer	Illumina MiSeq	515F-806R	Non Hispanic	White	3-12 months	9-12 months	9-12 months	Cesarean	Mixed feeding	Male	31042
0.100568	0.40103	Planer	Illumina MiSeq	515F-806R	Hispanic	White	3-12 months	6-9 months	6-9 months	Cesarean	Mixed feeding	Female	26025
0.334631	0.21689	Planer	Illumina MiSeq	515F-806R	Non Hispanic	White	3-12 months	3-6 months	3-4 months	Vaginal	Mixed feeding	Male	32811
0.0632915	0.283221	Planer	Illumina MiSeq	515F-806R	Non Hispanic	White	3-12 months	3-6 months	4-6 months	Cesarean	Formula fed	Male	34023
0.0709388	0.289169	Planer	Illumina MiSeq	515F-806R	Non Hispanic	White	3-12 months	3-6 months	4-6 months	Cesarean	Formula fed	Male	33733
-0.190767	-0.261679	Planer	Illumina MiSeq	515F-806R	Non Hispanic	Black	1-3 years	1-3 years	1-3 years	Cesarean	Mixed feeding	Male	34998
0.418736	-0.146604	Planer	Illumina MiSeq	515F-806R	Non Hispanic	White	3-12 months	6-9 months	6-9 months	Cesarean	Mixed feeding	Female	42048
0.0651132	-0.152996	Planer	Illumina MiSeq	515F-806R	Non Hispanic	White	1-3 years	1-3 years	1-3 years	Cesarean	Mixed feeding	Female	25528
0.147991	-0.137532	Planer	Illumina MiSeq	515F-806R	Non Hispanic	White	1-3 years	1-3 years	1-3 years	Cesarean	Mixed feeding	Female	21895
0.0417646	-0.165533	Planer	Illumina MiSeq	515F-806R	Non Hispanic	Black	1-3 years	1-3 years	1-3 years	Cesarean	Formula fed	Male	24179
0.145062	-0.0428967	Planer	Illumina MiSeq	515F-806R	Non Hispanic	White	1-3 years	1-3 years	1-3 years	Vaginal	Exclusively breastfed	Female	38985
0.104516	-0.32408	Planer	Illumina MiSeq	515F-806R	Non Hispanic	White	1-3 years	1-3 years	1-3 years	Vaginal	Exclusively breastfed	Female	35281
0.247569	0.237847	Planer	Illumina MiSeq	515F-806R	Non Hispanic	Black	3-12 months	3-6 months	3-4 months	Cesarean	Formula fed	Male	33009
0.327365	0.252425	Planer	Illumina MiSeq	515F-806R	Non Hispanic	Black	3-12 months	3-6 months	3-4 months	Cesarean	Formula fed	Male	31709
0.109315	-0.0787559	Planer	Illumina MiSeq	515F-806R	Hispanic	White	1-3 years	1-3 years	1-3 years	Cesarean	Mixed feeding	Female	26888
0.272425	0.372704	Planer	Illumina MiSeq	515F-806R	Non Hispanic	White	3-12 months	6-9 months	6-9 months	Cesarean	Mixed feeding	Male	24741
0.158926	-0.246826	Planer	Illumina MiSeq	515F-806R	Non Hispanic	White	1-3 years	1-3 years	1-3 years	Vaginal	Formula fed	Female	37782
0.242445	0.13459	Planer	Illumina MiSeq	515F-806R	Non Hispanic	White	3-12 months	3-6 months	4-6 months	Cesarean	Mixed feeding	Female	22359
0.378689	0.0382946	Planer	Illumina MiSeq	515F-806R	Non Hispanic	White	3-12 months	3-6 months	4-6 months	Cesarean	Mixed feeding	Female	37147
0.184311	-0.0642882	Planer	Illumina MiSeq	515F-806R	Non Hispanic	White	1-3 years	1-3 years	1-3 years	Cesarean	Mixed feeding	Female	33695
0.310323	-0.109238	Planer	Illumina MiSeq	515F-806R	Non Hispanic	White	1-3 years	1-3 years	1-3 years	Cesarean	Mixed feeding	Male	34035
0.244017	-0.167922	Planer	Illumina MiSeq	515F-806R	Non Hispanic	White	1-3 years	1-3 years	1-3 years	Cesarean	Mixed feeding	Female	35843
0.252625	-0.0387265	Planer	Illumina MiSeq	515F-806R	Non Hispanic	White	3-12 months	9-12 months	9-12 months	Cesarean	Mixed feeding	Female	35484
0.275641	-0.0477709	Planer	Illumina MiSeq	515F-806R	Non Hispanic	White	3-12 months	9-12 months	9-12 months	Cesarean	Mixed feeding	Female	35977
-0.193691	-0.278164	Planer	Illumina MiSeq	515F-806R	Non Hispanic	Black	1-3 years	1-3 years	1-3 years	Cesarean	Mixed feeding	Male	32302
0.0266919	-0.199351	Planer	Illumina MiSeq	515F-806R	Non Hispanic	Black	1-3 years	1-3 years	1-3 years	Cesarean	Formula fed	Male	25778
0.315963	-0.0110771	Planer	Illumina MiSeq	515F-806R	Non Hispanic	White	3-12 months	6-9 months	6-9 months	Cesarean	Mixed feeding	Male	28701
0.256135	0.0701958	Planer	Illumina MiSeq	515F-806R	Non Hispanic	White	3-12 months	6-9 months	6-9 months	Cesarean	Mixed feeding	Male	26223
0.143994	-0.206306	Planer	Illumina MiSeq	515F-806R	Non Hispanic	White	1-3 years	1-3 years	1-3 years	Vaginal	Exclusively breastfed	Female	36557
0.187337	-0.106228	Planer	Illumina MiSeq	515F-806R	Non Hispanic	White	1-3 years	1-3 years	1-3 years	Vaginal	Exclusively breastfed	Female	37071
0.565666	0.529216	Planer	Illumina MiSeq	515F-806R	Non Hispanic	White	3-12 months	9-12 months	9-12 months	Cesarean	Formula fed	Male	34714
0.374869	0.481599	Planer	Illumina MiSeq	515F-806R	Non Hispanic	White	3-12 months	9-12 months	9-12 months	Cesarean	Formula fed	Male	31067
0.103623	-0.203308	Planer	Illumina MiSeq	515F-806R	Non Hispanic	White	1-3 years	1-3 years	1-3 years	Vaginal	Formula fed	Female	28335
0.123978	-0.260783	Planer	Illumina MiSeq	515F-806R	Non Hispanic	White	1-3 years	1-3 years	1-3 years	Cesarean	Mixed feeding	Female	26058
-0.0156847	-0.172415	Planer	Illumina MiSeq	515F-806R	Hispanic	White	1-3 years	1-3 years	1-3 years	Cesarean	Mixed feeding	Female	32626
0.135082	-0.139557	Planer	Illumina MiSeq	515F-806R	Non Hispanic	White	1-3 years	1-3 years	1-3 years	Cesarean	Mixed feeding	Female	35242
0.131767	-0.193889	Planer	Illumina MiSeq	515F-806R	Non Hispanic	White	1-3 years	1-3 years	1-3 years	Cesarean	Mixed feeding	Female	31123
0.430846	0.285197	Planer	Illumina MiSeq	515F-806R	Non Hispanic	White	6 weeks-3 months	6 weeks-3 months	6 weeks-3 months	Vaginal	Mixed feeding	Male	34754
0.455441	0.212397	Planer	Illumina MiSeq	515F-806R	Non Hispanic	White	6 weeks-3 months	6 weeks-3 months	6 weeks-3 months	Vaginal	Mixed feeding	Male	28733
0.186374	-0.122076	Planer	Illumina MiSeq	515F-806R	Non Hispanic	White	1-3 years	1-3 years	1-3 years	Cesarean	Formula fed	Male	33813
0.26504	-0.0468209	Planer	Illumina MiSeq	515F-806R	Non Hispanic	White	1-3 years	1-3 years	1-3 years	Cesarean	Formula fed	Male	26653
0.161111	-0.102631	Planer	Illumina MiSeq	515F-806R	Hispanic	White	1-3 years	1-3 years	1-3 years	Cesarean	Mixed feeding	Female	31293
0.11145	-0.0420018	Planer	Illumina MiSeq	515F-806R	Hispanic	White	1-3 years	1-3 years	1-3 years	Cesarean	Mixed feeding	Female	35031
0.196514	0.115392	Planer	Illumina MiSeq	515F-806R	Non Hispanic	White	6 weeks-3 months	6 weeks-3 months	6 weeks-3 months	Cesarean	Mixed feeding	Male	38914
0.084851	-0.192493	Planer	Illumina MiSeq	515F-806R	Non Hispanic	White	1-3 years	1-3 years	1-3 years	Vaginal	Formula fed	Female	29231
0.0930737	-0.335254	Planer	Illumina MiSeq	515F-806R	Non Hispanic	White	3-12 months	6-9 months	6-9 months	Cesarean	Formula fed	Female	36767
0.0627807	-0.301678	Planer	Illumina MiSeq	515F-806R	Non Hispanic	White	3-12 months	6-9 months	6-9 months	Cesarean	Formula fed	Female	26197
0.173453	0.387979	Planer	Illumina MiSeq	515F-806R	Non Hispanic	White	3-12 months	3-6 months	4-6 months	Cesarean	Formula fed	Male	33756
0.192836	0.271773	Planer	Illumina MiSeq	515F-806R	Non Hispanic	White	3-12 months	3-6 months	4-6 months	Cesarean	Formula fed	Male	24826
-0.0688878	-0.149163	Planer	Illumina MiSeq	515F-806R	Non Hispanic	White	3-12 months	9-12 months	9-12 months	Vaginal	Formula fed	Female	34086
0.0425836	-0.146533	Planer	Illumina MiSeq	515F-806R	Non Hispanic	White	1-3 years	1-3 years	1-3 years	Vaginal	Mixed feeding	Male	26562
0.125074	-0.163202	Planer	Illumina MiSeq	515F-806R	Non Hispanic	White	1-3 years	1-3 years	1-3 years	Vaginal	Formula fed	Male	32949
0.0930497	0.250088	Planer	Illumina MiSeq	515F-806R	Hispanic	White	3-12 months	3-6 months	4-6 months	Cesarean	Mixed feeding	Female	32023
-0.0157161	0.456134	Planer	Illumina MiSeq	515F-806R	Hispanic	White	3-12 months	3-6 months	3-4 months	Cesarean	Mixed feeding	Female	25819
0.223072	-0.217137	Planer	Illumina MiSeq	515F-806R	Non Hispanic	White	3-12 months	9-12 months	9-12 months	Vaginal	Formula fed	Female	23333
0.429551	0.0882137	Planer	Illumina MiSeq	515F-806R	Non Hispanic	White	3-12 months	9-12 months	9-12 months	Vaginal	Formula fed	Female	36845
0.243744	-0.157357	Planer	Illumina MiSeq	515F-806R	Non Hispanic	White	3-6 years	3-6 years	3-6 years	Vaginal	Mixed feeding	Male	36284
0.147303	-0.283406	Planer	Illumina MiSeq	515F-806R	Non Hispanic	White	1-3 years	1-3 years	1-3 years	Vaginal	Exclusively breastfed	Female	32869
0.322318	0.840486	Planer	Illumina MiSeq	515F-806R	Non Hispanic	White	1-6 weeks	1-6 weeks	1-6 weeks	Vaginal	Mixed feeding	Male	25520
0.428437	0.585246	Planer	Illumina MiSeq	515F-806R	Non Hispanic	White	1-6 weeks	1-6 weeks	1-6 weeks	Vaginal	Mixed feeding	Male	30052
0.17593	-0.244151	Planer	Illumina MiSeq	515F-806R	Non Hispanic	White	1-3 years	1-3 years	1-3 years	Vaginal	Mixed feeding	Male	23738
0.354385	-0.124883	Planer	Illumina MiSeq	515F-806R	Non Hispanic	White	1-3 years	1-3 years	1-3 years	Vaginal	Mixed feeding	Male	23672
0.279417	0.0989859	Planer	Illumina MiSeq	515F-806R	Non Hispanic	White	3-12 months	6-9 months	6-9 months	Cesarean	Mixed feeding	Male	34422
0.106818	0.0705518	Planer	Illumina MiSeq	515F-806R	Non Hispanic	White	3-12 months	6-9 months	6-9 months	Vaginal	Formula fed	Female	31258
0.0606776	0.0301771	Planer	Illumina MiSeq	515F-806R	Non Hispanic	White	3-12 months	6-9 months	6-9 months	Vaginal	Formula fed	Female	28849
0.137183	-0.12792	Planer	Illumina MiSeq	515F-806R	Non Hispanic	White	1-3 years	1-3 years	1-3 years	Vaginal	Formula fed	Male	26057
0.182547	-0.117442	Planer	Illumina MiSeq	515F-806R	Non Hispanic	White	1-3 years	1-3 years	1-3 years	Vaginal	Formula fed	Female	26989
0.0593175	0.185272	Planer	Illumina MiSeq	515F-806R	Non Hispanic	Black	1-6 weeks	1-6 weeks	1-6 weeks	Vaginal	Formula fed	Male	30691
0.0699872	0.197477	Planer	Illumina MiSeq	515F-806R	Non Hispanic	Black	1-6 weeks	1-6 weeks	1-6 weeks	Cesarean	Formula fed	Male	36800
0.187123	-0.0135203	Planer	Illumina MiSeq	515F-806R	Non Hispanic	White	1-3 years	1-3 years	1-3 years	Vaginal	Exclusively breastfed	Female	27049
0.0751638	-0.221557	Planer	Illumina MiSeq	515F-806R	Non Hispanic	White	1-3 years	1-3 years	1-3 years	Vaginal	Exclusively breastfed	Female	32009
0.0455909	-0.37932	Planer	Illumina MiSeq	515F-806R	Non Hispanic	White	3-12 months	6-9 months	6-9 months	Vaginal	Mixed feeding	Male	33520
0.25528	-0.129396	Planer	Illumina MiSeq	515F-806R	Non Hispanic	White	1-3 years	1-3 years	1-3 years	Vaginal	Mixed feeding	Male	23574
0.0391736	-0.290764	Planer	Illumina MiSeq	515F-806R	Non Hispanic	White	1-3 years	1-3 years	1-3 years	Vaginal	Formula fed	Female	31356
0.0858167	-0.261286	Planer	Illumina MiSeq	515F-806R	Non Hispanic	White	1-3 years	1-3 years	1-3 years	Vaginal	Mixed feeding	Male	32338
0.047863	0.0303921	Planer	Illumina MiSeq	515F-806R	Non Hispanic	White	3-12 months	9-12 months	9-12 months	Vaginal	Formula fed	Female	35449
0.0626675	-0.321876	Planer	Illumina MiSeq	515F-806R	Non Hispanic	White	1-3 years	1-3 years	1-3 years	Vaginal	Formula fed	Female	33950
0.0870576	-0.148687	Planer	Illumina MiSeq	515F-806R	Non Hispanic	White	1-3 years	1-3 years	1-3 years	Vaginal	Mixed feeding	Male	27786
0.00835794	-0.244846	Planer	Illumina MiSeq	515F-806R	Non Hispanic	White	1-3 years	1-3 years	1-3 years	Cesarean	Mixed feeding	Female	25012
-0.00292373	-0.279296	Planer	Illumina MiSeq	515F-806R	Non Hispanic	White	1-3 years	1-3 years	1-3 years	Cesarean	Mixed feeding	Female	26283
0.382039	-0.140809	Planer	Illumina MiSeq	515F-806R	Non Hispanic	White	3-12 months	9-12 months	9-12 months	Vaginal	Mixed feeding	Male	38129
0.101646	-0.249477	Planer	Illumina MiSeq	515F-806R	Non Hispanic	White	1-3 years	1-3 years	1-3 years	Vaginal	Formula fed	Female	30090
0.141348	0.121976	Planer	Illumina MiSeq	515F-806R	Non Hispanic	White	3-12 months	3-6 months	3-4 months	Cesarean	Mixed feeding	Female	38281
0.0937122	-0.128229	Planer	Illumina MiSeq	515F-806R	Non Hispanic	White	3-6 years	3-6 years	3-6 years	Vaginal	Mixed feeding	Male	30739
0.151493	-0.145793	Planer	Illumina MiSeq	515F-806R	Non Hispanic	White	1-3 years	1-3 years	1-3 years	Vaginal	Mixed feeding	Male	29600
0.0616488	0.452637	Planer	Illumina MiSeq	515F-806R	Non Hispanic	White	3-12 months	3-6 months	4-6 months	Vaginal	Mixed feeding	Female	24715
0.0183497	-0.215216	Planer	Illumina MiSeq	515F-806R	Hispanic	White	1-3 years	1-3 years	1-3 years	Cesarean	Mixed feeding	Female	36599
0.0153021	-0.157695	Planer	Illumina MiSeq	515F-806R	Hispanic	White	1-3 years	1-3 years	1-3 years	Cesarean	Mixed feeding	Female	30542
0.306651	0.0708427	Planer	Illumina MiSeq	515F-806R	Non Hispanic	White	3-12 months	9-12 months	9-12 months	Cesarean	Mixed feeding	Female	25501
0.307505	0.0583788	Planer	Illumina MiSeq	515F-806R	Non Hispanic	White	3-12 months	6-9 months	6-9 months	Cesarean	Mixed feeding	Female	36348
0.1132	0.412921	Planer	Illumina MiSeq	515F-806R	Non Hispanic	White	6 weeks-3 months	6 weeks-3 months	6 weeks-3 months	Cesarean	Mixed feeding	Male	34907
0.27774	0.638034	Planer	Illumina MiSeq	515F-806R	Non Hispanic	Black	6 weeks-3 months	6 weeks-3 months	6 weeks-3 months	Cesarean	Mixed feeding	Male	16708
0.0901089	0.120839	Planer	Illumina MiSeq	515F-806R	Non Hispanic	White	3-12 months	6-9 months	6-9 months	Vaginal	Formula fed	Female	27479
0.140276	-0.291105	Planer	Illumina MiSeq	515F-806R	Non Hispanic	White	1-3 years	1-3 years	1-3 years	Cesarean	Mixed feeding	Female	24049
0.17924	-0.135448	Planer	Illumina MiSeq	515F-806R	Non Hispanic	White	1-3 years	1-3 years	1-3 years	Vaginal	Mixed feeding	Male	26486
-0.0376552	0.394011	Planer	Illumina MiSeq	515F-806R	Hispanic	White	6 weeks-3 months	6 weeks-3 months	6 weeks-3 months	Cesarean	Mixed feeding	Female	15233
0.162997	-0.190585	Planer	Illumina MiSeq	515F-806R	Non Hispanic	White	1-3 years	1-3 years	1-3 years	Vaginal	Mixed feeding	Male	30944
0.361059	0.196591	Planer	Illumina MiSeq	515F-806R	Non Hispanic	White	3-12 months	6-9 months	6-9 months	Cesarean	Mixed feeding	Male	29097
0.0549908	0.537146	Planer	Illumina MiSeq	515F-806R	Non Hispanic	White	3-12 months	6-9 months	6-9 months	Cesarean	Mixed feeding	Female	31611
0.195989	-0.0103092	Planer	Illumina MiSeq	515F-806R	Non Hispanic	White	1-3 years	1-3 years	1-3 years	Vaginal	Exclusively breastfed	Female	35449
0.172838	-0.263376	Planer	Illumina MiSeq	515F-806R	Non Hispanic	White	1-3 years	1-3 years	1-3 years	Cesarean	Formula fed	Female	11351
0.279728	-0.173222	Planer	Illumina MiSeq	515F-806R	Non Hispanic	White	1-3 years	1-3 years	1-3 years	Cesarean	Formula fed	Female	30005
0.0647334	-0.429835	Planer	Illumina MiSeq	515F-806R	Non Hispanic	White	1-3 years	1-3 years	1-3 years	Cesarean	Formula fed	Female	25984
0.348652	0.069084	Planer	Illumina MiSeq	515F-806R	Non Hispanic	White	3-12 months	3-6 months	4-6 months	Cesarean	Mixed feeding	Female	31787
0.0993328	0.147466	Planer	Illumina MiSeq	515F-806R	Non Hispanic	White	3-12 months	9-12 months	9-12 months	Cesarean	Mixed feeding	Female	26020
0.063195	0.308282	Planer	Illumina MiSeq	515F-806R	Non Hispanic	White	3-12 months	9-12 months	9-12 months	Cesarean	Mixed feeding	Female	28594
0.0568041	0.244899	Planer	Illumina MiSeq	515F-806R	Non Hispanic	White	3-12 months	3-6 months	4-6 months	Cesarean	Formula fed	Male	25084
0.134108	-0.163764	Planer	Illumina MiSeq	515F-806R	Non Hispanic	White	1-3 years	1-3 years	1-3 years	Cesarean	Formula fed	Male	25222
0.0732474	-0.169084	Planer	Illumina MiSeq	515F-806R	Non Hispanic	White	1-3 years	1-3 years	1-3 years	Cesarean	Formula fed	Male	28531
-0.0594508	-0.223427	Planer	Illumina MiSeq	515F-806R	Non Hispanic	White	1-3 years	1-3 years	1-3 years	Cesarean	Mixed feeding	Female	28714
-0.0759217	-0.194643	Planer	Illumina MiSeq	515F-806R	Non Hispanic	White	1-3 years	1-3 years	1-3 years	Cesarean	Mixed feeding	Female	32239
0.0472872	0.072734	Planer	Illumina MiSeq	515F-806R	Non Hispanic	White	3-12 months	6-9 months	6-9 months	Vaginal	Formula fed	Female	32525
0.289767	0.620014	Planer	Illumina MiSeq	515F-806R	Non Hispanic	White	3-12 months	3-6 months	3-4 months	Cesarean	Mixed feeding	Male	19642
0.211177	-0.0893627	Planer	Illumina MiSeq	515F-806R	Non Hispanic	White	1-3 years	1-3 years	1-3 years	Cesarean	Mixed feeding	Female	25684
0.387692	0.65769	Planer	Illumina MiSeq	515F-806R	Non Hispanic	Black	3-12 months	3-6 months	4-6 months	Cesarean	Mixed feeding	Male	21979
0.137906	-0.144137	Planer	Illumina MiSeq	515F-806R	Non Hispanic	White	1-3 years	1-3 years	1-3 years	Vaginal	Formula fed	Female	32360
-0.0419168	0.458711	Planer	Illumina MiSeq	515F-806R	Non Hispanic	White	3-12 months	3-6 months	4-6 months	Cesarean	Mixed feeding	Female	22625
0.241041	0.462822	Planer	Illumina MiSeq	515F-806R	Non Hispanic	Black	3-12 months	3-6 months	4-6 months	Cesarean	Formula fed	Male	29556
0.0842457	0.418058	Planer	Illumina MiSeq	515F-806R	Hispanic	White	6 weeks-3 months	6 weeks-3 months	6 weeks-3 months	Cesarean	Mixed feeding	Female	27598
0.14682	0.532694	Planer	Illumina MiSeq	515F-806R	Hispanic	White	6 weeks-3 months	6 weeks-3 months	6 weeks-3 months	Cesarean	Mixed feeding	Female	24884
0.106049	-0.254158	Planer	Illumina MiSeq	515F-806R	Non Hispanic	White	1-3 years	1-3 years	1-3 years	Vaginal	Mixed feeding	Male	36368
0.00195064	-0.310944	Planer	Illumina MiSeq	515F-806R	Non Hispanic	White	1-3 years	1-3 years	1-3 years	Vaginal	Mixed feeding	Male	38867
0.423352	0.397177	Planer	Illumina MiSeq	515F-806R	Non Hispanic	White	3-12 months	6-9 months	6-9 months	Cesarean	Mixed feeding	Male	26454
0.0142484	0.276742	Planer	Illumina MiSeq	515F-806R	Non Hispanic	White	3-12 months	6-9 months	6-9 months	Cesarean	Mixed feeding	Female	27320
0.0493717	0.25595	Planer	Illumina MiSeq	515F-806R	Non Hispanic	White	3-12 months	6-9 months	6-9 months	Cesarean	Mixed feeding	Female	28214
0.24184	-0.263148	Planer	Illumina MiSeq	515F-806R	Non Hispanic	White	1-3 years	1-3 years	1-3 years	Vaginal	Mixed feeding	Male	32270
0.205968	0.13296	Planer	Illumina MiSeq	515F-806R	Non Hispanic	White	3-12 months	9-12 months	9-12 months	Cesarean	Mixed feeding	Female	26627
0.0942242	0.318819	Planer	Illumina MiSeq	515F-806R	Non Hispanic	White	3-12 months	3-6 months	3-6 months	Vaginal	Mixed feeding	Female	23713
0.0141025	0.676846	Planer	Illumina MiSeq	515F-806R	Non Hispanic	White	3-12 months	3-6 months	3-6 months	Vaginal	Mixed feeding	Female	17373
0.0830009	-0.0801856	Planer	Illumina MiSeq	515F-806R	Non Hispanic	White	3-12 months	3-6 months	4-6 months	Cesarean	Formula fed	Female	31763
0.254044	0.157281	Planer	Illumina MiSeq	515F-806R	Non Hispanic	White	3-12 months	3-6 months	4-6 months	Cesarean	Mixed feeding	Male	36007
0.23491	0.155043	Planer	Illumina MiSeq	515F-806R	Non Hispanic	White	3-12 months	3-6 months	4-6 months	Cesarean	Mixed feeding	Male	31235
0.234076	0.750853	Planer	Illumina MiSeq	515F-806R	Non Hispanic	Black	6 weeks-3 months	6 weeks-3 months	6 weeks-3 months	Cesarean	Mixed feeding	Male	27643
-0.00197541	-0.308435	Planer	Illumina MiSeq	515F-806R	Non Hispanic	Black	1-3 years	1-3 years	1-3 years	Cesarean	Formula fed	Male	21292
0.0850943	-0.0947287	Planer	Illumina MiSeq	515F-806R	Non Hispanic	White	3-12 months	6-9 months	6-9 months	Vaginal	Mixed feeding	Male	36483
0.146504	-0.234655	Planer	Illumina MiSeq	515F-806R	Non Hispanic	White	3-12 months	9-12 months	9-12 months	Vaginal	Mixed feeding	Male	21921
0.425892	-0.0291203	Planer	Illumina MiSeq	515F-806R	Non Hispanic	White	3-12 months	9-12 months	9-12 months	Vaginal	Mixed feeding	Male	23958
0.102001	-0.255868	Planer	Illumina MiSeq	515F-806R	Non Hispanic	White	1-3 years	1-3 years	1-3 years	Vaginal	Formula fed	Female	28294
0.481237	-0.131795	Planer	Illumina MiSeq	515F-806R	Non Hispanic	White	3-12 months	3-6 months	3-4 months	Cesarean	Mixed feeding	Female	40173
0.0844198	-0.137512	Planer	Illumina MiSeq	515F-806R	Non Hispanic	White	1-3 years	1-3 years	1-3 years	Vaginal	Mixed feeding	Male	24443
0.35433	-0.136246	Planer	Illumina MiSeq	515F-806R	Non Hispanic	White	3-12 months	9-12 months	9-12 months	Cesarean	Mixed feeding	Female	29190
0.426064	-0.18269	Planer	Illumina MiSeq	515F-806R	Non Hispanic	White	3-12 months	9-12 months	9-12 months	Cesarean	Mixed feeding	Male	33821
0.0761865	0.106007	Planer	Illumina MiSeq	515F-806R	Non Hispanic	White	6 weeks-3 months	6 weeks-3 months	6 weeks-3 months	Cesarean	Mixed feeding	Female	43604
0.380858	-0.190449	Planer	Illumina MiSeq	515F-806R	Non Hispanic	White	1-3 years	1-3 years	1-3 years	Cesarean	Mixed feeding	Female	29818
0.303255	-0.0778421	Planer	Illumina MiSeq	515F-806R	Non Hispanic	White	1-3 years	1-3 years	1-3 years	Cesarean	Mixed feeding	Male	39286
0.00833803	0.617501	Planer	Illumina MiSeq	515F-806R	Non Hispanic	White	6 weeks-3 months	6 weeks-3 months	6 weeks-3 months	Vaginal	Mixed feeding	Female	31125
0.14399	-0.215603	Planer	Illumina MiSeq	515F-806R	Non Hispanic	White	1-3 years	1-3 years	1-3 years	Cesarean	Formula fed	Female	22461
-0.0216554	-0.285539	Planer	Illumina MiSeq	515F-806R	Non Hispanic	Black	1-3 years	1-3 years	1-3 years	Cesarean	Mixed feeding	Male	40824
-0.0608564	-0.298673	Planer	Illumina MiSeq	515F-806R	Non Hispanic	Black	1-3 years	1-3 years	1-3 years	Cesarean	Mixed feeding	Male	40597
0.077391	-0.160573	Planer	Illumina MiSeq	515F-806R	Non Hispanic	White	1-3 years	1-3 years	1-3 years	Vaginal	Formula fed	Male	33141
0.175074	-0.0973778	Planer	Illumina MiSeq	515F-806R	Non Hispanic	White	1-3 years	1-3 years	1-3 years	Vaginal	Formula fed	Female	27050
0.0756321	0.603793	Planer	Illumina MiSeq	515F-806R	Non Hispanic	White	3-12 months	3-6 months	3-4 months	Vaginal	Mixed feeding	Female	28377
0.211658	0.119604	Planer	Illumina MiSeq	515F-806R	Non Hispanic	White	3-12 months	3-6 months	3-4 months	Cesarean	Mixed feeding	Male	27971
0.271511	-0.201141	Planer	Illumina MiSeq	515F-806R	Non Hispanic	Black	3-12 months	9-12 months	9-12 months	Cesarean	Formula fed	Male	18576
0.24398	-0.164969	Planer	Illumina MiSeq	515F-806R	Non Hispanic	White	1-3 years	1-3 years	1-3 years	Cesarean	Mixed feeding	Female	33754
0.258539	-0.101361	Planer	Illumina MiSeq	515F-806R	Non Hispanic	White	1-3 years	1-3 years	1-3 years	Cesarean	Mixed feeding	Male	29859
0.106315	0.0737572	Planer	Illumina MiSeq	515F-806R	Non Hispanic	White	1-3 years	1-3 years	1-3 years	Cesarean	Mixed feeding	Female	14497
0.243242	0.114824	Planer	Illumina MiSeq	515F-806R	Non Hispanic	White	1-3 years	1-3 years	1-3 years	Cesarean	Mixed feeding	Female	19631
0.240477	0.15548	Planer	Illumina MiSeq	515F-806R	Non Hispanic	White	3-12 months	3-6 months	3-4 months	Cesarean	Mixed feeding	Male	32949
0.129808	0.176589	Planer	Illumina MiSeq	515F-806R	Non Hispanic	White	3-12 months	3-6 months	3-4 months	Cesarean	Mixed feeding	Male	31894
0.166896	0.0863476	Planer	Illumina MiSeq	515F-806R	Non Hispanic	White	3-12 months	9-12 months	9-12 months	Cesarean	Mixed feeding	Male	29170
0.246653	0.0465923	Planer	Illumina MiSeq	515F-806R	Non Hispanic	White	3-12 months	9-12 months	9-12 months	Cesarean	Mixed feeding	Male	30579
0.222299	0.0331616	Planer	Illumina MiSeq	515F-806R	Non Hispanic	White	3-12 months	9-12 months	9-12 months	Cesarean	Mixed feeding	Female	28504
0.05439	0.615973	Planer	Illumina MiSeq	515F-806R	Non Hispanic	White	3-12 months	6-9 months	6-9 months	Vaginal	Mixed feeding	Female	23222
0.125542	0.308273	Planer	Illumina MiSeq	515F-806R	Non Hispanic	White	3-12 months	6-9 months	6-9 months	Vaginal	Mixed feeding	Female	25444
0.320632	0.0993739	Planer	Illumina MiSeq	515F-806R	Non Hispanic	White	3-12 months	3-6 months	3-4 months	Cesarean	Mixed feeding	Male	24841
0.395985	-0.272055	Planer	Illumina MiSeq	515F-806R	Non Hispanic	White	3-12 months	3-6 months	3-4 months	Cesarean	Mixed feeding	Female	33366
0.00813918	0.227264	Planer	Illumina MiSeq	515F-806R	Non Hispanic	White	6 weeks-3 months	6 weeks-3 months	6 weeks-3 months	Cesarean	Mixed feeding	Female	31507
0.254842	-0.219032	Planer	Illumina MiSeq	515F-806R	Non Hispanic	White	1-3 years	1-3 years	1-3 years	Cesarean	Mixed feeding	Female	34687
0.196647	-0.228085	Planer	Illumina MiSeq	515F-806R	Non Hispanic	White	1-3 years	1-3 years	1-3 years	Cesarean	Mixed feeding	Male	31489
0.244122	-0.160985	Planer	Illumina MiSeq	515F-806R	Non Hispanic	White	1-3 years	1-3 years	1-3 years	Cesarean	Mixed feeding	Female	33001
0.170773	-0.217947	Planer	Illumina MiSeq	515F-806R	Non Hispanic	White	1-3 years	1-3 years	1-3 years	Cesarean	Mixed feeding	Male	31822
0.251329	-0.271383	Planer	Illumina MiSeq	515F-806R	Non Hispanic	White	1-3 years	1-3 years	1-3 years	Cesarean	Mixed feeding	Female	16376
-0.00165026	-0.260234	Planer	Illumina MiSeq	515F-806R	Non Hispanic	White	1-3 years	1-3 years	1-3 years	Cesarean	Mixed feeding	Male	32806
0.0162357	0.401432	Planer	Illumina MiSeq	515F-806R	Non Hispanic	White	3-12 months	6-9 months	6-9 months	Cesarean	Mixed feeding	Female	25609
0.133667	-0.053607	Planer	Illumina MiSeq	515F-806R	Non Hispanic	Black	3-12 months	9-12 months	9-12 months	Cesarean	Formula fed	Male	30437
0.395477	0.238788	Planer	Illumina MiSeq	515F-806R	Non Hispanic	Black	3-12 months	9-12 months	9-12 months	Cesarean	Formula fed	Male	28075
0.214016	0.0898163	Planer	Illumina MiSeq	515F-806R	Non Hispanic	White	3-12 months	3-6 months	3-4 months	Cesarean	Mixed feeding	Female	27054
0.165369	-0.0464491	Planer	Illumina MiSeq	515F-806R	Non Hispanic	White	1-3 years	1-3 years	1-3 years	Vaginal	Formula fed	Male	31412
0.170638	-0.0374391	Planer	Illumina MiSeq	515F-806R	Non Hispanic	White	1-3 years	1-3 years	1-3 years	Vaginal	Formula fed	Female	28343
0.0793548	0.139852	Planer	Illumina MiSeq	515F-806R	Non Hispanic	White	3-12 months	9-12 months	9-12 months	Cesarean	Mixed feeding	Female	34195
0.0544912	0.197358	Planer	Illumina MiSeq	515F-806R	Non Hispanic	White	3-12 months	9-12 months	9-12 months	Cesarean	Mixed feeding	Female	31397
0.140886	0.0959645	Planer	Illumina MiSeq	515F-806R	Non Hispanic	White	3-12 months	3-6 months	4-6 months	Cesarean	Mixed feeding	Male	31352
0.408229	-0.216756	Planer	Illumina MiSeq	515F-806R	Non Hispanic	Black	3-12 months	9-12 months	9-12 months	Vaginal	Formula fed	Male	33422
0.316207	0.0728294	Planer	Illumina MiSeq	515F-806R	Non Hispanic	Black	1-6 weeks	1-6 weeks	1-6 weeks	Cesarean	Formula fed	Male	34154
0.176453	0.828783	Planer	Illumina MiSeq	515F-806R	Non Hispanic	Black	1-6 weeks	1-6 weeks	1-6 weeks	Cesarean	Formula fed	Male	29889
0.265969	-0.0157724	Planer	Illumina MiSeq	515F-806R	Non Hispanic	White	3-12 months	6-9 months	6-9 months	Vaginal	Mixed feeding	Male	26754
0.219999	-0.20633	Planer	Illumina MiSeq	515F-806R	Non Hispanic	White	1-3 years	1-3 years	1-3 years	Vaginal	Mixed feeding	Male	30760
0.390574	0.103389	Planer	Illumina MiSeq	515F-806R	Non Hispanic	White	3-12 months	6-9 months	6-9 months	Vaginal	Mixed feeding	Male	26334
0.219036	-0.159375	Planer	Illumina MiSeq	515F-806R	Non Hispanic	White	1-3 years	1-3 years	1-3 years	Vaginal	Mixed feeding	Male	26068
0.316563	-0.0847143	Planer	Illumina MiSeq	515F-806R	Non Hispanic	White	1-3 years	1-3 years	1-3 years	Cesarean	Mixed feeding	Female	26200
0.0963299	-0.23298	Planer	Illumina MiSeq	515F-806R	Non Hispanic	White	1-3 years	1-3 years	1-3 years	Cesarean	Mixed feeding	Male	29496
0.138045	0.12912	Planer	Illumina MiSeq	515F-806R	Non Hispanic	Black	3-12 months	3-6 months	4-6 months	Cesarean	Formula fed	Male	26407
0.373979	0.0529329	Planer	Illumina MiSeq	515F-806R	Non Hispanic	Black	6 weeks-3 months	6 weeks-3 months	6 weeks-3 months	Cesarean	Formula fed	Male	19258
0.0489493	-0.174927	Planer	Illumina MiSeq	515F-806R	Non Hispanic	Black	1-3 years	1-3 years	1-3 years	Vaginal	Formula fed	Male	30088
0.18968	-0.0976811	Planer	Illumina MiSeq	515F-806R	Non Hispanic	Black	1-3 years	1-3 years	1-3 years	Cesarean	Formula fed	Male	30926
-0.0677435	-0.0719507	Planer	Illumina MiSeq	515F-806R	Non Hispanic	White	1-3 years	1-3 years	1-3 years	Vaginal	Mixed feeding	Male	9565
-0.0764584	-0.0699299	Planer	Illumina MiSeq	515F-806R	Non Hispanic	White	1-3 years	1-3 years	1-3 years	Vaginal	Mixed feeding	Male	9062
-0.0998869	-0.100436	Planer	Illumina MiSeq	515F-806R	Non Hispanic	White	1-3 years	1-3 years	1-3 years	Vaginal	Mixed feeding	Male	10773
-0.0523828	-0.0404754	Planer	Illumina MiSeq	515F-806R	Non Hispanic	White	1-3 years	1-3 years	1-3 years	Vaginal	Mixed feeding	Male	12310
0.190263	-0.0149636	Planer	Illumina MiSeq	515F-806R	Non Hispanic	White	3-12 months	6-9 months	6-9 months	Cesarean	Mixed feeding	Male	23749
-0.0130804	0.480152	Planer	Illumina MiSeq	515F-806R	Non Hispanic	White	3-12 months	6-9 months	6-9 months	Cesarean	Mixed feeding	Female	23691
0.0843248	0.364613	Planer	Illumina MiSeq	515F-806R	Non Hispanic	White	3-12 months	6-9 months	6-9 months	Cesarean	Mixed feeding	Female	23865
-0.0296137	0.145041	Planer	Illumina MiSeq	515F-806R	Non Hispanic	White	3-12 months	6-9 months	6-9 months	Cesarean	Mixed feeding	Female	10563
[truncated: 769 more rows]
