# Supplementary material for: Human microbiome variation associated with race and ethnicity emerges as early as 3 months of age
Source: PLoS Biol. 2023 Aug 17;21(8):e3002230. doi: 10.1371/journal.pbio.3002230 (PMC10434942; doi:10.1371/journal.pbio.3002230)
Supplement: S3 Data — (XLSX) [file pbio.3002230.s042.xlsx]

## Sheet: unweighted_mds_full
S3 Data. MDS1 and MDS2 values for weighted UniFrac distances along with metadata shown in Figures S1-S9 and S13.
MDS1	MDS2	Study	Sequencing	Primer_set	Ethnicity	Race	Host_age_cat	Host_age_cat2	Host_age_cat3	host_del_route	Breastfeeding	host_sex	forward sequence count
-0.125612	-0.133299	Kim	Illumina MiSeq	515F-806R	Non Hispanic	White	6-12 years	6-12 years	6-12 years	NA	NA	Male	125830
-0.112251	-0.182064	Kim	Illumina MiSeq	515F-806R	Non Hispanic	White	6-12 years	6-12 years	6-12 years	NA	NA	Male	131934
-0.122556	-0.140306	Kim	Illumina MiSeq	515F-806R	Non Hispanic	White	6-12 years	6-12 years	6-12 years	NA	NA	Female	91330
-0.112023	-0.153406	Kim	Illumina MiSeq	515F-806R	Non Hispanic	White	6-12 years	6-12 years	6-12 years	NA	NA	Female	135885
-0.122075	-0.125145	Kim	Illumina MiSeq	515F-806R	Non Hispanic	White	6-12 years	6-12 years	6-12 years	NA	NA	Female	122901
-0.137776	-0.0674222	Kim	Illumina MiSeq	515F-806R	Non Hispanic	White	NA	NA	NA	NA	NA	Female	135459
-0.122135	-0.131746	Kim	Illumina MiSeq	515F-806R	Non Hispanic	White	6-12 years	6-12 years	6-12 years	NA	NA	Male	105884
-0.106033	-0.173352	Kim	Illumina MiSeq	515F-806R	Non Hispanic	White	NA	NA	NA	NA	NA	Male	133013
-0.12686	-0.129413	Kim	Illumina MiSeq	515F-806R	Non Hispanic	White	6-12 years	6-12 years	6-12 years	NA	NA	Female	71872
-0.113528	-0.0933296	Kim	Illumina MiSeq	515F-806R	Non Hispanic	White	6-12 years	6-12 years	6-12 years	NA	NA	Male	75649
-0.13274	-0.10045	Kim	Illumina MiSeq	515F-806R	Non Hispanic	White	NA	NA	NA	NA	NA	Female	158832
-0.143644	-0.101552	Kim	Illumina MiSeq	515F-806R	Non Hispanic	White	NA	NA	NA	NA	NA	Male	135306
-0.128815	-0.107777	Kim	Illumina MiSeq	515F-806R	Non Hispanic	White	NA	NA	NA	NA	NA	Female	121437
-0.130735	-0.133156	Kim	Illumina MiSeq	515F-806R	Non Hispanic	White	6-12 years	6-12 years	6-12 years	NA	NA	Male	111500
-0.135949	-0.0600669	Kim	Illumina MiSeq	515F-806R	Non Hispanic	White	6-12 years	6-12 years	6-12 years	NA	NA	Male	111291
-0.156409	-0.0707987	Kim	Illumina MiSeq	515F-806R	Non Hispanic	White	6-12 years	6-12 years	6-12 years	NA	NA	Male	19742
-0.123696	-0.12975	Kim	Illumina MiSeq	515F-806R	Non Hispanic	White	6-12 years	6-12 years	6-12 years	NA	NA	Male	123104
-0.119035	-0.144677	Kim	Illumina MiSeq	515F-806R	Non Hispanic	White	6-12 years	6-12 years	6-12 years	NA	NA	Female	76885
-0.114081	-0.114897	Kim	Illumina MiSeq	515F-806R	Non Hispanic	White	6-12 years	6-12 years	6-12 years	NA	NA	Female	110647
-0.135003	-0.121774	Kim	Illumina MiSeq	515F-806R	Non Hispanic	White	NA	NA	NA	NA	NA	Male	119877
-0.102801	-0.168796	Kim	Illumina MiSeq	515F-806R	Hispanic	White	6-12 years	6-12 years	6-12 years	NA	NA	Male	100437
-0.124735	-0.13215	Kim	Illumina MiSeq	515F-806R	Hispanic	White	NA	NA	NA	NA	NA	Male	110960
-0.136058	-0.123144	Kim	Illumina MiSeq	515F-806R	Non Hispanic	White	6-12 years	6-12 years	6-12 years	NA	NA	Male	87205
-0.112415	-0.161064	Kim	Illumina MiSeq	515F-806R	Hispanic	White	NA	NA	NA	NA	NA	Male	118180
-0.124676	-0.0702687	Kim	Illumina MiSeq	515F-806R	Hispanic	White	6-12 years	6-12 years	6-12 years	NA	NA	Female	193565
-0.128467	-0.101457	Kim	Illumina MiSeq	515F-806R	Hispanic	White	6-12 years	6-12 years	6-12 years	NA	NA	Female	190702
-0.128712	-0.119776	Kim	Illumina MiSeq	515F-806R	Non Hispanic	White	NA	NA	NA	NA	NA	Male	199553
-0.111872	-0.146277	Kim	Illumina MiSeq	515F-806R	Non Hispanic	White	6-12 years	6-12 years	6-12 years	NA	NA	Female	197056
-0.148401	-0.077695	Kim	Illumina MiSeq	515F-806R	Hispanic	White	NA	NA	NA	NA	NA	Female	177638
-0.127929	-0.115187	Kim	Illumina MiSeq	515F-806R	Non Hispanic	White	6-12 years	6-12 years	6-12 years	NA	NA	Male	172478
-0.139563	-0.136292	Kim	Illumina MiSeq	515F-806R	Non Hispanic	White	6-12 years	6-12 years	6-12 years	NA	NA	Male	138279
-0.128854	-0.0807168	Kim	Illumina MiSeq	515F-806R	Non Hispanic	Black	NA	NA	NA	NA	NA	Male	186058
-0.179099	-0.107486	Kim	Illumina MiSeq	515F-806R	Non Hispanic	Asian/Pacific Islander	6-12 years	6-12 years	6-12 years	NA	NA	Male	171587
-0.147207	-0.0619872	Kim	Illumina MiSeq	515F-806R	Hispanic	White	6-12 years	6-12 years	6-12 years	NA	NA	Female	183635
-0.123901	-0.0780952	Kim	Illumina MiSeq	515F-806R	Hispanic	White	6-12 years	6-12 years	6-12 years	NA	NA	Female	207980
-0.134511	-0.113158	Kim	Illumina MiSeq	515F-806R	Non Hispanic	White	6-12 years	6-12 years	6-12 years	NA	NA	Male	187507
-0.158391	-0.0279173	Herman	Roche-454	515F-806R	Hispanic	White	6-12 years	6-12 years	6-12 years	NA	Exclusively breastfed	Female	11737
-0.135433	-0.0413433	Herman	Roche-454	515F-806R	Hispanic	White	6-12 years	6-12 years	6-12 years	NA	Exclusively breastfed	Female	14756
-0.184703	-0.024978	Herman	Roche-454	515F-806R	Hispanic	White	6-12 years	6-12 years	6-12 years	NA	Exclusively breastfed	Female	11085
-0.127388	-0.0698042	Herman	Roche-454	515F-806R	Hispanic	White	3-6 years	3-6 years	3-6 years	NA	Exclusively breastfed	Male	97250
-0.10815	-0.120848	Herman	Roche-454	515F-806R	Hispanic	White	3-6 years	3-6 years	3-6 years	NA	Exclusively breastfed	Male	11702
-0.139705	-0.080677	Herman	Roche-454	515F-806R	Hispanic	White	6-12 years	6-12 years	6-12 years	NA	Exclusively breastfed	Female	16910
-0.102641	-0.100147	Herman	Roche-454	515F-806R	Hispanic	White	6-12 years	6-12 years	6-12 years	NA	Exclusively breastfed	Female	14790
-0.112675	-0.168481	Herman	Roche-454	515F-806R	Hispanic	White	6-12 years	6-12 years	6-12 years	NA	Exclusively breastfed	Female	12098
-0.121962	-0.144463	Herman	Roche-454	515F-806R	Hispanic	White	3-6 years	3-6 years	3-6 years	NA	Formula fed	Male	8087
-0.0808598	-0.175809	Herman	Roche-454	515F-806R	Hispanic	White	3-6 years	3-6 years	3-6 years	NA	Formula fed	Male	8820
-0.0964876	-0.194766	Herman	Roche-454	515F-806R	Hispanic	White	3-6 years	3-6 years	3-6 years	NA	Formula fed	Male	10021
-0.100766	-0.130166	Herman	Roche-454	515F-806R	Hispanic	White	6-12 years	6-12 years	6-12 years	NA	Formula fed	Male	12775
-0.141321	-0.134947	Herman	Roche-454	515F-806R	Hispanic	White	6-12 years	6-12 years	6-12 years	NA	Formula fed	Male	12268
-0.118327	-0.136641	Herman	Roche-454	515F-806R	Hispanic	White	6-12 years	6-12 years	6-12 years	NA	Formula fed	Male	23151
-0.140769	-0.100267	Herman	Roche-454	515F-806R	Non Hispanic	White	3-6 years	3-6 years	3-6 years	NA	Exclusively breastfed	Female	14241
-0.133849	-0.149527	Herman	Roche-454	515F-806R	Hispanic	White	3-6 years	3-6 years	3-6 years	NA	Formula fed	Male	21137
-0.146072	-0.0286377	Herman	Roche-454	515F-806R	Non Hispanic	Asian/Pacific Islander	3-6 years	3-6 years	3-6 years	NA	Exclusively breastfed	Female	13370
-0.110802	-0.0744841	Herman	Roche-454	515F-806R	Non Hispanic	Asian/Pacific Islander	3-6 years	3-6 years	3-6 years	NA	Exclusively breastfed	Female	19900
-0.155558	-0.0552905	Herman	Roche-454	515F-806R	Non Hispanic	Asian/Pacific Islander	3-6 years	3-6 years	3-6 years	NA	Exclusively breastfed	Female	17632
-0.17289	-0.0785288	Herman	Roche-454	515F-806R	Hispanic	White	3-6 years	3-6 years	3-6 years	NA	Exclusively breastfed	Female	8858
-0.151101	-0.0983055	Herman	Roche-454	515F-806R	Hispanic	White	3-6 years	3-6 years	3-6 years	NA	Exclusively breastfed	Female	8249
-0.152767	-0.0206966	Herman	Roche-454	515F-806R	Non Hispanic	White	1-3 years	1-3 years	1-3 years	NA	Exclusively breastfed	Male	9900
-0.159278	-0.0272563	Herman	Roche-454	515F-806R	Non Hispanic	White	1-3 years	1-3 years	1-3 years	NA	Exclusively breastfed	Male	14864
-0.149542	-0.0255043	Herman	Roche-454	515F-806R	Non Hispanic	White	1-3 years	1-3 years	1-3 years	NA	Exclusively breastfed	Male	13123
-0.142208	-0.0572024	Herman	Roche-454	515F-806R	Non Hispanic	White	3-6 years	3-6 years	3-6 years	NA	Exclusively breastfed	Male	13806
-0.151182	-0.0390087	Herman	Roche-454	515F-806R	Non Hispanic	White	3-6 years	3-6 years	3-6 years	NA	Exclusively breastfed	Male	8648
-0.152479	-0.0391057	Herman	Roche-454	515F-806R	Non Hispanic	White	3-6 years	3-6 years	3-6 years	NA	Exclusively breastfed	Male	8649
-0.091332	-0.18308	Herman	Roche-454	515F-806R	Non Hispanic	Asian/Pacific Islander	3-6 years	3-6 years	3-6 years	NA	Formula fed	Female	16082
-0.0904088	-0.190331	Herman	Roche-454	515F-806R	Non Hispanic	Asian/Pacific Islander	3-6 years	3-6 years	3-6 years	NA	Formula fed	Female	15773
-0.0955816	-0.225238	Herman	Roche-454	515F-806R	Non Hispanic	Asian/Pacific Islander	3-6 years	3-6 years	3-6 years	NA	Formula fed	Female	12855
-0.128664	-0.0610065	Herman	Roche-454	515F-806R	Hispanic	White	1-3 years	1-3 years	1-3 years	NA	Formula fed	Male	19370
-0.0651607	-0.162677	Herman	Roche-454	515F-806R	Hispanic	White	3-6 years	3-6 years	3-6 years	NA	Exclusively breastfed	Female	13131
-0.102666	-0.195049	Herman	Roche-454	515F-806R	Hispanic	White	3-6 years	3-6 years	3-6 years	NA	Exclusively breastfed	Female	12208
-0.116603	-0.161204	Herman	Roche-454	515F-806R	Hispanic	White	3-6 years	3-6 years	3-6 years	NA	Exclusively breastfed	Female	12654
-0.147129	-0.0431218	Herman	Roche-454	515F-806R	Hispanic	White	1-3 years	1-3 years	1-3 years	NA	Exclusively breastfed	Male	22251
-0.142445	-0.0619081	Herman	Roche-454	515F-806R	Non Hispanic	White	3-6 years	3-6 years	3-6 years	NA	Exclusively breastfed	Male	10475
-0.139186	-0.070237	Herman	Roche-454	515F-806R	Non Hispanic	White	3-6 years	3-6 years	3-6 years	NA	Exclusively breastfed	Male	13790
-0.14403	-0.0897103	Herman	Roche-454	515F-806R	Non Hispanic	White	3-6 years	3-6 years	3-6 years	NA	Exclusively breastfed	Male	12310
-0.139983	-0.0871076	Herman	Roche-454	515F-806R	Hispanic	White	3-6 years	3-6 years	3-6 years	NA	Exclusively breastfed	Female	11992
-0.143749	-0.0799351	Herman	Roche-454	515F-806R	Hispanic	White	3-6 years	3-6 years	3-6 years	NA	Exclusively breastfed	Female	10278
-0.142775	-0.0926339	Herman	Roche-454	515F-806R	Hispanic	White	3-6 years	3-6 years	3-6 years	NA	Exclusively breastfed	Female	11041
-0.105338	-0.11493	Herman	Roche-454	515F-806R	Hispanic	White	6-12 years	6-12 years	6-12 years	NA	Exclusively breastfed	Female	18662
-0.0903386	-0.212647	Herman	Roche-454	515F-806R	Hispanic	White	6-12 years	6-12 years	6-12 years	NA	Exclusively breastfed	Female	15779
-0.110352	-0.226603	Herman	Roche-454	515F-806R	Hispanic	White	6-12 years	6-12 years	6-12 years	NA	Exclusively breastfed	Female	15648
-0.102105	-0.182045	Herman	Roche-454	515F-806R	Hispanic	White	1-3 years	1-3 years	1-3 years	NA	Formula fed	Female	13419
-0.0902466	-0.217363	Herman	Roche-454	515F-806R	Hispanic	White	1-3 years	1-3 years	1-3 years	NA	Formula fed	Female	13020
-0.0852983	-0.141907	Herman	Roche-454	515F-806R	Hispanic	White	1-3 years	1-3 years	1-3 years	NA	Formula fed	Female	11126
-0.126244	-0.0684589	Herman	Roche-454	515F-806R	Non Hispanic	White	3-6 years	3-6 years	3-6 years	NA	Exclusively breastfed	Female	12815
-0.0999953	-0.0829743	Herman	Roche-454	515F-806R	Non Hispanic	White	3-6 years	3-6 years	3-6 years	NA	Exclusively breastfed	Female	12235
-0.103787	-0.104213	Herman	Roche-454	515F-806R	Hispanic	White	3-6 years	3-6 years	3-6 years	NA	Exclusively breastfed	Male	10955
-0.182038	-0.082371	Herman	Roche-454	515F-806R	Hispanic	White	3-6 years	3-6 years	3-6 years	NA	Exclusively breastfed	Male	7259
-0.154371	-0.0521051	Herman	Roche-454	515F-806R	Hispanic	White	3-6 years	3-6 years	3-6 years	NA	Exclusively breastfed	Male	10329
-0.000333079	-0.325905	Herman	Roche-454	515F-806R	Hispanic	White	3-6 years	3-6 years	3-6 years	NA	Exclusively breastfed	Female	9459
-0.156463	-0.0400647	Herman	Roche-454	515F-806R	Hispanic	White	3-6 years	3-6 years	3-6 years	NA	Exclusively breastfed	Female	10444
-0.14131	-0.0730922	Herman	Roche-454	515F-806R	Hispanic	White	3-6 years	3-6 years	3-6 years	NA	Exclusively breastfed	Female	9453
-0.0934025	-0.190416	Herman	Roche-454	515F-806R	Hispanic	White	3-6 years	3-6 years	3-6 years	NA	Exclusively breastfed	Male	10261
-0.148801	-0.0632594	Herman	Roche-454	515F-806R	Hispanic	White	3-6 years	3-6 years	3-6 years	NA	Exclusively breastfed	Male	12556
-0.165374	-0.0796817	Herman	Roche-454	515F-806R	Hispanic	White	3-6 years	3-6 years	3-6 years	NA	Exclusively breastfed	Male	12387
-0.111668	-0.0675076	Herman	Roche-454	515F-806R	Non Hispanic	White	3-6 years	3-6 years	3-6 years	NA	Exclusively breastfed	Male	11879
-0.122352	-0.0871292	Herman	Roche-454	515F-806R	Non Hispanic	White	3-6 years	3-6 years	3-6 years	NA	Exclusively breastfed	Male	12132
-0.118815	-0.0818153	Herman	Roche-454	515F-806R	Non Hispanic	White	3-6 years	3-6 years	3-6 years	NA	Exclusively breastfed	Male	19009
-0.125559	-0.142505	Herman	Roche-454	515F-806R	Non Hispanic	White	3-6 years	3-6 years	3-6 years	NA	Exclusively breastfed	Female	11610
-0.101878	-0.131197	Herman	Roche-454	515F-806R	Non Hispanic	White	3-6 years	3-6 years	3-6 years	NA	Exclusively breastfed	Female	14293
-0.123721	-0.0578598	Herman	Roche-454	515F-806R	Non Hispanic	White	3-6 years	3-6 years	3-6 years	NA	Exclusively breastfed	Female	11204
-0.104743	-0.163302	Herman	Roche-454	515F-806R	Non Hispanic	White	3-6 years	3-6 years	3-6 years	NA	Exclusively breastfed	Female	16228
-0.0982481	-0.151513	Herman	Roche-454	515F-806R	Non Hispanic	White	3-6 years	3-6 years	3-6 years	NA	Exclusively breastfed	Female	22285
-0.124884	-0.136517	Herman	Roche-454	515F-806R	Non Hispanic	White	3-6 years	3-6 years	3-6 years	NA	Exclusively breastfed	Female	13455
-0.143344	-0.051285	Herman	Roche-454	515F-806R	Non Hispanic	White	1-3 years	1-3 years	1-3 years	NA	Exclusively breastfed	Female	9727
-0.156238	-0.0553363	Herman	Roche-454	515F-806R	Non Hispanic	White	1-3 years	1-3 years	1-3 years	NA	Exclusively breastfed	Female	13706
-0.143625	-0.0465578	Herman	Roche-454	515F-806R	Non Hispanic	White	1-3 years	1-3 years	1-3 years	NA	Exclusively breastfed	Female	7952
-0.0886436	-0.164832	Herman	Roche-454	515F-806R	Hispanic	White	3-6 years	3-6 years	3-6 years	NA	Exclusively breastfed	Female	10862
-0.0956363	-0.150544	Herman	Roche-454	515F-806R	Hispanic	White	3-6 years	3-6 years	3-6 years	NA	Exclusively breastfed	Female	8890
-0.160478	-0.116913	Herman	Roche-454	515F-806R	Hispanic	White	3-6 years	3-6 years	3-6 years	NA	Exclusively breastfed	Female	13217
-0.0662584	-0.203437	Herman	Roche-454	515F-806R	Hispanic	White	6-12 years	6-12 years	6-12 years	NA	Exclusively breastfed	Male	18041
-0.0848017	-0.165007	Herman	Roche-454	515F-806R	Hispanic	White	6-12 years	6-12 years	6-12 years	NA	Exclusively breastfed	Male	21555
-0.0830325	-0.173521	Herman	Roche-454	515F-806R	Hispanic	White	6-12 years	6-12 years	6-12 years	NA	Exclusively breastfed	Male	25251
-0.0781294	-0.150459	Herman	Roche-454	515F-806R	Hispanic	White	6-12 years	6-12 years	6-12 years	NA	Exclusively breastfed	Female	9842
-0.0865068	-0.20266	Herman	Roche-454	515F-806R	Hispanic	White	6-12 years	6-12 years	6-12 years	NA	Exclusively breastfed	Female	15623
-0.118854	-0.0963161	Herman	Roche-454	515F-806R	Hispanic	White	6-12 years	6-12 years	6-12 years	NA	Exclusively breastfed	Female	14256
-0.144322	-0.0599745	Herman	Roche-454	515F-806R	Non Hispanic	White	3-6 years	3-6 years	3-6 years	NA	Exclusively breastfed	Female	16667
-0.151605	-0.068212	Herman	Roche-454	515F-806R	Non Hispanic	White	3-6 years	3-6 years	3-6 years	NA	Exclusively breastfed	Female	9854
-0.138758	-0.0543434	Herman	Roche-454	515F-806R	Non Hispanic	White	3-6 years	3-6 years	3-6 years	NA	Exclusively breastfed	Female	12811
-0.128598	-0.0862433	Herman	Roche-454	515F-806R	Hispanic	White	3-6 years	3-6 years	3-6 years	NA	Exclusively breastfed	Female	10421
-0.108581	-0.0904967	Herman	Roche-454	515F-806R	Hispanic	White	3-6 years	3-6 years	3-6 years	NA	Formula fed	Female	18183
-0.104432	-0.114856	Herman	Roche-454	515F-806R	Hispanic	White	6-12 years	6-12 years	6-12 years	NA	Formula fed	Male	22170
-0.119574	-0.198256	Herman	Roche-454	515F-806R	Hispanic	White	1-3 years	1-3 years	1-3 years	NA	Exclusively breastfed	Male	12198
-0.120861	-0.199051	Herman	Roche-454	515F-806R	Hispanic	White	1-3 years	1-3 years	1-3 years	NA	Exclusively breastfed	Male	13785
-0.168137	-0.0276231	Herman	Roche-454	515F-806R	Hispanic	White	1-3 years	1-3 years	1-3 years	NA	Exclusively breastfed	Male	19259
-0.133687	-0.131174	Herman	Roche-454	515F-806R	Hispanic	White	1-3 years	1-3 years	1-3 years	NA	Exclusively breastfed	Female	11354
-0.0764425	-0.187363	Herman	Roche-454	515F-806R	Hispanic	White	1-3 years	1-3 years	1-3 years	NA	Exclusively breastfed	Female	13859
-0.174838	-0.148113	Herman	Roche-454	515F-806R	Hispanic	White	1-3 years	1-3 years	1-3 years	NA	Exclusively breastfed	Female	12348
-0.131303	-0.131046	Herman	Roche-454	515F-806R	Hispanic	White	3-6 years	3-6 years	3-6 years	NA	Exclusively breastfed	Female	17555
-0.125596	-0.0938374	Herman	Roche-454	515F-806R	Hispanic	White	3-6 years	3-6 years	3-6 years	NA	Exclusively breastfed	Female	25853
-0.119832	-0.144685	Herman	Roche-454	515F-806R	Hispanic	White	3-6 years	3-6 years	3-6 years	NA	Exclusively breastfed	Female	20954
-0.0828422	-0.147936	Herman	Roche-454	515F-806R	Hispanic	White	3-6 years	3-6 years	3-6 years	NA	Exclusively breastfed	Female	13426
-0.0912119	-0.188068	Herman	Roche-454	515F-806R	Hispanic	White	3-6 years	3-6 years	3-6 years	NA	Exclusively breastfed	Female	12899
-0.102419	-0.133291	Herman	Roche-454	515F-806R	Hispanic	White	3-6 years	3-6 years	3-6 years	NA	Exclusively breastfed	Female	12442
-0.0859078	-0.14725	Herman	Roche-454	515F-806R	Non Hispanic	Asian/Pacific Islander	1-3 years	1-3 years	1-3 years	NA	Exclusively breastfed	Male	24824
-0.074731	-0.175615	Herman	Roche-454	515F-806R	Non Hispanic	Asian/Pacific Islander	1-3 years	1-3 years	1-3 years	NA	Exclusively breastfed	Male	16021
-0.0824674	-0.13722	Herman	Roche-454	515F-806R	Non Hispanic	Asian/Pacific Islander	1-3 years	1-3 years	1-3 years	NA	Exclusively breastfed	Male	33931
-0.194826	-0.0914654	Herman	Roche-454	515F-806R	Non Hispanic	Asian/Pacific Islander	3-6 years	3-6 years	3-6 years	NA	Exclusively breastfed	Female	12049
-0.128332	-0.226085	Herman	Roche-454	515F-806R	Non Hispanic	Asian/Pacific Islander	3-6 years	3-6 years	3-6 years	NA	Exclusively breastfed	Female	14254
-0.133867	-0.121859	Herman	Roche-454	515F-806R	Non Hispanic	Asian/Pacific Islander	3-6 years	3-6 years	3-6 years	NA	Exclusively breastfed	Female	16958
-0.160094	-0.0454619	Herman	Roche-454	515F-806R	Non Hispanic	Asian/Pacific Islander	3-6 years	3-6 years	3-6 years	NA	Exclusively breastfed	Male	10567
-0.170675	-0.122564	Herman	Roche-454	515F-806R	Non Hispanic	Asian/Pacific Islander	3-6 years	3-6 years	3-6 years	NA	Exclusively breastfed	Male	11430
-0.150924	-0.0683645	Herman	Roche-454	515F-806R	Non Hispanic	Asian/Pacific Islander	3-6 years	3-6 years	3-6 years	NA	Exclusively breastfed	Male	11554
-0.0901336	-0.134166	Herman	Roche-454	515F-806R	Non Hispanic	Asian/Pacific Islander	3-6 years	3-6 years	3-6 years	NA	Exclusively breastfed	Female	14358
-0.147142	-0.0643	Herman	Roche-454	515F-806R	Non Hispanic	Asian/Pacific Islander	1-3 years	1-3 years	1-3 years	NA	Exclusively breastfed	Female	14022
-0.14413	-0.0347602	Herman	Roche-454	515F-806R	Non Hispanic	Asian/Pacific Islander	1-3 years	1-3 years	1-3 years	NA	Exclusively breastfed	Female	12419
-0.167556	-0.060888	Herman	Roche-454	515F-806R	Non Hispanic	Asian/Pacific Islander	1-3 years	1-3 years	1-3 years	NA	Exclusively breastfed	Female	19836
-0.149961	-0.0577481	Herman	Roche-454	515F-806R	Hispanic	White	3-6 years	3-6 years	3-6 years	NA	Exclusively breastfed	Female	13429
-0.137147	-0.0886066	Herman	Roche-454	515F-806R	Hispanic	White	3-6 years	3-6 years	3-6 years	NA	Exclusively breastfed	Female	12867
-0.131038	-0.0859806	Herman	Roche-454	515F-806R	Hispanic	White	3-6 years	3-6 years	3-6 years	NA	Exclusively breastfed	Female	15081
-0.154722	-0.084747	Herman	Roche-454	515F-806R	Non Hispanic	White	1-3 years	1-3 years	1-3 years	NA	Exclusively breastfed	Female	14489
-0.132116	-0.063174	Herman	Roche-454	515F-806R	Non Hispanic	White	1-3 years	1-3 years	1-3 years	NA	Exclusively breastfed	Female	19596
-0.135678	-0.089759	Herman	Roche-454	515F-806R	Non Hispanic	White	1-3 years	1-3 years	1-3 years	NA	Exclusively breastfed	Female	13609
-0.128447	-0.0860381	Herman	Roche-454	515F-806R	Non Hispanic	Black	3-6 years	3-6 years	3-6 years	NA	Exclusively breastfed	Male	11653
-0.136889	-0.105303	Herman	Roche-454	515F-806R	Non Hispanic	Black	3-6 years	3-6 years	3-6 years	NA	Exclusively breastfed	Male	11873
-0.151148	-0.120739	Herman	Roche-454	515F-806R	Non Hispanic	Black	3-6 years	3-6 years	3-6 years	NA	Exclusively breastfed	Male	9557
-0.156904	-0.101913	Herman	Roche-454	515F-806R	Hispanic	White	3-6 years	3-6 years	3-6 years	NA	Formula fed	Male	15230
-0.133798	-0.0839368	Herman	Roche-454	515F-806R	Hispanic	White	3-6 years	3-6 years	3-6 years	NA	Formula fed	Male	10975
-0.145678	-0.0776133	Herman	Roche-454	515F-806R	Hispanic	White	3-6 years	3-6 years	3-6 years	NA	Formula fed	Male	7610
-0.139212	-0.0830572	Herman	Roche-454	515F-806R	Hispanic	White	3-6 years	3-6 years	3-6 years	NA	Formula fed	Female	12685
-0.127529	-0.101438	Herman	Roche-454	515F-806R	Hispanic	White	3-6 years	3-6 years	3-6 years	NA	Formula fed	Female	13521
-0.130532	-0.0757261	Herman	Roche-454	515F-806R	Hispanic	White	3-6 years	3-6 years	3-6 years	NA	Formula fed	Female	17260
-0.135569	-0.21478	Herman	Roche-454	515F-806R	Non Hispanic	Black	6-12 years	6-12 years	6-12 years	NA	Exclusively breastfed	Female	27295
-0.167699	-0.18852	Herman	Roche-454	515F-806R	Non Hispanic	Black	6-12 years	6-12 years	6-12 years	NA	Exclusively breastfed	Female	30845
-0.144618	-0.148582	Herman	Roche-454	515F-806R	Non Hispanic	Black	6-12 years	6-12 years	6-12 years	NA	Exclusively breastfed	Female	13949
-0.109831	-0.106706	Herman	Roche-454	515F-806R	Hispanic	White	3-6 years	3-6 years	3-6 years	NA	Formula fed	Male	10351
-0.109639	-0.129682	Herman	Roche-454	515F-806R	Hispanic	White	3-6 years	3-6 years	3-6 years	NA	Formula fed	Male	17873
-0.119415	-0.0785085	Herman	Roche-454	515F-806R	Hispanic	White	1-3 years	1-3 years	1-3 years	NA	Formula fed	Male	18536
-0.135381	-0.126803	Herman	Roche-454	515F-806R	Hispanic	White	1-3 years	1-3 years	1-3 years	NA	Formula fed	Male	13704
-0.0753795	-0.199396	Herman	Roche-454	515F-806R	Hispanic	White	1-3 years	1-3 years	1-3 years	NA	Formula fed	Male	15161
-0.0679754	-0.153127	Herman	Roche-454	515F-806R	Hispanic	White	3-6 years	3-6 years	3-6 years	NA	Formula fed	Female	16773
-0.099592	-0.173134	Herman	Roche-454	515F-806R	Hispanic	White	3-6 years	3-6 years	3-6 years	NA	Formula fed	Female	18573
-0.0915456	-0.15601	Herman	Roche-454	515F-806R	Hispanic	White	3-6 years	3-6 years	3-6 years	NA	Formula fed	Female	22151
-0.0937354	-0.195853	Herman	Roche-454	515F-806R	Hispanic	White	6-12 years	6-12 years	6-12 years	NA	Exclusively breastfed	Male	22508
-0.102812	-0.189927	Herman	Roche-454	515F-806R	Hispanic	White	6-12 years	6-12 years	6-12 years	NA	Exclusively breastfed	Male	16794
-0.0791695	-0.239732	Herman	Roche-454	515F-806R	Hispanic	White	6-12 years	6-12 years	6-12 years	NA	Exclusively breastfed	Male	13551
-0.185572	-0.0345414	Herman	Roche-454	515F-806R	Non Hispanic	Asian/Pacific Islander	1-3 years	1-3 years	1-3 years	NA	Formula fed	Female	11132
0.0527919	-0.404655	Herman	Roche-454	515F-806R	Non Hispanic	Asian/Pacific Islander	1-3 years	1-3 years	1-3 years	NA	Formula fed	Female	20773
-0.141153	-0.0431588	Herman	Roche-454	515F-806R	Non Hispanic	Asian/Pacific Islander	1-3 years	1-3 years	1-3 years	NA	Formula fed	Female	12203
-0.0853017	-0.143145	Herman	Roche-454	515F-806R	Non Hispanic	White	NA	NA	NA	NA	Exclusively breastfed	Female	16017
-0.0933536	-0.170798	Herman	Roche-454	515F-806R	Non Hispanic	White	NA	NA	NA	NA	Exclusively breastfed	Female	16773
-0.0757527	-0.165599	Herman	Roche-454	515F-806R	Non Hispanic	White	NA	NA	NA	NA	Exclusively breastfed	Female	15048
-0.136161	-0.151106	Herman	Roche-454	515F-806R	Hispanic	White	3-6 years	3-6 years	3-6 years	NA	Formula fed	Male	9095
-0.147676	-0.141795	Herman	Roche-454	515F-806R	Hispanic	White	3-6 years	3-6 years	3-6 years	NA	Formula fed	Male	13852
-0.15974	-0.120889	Herman	Roche-454	515F-806R	Hispanic	White	3-6 years	3-6 years	3-6 years	NA	Formula fed	Male	13587
-0.152317	-0.0427585	Herman	Roche-454	515F-806R	Hispanic	White	3-6 years	3-6 years	3-6 years	NA	Exclusively breastfed	Female	16854
-0.120179	-0.162439	Herman	Roche-454	515F-806R	Hispanic	White	3-6 years	3-6 years	3-6 years	NA	Exclusively breastfed	Female	18633
-0.154105	-0.0346328	Herman	Roche-454	515F-806R	Hispanic	White	3-6 years	3-6 years	3-6 years	NA	Exclusively breastfed	Female	10546
-0.133055	-0.062317	Herman	Roche-454	515F-806R	Hispanic	White	3-6 years	3-6 years	3-6 years	NA	Exclusively breastfed	Female	13151
-0.118481	-0.110308	Herman	Roche-454	515F-806R	Hispanic	White	3-6 years	3-6 years	3-6 years	NA	Formula fed	Female	18273
-0.0774197	-0.211531	Herman	Roche-454	515F-806R	Hispanic	White	3-6 years	3-6 years	3-6 years	NA	Formula fed	Female	15124
-0.166232	-0.0984446	Herman	Roche-454	515F-806R	Hispanic	White	3-6 years	3-6 years	3-6 years	NA	Formula fed	Female	7156
-0.141864	-0.0521687	Herman	Roche-454	515F-806R	Non Hispanic	White	1-3 years	1-3 years	1-3 years	NA	Exclusively breastfed	Female	10511
-0.166318	-0.0578528	Herman	Roche-454	515F-806R	Non Hispanic	White	1-3 years	1-3 years	1-3 years	NA	Exclusively breastfed	Female	7547
-0.170756	-0.0917319	Herman	Roche-454	515F-806R	Non Hispanic	White	1-3 years	1-3 years	1-3 years	NA	Exclusively breastfed	Female	12757
-0.162977	-0.0279065	Herman	Roche-454	515F-806R	Non Hispanic	White	1-3 years	1-3 years	1-3 years	NA	Exclusively breastfed	Male	17930
-0.182586	-0.0535468	Herman	Roche-454	515F-806R	Non Hispanic	White	1-3 years	1-3 years	1-3 years	NA	Exclusively breastfed	Male	12854
-0.179598	-0.060503	Herman	Roche-454	515F-806R	Non Hispanic	White	1-3 years	1-3 years	1-3 years	NA	Exclusively breastfed	Male	16360
-0.126827	-0.0971492	Herman	Roche-454	515F-806R	Non Hispanic	White	1-3 years	1-3 years	1-3 years	NA	Exclusively breastfed	Female	51412
-0.0699657	-0.143742	Herman	Roche-454	515F-806R	Non Hispanic	White	1-3 years	1-3 years	1-3 years	NA	Exclusively breastfed	Female	8844
-0.133084	-0.093575	Herman	Roche-454	515F-806R	Non Hispanic	White	1-3 years	1-3 years	1-3 years	NA	Exclusively breastfed	Female	11680
-0.128328	-0.0774823	Herman	Roche-454	515F-806R	Non Hispanic	White	6-12 years	6-12 years	6-12 years	NA	Exclusively breastfed	Female	12874
-0.144355	-0.113012	Herman	Roche-454	515F-806R	Non Hispanic	White	6-12 years	6-12 years	6-12 years	NA	Exclusively breastfed	Female	6957
-0.145769	-0.0608568	Herman	Roche-454	515F-806R	Non Hispanic	White	6-12 years	6-12 years	6-12 years	NA	Exclusively breastfed	Female	6441
-0.136712	-0.0691415	Herman	Roche-454	515F-806R	Hispanic	White	3-6 years	3-6 years	3-6 years	NA	Formula fed	Male	9590
-0.143012	-0.0782416	Herman	Roche-454	515F-806R	Hispanic	White	3-6 years	3-6 years	3-6 years	NA	Formula fed	Male	12562
-0.133295	-0.0619842	Herman	Roche-454	515F-806R	Hispanic	White	3-6 years	3-6 years	3-6 years	NA	Formula fed	Male	14542
-0.115309	-0.0727538	Herman	Roche-454	515F-806R	Hispanic	White	3-6 years	3-6 years	3-6 years	NA	Exclusively breastfed	Male	15867
-0.103059	-0.139651	Herman	Roche-454	515F-806R	Hispanic	White	3-6 years	3-6 years	3-6 years	NA	Exclusively breastfed	Male	13399
-0.165393	-0.129595	Herman	Roche-454	515F-806R	Hispanic	White	3-6 years	3-6 years	3-6 years	NA	Exclusively breastfed	Male	10556
-0.133224	-0.118009	Herman	Roche-454	515F-806R	Hispanic	White	6-12 years	6-12 years	6-12 years	NA	Exclusively breastfed	Female	11365
-0.152266	-0.111818	Herman	Roche-454	515F-806R	Hispanic	White	6-12 years	6-12 years	6-12 years	NA	Exclusively breastfed	Female	14427
-0.114884	-0.153025	Herman	Roche-454	515F-806R	Hispanic	White	6-12 years	6-12 years	6-12 years	NA	Exclusively breastfed	Female	14281
-0.133537	-0.0947762	Herman	Roche-454	515F-806R	Non Hispanic	Asian/Pacific Islander	3-6 years	3-6 years	3-6 years	NA	Exclusively breastfed	Male	11863
-0.127352	-0.0905169	Herman	Roche-454	515F-806R	Non Hispanic	Asian/Pacific Islander	3-6 years	3-6 years	3-6 years	NA	Exclusively breastfed	Male	9119
-0.138531	-0.0837065	Herman	Roche-454	515F-806R	Non Hispanic	Asian/Pacific Islander	3-6 years	3-6 years	3-6 years	NA	Exclusively breastfed	Male	12458
-0.112407	-0.159519	Herman	Roche-454	515F-806R	Non Hispanic	White	3-6 years	3-6 years	3-6 years	NA	Exclusively breastfed	Male	7834
-0.126655	-0.0886175	Herman	Roche-454	515F-806R	Non Hispanic	White	3-6 years	3-6 years	3-6 years	NA	Exclusively breastfed	Male	12456
-0.131359	-0.0913887	Herman	Roche-454	515F-806R	Non Hispanic	White	3-6 years	3-6 years	3-6 years	NA	Exclusively breastfed	Male	14573
-0.183785	-0.1329	Herman	Roche-454	515F-806R	Hispanic	White	3-6 years	3-6 years	3-6 years	NA	Formula fed	Female	16752
-0.0997803	-0.146007	Herman	Roche-454	515F-806R	Hispanic	White	3-6 years	3-6 years	3-6 years	NA	Exclusively breastfed	Male	14585
-0.0899679	-0.186108	Herman	Roche-454	515F-806R	Hispanic	White	3-6 years	3-6 years	3-6 years	NA	Exclusively breastfed	Male	13203
-0.10341	-0.124201	Herman	Roche-454	515F-806R	Hispanic	White	3-6 years	3-6 years	3-6 years	NA	Exclusively breastfed	Male	11403
-0.107686	-0.14701	Herman	Roche-454	515F-806R	Non Hispanic	Asian/Pacific Islander	1-3 years	1-3 years	1-3 years	NA	Exclusively breastfed	Male	9902
-0.102675	-0.149832	Herman	Roche-454	515F-806R	Non Hispanic	Asian/Pacific Islander	1-3 years	1-3 years	1-3 years	NA	Exclusively breastfed	Male	12109
-0.143781	-0.0606345	Herman	Roche-454	515F-806R	Non Hispanic	White	1-3 years	1-3 years	1-3 years	NA	Formula fed	Female	12486
-0.171673	-0.0817263	Herman	Roche-454	515F-806R	Non Hispanic	White	1-3 years	1-3 years	1-3 years	NA	Formula fed	Female	11519
-0.112948	-0.0901012	Herman	Roche-454	515F-806R	Non Hispanic	White	1-3 years	1-3 years	1-3 years	NA	Formula fed	Female	15331
-0.186237	-0.0982602	Herman	Roche-454	515F-806R	Non Hispanic	White	1-3 years	1-3 years	1-3 years	NA	Exclusively breastfed	Female	8818
-0.152656	-0.0574414	Herman	Roche-454	515F-806R	Non Hispanic	White	1-3 years	1-3 years	1-3 years	NA	Exclusively breastfed	Female	10008
-0.150657	-0.0584698	Herman	Roche-454	515F-806R	Non Hispanic	White	1-3 years	1-3 years	1-3 years	NA	Exclusively breastfed	Female	11395
-0.0983383	-0.117876	Herman	Roche-454	515F-806R	Hispanic	White	3-6 years	3-6 years	3-6 years	NA	Exclusively breastfed	Female	17734
-0.149664	-0.161088	Herman	Roche-454	515F-806R	Hispanic	White	3-6 years	3-6 years	3-6 years	NA	Exclusively breastfed	Female	20034
-0.116407	-0.125382	Herman	Roche-454	515F-806R	Hispanic	White	3-6 years	3-6 years	3-6 years	NA	Exclusively breastfed	Female	11900
-0.0834784	-0.166021	Herman	Roche-454	515F-806R	Hispanic	White	6-12 years	6-12 years	6-12 years	NA	Exclusively breastfed	Female	19711
-0.128301	-0.133247	Herman	Roche-454	515F-806R	Hispanic	White	6-12 years	6-12 years	6-12 years	NA	Exclusively breastfed	Female	16978
-0.11307	-0.150948	Herman	Roche-454	515F-806R	Hispanic	White	6-12 years	6-12 years	6-12 years	NA	Exclusively breastfed	Female	18791
-0.162355	-0.0911187	Herman	Roche-454	515F-806R	Non Hispanic	Asian/Pacific Islander	6-12 years	6-12 years	6-12 years	NA	Formula fed	Female	9669
-0.177011	-0.0743273	Herman	Roche-454	515F-806R	Non Hispanic	Asian/Pacific Islander	6-12 years	6-12 years	6-12 years	NA	Formula fed	Female	9537
-0.136699	-0.0964914	Herman	Roche-454	515F-806R	Hispanic	White	3-6 years	3-6 years	3-6 years	NA	Exclusively breastfed	Male	14028
-0.130156	-0.0976621	Herman	Roche-454	515F-806R	Hispanic	White	3-6 years	3-6 years	3-6 years	NA	Exclusively breastfed	Male	18392
-0.106168	-0.107411	Herman	Roche-454	515F-806R	Non Hispanic	Asian/Pacific Islander	1-3 years	1-3 years	1-3 years	NA	Exclusively breastfed	Male	12625
-0.160464	-0.104432	Herman	Roche-454	515F-806R	Hispanic	White	1-3 years	1-3 years	1-3 years	NA	Formula fed	Female	11539
-0.122565	-0.0797973	Herman	Roche-454	515F-806R	Hispanic	White	1-3 years	1-3 years	1-3 years	NA	Formula fed	Female	16304
-0.127794	-0.0727605	Herman	Roche-454	515F-806R	Hispanic	White	1-3 years	1-3 years	1-3 years	NA	Formula fed	Female	30428
-0.155974	-0.0783272	Herman	Roche-454	515F-806R	Hispanic	White	6-12 years	6-12 years	6-12 years	NA	Exclusively breastfed	Male	13003
-0.156179	-0.0672037	Herman	Roche-454	515F-806R	Hispanic	White	6-12 years	6-12 years	6-12 years	NA	Exclusively breastfed	Male	8766
-0.140896	-0.170177	Herman	Roche-454	515F-806R	Hispanic	White	6-12 years	6-12 years	6-12 years	NA	Exclusively breastfed	Female	8094
-0.160113	-0.0836025	Herman	Roche-454	515F-806R	Hispanic	White	6-12 years	6-12 years	6-12 years	NA	Exclusively breastfed	Female	12718
-0.197648	-0.115416	Herman	Roche-454	515F-806R	Hispanic	White	6-12 years	6-12 years	6-12 years	NA	Exclusively breastfed	Female	7858
-0.159351	-0.0919229	Herman	Roche-454	515F-806R	Hispanic	White	3-6 years	3-6 years	3-6 years	NA	Exclusively breastfed	Male	10941
-0.14079	-0.0479252	Herman	Roche-454	515F-806R	Hispanic	White	3-6 years	3-6 years	3-6 years	NA	Exclusively breastfed	Male	5661
-0.147585	-0.0781141	Herman	Roche-454	515F-806R	Hispanic	White	3-6 years	3-6 years	3-6 years	NA	Exclusively breastfed	Male	10425
-0.148126	-0.0351352	Herman	Roche-454	515F-806R	Non Hispanic	White	1-3 years	1-3 years	1-3 years	NA	Exclusively breastfed	Female	10506
-0.145855	-0.0362042	Herman	Roche-454	515F-806R	Non Hispanic	White	1-3 years	1-3 years	1-3 years	NA	Exclusively breastfed	Female	14729
-0.151384	-0.0401544	Herman	Roche-454	515F-806R	Non Hispanic	White	1-3 years	1-3 years	1-3 years	NA	Exclusively breastfed	Female	14839
-0.0752791	-0.146165	Herman	Roche-454	515F-806R	Hispanic	White	6-12 years	6-12 years	6-12 years	NA	Exclusively breastfed	Female	12757
-0.0877192	-0.15064	Herman	Roche-454	515F-806R	Hispanic	White	6-12 years	6-12 years	6-12 years	NA	Exclusively breastfed	Female	17336
-0.0869917	-0.133894	Herman	Roche-454	515F-806R	Hispanic	White	6-12 years	6-12 years	6-12 years	NA	Exclusively breastfed	Female	11728
-0.142716	-0.0964945	Herman	Roche-454	515F-806R	Non Hispanic	Asian/Pacific Islander	3-6 years	3-6 years	3-6 years	NA	Exclusively breastfed	Female	8963
-0.148517	-0.0930844	Herman	Roche-454	515F-806R	Non Hispanic	Asian/Pacific Islander	3-6 years	3-6 years	3-6 years	NA	Exclusively breastfed	Female	8538
-0.136435	-0.055382	Herman	Roche-454	515F-806R	Non Hispanic	Asian/Pacific Islander	3-6 years	3-6 years	3-6 years	NA	Exclusively breastfed	Female	7029
-0.151614	-0.125749	Herman	Roche-454	515F-806R	Non Hispanic	Asian/Pacific Islander	3-6 years	3-6 years	3-6 years	NA	Exclusively breastfed	Female	22984
-0.139643	-0.117215	Herman	Roche-454	515F-806R	Hispanic	White	3-6 years	3-6 years	3-6 years	NA	Exclusively breastfed	Female	8661
-0.132196	-0.0798881	Herman	Roche-454	515F-806R	Hispanic	White	3-6 years	3-6 years	3-6 years	NA	Exclusively breastfed	Female	17992
-0.15017	-0.105094	Herman	Roche-454	515F-806R	Non Hispanic	White	1-3 years	1-3 years	1-3 years	NA	Exclusively breastfed	Male	6587
-0.128045	-0.195575	Herman	Roche-454	515F-806R	Non Hispanic	White	1-3 years	1-3 years	1-3 years	NA	Exclusively breastfed	Male	6509
-0.144273	-0.0665984	Herman	Roche-454	515F-806R	Hispanic	White	3-6 years	3-6 years	3-6 years	NA	Exclusively breastfed	Female	9410
-0.130045	-0.0703573	Herman	Roche-454	515F-806R	Hispanic	White	3-6 years	3-6 years	3-6 years	NA	Exclusively breastfed	Female	14677
-0.133826	-0.0538991	Herman	Roche-454	515F-806R	Hispanic	White	3-6 years	3-6 years	3-6 years	NA	Exclusively breastfed	Female	15114
-0.130412	-0.137465	Herman	Roche-454	515F-806R	Hispanic	White	3-6 years	3-6 years	3-6 years	NA	Exclusively breastfed	Female	13407
-0.118981	-0.0622402	Herman	Roche-454	515F-806R	Hispanic	White	3-6 years	3-6 years	3-6 years	NA	Exclusively breastfed	Female	8125
-0.154238	-0.071153	Herman	Roche-454	515F-806R	Hispanic	White	3-6 years	3-6 years	3-6 years	NA	Exclusively breastfed	Female	9029
-0.123433	-0.0578598	Herman	Roche-454	515F-806R	Hispanic	White	3-6 years	3-6 years	3-6 years	NA	Formula fed	Female	11305
-0.147406	-0.124192	Herman	Roche-454	515F-806R	Hispanic	White	3-6 years	3-6 years	3-6 years	NA	Exclusively breastfed	Male	13867
-0.15409	-0.0875205	Herman	Roche-454	515F-806R	Hispanic	White	3-6 years	3-6 years	3-6 years	NA	Exclusively breastfed	Male	10605
-0.12415	-0.0886774	Herman	Roche-454	515F-806R	Hispanic	White	3-6 years	3-6 years	3-6 years	NA	Exclusively breastfed	Male	13149
-0.133125	-0.0866012	Herman	Roche-454	515F-806R	Hispanic	White	3-6 years	3-6 years	3-6 years	NA	Exclusively breastfed	Female	9885
-0.118727	-0.0752522	Herman	Roche-454	515F-806R	Hispanic	White	3-6 years	3-6 years	3-6 years	NA	Exclusively breastfed	Female	17318
-0.0959193	-0.110929	Herman	Roche-454	515F-806R	Hispanic	White	NA	NA	NA	NA	Exclusively breastfed	Male	17278
-0.0486684	-0.247029	Herman	Roche-454	515F-806R	Hispanic	White	3-6 years	3-6 years	3-6 years	NA	Exclusively breastfed	Female	11681
-0.122303	-0.270149	Herman	Roche-454	515F-806R	Hispanic	White	3-6 years	3-6 years	3-6 years	NA	Exclusively breastfed	Female	11618
-0.097894	-0.169617	Herman	Roche-454	515F-806R	Hispanic	White	3-6 years	3-6 years	3-6 years	NA	Exclusively breastfed	Female	17759
-0.175137	-0.124967	Herman	Roche-454	515F-806R	Hispanic	White	6-12 years	6-12 years	6-12 years	NA	Exclusively breastfed	Female	6745
-0.14894	-0.131862	Herman	Roche-454	515F-806R	Hispanic	White	6-12 years	6-12 years	6-12 years	NA	Exclusively breastfed	Female	7424
-0.149166	-0.108218	Herman	Roche-454	515F-806R	Hispanic	White	6-12 years	6-12 years	6-12 years	NA	Exclusively breastfed	Female	8314
-0.191589	-0.0304913	Herman	Roche-454	515F-806R	Hispanic	White	3-6 years	3-6 years	3-6 years	NA	Exclusively breastfed	Male	8234
-0.210857	-0.0214607	Herman	Roche-454	515F-806R	Hispanic	White	3-6 years	3-6 years	3-6 years	NA	Exclusively breastfed	Male	9289
-0.1795	-0.0510963	Herman	Roche-454	515F-806R	Hispanic	White	3-6 years	3-6 years	3-6 years	NA	Exclusively breastfed	Male	9760
-0.115762	-0.138886	Herman	Roche-454	515F-806R	Hispanic	White	3-6 years	3-6 years	3-6 years	NA	Exclusively breastfed	Male	13881
-0.144395	-0.089628	Herman	Roche-454	515F-806R	Hispanic	White	3-6 years	3-6 years	3-6 years	NA	Exclusively breastfed	Male	13677
-0.113185	-0.0878116	Herman	Roche-454	515F-806R	Hispanic	White	3-6 years	3-6 years	3-6 years	NA	Exclusively breastfed	Male	14927
-0.144814	0.431005	Chu	Roche-454	357F-926R	Hispanic	White	1-6 weeks	1-6 weeks	1-6 weeks	Vaginal	Exclusively breastfed	Female	11003
-0.207127	0.423365	Chu	Roche-454	357F-926R	Hispanic	White	1-6 weeks	1-6 weeks	1-6 weeks	Vaginal	Exclusively breastfed	Male	14211
-0.305983	0.351234	Chu	Roche-454	357F-926R	Hispanic	White	1-6 weeks	1-6 weeks	1-6 weeks	Vaginal	Exclusively breastfed	Male	16236
-0.18245	0.413118	Chu	Roche-454	357F-926R	Hispanic	White	1-6 weeks	1-6 weeks	1-6 weeks	Vaginal	Exclusively breastfed	Female	19651
-0.251975	0.349327	Chu	Roche-454	357F-926R	Hispanic	White	1-6 weeks	1-6 weeks	1-6 weeks	Vaginal	Exclusively breastfed	Female	15540
-0.315505	0.275414	Chu	Roche-454	357F-926R	Non Hispanic	Black	1-6 weeks	1-6 weeks	1-6 weeks	Vaginal	Exclusively breastfed	Female	17387
-0.0574334	0.392662	Chu	Roche-454	357F-926R	Hispanic	White	1-6 weeks	1-6 weeks	1-6 weeks	Vaginal	Mixed feeding	Female	11382
-0.131316	0.45828	Chu	Roche-454	357F-926R	Hispanic	White	1-6 weeks	1-6 weeks	1-6 weeks	Cesarean	Mixed feeding	Female	18796
0.0151836	-0.480356	Chu	Roche-454	357F-926R	Hispanic	White	1-6 weeks	1-6 weeks	1-6 weeks	Vaginal	Formula fed	Male	16614
-0.0770158	0.445881	Chu	Roche-454	357F-926R	Hispanic	White	1-6 weeks	1-6 weeks	1-6 weeks	Cesarean	Exclusively breastfed	Male	11052
-0.0263916	-0.420866	Chu	Roche-454	357F-926R	Hispanic	White	1-6 weeks	1-6 weeks	1-6 weeks	Vaginal	Mixed feeding	Male	8547
-0.0348346	0.441776	Chu	Roche-454	357F-926R	Hispanic	White	1-6 weeks	1-6 weeks	1-6 weeks	Cesarean	Mixed feeding	Male	9647
-0.011518	-0.399193	Chu	Roche-454	357F-926R	Hispanic	White	1-6 weeks	1-6 weeks	1-6 weeks	Cesarean	Exclusively breastfed	Female	8733
0.082149	-0.438327	Chu	Roche-454	357F-926R	Hispanic	White	1-6 weeks	1-6 weeks	1-6 weeks	Vaginal	Formula fed	Female	12935
0.042366	-0.408492	Chu	Roche-454	357F-926R	Non Hispanic	Black	1-6 weeks	1-6 weeks	1-6 weeks	Vaginal	Mixed feeding	Female	10252
-0.0835712	0.392781	Chu	Roche-454	357F-926R	Hispanic	White	1-6 weeks	1-6 weeks	1-6 weeks	Vaginal	Exclusively breastfed	Female	14890
-0.12249	0.447105	Chu	Roche-454	357F-926R	Hispanic	White	1-6 weeks	1-6 weeks	1-6 weeks	Cesarean	Formula fed	Male	13088
-0.250286	0.406141	Chu	Roche-454	357F-926R	Non Hispanic	Asian/Pacific Islander	1-6 weeks	1-6 weeks	1-6 weeks	Cesarean	Exclusively breastfed	Female	10125
-0.144779	0.46158	Chu	Roche-454	357F-926R	Hispanic	White	1-6 weeks	1-6 weeks	1-6 weeks	Vaginal	Mixed feeding	Male	10915
-0.131469	0.427061	Chu	Roche-454	357F-926R	Hispanic	White	1-6 weeks	1-6 weeks	1-6 weeks	Vaginal	Exclusively breastfed	Female	10626
-0.0553767	-0.383479	Chu	Roche-454	357F-926R	Hispanic	White	1-6 weeks	1-6 weeks	1-6 weeks	Vaginal	Exclusively breastfed	Male	11288
-0.197291	0.425129	Chu	Roche-454	357F-926R	Non Hispanic	Asian/Pacific Islander	1-6 weeks	1-6 weeks	1-6 weeks	Vaginal	Mixed feeding	Female	11764
-0.222102	0.448556	Chu	Roche-454	357F-926R	Hispanic	White	1-6 weeks	1-6 weeks	1-6 weeks	Cesarean	Exclusively breastfed	Female	22715
0.0898408	-0.446942	Chu	Roche-454	357F-926R	Hispanic	White	1-6 weeks	1-6 weeks	1-6 weeks	Vaginal	Mixed feeding	Male	14051
-0.229102	0.381121	Chu	Roche-454	357F-926R	Hispanic	White	1-6 weeks	1-6 weeks	1-6 weeks	Cesarean	Mixed feeding	Female	10463
-0.311494	0.397713	Chu	Roche-454	357F-926R	Hispanic	White	1-6 weeks	1-6 weeks	1-6 weeks	Vaginal	Exclusively breastfed	Male	16881
-0.266757	0.424587	Chu	Roche-454	357F-926R	Hispanic	White	1-6 weeks	1-6 weeks	1-6 weeks	Vaginal	Exclusively breastfed	Female	11242
0.0820288	-0.493307	Chu	Roche-454	357F-926R	Hispanic	White	1-6 weeks	1-6 weeks	1-6 weeks	Vaginal	Formula fed	Female	11500
-0.145282	0.407331	Chu	Roche-454	357F-926R	Hispanic	White	1-6 weeks	1-6 weeks	1-6 weeks	Vaginal	Mixed feeding	Male	10503
0.0385733	-0.434084	Chu	Roche-454	357F-926R	Hispanic	White	1-6 weeks	1-6 weeks	1-6 weeks	Vaginal	Mixed feeding	Female	27064
0.119361	-0.460719	Chu	Roche-454	357F-926R	Hispanic	White	1-6 weeks	1-6 weeks	1-6 weeks	Cesarean	Mixed feeding	Male	28726
-0.129812	0.394601	Chu	Roche-454	357F-926R	Hispanic	White	1-6 weeks	1-6 weeks	1-6 weeks	Vaginal	Mixed feeding	Male	61346
-0.284125	0.043996	Robinson	Illumina MiSeq	515F-806R	Non Hispanic	White	6 weeks-3 months	6 weeks-3 months	6 weeks-3 months	NA	NA	Male	19170
-0.290229	0.043094	Robinson	Illumina MiSeq	515F-806R	Non Hispanic	White	6 weeks-3 months	6 weeks-3 months	6 weeks-3 months	NA	NA	Male	16128
-0.242184	0.010276	Robinson	Illumina MiSeq	515F-806R	Non Hispanic	White	6 weeks-3 months	6 weeks-3 months	6 weeks-3 months	NA	NA	Female	18718
-0.310349	0.032905	Robinson	Illumina MiSeq	515F-806R	Hispanic	White	6 weeks-3 months	6 weeks-3 months	6 weeks-3 months	NA	NA	Female	12615
-0.320223	0.043346	Robinson	Illumina MiSeq	515F-806R	Non Hispanic	White	6 weeks-3 months	6 weeks-3 months	6 weeks-3 months	NA	NA	Male	15543
-0.415219	0.0678514	Robinson	Illumina MiSeq	515F-806R	Non Hispanic	Black	6 weeks-3 months	6 weeks-3 months	6 weeks-3 months	NA	NA	Male	17315
-0.197034	-0.0349531	Robinson	Illumina MiSeq	515F-806R	Non Hispanic	White	6 weeks-3 months	6 weeks-3 months	6 weeks-3 months	NA	NA	Male	15978
-0.284915	0.0175094	Robinson	Illumina MiSeq	515F-806R	Non Hispanic	White	6 weeks-3 months	6 weeks-3 months	6 weeks-3 months	NA	NA	Female	11009
-0.280467	0.0242633	Robinson	Illumina MiSeq	515F-806R	Non Hispanic	Asian/Pacific Islander	6 weeks-3 months	6 weeks-3 months	6 weeks-3 months	NA	NA	Male	13845
-0.264018	0.00611902	Robinson	Illumina MiSeq	515F-806R	Non Hispanic	Black	6 weeks-3 months	6 weeks-3 months	6 weeks-3 months	NA	NA	Male	13968
-0.177204	-0.00844355	Robinson	Illumina MiSeq	515F-806R	Non Hispanic	White	6 weeks-3 months	6 weeks-3 months	6 weeks-3 months	NA	NA	Female	13476
-0.341103	0.000102036	Robinson	Illumina MiSeq	515F-806R	Non Hispanic	Asian/Pacific Islander	6 weeks-3 months	6 weeks-3 months	6 weeks-3 months	NA	NA	Female	19509
-0.254278	0.0042573	Robinson	Illumina MiSeq	515F-806R	Non Hispanic	Black	6 weeks-3 months	6 weeks-3 months	6 weeks-3 months	NA	NA	Male	18485
-0.272259	0.0168068	Robinson	Illumina MiSeq	515F-806R	Non Hispanic	Asian/Pacific Islander	6 weeks-3 months	6 weeks-3 months	6 weeks-3 months	NA	NA	Female	14089
-0.228479	0.0077032	Robinson	Illumina MiSeq	515F-806R	Non Hispanic	Black	6 weeks-3 months	6 weeks-3 months	6 weeks-3 months	NA	NA	Male	16673
-0.351403	0.0457356	Robinson	Illumina MiSeq	515F-806R	Non Hispanic	White	6 weeks-3 months	6 weeks-3 months	6 weeks-3 months	NA	NA	Female	12928
-0.208541	-0.0109562	Robinson	Illumina MiSeq	515F-806R	Non Hispanic	White	6 weeks-3 months	6 weeks-3 months	6 weeks-3 months	NA	NA	Female	13771
-0.341558	0.0225322	Robinson	Illumina MiSeq	515F-806R	Hispanic	Black	6 weeks-3 months	6 weeks-3 months	6 weeks-3 months	NA	NA	Female	12661
-0.324612	0.047086	Robinson	Illumina MiSeq	515F-806R	Non Hispanic	White	6 weeks-3 months	6 weeks-3 months	6 weeks-3 months	NA	NA	Male	15064
-0.347682	0.043612	Robinson	Illumina MiSeq	515F-806R	Hispanic	White	6 weeks-3 months	6 weeks-3 months	6 weeks-3 months	NA	NA	Male	17336
-0.350964	0.0517114	Robinson	Illumina MiSeq	515F-806R	Non Hispanic	White	6 weeks-3 months	6 weeks-3 months	6 weeks-3 months	NA	NA	Female	18832
-0.295372	0.0410575	Robinson	Illumina MiSeq	515F-806R	Non Hispanic	White	6 weeks-3 months	6 weeks-3 months	6 weeks-3 months	NA	NA	Female	16557
-0.355312	0.059871	Robinson	Illumina MiSeq	515F-806R	Non Hispanic	Asian/Pacific Islander	6 weeks-3 months	6 weeks-3 months	6 weeks-3 months	NA	NA	Male	19556
-0.218035	-0.0233843	Robinson	Illumina MiSeq	515F-806R	Non Hispanic	Black	6 weeks-3 months	6 weeks-3 months	6 weeks-3 months	NA	NA	Male	20588
-0.353248	0.0554891	Robinson	Illumina MiSeq	515F-806R	Non Hispanic	White	6 weeks-3 months	6 weeks-3 months	6 weeks-3 months	NA	NA	Female	15438
-0.261215	0.0189998	Robinson	Illumina MiSeq	515F-806R	Hispanic	White	6 weeks-3 months	6 weeks-3 months	6 weeks-3 months	NA	NA	Female	14610
-0.273006	0.020915	Robinson	Illumina MiSeq	515F-806R	Non Hispanic	White	6 weeks-3 months	6 weeks-3 months	6 weeks-3 months	NA	NA	Male	12054
-0.228281	0.0125326	Robinson	Illumina MiSeq	515F-806R	Non Hispanic	Asian/Pacific Islander	6 weeks-3 months	6 weeks-3 months	6 weeks-3 months	NA	NA	Female	18277
-0.415892	0.050994	Robinson	Illumina MiSeq	515F-806R	Non Hispanic	White	6 weeks-3 months	6 weeks-3 months	6 weeks-3 months	NA	NA	Male	10556
-0.316753	0.0170571	Robinson	Illumina MiSeq	515F-806R	Non Hispanic	White	6 weeks-3 months	6 weeks-3 months	6 weeks-3 months	NA	NA	Female	14875
-0.216288	-0.0821804	Robinson	Illumina MiSeq	515F-806R	Non Hispanic	Black	6 weeks-3 months	6 weeks-3 months	6 weeks-3 months	NA	NA	Male	14433
-0.305155	0.0397994	Robinson	Illumina MiSeq	515F-806R	Non Hispanic	White	6 weeks-3 months	6 weeks-3 months	6 weeks-3 months	NA	NA	Female	18767
-0.321347	0.0175098	Robinson	Illumina MiSeq	515F-806R	Non Hispanic	White	6 weeks-3 months	6 weeks-3 months	6 weeks-3 months	NA	NA	Male	11913
-0.315768	0.0500087	Robinson	Illumina MiSeq	515F-806R	Non Hispanic	White	6 weeks-3 months	6 weeks-3 months	6 weeks-3 months	NA	NA	Male	15949
-0.301856	0.0436144	Robinson	Illumina MiSeq	515F-806R	Non Hispanic	White	6 weeks-3 months	6 weeks-3 months	6 weeks-3 months	NA	NA	Male	16789
-0.27399	0.0355079	Robinson	Illumina MiSeq	515F-806R	Hispanic	White	6 weeks-3 months	6 weeks-3 months	6 weeks-3 months	NA	NA	Male	17673
-0.236868	0.0160386	Robinson	Illumina MiSeq	515F-806R	Hispanic	White	6 weeks-3 months	6 weeks-3 months	6 weeks-3 months	NA	NA	Male	17160
-0.302069	0.0238158	Robinson	Illumina MiSeq	515F-806R	Non Hispanic	White	6 weeks-3 months	6 weeks-3 months	6 weeks-3 months	NA	NA	Male	14185
-0.238524	0.0174049	Robinson	Illumina MiSeq	515F-806R	Non Hispanic	White	6 weeks-3 months	6 weeks-3 months	6 weeks-3 months	NA	NA	Female	15398
-0.270233	0.0413468	Robinson	Illumina MiSeq	515F-806R	Non Hispanic	White	6 weeks-3 months	6 weeks-3 months	6 weeks-3 months	NA	NA	Male	18741
-0.282432	0.0188138	Robinson	Illumina MiSeq	515F-806R	Non Hispanic	White	6 weeks-3 months	6 weeks-3 months	6 weeks-3 months	NA	NA	Female	16353
-0.264933	-0.0179703	Robinson	Illumina MiSeq	515F-806R	Hispanic	White	6 weeks-3 months	6 weeks-3 months	6 weeks-3 months	NA	NA	Female	20306
-0.354649	0.0539334	Robinson	Illumina MiSeq	515F-806R	Non Hispanic	White	6 weeks-3 months	6 weeks-3 months	6 weeks-3 months	NA	NA	Female	11933
-0.332554	0.0519958	Robinson	Illumina MiSeq	515F-806R	Non Hispanic	Asian/Pacific Islander	6 weeks-3 months	6 weeks-3 months	6 weeks-3 months	NA	NA	Female	14324
-0.318221	0.0465128	Robinson	Illumina MiSeq	515F-806R	Non Hispanic	White	6 weeks-3 months	6 weeks-3 months	6 weeks-3 months	NA	NA	Female	10832
-0.322192	0.0228567	Robinson	Illumina MiSeq	515F-806R	Non Hispanic	White	6 weeks-3 months	6 weeks-3 months	6 weeks-3 months	NA	NA	Male	20663
-0.287821	0.0233633	Robinson	Illumina MiSeq	515F-806R	Non Hispanic	Asian/Pacific Islander	6 weeks-3 months	6 weeks-3 months	6 weeks-3 months	NA	NA	Female	11075
-0.292002	0.0464668	Robinson	Illumina MiSeq	515F-806R	Non Hispanic	White	6 weeks-3 months	6 weeks-3 months	6 weeks-3 months	NA	NA	Female	16522
-0.298731	0.023972	Robinson	Illumina MiSeq	515F-806R	Hispanic	White	6 weeks-3 months	6 weeks-3 months	6 weeks-3 months	NA	NA	Female	12981
-0.287082	0.0196636	Robinson	Illumina MiSeq	515F-806R	Non Hispanic	Asian/Pacific Islander	6 weeks-3 months	6 weeks-3 months	6 weeks-3 months	NA	NA	Male	13828
-0.260148	0.0206313	Robinson	Illumina MiSeq	515F-806R	Non Hispanic	White	6 weeks-3 months	6 weeks-3 months	6 weeks-3 months	NA	NA	Male	17759
-0.406824	0.0662238	Robinson	Illumina MiSeq	515F-806R	Non Hispanic	Asian/Pacific Islander	6 weeks-3 months	6 weeks-3 months	6 weeks-3 months	NA	NA	Male	15767
-0.382637	0.0612952	Robinson	Illumina MiSeq	515F-806R	Non Hispanic	Asian/Pacific Islander	6 weeks-3 months	6 weeks-3 months	6 weeks-3 months	NA	NA	Male	14252
-0.268467	0.00845817	Robinson	Illumina MiSeq	515F-806R	Non Hispanic	White	6 weeks-3 months	6 weeks-3 months	6 weeks-3 months	NA	NA	Female	11861
-0.315633	0.0316106	Robinson	Illumina MiSeq	515F-806R	Non Hispanic	White	6 weeks-3 months	6 weeks-3 months	6 weeks-3 months	NA	NA	Female	18686
-0.369833	0.0526691	Robinson	Illumina MiSeq	515F-806R	Non Hispanic	White	6 weeks-3 months	6 weeks-3 months	6 weeks-3 months	NA	NA	Male	10505
-0.252831	0.0147509	Robinson	Illumina MiSeq	515F-806R	Hispanic	White	6 weeks-3 months	6 weeks-3 months	6 weeks-3 months	NA	NA	Female	15580
-0.360695	0.0514015	Robinson	Illumina MiSeq	515F-806R	Non Hispanic	White	6 weeks-3 months	6 weeks-3 months	6 weeks-3 months	NA	NA	Male	8424
-0.272163	0.0115906	Robinson	Illumina MiSeq	515F-806R	Non Hispanic	White	6 weeks-3 months	6 weeks-3 months	6 weeks-3 months	NA	NA	Male	11236
-0.308438	-0.00395833	Robinson	Illumina MiSeq	515F-806R	Non Hispanic	White	6 weeks-3 months	6 weeks-3 months	6 weeks-3 months	NA	NA	Female	19707
-0.376137	0.013149	Robinson	Illumina MiSeq	515F-806R	Non Hispanic	Asian/Pacific Islander	6 weeks-3 months	6 weeks-3 months	6 weeks-3 months	NA	NA	Male	17591
-0.285102	0.0096666	Robinson	Illumina MiSeq	515F-806R	Non Hispanic	White	6 weeks-3 months	6 weeks-3 months	6 weeks-3 months	NA	NA	Male	13121
-0.241614	0.000414095	Robinson	Illumina MiSeq	515F-806R	Hispanic	White	6 weeks-3 months	6 weeks-3 months	6 weeks-3 months	NA	NA	Male	16311
-0.273342	0.00684049	Robinson	Illumina MiSeq	515F-806R	Hispanic	White	6 weeks-3 months	6 weeks-3 months	6 weeks-3 months	NA	NA	Female	14941
-0.394342	0.0635582	Robinson	Illumina MiSeq	515F-806R	Non Hispanic	White	6 weeks-3 months	6 weeks-3 months	6 weeks-3 months	NA	NA	Male	19631
-0.248923	0.0113453	Robinson	Illumina MiSeq	515F-806R	Hispanic	White	6 weeks-3 months	6 weeks-3 months	6 weeks-3 months	NA	NA	Female	15746
-0.309035	0.0124372	Robinson	Illumina MiSeq	515F-806R	Non Hispanic	Asian/Pacific Islander	6 weeks-3 months	6 weeks-3 months	6 weeks-3 months	NA	NA	Female	14596
-0.330272	0.050894	Robinson	Illumina MiSeq	515F-806R	Non Hispanic	White	6 weeks-3 months	6 weeks-3 months	6 weeks-3 months	NA	NA	Male	18627
-0.294467	0.0113002	Robinson	Illumina MiSeq	515F-806R	Non Hispanic	Asian/Pacific Islander	6 weeks-3 months	6 weeks-3 months	6 weeks-3 months	NA	NA	Male	15130
-0.37148	0.0648116	Robinson	Illumina MiSeq	515F-806R	Non Hispanic	White	6 weeks-3 months	6 weeks-3 months	6 weeks-3 months	NA	NA	Female	20296
-0.378463	0.0661371	Robinson	Illumina MiSeq	515F-806R	Non Hispanic	Asian/Pacific Islander	6 weeks-3 months	6 weeks-3 months	6 weeks-3 months	NA	NA	Male	18167
-0.198108	-0.00363036	Robinson	Illumina MiSeq	515F-806R	Non Hispanic	White	6 weeks-3 months	6 weeks-3 months	6 weeks-3 months	NA	NA	Male	16346
-0.268065	0.0225111	Robinson	Illumina MiSeq	515F-806R	Hispanic	Black	6 weeks-3 months	6 weeks-3 months	6 weeks-3 months	NA	NA	Female	14467
-0.345713	0.0516029	Robinson	Illumina MiSeq	515F-806R	Non Hispanic	White	6 weeks-3 months	6 weeks-3 months	6 weeks-3 months	NA	NA	Female	12378
-0.216525	-0.0156396	Robinson	Illumina MiSeq	515F-806R	Non Hispanic	Black	6 weeks-3 months	6 weeks-3 months	6 weeks-3 months	NA	NA	Male	14905
-0.300294	0.0489579	Robinson	Illumina MiSeq	515F-806R	Non Hispanic	White	6 weeks-3 months	6 weeks-3 months	6 weeks-3 months	NA	NA	Male	16582
-0.321028	0.0348925	Robinson	Illumina MiSeq	515F-806R	Hispanic	White	6 weeks-3 months	6 weeks-3 months	6 weeks-3 months	NA	NA	Female	15580
-0.253353	-0.0156956	Robinson	Illumina MiSeq	515F-806R	Non Hispanic	Asian/Pacific Islander	6 weeks-3 months	6 weeks-3 months	6 weeks-3 months	NA	NA	Male	16446
-0.400399	0.0381383	Robinson	Illumina MiSeq	515F-806R	Non Hispanic	White	6 weeks-3 months	6 weeks-3 months	6 weeks-3 months	NA	NA	Female	10256
-0.31587	0.0462826	Robinson	Illumina MiSeq	515F-806R	Non Hispanic	White	6 weeks-3 months	6 weeks-3 months	6 weeks-3 months	NA	NA	Male	14502
-0.361441	0.0506086	Robinson	Illumina MiSeq	515F-806R	Non Hispanic	Asian/Pacific Islander	6 weeks-3 months	6 weeks-3 months	6 weeks-3 months	NA	NA	Female	14381
-0.328468	0.0544203	Robinson	Illumina MiSeq	515F-806R	Non Hispanic	Asian/Pacific Islander	6 weeks-3 months	6 weeks-3 months	6 weeks-3 months	NA	NA	Female	17240
-0.247289	0.0286831	Robinson	Illumina MiSeq	515F-806R	Non Hispanic	White	6 weeks-3 months	6 weeks-3 months	6 weeks-3 months	NA	NA	Male	19362
-0.292144	0.034953	Robinson	Illumina MiSeq	515F-806R	Non Hispanic	White	6 weeks-3 months	6 weeks-3 months	6 weeks-3 months	NA	NA	Female	21168
-0.338141	0.0446617	Robinson	Illumina MiSeq	515F-806R	Non Hispanic	Black	6 weeks-3 months	6 weeks-3 months	6 weeks-3 months	NA	NA	Male	14666
-0.359054	0.0554942	Robinson	Illumina MiSeq	515F-806R	Hispanic	White	6 weeks-3 months	6 weeks-3 months	6 weeks-3 months	NA	NA	Female	19527
-0.231152	0.0100963	Robinson	Illumina MiSeq	515F-806R	Hispanic	White	6 weeks-3 months	6 weeks-3 months	6 weeks-3 months	NA	NA	Male	19399
-0.238977	-0.00228322	Robinson	Illumina MiSeq	515F-806R	Non Hispanic	Black	6 weeks-3 months	6 weeks-3 months	6 weeks-3 months	NA	NA	Female	17853
-0.252008	0.0226394	Robinson	Illumina MiSeq	515F-806R	Non Hispanic	White	6 weeks-3 months	6 weeks-3 months	6 weeks-3 months	NA	NA	Male	12086
-0.287396	0.0401003	Robinson	Illumina MiSeq	515F-806R	Non Hispanic	White	6 weeks-3 months	6 weeks-3 months	6 weeks-3 months	NA	NA	Male	18791
-0.334786	0.046693	Robinson	Illumina MiSeq	515F-806R	Hispanic	White	6 weeks-3 months	6 weeks-3 months	6 weeks-3 months	NA	NA	Male	12914
-0.325555	0.0559254	Robinson	Illumina MiSeq	515F-806R	Non Hispanic	White	6 weeks-3 months	6 weeks-3 months	6 weeks-3 months	NA	NA	Male	12690
-0.221907	-0.00439902	Robinson	Illumina MiSeq	515F-806R	Non Hispanic	White	6 weeks-3 months	6 weeks-3 months	6 weeks-3 months	NA	NA	Male	14199
-0.355096	0.0486155	Robinson	Illumina MiSeq	515F-806R	Non Hispanic	Asian/Pacific Islander	6 weeks-3 months	6 weeks-3 months	6 weeks-3 months	NA	NA	Female	13139
-0.281332	-0.0128273	Robinson	Illumina MiSeq	515F-806R	Non Hispanic	White	6 weeks-3 months	6 weeks-3 months	6 weeks-3 months	NA	NA	Male	10087
-0.320711	0.0420213	Robinson	Illumina MiSeq	515F-806R	Hispanic	Black	6 weeks-3 months	6 weeks-3 months	6 weeks-3 months	NA	NA	Female	13031
-0.262555	-0.0137784	Robinson	Illumina MiSeq	515F-806R	Non Hispanic	Asian/Pacific Islander	6 weeks-3 months	6 weeks-3 months	6 weeks-3 months	NA	NA	Female	14163
-0.234037	-0.0117422	Robinson	Illumina MiSeq	515F-806R	Non Hispanic	Asian/Pacific Islander	6 weeks-3 months	6 weeks-3 months	6 weeks-3 months	NA	NA	Female	11433
-0.265633	0.0426934	Robinson	Illumina MiSeq	515F-806R	Non Hispanic	Black	6 weeks-3 months	6 weeks-3 months	6 weeks-3 months	NA	NA	Female	14079
-0.327888	0.0566839	Robinson	Illumina MiSeq	515F-806R	Non Hispanic	White	6 weeks-3 months	6 weeks-3 months	6 weeks-3 months	NA	NA	Male	15118
-0.269814	0.0164421	Robinson	Illumina MiSeq	515F-806R	Non Hispanic	White	6 weeks-3 months	6 weeks-3 months	6 weeks-3 months	NA	NA	Male	13008
-0.238203	0.0193571	Robinson	Illumina MiSeq	515F-806R	Non Hispanic	White	6 weeks-3 months	6 weeks-3 months	6 weeks-3 months	NA	NA	Male	14749
-0.346551	0.0630704	Robinson	Illumina MiSeq	515F-806R	Non Hispanic	White	6 weeks-3 months	6 weeks-3 months	6 weeks-3 months	NA	NA	Male	17694
-0.3435	0.0524112	Robinson	Illumina MiSeq	515F-806R	Non Hispanic	Asian/Pacific Islander	6 weeks-3 months	6 weeks-3 months	6 weeks-3 months	NA	NA	Male	12779
-0.323743	0.0516852	Robinson	Illumina MiSeq	515F-806R	Non Hispanic	Asian/Pacific Islander	6 weeks-3 months	6 weeks-3 months	6 weeks-3 months	NA	NA	Female	14024
-0.348034	0.0493235	Robinson	Illumina MiSeq	515F-806R	Non Hispanic	White	6 weeks-3 months	6 weeks-3 months	6 weeks-3 months	NA	NA	Female	14308
-0.331709	0.0378202	Robinson	Illumina MiSeq	515F-806R	Non Hispanic	Black	6 weeks-3 months	6 weeks-3 months	6 weeks-3 months	NA	NA	Female	19203
-0.281568	0.0182318	Robinson	Illumina MiSeq	515F-806R	Non Hispanic	White	6 weeks-3 months	6 weeks-3 months	6 weeks-3 months	NA	NA	Male	19487
-0.363455	0.0473132	Robinson	Illumina MiSeq	515F-806R	Non Hispanic	White	6 weeks-3 months	6 weeks-3 months	6 weeks-3 months	NA	NA	Female	13666
-0.293013	0.0508098	Robinson	Illumina MiSeq	515F-806R	Hispanic	White	6 weeks-3 months	6 weeks-3 months	6 weeks-3 months	NA	NA	Male	15007
-0.245079	0.00361152	Robinson	Illumina MiSeq	515F-806R	Non Hispanic	White	6 weeks-3 months	6 weeks-3 months	6 weeks-3 months	NA	NA	Male	15345
-0.356231	0.0469821	Robinson	Illumina MiSeq	515F-806R	Non Hispanic	Asian/Pacific Islander	6 weeks-3 months	6 weeks-3 months	6 weeks-3 months	NA	NA	Male	13906
-0.290998	0.0229154	Robinson	Illumina MiSeq	515F-806R	Non Hispanic	Asian/Pacific Islander	6 weeks-3 months	6 weeks-3 months	6 weeks-3 months	NA	NA	Male	17367
0.18313	0.0110708	Planer	Illumina MiSeq	515F-806R	Non Hispanic	White	1-3 years	1-3 years	1-3 years	Cesarean	Exclusively breastfed	Female	40304
0.186786	0.00773423	Planer	Illumina MiSeq	515F-806R	Non Hispanic	White	1-3 years	1-3 years	1-3 years	Cesarean	Exclusively breastfed	Female	34661
0.16319	0.00756447	Planer	Illumina MiSeq	515F-806R	Non Hispanic	White	1-3 years	1-3 years	1-3 years	Cesarean	Exclusively breastfed	Female	30908
0.173915	0.0230647	Planer	Illumina MiSeq	515F-806R	Non Hispanic	White	1-3 years	1-3 years	1-3 years	Cesarean	Exclusively breastfed	Female	34325
0.152879	-0.00124195	Planer	Illumina MiSeq	515F-806R	Non Hispanic	White	1-3 years	1-3 years	1-3 years	Cesarean	Exclusively breastfed	Female	39298
0.189882	0.0142926	Planer	Illumina MiSeq	515F-806R	Non Hispanic	White	1-3 years	1-3 years	1-3 years	Cesarean	Exclusively breastfed	Female	37784
0.157749	-0.0148175	Planer	Illumina MiSeq	515F-806R	Non Hispanic	White	1-3 years	1-3 years	1-3 years	Cesarean	Exclusively breastfed	Female	26325
0.108318	-0.0102535	Planer	Illumina MiSeq	515F-806R	Non Hispanic	White	1-3 years	1-3 years	1-3 years	Cesarean	Exclusively breastfed	Male	34405
0.116509	-0.0348411	Planer	Illumina MiSeq	515F-806R	Non Hispanic	White	1-3 years	1-3 years	1-3 years	Cesarean	Exclusively breastfed	Male	30594
0.148222	-0.0224013	Planer	Illumina MiSeq	515F-806R	Non Hispanic	White	1-3 years	1-3 years	1-3 years	Cesarean	Exclusively breastfed	Male	37915
0.150467	-0.0597808	Planer	Illumina MiSeq	515F-806R	Non Hispanic	White	1-3 years	1-3 years	1-3 years	Cesarean	Exclusively breastfed	Male	32947
0.154949	0.00158595	Planer	Illumina MiSeq	515F-806R	Non Hispanic	White	1-3 years	1-3 years	1-3 years	Cesarean	Exclusively breastfed	Male	33855
0.156603	0.026699	Planer	Illumina MiSeq	515F-806R	Non Hispanic	White	1-3 years	1-3 years	1-3 years	Cesarean	Exclusively breastfed	Male	33217
0.110277	0.00370488	Planer	Illumina MiSeq	515F-806R	Non Hispanic	White	1-3 years	1-3 years	1-3 years	Cesarean	Exclusively breastfed	Male	32046
0.0885954	0.148871	Planer	Illumina MiSeq	515F-806R	Non Hispanic	White	1-3 years	1-3 years	1-3 years	Cesarean	Exclusively breastfed	Male	26845
0.140924	-0.0281693	Planer	Illumina MiSeq	515F-806R	Non Hispanic	White	1-3 years	1-3 years	1-3 years	Cesarean	Exclusively breastfed	Male	32100
0.189157	0.0461522	Planer	Illumina MiSeq	515F-806R	Non Hispanic	White	1-3 years	1-3 years	1-3 years	Vaginal	Mixed feeding	Female	40819
0.212988	0.0702819	Planer	Illumina MiSeq	515F-806R	Non Hispanic	White	1-3 years	1-3 years	1-3 years	Vaginal	Mixed feeding	Female	33328
0.231029	0.0454692	Planer	Illumina MiSeq	515F-806R	Non Hispanic	White	1-3 years	1-3 years	1-3 years	Vaginal	Mixed feeding	Female	33879
0.219881	0.0434687	Planer	Illumina MiSeq	515F-806R	Non Hispanic	White	1-3 years	1-3 years	1-3 years	Vaginal	Mixed feeding	Female	37028
0.200613	0.0618731	Planer	Illumina MiSeq	515F-806R	Non Hispanic	White	1-3 years	1-3 years	1-3 years	Vaginal	Mixed feeding	Female	31724
0.17028	-0.11177	Planer	Illumina MiSeq	515F-806R	Non Hispanic	White	1-3 years	1-3 years	1-3 years	Vaginal	Mixed feeding	Female	33486
0.156893	-0.0877721	Planer	Illumina MiSeq	515F-806R	Non Hispanic	White	1-3 years	1-3 years	1-3 years	Vaginal	Mixed feeding	Female	25885
0.0725473	0.0932916	Planer	Illumina MiSeq	515F-806R	Non Hispanic	White	1-3 years	1-3 years	1-3 years	Vaginal	Mixed feeding	Female	39980
0.15811	0.0574695	Planer	Illumina MiSeq	515F-806R	Non Hispanic	White	1-3 years	1-3 years	1-3 years	Vaginal	Mixed feeding	Female	29183
0.151517	0.00954325	Planer	Illumina MiSeq	515F-806R	Non Hispanic	White	1-3 years	1-3 years	1-3 years	Vaginal	Mixed feeding	Female	31656
0.167665	-0.0574248	Planer	Illumina MiSeq	515F-806R	Non Hispanic	White	1-3 years	1-3 years	1-3 years	Vaginal	Mixed feeding	Female	36028
0.181865	0.00828155	Planer	Illumina MiSeq	515F-806R	Non Hispanic	White	1-3 years	1-3 years	1-3 years	Vaginal	Mixed feeding	Female	35096
0.154077	-0.0638079	Planer	Illumina MiSeq	515F-806R	Non Hispanic	White	1-3 years	1-3 years	1-3 years	Vaginal	Mixed feeding	Female	24262
0.188781	0.0199423	Planer	Illumina MiSeq	515F-806R	Non Hispanic	White	1-3 years	1-3 years	1-3 years	Vaginal	Mixed feeding	Female	34298
0.170761	-0.0298121	Planer	Illumina MiSeq	515F-806R	Non Hispanic	White	1-3 years	1-3 years	1-3 years	Vaginal	Mixed feeding	Female	31470
0.144168	0.0506819	Planer	Illumina MiSeq	515F-806R	Non Hispanic	White	1-3 years	1-3 years	1-3 years	Cesarean	Mixed feeding	Female	34686
0.200441	-0.00370059	Planer	Illumina MiSeq	515F-806R	Non Hispanic	White	1-3 years	1-3 years	1-3 years	Cesarean	Mixed feeding	Female	28479
0.205965	0.0181471	Planer	Illumina MiSeq	515F-806R	Non Hispanic	White	1-3 years	1-3 years	1-3 years	Cesarean	Mixed feeding	Female	32377
0.182334	0.0545555	Planer	Illumina MiSeq	515F-806R	Non Hispanic	White	1-3 years	1-3 years	1-3 years	Cesarean	Mixed feeding	Female	25865
0.204739	-0.00692538	Planer	Illumina MiSeq	515F-806R	Non Hispanic	White	1-3 years	1-3 years	1-3 years	Cesarean	Mixed feeding	Female	24714
0.0856801	0.0787188	Planer	Illumina MiSeq	515F-806R	Non Hispanic	White	1-3 years	1-3 years	1-3 years	Cesarean	Mixed feeding	Female	33499
0.168017	-0.00468529	Planer	Illumina MiSeq	515F-806R	Non Hispanic	White	1-3 years	1-3 years	1-3 years	Cesarean	Mixed feeding	Female	30364
0.201583	0.00541041	Planer	Illumina MiSeq	515F-806R	Non Hispanic	White	1-3 years	1-3 years	1-3 years	Cesarean	Mixed feeding	Female	36152
0.208338	0.00511133	Planer	Illumina MiSeq	515F-806R	Non Hispanic	White	1-3 years	1-3 years	1-3 years	Cesarean	Mixed feeding	Female	33018
0.192714	0.00547826	Planer	Illumina MiSeq	515F-806R	Non Hispanic	White	1-3 years	1-3 years	1-3 years	Cesarean	Mixed feeding	Female	28825
0.209992	-0.0188731	Planer	Illumina MiSeq	515F-806R	Non Hispanic	White	1-3 years	1-3 years	1-3 years	Cesarean	Mixed feeding	Female	34331
0.111544	-0.0107002	Planer	Illumina MiSeq	515F-806R	Non Hispanic	White	1-3 years	1-3 years	1-3 years	Vaginal	Mixed feeding	Male	30616
0.122819	0.0603135	Planer	Illumina MiSeq	515F-806R	Non Hispanic	White	1-3 years	1-3 years	1-3 years	Vaginal	Mixed feeding	Male	30059
0.158676	-0.0375068	Planer	Illumina MiSeq	515F-806R	Non Hispanic	White	1-3 years	1-3 years	1-3 years	Vaginal	Mixed feeding	Male	31323
0.162689	-0.0779964	Planer	Illumina MiSeq	515F-806R	Non Hispanic	White	1-3 years	1-3 years	1-3 years	Vaginal	Mixed feeding	Male	33144
0.134028	-0.118533	Planer	Illumina MiSeq	515F-806R	Non Hispanic	White	1-3 years	1-3 years	1-3 years	Vaginal	Mixed feeding	Male	20298
0.205287	-0.0161941	Planer	Illumina MiSeq	515F-806R	Non Hispanic	White	1-3 years	1-3 years	1-3 years	Vaginal	Mixed feeding	Male	36492
0.175185	-0.0779463	Planer	Illumina MiSeq	515F-806R	Non Hispanic	White	1-3 years	1-3 years	1-3 years	Vaginal	Mixed feeding	Male	27061
0.181517	-0.0630435	Planer	Illumina MiSeq	515F-806R	Non Hispanic	White	1-3 years	1-3 years	1-3 years	Vaginal	Mixed feeding	Male	25322
0.125921	-0.0155253	Planer	Illumina MiSeq	515F-806R	Non Hispanic	White	1-3 years	1-3 years	1-3 years	Vaginal	Mixed feeding	Female	20496
0.162002	-0.0854778	Planer	Illumina MiSeq	515F-806R	Non Hispanic	White	1-3 years	1-3 years	1-3 years	Vaginal	Mixed feeding	Female	31389
0.142778	0.0383035	Planer	Illumina MiSeq	515F-806R	Non Hispanic	White	1-3 years	1-3 years	1-3 years	Vaginal	Mixed feeding	Female	27626
0.111297	-0.0579287	Planer	Illumina MiSeq	515F-806R	Non Hispanic	White	1-3 years	1-3 years	1-3 years	Vaginal	Mixed feeding	Female	25129
0.146727	-0.024515	Planer	Illumina MiSeq	515F-806R	Non Hispanic	White	1-3 years	1-3 years	1-3 years	Vaginal	Mixed feeding	Female	32032
0.181022	-0.0415464	Planer	Illumina MiSeq	515F-806R	Non Hispanic	White	1-3 years	1-3 years	1-3 years	Vaginal	Mixed feeding	Female	26558
0.209907	-0.0597288	Planer	Illumina MiSeq	515F-806R	Non Hispanic	White	1-3 years	1-3 years	1-3 years	Vaginal	Mixed feeding	Female	28176
0.242423	-0.0518405	Planer	Illumina MiSeq	515F-806R	Non Hispanic	White	1-3 years	1-3 years	1-3 years	Vaginal	Mixed feeding	Female	23365
0.226923	-0.0104564	Planer	Illumina MiSeq	515F-806R	Non Hispanic	White	1-3 years	1-3 years	1-3 years	Vaginal	Mixed feeding	Male	30309
0.234019	-0.0844415	Planer	Illumina MiSeq	515F-806R	Non Hispanic	White	1-3 years	1-3 years	1-3 years	Vaginal	Mixed feeding	Male	32686
0.258898	-0.10346	Planer	Illumina MiSeq	515F-806R	Non Hispanic	White	1-3 years	1-3 years	1-3 years	Vaginal	Mixed feeding	Male	31447
0.257011	-0.0781604	Planer	Illumina MiSeq	515F-806R	Non Hispanic	White	1-3 years	1-3 years	1-3 years	Vaginal	Mixed feeding	Male	31592
0.24541	-0.0947676	Planer	Illumina MiSeq	515F-806R	Non Hispanic	White	1-3 years	1-3 years	1-3 years	Vaginal	Mixed feeding	Male	31987
0.188637	-0.129934	Planer	Illumina MiSeq	515F-806R	Non Hispanic	White	1-3 years	1-3 years	1-3 years	Vaginal	Mixed feeding	Male	17346
0.191589	0.0129453	Planer	Illumina MiSeq	515F-806R	Non Hispanic	White	1-3 years	1-3 years	1-3 years	Vaginal	Mixed feeding	Male	30389
0.2418	-0.0337659	Planer	Illumina MiSeq	515F-806R	Non Hispanic	White	1-3 years	1-3 years	1-3 years	Vaginal	Mixed feeding	Male	33877
0.220339	-0.02092	Planer	Illumina MiSeq	515F-806R	Non Hispanic	White	1-3 years	1-3 years	1-3 years	Vaginal	Mixed feeding	Male	32400
0.259009	-0.120228	Planer	Illumina MiSeq	515F-806R	Non Hispanic	White	1-3 years	1-3 years	1-3 years	Vaginal	Mixed feeding	Male	29645
0.235434	-0.141509	Planer	Illumina MiSeq	515F-806R	Non Hispanic	White	1-3 years	1-3 years	1-3 years	Vaginal	Mixed feeding	Male	28263
0.230484	-0.139231	Planer	Illumina MiSeq	515F-806R	Non Hispanic	White	1-3 years	1-3 years	1-3 years	Vaginal	Mixed feeding	Male	27092
0.132008	-0.0207678	Planer	Illumina MiSeq	515F-806R	Non Hispanic	White	1-3 years	1-3 years	1-3 years	Cesarean	Formula fed	Female	36091
0.156863	0.0539797	Planer	Illumina MiSeq	515F-806R	Non Hispanic	White	1-3 years	1-3 years	1-3 years	Cesarean	Formula fed	Female	35774
0.21962	0.0180615	Planer	Illumina MiSeq	515F-806R	Non Hispanic	White	1-3 years	1-3 years	1-3 years	Cesarean	Formula fed	Female	35458
0.187446	-0.0369546	Planer	Illumina MiSeq	515F-806R	Non Hispanic	White	1-3 years	1-3 years	1-3 years	Cesarean	Formula fed	Female	33872
0.243899	0.00473477	Planer	Illumina MiSeq	515F-806R	Non Hispanic	White	1-3 years	1-3 years	1-3 years	Cesarean	Formula fed	Female	32167
0.252488	-0.0847478	Planer	Illumina MiSeq	515F-806R	Non Hispanic	White	1-3 years	1-3 years	1-3 years	Cesarean	Formula fed	Female	35719
0.259156	-0.0042411	Planer	Illumina MiSeq	515F-806R	Non Hispanic	White	1-3 years	1-3 years	1-3 years	Cesarean	Formula fed	Female	21305
0.175965	-0.095643	Planer	Illumina MiSeq	515F-806R	Non Hispanic	White	1-3 years	1-3 years	1-3 years	Cesarean	Formula fed	Female	30511
0.185208	-0.0203876	Planer	Illumina MiSeq	515F-806R	Non Hispanic	White	1-3 years	1-3 years	1-3 years	Cesarean	Formula fed	Female	27767
0.165385	-0.0644081	Planer	Illumina MiSeq	515F-806R	Non Hispanic	White	1-3 years	1-3 years	1-3 years	Cesarean	Formula fed	Female	33984
0.205418	-0.0425325	Planer	Illumina MiSeq	515F-806R	Non Hispanic	White	1-3 years	1-3 years	1-3 years	Cesarean	Formula fed	Female	33817
0.132889	-0.102516	Planer	Illumina MiSeq	515F-806R	Non Hispanic	White	1-3 years	1-3 years	1-3 years	Cesarean	Formula fed	Female	33605
0.132163	-0.0878345	Planer	Illumina MiSeq	515F-806R	Non Hispanic	White	1-3 years	1-3 years	1-3 years	Cesarean	Formula fed	Female	37585
0.188427	0.0657305	Planer	Illumina MiSeq	515F-806R	Non Hispanic	White	1-3 years	1-3 years	1-3 years	Cesarean	Formula fed	Female	37660
0.198583	0.0231015	Planer	Illumina MiSeq	515F-806R	Non Hispanic	White	1-3 years	1-3 years	1-3 years	Vaginal	Mixed feeding	Female	33099
0.195329	0.0124788	Planer	Illumina MiSeq	515F-806R	Non Hispanic	White	1-3 years	1-3 years	1-3 years	Vaginal	Mixed feeding	Female	30144
0.169173	0.011037	Planer	Illumina MiSeq	515F-806R	Non Hispanic	White	1-3 years	1-3 years	1-3 years	Vaginal	Mixed feeding	Female	36110
0.195939	-0.00098061	Planer	Illumina MiSeq	515F-806R	Non Hispanic	White	1-3 years	1-3 years	1-3 years	Vaginal	Mixed feeding	Female	30875
0.184009	-0.0184489	Planer	Illumina MiSeq	515F-806R	Non Hispanic	White	1-3 years	1-3 years	1-3 years	Vaginal	Mixed feeding	Female	31454
0.190237	-0.0391869	Planer	Illumina MiSeq	515F-806R	Non Hispanic	White	1-3 years	1-3 years	1-3 years	Vaginal	Mixed feeding	Female	35444
0.200388	-0.0607125	Planer	Illumina MiSeq	515F-806R	Non Hispanic	White	1-3 years	1-3 years	1-3 years	Vaginal	Mixed feeding	Female	23038
0.185432	-0.030529	Planer	Illumina MiSeq	515F-806R	Non Hispanic	White	1-3 years	1-3 years	1-3 years	Vaginal	Mixed feeding	Female	28564
0.221289	-0.0325536	Planer	Illumina MiSeq	515F-806R	Non Hispanic	White	1-3 years	1-3 years	1-3 years	Vaginal	Mixed feeding	Female	31221
0.216213	0.0139487	Planer	Illumina MiSeq	515F-806R	Non Hispanic	White	1-3 years	1-3 years	1-3 years	Vaginal	Mixed feeding	Female	32760
0.18168	-0.00535026	Planer	Illumina MiSeq	515F-806R	Non Hispanic	White	1-3 years	1-3 years	1-3 years	Vaginal	Mixed feeding	Male	31207
0.123021	0.0201855	Planer	Illumina MiSeq	515F-806R	Non Hispanic	White	1-3 years	1-3 years	1-3 years	Vaginal	Mixed feeding	Male	31395
0.16223	0.0434016	Planer	Illumina MiSeq	515F-806R	Non Hispanic	White	1-3 years	1-3 years	1-3 years	Vaginal	Mixed feeding	Male	33797
0.145649	0.00837747	Planer	Illumina MiSeq	515F-806R	Non Hispanic	White	1-3 years	1-3 years	1-3 years	Vaginal	Mixed feeding	Male	34494
0.176904	-0.00760376	Planer	Illumina MiSeq	515F-806R	Non Hispanic	White	1-3 years	1-3 years	1-3 years	Vaginal	Mixed feeding	Male	34702
0.16956	-0.0589225	Planer	Illumina MiSeq	515F-806R	Non Hispanic	White	1-3 years	1-3 years	1-3 years	Vaginal	Mixed feeding	Male	34755
0.160602	-0.0396292	Planer	Illumina MiSeq	515F-806R	Non Hispanic	White	1-3 years	1-3 years	1-3 years	Vaginal	Mixed feeding	Male	32499
0.218698	-0.00762756	Planer	Illumina MiSeq	515F-806R	Non Hispanic	White	1-3 years	1-3 years	1-3 years	Vaginal	Mixed feeding	Male	33202
0.23595	-0.0406118	Planer	Illumina MiSeq	515F-806R	Non Hispanic	White	1-3 years	1-3 years	1-3 years	Vaginal	Mixed feeding	Male	30409
0.101367	-0.0593063	Planer	Illumina MiSeq	515F-806R	Non Hispanic	Black	1-3 years	1-3 years	1-3 years	Cesarean	Mixed feeding	Female	31760
0.162364	-0.0313492	Planer	Illumina MiSeq	515F-806R	Non Hispanic	Black	1-3 years	1-3 years	1-3 years	Cesarean	Mixed feeding	Female	31631
0.154769	-0.0102492	Planer	Illumina MiSeq	515F-806R	Non Hispanic	Black	1-3 years	1-3 years	1-3 years	Cesarean	Mixed feeding	Female	31378
0.14265	-0.0381326	Planer	Illumina MiSeq	515F-806R	Non Hispanic	Black	1-3 years	1-3 years	1-3 years	Cesarean	Mixed feeding	Female	31127
0.168313	-0.0199745	Planer	Illumina MiSeq	515F-806R	Non Hispanic	Black	1-3 years	1-3 years	1-3 years	Cesarean	Mixed feeding	Female	34329
0.166929	-0.0668759	Planer	Illumina MiSeq	515F-806R	Non Hispanic	Black	1-3 years	1-3 years	1-3 years	Cesarean	Mixed feeding	Female	34191
0.127341	-0.0751376	Planer	Illumina MiSeq	515F-806R	Non Hispanic	Black	1-3 years	1-3 years	1-3 years	Cesarean	Mixed feeding	Female	32150
0.160269	-0.0578222	Planer	Illumina MiSeq	515F-806R	Non Hispanic	Black	1-3 years	1-3 years	1-3 years	Cesarean	Mixed feeding	Female	35893
0.197107	-0.0122832	Planer	Illumina MiSeq	515F-806R	Non Hispanic	Black	1-3 years	1-3 years	1-3 years	Cesarean	Mixed feeding	Female	32696
0.177286	-0.0710793	Planer	Illumina MiSeq	515F-806R	Non Hispanic	Black	1-3 years	1-3 years	1-3 years	Cesarean	Mixed feeding	Female	30100
0.136641	0.00646387	Planer	Illumina MiSeq	515F-806R	Non Hispanic	Black	1-3 years	1-3 years	1-3 years	Cesarean	Mixed feeding	Female	32727
0.130266	-0.0349646	Planer	Illumina MiSeq	515F-806R	Non Hispanic	Black	1-3 years	1-3 years	1-3 years	Cesarean	Mixed feeding	Female	31133
0.140506	6.31282e-05	Planer	Illumina MiSeq	515F-806R	Non Hispanic	Black	1-3 years	1-3 years	1-3 years	Cesarean	Mixed feeding	Female	28645
0.125641	-0.00400114	Planer	Illumina MiSeq	515F-806R	Non Hispanic	Black	1-3 years	1-3 years	1-3 years	Cesarean	Mixed feeding	Female	33185
0.140827	-0.0419162	Planer	Illumina MiSeq	515F-806R	Non Hispanic	Black	1-3 years	1-3 years	1-3 years	Cesarean	Mixed feeding	Female	34831
0.160141	-0.0429645	Planer	Illumina MiSeq	515F-806R	Non Hispanic	Black	1-3 years	1-3 years	1-3 years	Cesarean	Mixed feeding	Female	37273
0.144933	-0.0511968	Planer	Illumina MiSeq	515F-806R	Non Hispanic	Black	1-3 years	1-3 years	1-3 years	Cesarean	Mixed feeding	Female	34656
0.164678	-0.0430048	Planer	Illumina MiSeq	515F-806R	Non Hispanic	Black	1-3 years	1-3 years	1-3 years	Cesarean	Mixed feeding	Female	33045
0.167701	-0.0479563	Planer	Illumina MiSeq	515F-806R	Non Hispanic	Black	1-3 years	1-3 years	1-3 years	Cesarean	Mixed feeding	Female	31385
0.187874	-0.103453	Planer	Illumina MiSeq	515F-806R	Non Hispanic	Black	1-3 years	1-3 years	1-3 years	Cesarean	Mixed feeding	Female	30313
0.116697	0.070519	Planer	Illumina MiSeq	515F-806R	Non Hispanic	White	1-3 years	1-3 years	1-3 years	Cesarean	Mixed feeding	Male	41543
0.135204	0.0970265	Planer	Illumina MiSeq	515F-806R	Non Hispanic	White	1-3 years	1-3 years	1-3 years	Cesarean	Mixed feeding	Male	31851
0.150632	0.0979302	Planer	Illumina MiSeq	515F-806R	Non Hispanic	White	1-3 years	1-3 years	1-3 years	Cesarean	Mixed feeding	Male	34425
0.151009	0.0691084	Planer	Illumina MiSeq	515F-806R	Non Hispanic	White	1-3 years	1-3 years	1-3 years	Cesarean	Mixed feeding	Male	30551
0.160164	0.0400793	Planer	Illumina MiSeq	515F-806R	Non Hispanic	White	1-3 years	1-3 years	1-3 years	Cesarean	Mixed feeding	Male	31533
0.0643058	0.1045	Planer	Illumina MiSeq	515F-806R	Non Hispanic	White	1-3 years	1-3 years	1-3 years	Cesarean	Mixed feeding	Male	18783
0.13593	0.0612796	Planer	Illumina MiSeq	515F-806R	Non Hispanic	White	1-3 years	1-3 years	1-3 years	Cesarean	Mixed feeding	Male	38159
0.143667	0.0531692	Planer	Illumina MiSeq	515F-806R	Non Hispanic	White	1-3 years	1-3 years	1-3 years	Cesarean	Mixed feeding	Male	24185
0.177474	0.0614849	Planer	Illumina MiSeq	515F-806R	Non Hispanic	White	1-3 years	1-3 years	1-3 years	Cesarean	Mixed feeding	Male	27471
0.205387	-0.0179462	Planer	Illumina MiSeq	515F-806R	Non Hispanic	White	1-3 years	1-3 years	1-3 years	Cesarean	Mixed feeding	Male	28764
0.204222	-0.070358	Planer	Illumina MiSeq	515F-806R	Non Hispanic	White	1-3 years	1-3 years	1-3 years	Cesarean	Mixed feeding	Male	24663
0.254265	-0.0272868	Planer	Illumina MiSeq	515F-806R	Non Hispanic	White	1-3 years	1-3 years	1-3 years	Cesarean	Mixed feeding	Male	25579
0.246228	-0.0573087	Planer	Illumina MiSeq	515F-806R	Non Hispanic	White	1-3 years	1-3 years	1-3 years	Cesarean	Mixed feeding	Male	26790
0.241779	-0.0643783	Planer	Illumina MiSeq	515F-806R	Non Hispanic	White	1-3 years	1-3 years	1-3 years	Cesarean	Mixed feeding	Male	25896
0.238317	0.001104	Planer	Illumina MiSeq	515F-806R	Non Hispanic	White	1-3 years	1-3 years	1-3 years	Cesarean	Mixed feeding	Male	31086
0.23117	-0.0733987	Planer	Illumina MiSeq	515F-806R	Non Hispanic	White	1-3 years	1-3 years	1-3 years	Cesarean	Mixed feeding	Male	31504
0.164807	-0.0367907	Planer	Illumina MiSeq	515F-806R	Non Hispanic	White	1-3 years	1-3 years	1-3 years	Cesarean	Mixed feeding	Male	18142
0.184997	0.00136794	Planer	Illumina MiSeq	515F-806R	Non Hispanic	White	1-3 years	1-3 years	1-3 years	Cesarean	Mixed feeding	Male	27714
0.184822	-0.0421929	Planer	Illumina MiSeq	515F-806R	Non Hispanic	White	1-3 years	1-3 years	1-3 years	Cesarean	Mixed feeding	Male	29216
0.155137	-0.0570671	Planer	Illumina MiSeq	515F-806R	Non Hispanic	White	1-3 years	1-3 years	1-3 years	Cesarean	Mixed feeding	Male	31487
0.22586	-0.12291	Planer	Illumina MiSeq	515F-806R	Non Hispanic	White	1-3 years	1-3 years	1-3 years	Cesarean	Mixed feeding	Male	30872
0.213514	-0.0780504	Planer	Illumina MiSeq	515F-806R	Non Hispanic	White	1-3 years	1-3 years	1-3 years	Cesarean	Mixed feeding	Male	35366
0.181817	-0.0279975	Planer	Illumina MiSeq	515F-806R	Non Hispanic	White	1-3 years	1-3 years	1-3 years	Cesarean	Mixed feeding	Male	32238
0.0989933	-0.0239518	Planer	Illumina MiSeq	515F-806R	Non Hispanic	White	1-3 years	1-3 years	1-3 years	Cesarean	Mixed feeding	Male	30404
0.214377	-0.0514411	Planer	Illumina MiSeq	515F-806R	Non Hispanic	White	1-3 years	1-3 years	1-3 years	Cesarean	Mixed feeding	Male	28732
0.241748	-0.0661324	Planer	Illumina MiSeq	515F-806R	Non Hispanic	White	1-3 years	1-3 years	1-3 years	Cesarean	Mixed feeding	Male	21961
0.240627	-0.0941966	Planer	Illumina MiSeq	515F-806R	Non Hispanic	White	1-3 years	1-3 years	1-3 years	Cesarean	Mixed feeding	Male	29828
0.0802638	0.125398	Planer	Illumina MiSeq	515F-806R	Non Hispanic	White	1-3 years	1-3 years	1-3 years	Cesarean	Mixed feeding	Male	30202
0.0641205	-0.0288389	Planer	Illumina MiSeq	515F-806R	Non Hispanic	White	1-3 years	1-3 years	1-3 years	Cesarean	Formula fed	Male	29429
0.126393	0.153406	Planer	Illumina MiSeq	515F-806R	Non Hispanic	White	1-3 years	1-3 years	1-3 years	Cesarean	Formula fed	Male	29968
0.178512	0.0387898	Planer	Illumina MiSeq	515F-806R	Non Hispanic	White	1-3 years	1-3 years	1-3 years	Cesarean	Formula fed	Male	27433
0.203453	0.0467868	Planer	Illumina MiSeq	515F-806R	Non Hispanic	White	1-3 years	1-3 years	1-3 years	Cesarean	Formula fed	Male	29688
0.0930516	0.132043	Planer	Illumina MiSeq	515F-806R	Non Hispanic	White	1-3 years	1-3 years	1-3 years	Cesarean	Formula fed	Male	26003
0.17453	0.0436168	Planer	Illumina MiSeq	515F-806R	Non Hispanic	White	1-3 years	1-3 years	1-3 years	Cesarean	Formula fed	Male	33462
0.201938	-0.0136321	Planer	Illumina MiSeq	515F-806R	Hispanic	White	1-3 years	1-3 years	1-3 years	Vaginal	Mixed feeding	Female	30471
0.208156	-0.0351328	Planer	Illumina MiSeq	515F-806R	Hispanic	White	1-3 years	1-3 years	1-3 years	Vaginal	Mixed feeding	Female	31637
0.115195	0.0010758	Planer	Illumina MiSeq	515F-806R	Hispanic	White	1-3 years	1-3 years	1-3 years	Cesarean	Mixed feeding	Female	27564
0.190272	-0.0140996	Planer	Illumina MiSeq	515F-806R	Hispanic	White	1-3 years	1-3 years	1-3 years	Cesarean	Mixed feeding	Female	34500
0.221345	-0.152509	Planer	Illumina MiSeq	515F-806R	Hispanic	White	1-3 years	1-3 years	1-3 years	Cesarean	Mixed feeding	Female	30409
0.252291	-0.141183	Planer	Illumina MiSeq	515F-806R	Hispanic	White	1-3 years	1-3 years	1-3 years	Cesarean	Mixed feeding	Female	36276
0.239145	-0.133358	Planer	Illumina MiSeq	515F-806R	Hispanic	White	1-3 years	1-3 years	1-3 years	Cesarean	Mixed feeding	Female	29567
0.251135	-0.18284	Planer	Illumina MiSeq	515F-806R	Hispanic	White	1-3 years	1-3 years	1-3 years	Cesarean	Mixed feeding	Female	32350
-0.0706194	0.168906	Planer	Illumina MiSeq	515F-806R	Non Hispanic	White	3-12 months	9-12 months	9-12 months	Cesarean	Exclusively breastfed	Female	24724
-0.125965	0.142339	Planer	Illumina MiSeq	515F-806R	Non Hispanic	White	3-12 months	9-12 months	9-12 months	Cesarean	Exclusively breastfed	Female	8165
-0.0308197	0.118028	Planer	Illumina MiSeq	515F-806R	Non Hispanic	White	3-12 months	9-12 months	9-12 months	Cesarean	Exclusively breastfed	Female	37505
0.0119714	0.0907836	Planer	Illumina MiSeq	515F-806R	Non Hispanic	White	1-3 years	1-3 years	1-3 years	Cesarean	Exclusively breastfed	Female	33975
0.127694	0.0789745	Planer	Illumina MiSeq	515F-806R	Non Hispanic	White	1-3 years	1-3 years	1-3 years	Cesarean	Exclusively breastfed	Female	38596
0.143091	0.0336209	Planer	Illumina MiSeq	515F-806R	Non Hispanic	White	1-3 years	1-3 years	1-3 years	Cesarean	Exclusively breastfed	Female	38514
-0.0683703	0.168121	Planer	Illumina MiSeq	515F-806R	Non Hispanic	White	3-12 months	9-12 months	9-12 months	Cesarean	Exclusively breastfed	Male	35691
-0.0463579	0.0811238	Planer	Illumina MiSeq	515F-806R	Non Hispanic	White	3-12 months	9-12 months	9-12 months	Cesarean	Exclusively breastfed	Male	24562
-0.0627541	0.138926	Planer	Illumina MiSeq	515F-806R	Non Hispanic	White	3-12 months	9-12 months	9-12 months	Cesarean	Exclusively breastfed	Male	27455
0.0492693	0.0827147	Planer	Illumina MiSeq	515F-806R	Non Hispanic	White	1-3 years	1-3 years	1-3 years	Cesarean	Exclusively breastfed	Male	31386
0.0148812	0.115813	Planer	Illumina MiSeq	515F-806R	Non Hispanic	White	1-3 years	1-3 years	1-3 years	Cesarean	Exclusively breastfed	Male	28158
0.121038	0.0314219	Planer	Illumina MiSeq	515F-806R	Non Hispanic	White	1-3 years	1-3 years	1-3 years	Cesarean	Exclusively breastfed	Male	26040
0.129313	0.0726207	Planer	Illumina MiSeq	515F-806R	Non Hispanic	White	3-12 months	3-6 months	4-6 months	Vaginal	Formula fed	Male	33330
0.107802	0.0215963	Planer	Illumina MiSeq	515F-806R	Non Hispanic	White	3-12 months	3-6 months	3-4 months	Vaginal	Formula fed	Male	29538
0.157815	0.0475041	Planer	Illumina MiSeq	515F-806R	Non Hispanic	White	3-12 months	9-12 months	9-12 months	Vaginal	Formula fed	Male	30746
0.134017	0.0382854	Planer	Illumina MiSeq	515F-806R	Non Hispanic	White	3-12 months	6-9 months	6-9 months	Vaginal	Formula fed	Male	32715
0.145973	0.0202078	Planer	Illumina MiSeq	515F-806R	Non Hispanic	White	3-12 months	9-12 months	9-12 months	Vaginal	Formula fed	Male	32165
0.083376	0.0671993	Planer	Illumina MiSeq	515F-806R	Non Hispanic	White	3-12 months	6-9 months	6-9 months	Vaginal	Mixed feeding	Female	33670
0.0592418	0.0735433	Planer	Illumina MiSeq	515F-806R	Non Hispanic	White	3-12 months	6-9 months	6-9 months	Vaginal	Mixed feeding	Female	23880
0.0943165	0.0672483	Planer	Illumina MiSeq	515F-806R	Non Hispanic	White	3-12 months	9-12 months	9-12 months	Vaginal	Mixed feeding	Female	39631
0.108003	0.0271167	Planer	Illumina MiSeq	515F-806R	Non Hispanic	White	3-12 months	9-12 months	9-12 months	Vaginal	Mixed feeding	Female	37917
0.184863	0.0333205	Planer	Illumina MiSeq	515F-806R	Non Hispanic	White	1-3 years	1-3 years	1-3 years	Vaginal	Mixed feeding	Female	31734
0.154857	0.0093746	Planer	Illumina MiSeq	515F-806R	Non Hispanic	White	1-3 years	1-3 years	1-3 years	Vaginal	Mixed feeding	Female	21749
-0.0135024	0.0919869	Planer	Illumina MiSeq	515F-806R	Non Hispanic	White	6 weeks-3 months	6 weeks-3 months	6 weeks-3 months	Vaginal	Mixed feeding	Female	32522
-0.0170667	0.0987968	Planer	Illumina MiSeq	515F-806R	Non Hispanic	White	3-12 months	3-6 months	3-4 months	Vaginal	Mixed feeding	Female	32606
0.00613737	0.0787893	Planer	Illumina MiSeq	515F-806R	Non Hispanic	White	3-12 months	3-6 months	4-6 months	Vaginal	Mixed feeding	Female	35229
0.0519722	0.0840537	Planer	Illumina MiSeq	515F-806R	Non Hispanic	White	3-12 months	6-9 months	6-9 months	Vaginal	Mixed feeding	Female	29376
0.0821578	0.090028	Planer	Illumina MiSeq	515F-806R	Non Hispanic	White	3-12 months	6-9 months	6-9 months	Vaginal	Mixed feeding	Female	38941
0.0798376	0.0473776	Planer	Illumina MiSeq	515F-806R	Non Hispanic	White	3-12 months	9-12 months	9-12 months	Vaginal	Mixed feeding	Female	30652
0.0775777	0.0264624	Planer	Illumina MiSeq	515F-806R	Non Hispanic	White	3-12 months	9-12 months	9-12 months	Vaginal	Mixed feeding	Female	40828
-0.108123	0.187488	Planer	Illumina MiSeq	515F-806R	Non Hispanic	White	1-6 weeks	1-6 weeks	1-6 weeks	Vaginal	Mixed feeding	Female	24205
0.096743	0.00767145	Planer	Illumina MiSeq	515F-806R	Non Hispanic	White	1-3 years	1-3 years	1-3 years	Vaginal	Mixed feeding	Female	33888
0.11151	0.0126646	Planer	Illumina MiSeq	515F-806R	Non Hispanic	White	1-3 years	1-3 years	1-3 years	Vaginal	Mixed feeding	Female	27376
-0.00989748	0.0715998	Planer	Illumina MiSeq	515F-806R	Non Hispanic	White	6 weeks-3 months	6 weeks-3 months	6 weeks-3 months	Vaginal	Mixed feeding	Female	33884
0.122635	0.092447	Planer	Illumina MiSeq	515F-806R	Non Hispanic	White	3-12 months	6-9 months	6-9 months	Cesarean	Mixed feeding	Female	31072
0.013705	0.0992419	Planer	Illumina MiSeq	515F-806R	Non Hispanic	White	3-12 months	9-12 months	9-12 months	Cesarean	Mixed feeding	Female	22607
0.0823584	0.0629309	Planer	Illumina MiSeq	515F-806R	Non Hispanic	White	3-12 months	9-12 months	9-12 months	Cesarean	Mixed feeding	Female	32614
-0.00546085	0.15403	Planer	Illumina MiSeq	515F-806R	Non Hispanic	White	6 weeks-3 months	6 weeks-3 months	6 weeks-3 months	Cesarean	Mixed feeding	Female	26582
0.107137	0.0515654	Planer	Illumina MiSeq	515F-806R	Non Hispanic	White	3-12 months	3-6 months	4-6 months	Cesarean	Mixed feeding	Female	29887
0.146185	0.0985539	Planer	Illumina MiSeq	515F-806R	Non Hispanic	White	3-12 months	6-9 months	6-9 months	Cesarean	Mixed feeding	Female	38385
0.0582139	0.0863355	Planer	Illumina MiSeq	515F-806R	Non Hispanic	White	3-12 months	9-12 months	9-12 months	Cesarean	Mixed feeding	Female	32795
0.0908961	0.0949417	Planer	Illumina MiSeq	515F-806R	Non Hispanic	White	3-12 months	9-12 months	9-12 months	Cesarean	Mixed feeding	Female	31767
0.0989761	0.0653846	Planer	Illumina MiSeq	515F-806R	Non Hispanic	White	3-12 months	9-12 months	9-12 months	Cesarean	Mixed feeding	Female	33569
-0.0600511	0.167787	Planer	Illumina MiSeq	515F-806R	Non Hispanic	White	6 weeks-3 months	6 weeks-3 months	6 weeks-3 months	Cesarean	Mixed feeding	Female	35341
0.0923137	0.101314	Planer	Illumina MiSeq	515F-806R	Non Hispanic	White	3-12 months	3-6 months	4-6 months	Vaginal	Mixed feeding	Male	34364
0.112185	0.0377338	Planer	Illumina MiSeq	515F-806R	Non Hispanic	White	3-12 months	6-9 months	6-9 months	Vaginal	Mixed feeding	Male	31910
0.123519	-0.00697654	Planer	Illumina MiSeq	515F-806R	Non Hispanic	White	3-12 months	6-9 months	6-9 months	Vaginal	Mixed feeding	Male	46579
0.0300162	0.209035	Planer	Illumina MiSeq	515F-806R	Non Hispanic	White	3-12 months	9-12 months	9-12 months	Vaginal	Mixed feeding	Male	37352
0.123717	0.124847	Planer	Illumina MiSeq	515F-806R	Non Hispanic	White	3-12 months	9-12 months	9-12 months	Vaginal	Mixed feeding	Male	27259
0.129973	0.128274	Planer	Illumina MiSeq	515F-806R	Non Hispanic	White	3-12 months	9-12 months	9-12 months	Vaginal	Mixed feeding	Male	31012
0.215938	0.0936458	Planer	Illumina MiSeq	515F-806R	Non Hispanic	White	3-12 months	9-12 months	9-12 months	Vaginal	Mixed feeding	Male	29709
0.190277	0.0743169	Planer	Illumina MiSeq	515F-806R	Non Hispanic	White	1-3 years	1-3 years	1-3 years	Vaginal	Mixed feeding	Male	26323
0.153408	-0.0201899	Planer	Illumina MiSeq	515F-806R	Non Hispanic	White	1-3 years	1-3 years	1-3 years	Vaginal	Mixed feeding	Male	31913
0.132646	-0.0528896	Planer	Illumina MiSeq	515F-806R	Non Hispanic	White	1-3 years	1-3 years	1-3 years	Vaginal	Mixed feeding	Male	26391
0.112512	0.147915	Planer	Illumina MiSeq	515F-806R	Non Hispanic	White	3-12 months	3-6 months	4-6 months	Vaginal	Mixed feeding	Female	33408
0.15381	0.0896678	Planer	Illumina MiSeq	515F-806R	Non Hispanic	White	3-12 months	6-9 months	6-9 months	Vaginal	Mixed feeding	Female	33407
0.0592541	0.0236591	Planer	Illumina MiSeq	515F-806R	Non Hispanic	White	3-12 months	6-9 months	6-9 months	Vaginal	Mixed feeding	Female	34559
0.130672	0.112454	Planer	Illumina MiSeq	515F-806R	Non Hispanic	White	3-12 months	9-12 months	9-12 months	Vaginal	Mixed feeding	Female	33878
0.0631502	0.112619	Planer	Illumina MiSeq	515F-806R	Non Hispanic	White	3-12 months	9-12 months	9-12 months	Vaginal	Mixed feeding	Female	32417
0.14688	-0.132054	Planer	Illumina MiSeq	515F-806R	Non Hispanic	White	3-12 months	9-12 months	9-12 months	Vaginal	Mixed feeding	Female	27155
0.101525	0.0700963	Planer	Illumina MiSeq	515F-806R	Non Hispanic	White	1-3 years	1-3 years	1-3 years	Vaginal	Mixed feeding	Female	26843
-0.00710103	0.131933	Planer	Illumina MiSeq	515F-806R	Non Hispanic	White	3-12 months	3-6 months	4-6 months	Vaginal	Mixed feeding	Male	30580
0.0891373	0.0696119	Planer	Illumina MiSeq	515F-806R	Non Hispanic	White	1-3 years	1-3 years	1-3 years	Vaginal	Mixed feeding	Female	31935
0.124546	0.103414	Planer	Illumina MiSeq	515F-806R	Non Hispanic	White	3-12 months	6-9 months	6-9 months	Vaginal	Mixed feeding	Male	35727
-0.00576842	0.169816	Planer	Illumina MiSeq	515F-806R	Non Hispanic	White	3-12 months	3-6 months	3-4 months	Vaginal	Mixed feeding	Male	35145
0.0857848	0.10443	Planer	Illumina MiSeq	515F-806R	Non Hispanic	White	3-12 months	9-12 months	9-12 months	Cesarean	Formula fed	Female	35125
0.0556493	0.0860153	Planer	Illumina MiSeq	515F-806R	Non Hispanic	White	3-12 months	6-9 months	6-9 months	Cesarean	Formula fed	Female	29162
0.10021	0.0888975	Planer	Illumina MiSeq	515F-806R	Non Hispanic	White	3-12 months	9-12 months	9-12 months	Cesarean	Formula fed	Female	33358
0.0950713	0.0134481	Planer	Illumina MiSeq	515F-806R	Non Hispanic	White	1-3 years	1-3 years	1-3 years	Cesarean	Formula fed	Female	25726
0.058158	0.0577482	Planer	Illumina MiSeq	515F-806R	Non Hispanic	White	3-12 months	6-9 months	6-9 months	Cesarean	Formula fed	Female	27567
0.100031	0.0361647	Planer	Illumina MiSeq	515F-806R	Non Hispanic	White	3-12 months	9-12 months	9-12 months	Cesarean	Formula fed	Female	38278
0.104562	0.0774819	Planer	Illumina MiSeq	515F-806R	Non Hispanic	White	3-12 months	9-12 months	9-12 months	Cesarean	Formula fed	Female	35139
0.123447	0.0474208	Planer	Illumina MiSeq	515F-806R	Non Hispanic	White	3-12 months	9-12 months	9-12 months	Cesarean	Formula fed	Female	37597
0.112027	0.0147484	Planer	Illumina MiSeq	515F-806R	Non Hispanic	White	1-3 years	1-3 years	1-3 years	Cesarean	Formula fed	Female	30697
0.141645	-0.0353258	Planer	Illumina MiSeq	515F-806R	Non Hispanic	White	1-3 years	1-3 years	1-3 years	Cesarean	Formula fed	Female	27766
-0.00519857	0.0942327	Planer	Illumina MiSeq	515F-806R	Non Hispanic	White	3-12 months	3-6 months	3-4 months	Vaginal	Mixed feeding	Female	31475
0.0427286	0.0936251	Planer	Illumina MiSeq	515F-806R	Non Hispanic	White	3-12 months	3-6 months	4-6 months	Vaginal	Mixed feeding	Female	28549
0.00142366	0.0780335	Planer	Illumina MiSeq	515F-806R	Non Hispanic	White	3-12 months	3-6 months	4-6 months	Vaginal	Mixed feeding	Female	22703
0.0988453	0.108581	Planer	Illumina MiSeq	515F-806R	Non Hispanic	White	3-12 months	6-9 months	6-9 months	Vaginal	Mixed feeding	Female	31780
0.116547	0.0499581	Planer	Illumina MiSeq	515F-806R	Non Hispanic	White	3-12 months	6-9 months	6-9 months	Vaginal	Mixed feeding	Female	26627
0.108956	0.0791789	Planer	Illumina MiSeq	515F-806R	Non Hispanic	White	3-12 months	6-9 months	6-9 months	Vaginal	Mixed feeding	Female	34696
0.123968	0.0958301	Planer	Illumina MiSeq	515F-806R	Non Hispanic	White	3-12 months	9-12 months	9-12 months	Vaginal	Mixed feeding	Female	33526
0.130123	0.0267409	Planer	Illumina MiSeq	515F-806R	Non Hispanic	White	3-12 months	9-12 months	9-12 months	Vaginal	Mixed feeding	Female	33415
0.137574	0.0110283	Planer	Illumina MiSeq	515F-806R	Non Hispanic	White	1-3 years	1-3 years	1-3 years	Vaginal	Mixed feeding	Female	27085
0.177554	0.0303682	Planer	Illumina MiSeq	515F-806R	Non Hispanic	White	1-3 years	1-3 years	1-3 years	Vaginal	Mixed feeding	Female	32008
0.176436	0.0320449	Planer	Illumina MiSeq	515F-806R	Non Hispanic	White	1-3 years	1-3 years	1-3 years	Vaginal	Mixed feeding	Female	34287
-0.0171419	0.156468	Planer	Illumina MiSeq	515F-806R	Non Hispanic	White	6 weeks-3 months	6 weeks-3 months	6 weeks-3 months	Vaginal	Mixed feeding	Female	36291
0.201811	0.00839972	Planer	Illumina MiSeq	515F-806R	Non Hispanic	White	1-3 years	1-3 years	1-3 years	Vaginal	Mixed feeding	Female	29038
-0.0106819	0.0812568	Planer	Illumina MiSeq	515F-806R	Non Hispanic	White	6 weeks-3 months	6 weeks-3 months	6 weeks-3 months	Vaginal	Mixed feeding	Female	29847
0.00961832	0.0738913	Planer	Illumina MiSeq	515F-806R	Non Hispanic	White	3-12 months	3-6 months	4-6 months	Vaginal	Mixed feeding	Male	20640
0.0349867	0.0366141	Planer	Illumina MiSeq	515F-806R	Non Hispanic	White	3-12 months	3-6 months	4-6 months	Vaginal	Mixed feeding	Male	29084
0.059856	0.100375	Planer	Illumina MiSeq	515F-806R	Non Hispanic	White	3-12 months	6-9 months	6-9 months	Vaginal	Mixed feeding	Male	30203
0.0802821	0.0147283	Planer	Illumina MiSeq	515F-806R	Non Hispanic	White	3-12 months	9-12 months	9-12 months	Vaginal	Mixed feeding	Male	19707
0.0959318	0.0453447	Planer	Illumina MiSeq	515F-806R	Non Hispanic	White	3-12 months	9-12 months	9-12 months	Vaginal	Mixed feeding	Male	32519
0.143152	0.0216998	Planer	Illumina MiSeq	515F-806R	Non Hispanic	White	3-12 months	9-12 months	9-12 months	Vaginal	Mixed feeding	Male	37858
0.158197	0.0230917	Planer	Illumina MiSeq	515F-806R	Non Hispanic	White	1-3 years	1-3 years	1-3 years	Vaginal	Mixed feeding	Male	30643
0.119102	0.091519	Planer	Illumina MiSeq	515F-806R	Non Hispanic	White	1-3 years	1-3 years	1-3 years	Vaginal	Mixed feeding	Male	33507
-0.0428364	0.210653	Planer	Illumina MiSeq	515F-806R	Non Hispanic	Black	3-12 months	3-6 months	4-6 months	Cesarean	Mixed feeding	Female	40594
0.0661701	0.120411	Planer	Illumina MiSeq	515F-806R	Non Hispanic	Black	3-12 months	6-9 months	6-9 months	Cesarean	Mixed feeding	Female	22740
0.0580679	0.108645	Planer	Illumina MiSeq	515F-806R	Non Hispanic	Black	3-12 months	9-12 months	9-12 months	Cesarean	Mixed feeding	Female	34003
0.0615394	0.0988858	Planer	Illumina MiSeq	515F-806R	Non Hispanic	Black	3-12 months	9-12 months	9-12 months	Cesarean	Mixed feeding	Female	27721
0.0672937	0.088755	Planer	Illumina MiSeq	515F-806R	Non Hispanic	Black	3-12 months	9-12 months	9-12 months	Cesarean	Mixed feeding	Female	34408
0.0740745	0.0613161	Planer	Illumina MiSeq	515F-806R	Non Hispanic	Black	1-3 years	1-3 years	1-3 years	Cesarean	Mixed feeding	Female	38178
-0.00960065	0.230164	Planer	Illumina MiSeq	515F-806R	Non Hispanic	Black	1-6 weeks	1-6 weeks	1-6 weeks	Cesarean	Mixed feeding	Female	42793
0.0735026	0.0633094	Planer	Illumina MiSeq	515F-806R	Non Hispanic	Black	1-3 years	1-3 years	1-3 years	Cesarean	Mixed feeding	Female	29509
-0.0948487	0.255175	Planer	Illumina MiSeq	515F-806R	Non Hispanic	Black	6 weeks-3 months	6 weeks-3 months	6 weeks-3 months	Cesarean	Mixed feeding	Female	37671
0.0403428	0.0917562	Planer	Illumina MiSeq	515F-806R	Non Hispanic	Black	3-12 months	6-9 months	6-9 months	Cesarean	Mixed feeding	Female	38247
0.106994	0.171675	Planer	Illumina MiSeq	515F-806R	Non Hispanic	Black	3-12 months	9-12 months	9-12 months	Cesarean	Mixed feeding	Female	36672
0.0650868	0.0826553	Planer	Illumina MiSeq	515F-806R	Non Hispanic	Black	3-12 months	9-12 months	9-12 months	Cesarean	Mixed feeding	Female	29486
0.0605825	0.0909386	Planer	Illumina MiSeq	515F-806R	Non Hispanic	Black	1-3 years	1-3 years	1-3 years	Cesarean	Mixed feeding	Female	32657
-0.0453861	0.246426	Planer	Illumina MiSeq	515F-806R	Non Hispanic	Black	1-6 weeks	1-6 weeks	1-6 weeks	Cesarean	Mixed feeding	Female	36724
-0.0205068	0.161845	Planer	Illumina MiSeq	515F-806R	Non Hispanic	White	3-12 months	3-6 months	4-6 months	Cesarean	Mixed feeding	Male	19128
0.064016	0.104148	Planer	Illumina MiSeq	515F-806R	Non Hispanic	White	3-12 months	6-9 months	6-9 months	Cesarean	Mixed feeding	Male	20066
0.105602	0.0901881	Planer	Illumina MiSeq	515F-806R	Non Hispanic	White	3-12 months	9-12 months	9-12 months	Cesarean	Mixed feeding	Male	35648
0.106109	0.0580302	Planer	Illumina MiSeq	515F-806R	Non Hispanic	White	3-12 months	9-12 months	9-12 months	Cesarean	Mixed feeding	Male	35883
0.14325	0.068987	Planer	Illumina MiSeq	515F-806R	Non Hispanic	White	1-3 years	1-3 years	1-3 years	Cesarean	Mixed feeding	Male	31525
0.0347981	0.120739	Planer	Illumina MiSeq	515F-806R	Non Hispanic	White	3-12 months	6-9 months	6-9 months	Cesarean	Mixed feeding	Male	25203
0.0597787	0.0839078	Planer	Illumina MiSeq	515F-806R	Non Hispanic	White	3-12 months	6-9 months	6-9 months	Cesarean	Mixed feeding	Male	26300
0.0820993	0.0923359	Planer	Illumina MiSeq	515F-806R	Non Hispanic	White	3-12 months	6-9 months	6-9 months	Cesarean	Mixed feeding	Male	36137
0.111592	0.0801935	Planer	Illumina MiSeq	515F-806R	Non Hispanic	White	3-12 months	9-12 months	9-12 months	Cesarean	Mixed feeding	Male	33991
-0.0131383	0.160611	Planer	Illumina MiSeq	515F-806R	Non Hispanic	White	3-12 months	3-6 months	3-4 months	Cesarean	Mixed feeding	Male	37644
0.0589866	0.0142267	Planer	Illumina MiSeq	515F-806R	Non Hispanic	White	3-12 months	3-6 months	3-4 months	Cesarean	Mixed feeding	Male	27499
0.0417981	0.122452	Planer	Illumina MiSeq	515F-806R	Non Hispanic	White	3-12 months	3-6 months	4-6 months	Cesarean	Mixed feeding	Male	33145
0.101866	0.0760111	Planer	Illumina MiSeq	515F-806R	Non Hispanic	White	3-12 months	6-9 months	6-9 months	Cesarean	Mixed feeding	Male	26719
0.11895	0.0235862	Planer	Illumina MiSeq	515F-806R	Non Hispanic	White	3-12 months	9-12 months	9-12 months	Cesarean	Mixed feeding	Male	31958
0.192908	0.0441019	Planer	Illumina MiSeq	515F-806R	Non Hispanic	White	1-3 years	1-3 years	1-3 years	Cesarean	Mixed feeding	Male	31465
0.110689	0.02317	Planer	Illumina MiSeq	515F-806R	Non Hispanic	White	1-3 years	1-3 years	1-3 years	Cesarean	Mixed feeding	Male	41944
0.138742	-0.00634294	Planer	Illumina MiSeq	515F-806R	Non Hispanic	White	1-3 years	1-3 years	1-3 years	Cesarean	Mixed feeding	Male	24528
0.0532489	0.0388507	Planer	Illumina MiSeq	515F-806R	Non Hispanic	White	3-12 months	3-6 months	4-6 months	Cesarean	Mixed feeding	Male	35859
0.0756684	0.120273	Planer	Illumina MiSeq	515F-806R	Non Hispanic	White	3-12 months	3-6 months	4-6 months	Cesarean	Mixed feeding	Male	23353
0.10861	0.0455593	Planer	Illumina MiSeq	515F-806R	Non Hispanic	White	3-12 months	6-9 months	6-9 months	Cesarean	Mixed feeding	Male	34838
0.130157	0.00748595	Planer	Illumina MiSeq	515F-806R	Non Hispanic	White	3-12 months	9-12 months	9-12 months	Cesarean	Mixed feeding	Male	36353
0.198903	0.0136388	Planer	Illumina MiSeq	515F-806R	Non Hispanic	White	3-12 months	9-12 months	9-12 months	Cesarean	Mixed feeding	Male	28207
0.202115	0.0054821	Planer	Illumina MiSeq	515F-806R	Non Hispanic	White	1-3 years	1-3 years	1-3 years	Cesarean	Mixed feeding	Male	29184
0.242007	-0.00751392	Planer	Illumina MiSeq	515F-806R	Non Hispanic	White	1-3 years	1-3 years	1-3 years	Cesarean	Mixed feeding	Male	27117
0.057946	0.124806	Planer	Illumina MiSeq	515F-806R	Non Hispanic	White	3-12 months	6-9 months	6-9 months	Cesarean	Mixed feeding	Male	27287
0.223683	-0.00528141	Planer	Illumina MiSeq	515F-806R	Non Hispanic	White	1-3 years	1-3 years	1-3 years	Cesarean	Mixed feeding	Male	35409
0.144194	-0.01291	Planer	Illumina MiSeq	515F-806R	Non Hispanic	White	1-3 years	1-3 years	1-3 years	Cesarean	Mixed feeding	Male	31929
0.097362	-0.00564542	Planer	Illumina MiSeq	515F-806R	Non Hispanic	White	3-12 months	9-12 months	9-12 months	Cesarean	Mixed feeding	Male	33090
0.0753848	0.152911	Planer	Illumina MiSeq	515F-806R	Non Hispanic	White	3-12 months	9-12 months	9-12 months	Cesarean	Mixed feeding	Male	24578
0.101902	0.117429	Planer	Illumina MiSeq	515F-806R	Non Hispanic	White	3-12 months	9-12 months	9-12 months	Cesarean	Mixed feeding	Male	25078
0.0636534	0.015417	Planer	Illumina MiSeq	515F-806R	Non Hispanic	White	3-12 months	9-12 months	9-12 months	Cesarean	Mixed feeding	Male	29055
0.0809218	0.162131	Planer	Illumina MiSeq	515F-806R	Non Hispanic	White	3-12 months	6-9 months	6-9 months	Vaginal	Mixed feeding	Female	35191
0.18723	-0.0285758	Planer	Illumina MiSeq	515F-806R	Non Hispanic	White	1-3 years	1-3 years	1-3 years	Cesarean	Mixed feeding	Male	30104
-0.00233499	0.191853	Planer	Illumina MiSeq	515F-806R	Non Hispanic	White	3-12 months	9-12 months	9-12 months	Vaginal	Mixed feeding	Female	32874
-0.0428671	0.121212	Planer	Illumina MiSeq	515F-806R	Non Hispanic	White	3-12 months	6-9 months	6-9 months	Vaginal	Mixed feeding	Female	32389
-0.00600399	0.127679	Planer	Illumina MiSeq	515F-806R	Non Hispanic	White	1-3 years	1-3 years	1-3 years	Vaginal	Mixed feeding	Female	27666
0.0163606	0.146168	Planer	Illumina MiSeq	515F-806R	Non Hispanic	White	3-12 months	6-9 months	6-9 months	Vaginal	Mixed feeding	Female	22295
0.00865652	0.129882	Planer	Illumina MiSeq	515F-806R	Non Hispanic	White	3-12 months	6-9 months	6-9 months	Vaginal	Mixed feeding	Female	30645
-0.0287071	0.0898346	Planer	Illumina MiSeq	515F-806R	Non Hispanic	White	3-12 months	9-12 months	9-12 months	Vaginal	Mixed feeding	Female	26780
0.0334345	0.117611	Planer	Illumina MiSeq	515F-806R	Non Hispanic	White	3-12 months	6-9 months	6-9 months	Vaginal	Mixed feeding	Male	32200
0.0385628	0.112849	Planer	Illumina MiSeq	515F-806R	Non Hispanic	White	3-12 months	6-9 months	6-9 months	Vaginal	Mixed feeding	Male	32519
0.0811439	0.0786398	Planer	Illumina MiSeq	515F-806R	Non Hispanic	White	3-12 months	6-9 months	6-9 months	Cesarean	Mixed feeding	Male	29251
0.0972298	0.0841067	Planer	Illumina MiSeq	515F-806R	Non Hispanic	White	3-12 months	6-9 months	6-9 months	Cesarean	Mixed feeding	Male	27310
0.0558133	0.103893	Planer	Illumina MiSeq	515F-806R	Non Hispanic	White	3-12 months	3-6 months	4-6 months	Cesarean	Formula fed	Male	33910
0.0490335	0.104824	Planer	Illumina MiSeq	515F-806R	Non Hispanic	White	3-12 months	3-6 months	4-6 months	Cesarean	Formula fed	Male	30041
0.0581803	0.112015	Planer	Illumina MiSeq	515F-806R	Non Hispanic	White	3-12 months	6-9 months	6-9 months	Cesarean	Formula fed	Male	30539
0.112907	0.106873	Planer	Illumina MiSeq	515F-806R	Non Hispanic	White	3-12 months	6-9 months	6-9 months	Cesarean	Formula fed	Male	27946
0.0669478	0.104521	Planer	Illumina MiSeq	515F-806R	Non Hispanic	White	3-12 months	6-9 months	6-9 months	Cesarean	Formula fed	Male	30416
0.125909	0.101811	Planer	Illumina MiSeq	515F-806R	Non Hispanic	White	3-12 months	9-12 months	9-12 months	Cesarean	Formula fed	Male	45220
0.126116	0.0956022	Planer	Illumina MiSeq	515F-806R	Non Hispanic	White	3-12 months	9-12 months	9-12 months	Cesarean	Formula fed	Male	36223
0.102094	0.0378671	Planer	Illumina MiSeq	515F-806R	Non Hispanic	White	3-12 months	9-12 months	9-12 months	Cesarean	Formula fed	Male	30496
0.125012	0.0283744	Planer	Illumina MiSeq	515F-806R	Non Hispanic	White	1-3 years	1-3 years	1-3 years	Cesarean	Formula fed	Male	24459
-0.0021069	0.138165	Planer	Illumina MiSeq	515F-806R	Non Hispanic	White	1-6 weeks	1-6 weeks	1-6 weeks	Cesarean	Formula fed	Male	26461
0.0871112	0.123992	Planer	Illumina MiSeq	515F-806R	Non Hispanic	White	3-12 months	3-6 months	4-6 months	Cesarean	Formula fed	Male	33557
0.11118	0.0981277	Planer	Illumina MiSeq	515F-806R	Non Hispanic	White	3-12 months	6-9 months	6-9 months	Cesarean	Formula fed	Male	32205
0.100645	0.0995348	Planer	Illumina MiSeq	515F-806R	Non Hispanic	White	3-12 months	6-9 months	6-9 months	Cesarean	Formula fed	Male	31577
0.106834	0.100112	Planer	Illumina MiSeq	515F-806R	Non Hispanic	White	3-12 months	9-12 months	9-12 months	Cesarean	Formula fed	Male	37987
0.122259	0.0828427	Planer	Illumina MiSeq	515F-806R	Non Hispanic	White	3-12 months	9-12 months	9-12 months	Cesarean	Formula fed	Male	29816
0.1128	0.0600655	Planer	Illumina MiSeq	515F-806R	Non Hispanic	White	3-12 months	9-12 months	9-12 months	Cesarean	Formula fed	Male	32355
-0.00132744	0.113848	Planer	Illumina MiSeq	515F-806R	Non Hispanic	White	1-6 weeks	1-6 weeks	1-6 weeks	Cesarean	Formula fed	Male	23327
0.109376	0.0544157	Planer	Illumina MiSeq	515F-806R	Non Hispanic	White	1-3 years	1-3 years	1-3 years	Cesarean	Formula fed	Male	32042
0.0649638	0.110954	Planer	Illumina MiSeq	515F-806R	Hispanic	White	3-12 months	6-9 months	6-9 months	Vaginal	Mixed feeding	Female	33257
-0.262619	0.289064	Planer	Illumina MiSeq	515F-806R	Hispanic	White	3-12 months	9-12 months	9-12 months	Vaginal	Mixed feeding	Female	35383
0.0383977	0.128802	Planer	Illumina MiSeq	515F-806R	Hispanic	White	3-12 months	9-12 months	9-12 months	Vaginal	Mixed feeding	Female	23788
0.160932	0.0465954	Planer	Illumina MiSeq	515F-806R	Hispanic	White	1-3 years	1-3 years	1-3 years	Vaginal	Mixed feeding	Female	25069
-0.0459834	0.154635	Planer	Illumina MiSeq	515F-806R	Hispanic	White	6 weeks-3 months	6 weeks-3 months	6 weeks-3 months	Vaginal	Mixed feeding	Female	28195
-0.00888409	0.190812	Planer	Illumina MiSeq	515F-806R	Hispanic	White	3-12 months	3-6 months	4-6 months	Cesarean	Mixed feeding	Female	31912
0.0212734	0.0992374	Planer	Illumina MiSeq	515F-806R	Hispanic	White	3-12 months	6-9 months	6-9 months	Cesarean	Mixed feeding	Female	37590
0.0756433	0.0927769	Planer	Illumina MiSeq	515F-806R	Hispanic	White	3-12 months	9-12 months	9-12 months	Cesarean	Mixed feeding	Female	32634
0.0763328	0.036635	Planer	Illumina MiSeq	515F-806R	Hispanic	White	3-12 months	9-12 months	9-12 months	Cesarean	Mixed feeding	Female	30095
0.160625	0.0360315	Planer	Illumina MiSeq	515F-806R	Hispanic	White	1-3 years	1-3 years	1-3 years	Cesarean	Mixed feeding	Female	36715
0.145155	0.0499068	Planer	Illumina MiSeq	515F-806R	Non Hispanic	White	3-12 months	3-6 months	4-6 months	Vaginal	Mixed feeding	Female	35996
0.132644	0.0906639	Planer	Illumina MiSeq	515F-806R	Non Hispanic	White	3-12 months	3-6 months	4-6 months	Vaginal	Mixed feeding	Female	28821
0.165221	0.0775928	Planer	Illumina MiSeq	515F-806R	Non Hispanic	White	3-12 months	6-9 months	6-9 months	Vaginal	Mixed feeding	Female	28958
0.117489	0.0254956	Planer	Illumina MiSeq	515F-806R	Non Hispanic	White	3-12 months	6-9 months	6-9 months	Vaginal	Mixed feeding	Female	28159
0.136713	0.0269933	Planer	Illumina MiSeq	515F-806R	Non Hispanic	White	3-12 months	6-9 months	6-9 months	Vaginal	Mixed feeding	Female	32751
0.159895	0.0145104	Planer	Illumina MiSeq	515F-806R	Non Hispanic	White	3-12 months	9-12 months	9-12 months	Vaginal	Mixed feeding	Female	38083
0.210136	0.0228719	Planer	Illumina MiSeq	515F-806R	Non Hispanic	White	3-12 months	9-12 months	9-12 months	Vaginal	Mixed feeding	Female	29794
0.0339368	0.106411	Planer	Illumina MiSeq	515F-806R	Non Hispanic	White	1-6 weeks	1-6 weeks	1-6 weeks	Vaginal	Mixed feeding	Female	30483
0.094955	0.0443076	Planer	Illumina MiSeq	515F-806R	Non Hispanic	White	3-12 months	3-6 months	3-4 months	Vaginal	Mixed feeding	Female	34607
0.175679	0.0867761	Planer	Illumina MiSeq	515F-806R	Non Hispanic	White	3-12 months	6-9 months	6-9 months	Vaginal	Mixed feeding	Female	35220
0.146604	0.0137097	Planer	Illumina MiSeq	515F-806R	Non Hispanic	White	3-12 months	6-9 months	6-9 months	Vaginal	Mixed feeding	Female	24470
0.178584	0.0222536	Planer	Illumina MiSeq	515F-806R	Non Hispanic	White	3-12 months	6-9 months	6-9 months	Vaginal	Mixed feeding	Female	40602
0.159051	0.00954563	Planer	Illumina MiSeq	515F-806R	Non Hispanic	White	3-12 months	9-12 months	9-12 months	Vaginal	Mixed feeding	Female	32802
0.200857	0.00710025	Planer	Illumina MiSeq	515F-806R	Non Hispanic	White	3-12 months	9-12 months	9-12 months	Vaginal	Mixed feeding	Female	32311
-0.00769649	0.119627	Planer	Illumina MiSeq	515F-806R	Hispanic	White	3-12 months	3-6 months	3-4 months	Cesarean	Mixed feeding	Female	29485
0.00692457	0.117274	Planer	Illumina MiSeq	515F-806R	Hispanic	White	3-12 months	3-6 months	4-6 months	Cesarean	Mixed feeding	Female	30919
0.0161824	0.0965194	Planer	Illumina MiSeq	515F-806R	Hispanic	White	3-12 months	6-9 months	6-9 months	Cesarean	Mixed feeding	Female	29238
0.0851096	0.116703	Planer	Illumina MiSeq	515F-806R	Hispanic	White	3-12 months	6-9 months	6-9 months	Cesarean	Mixed feeding	Female	32183
-0.108793	0.199353	Planer	Illumina MiSeq	515F-806R	Hispanic	White	6 weeks-3 months	6 weeks-3 months	6 weeks-3 months	Cesarean	Mixed feeding	Female	40675
0.145736	0.0110612	Planer	Illumina MiSeq	515F-806R	Non Hispanic	White	1-3 years	1-3 years	1-3 years	Cesarean	Exclusively breastfed	Female	30229
0.1063	0.0230603	Planer	Illumina MiSeq	515F-806R	Non Hispanic	White	1-3 years	1-3 years	1-3 years	Cesarean	Exclusively breastfed	Female	29319
0.12822	0.0470198	Planer	Illumina MiSeq	515F-806R	Non Hispanic	White	1-3 years	1-3 years	1-3 years	Cesarean	Exclusively breastfed	Male	28794
0.0984824	0.0513125	Planer	Illumina MiSeq	515F-806R	Non Hispanic	White	3-12 months	3-6 months	3-4 months	Vaginal	Formula fed	Male	28105
0.141215	0.0379279	Planer	Illumina MiSeq	515F-806R	Non Hispanic	White	3-12 months	6-9 months	6-9 months	Vaginal	Formula fed	Male	27191
0.148082	0.0465784	Planer	Illumina MiSeq	515F-806R	Non Hispanic	White	3-12 months	6-9 months	6-9 months	Vaginal	Formula fed	Male	30497
0.139659	0.0374323	Planer	Illumina MiSeq	515F-806R	Non Hispanic	White	3-12 months	9-12 months	9-12 months	Vaginal	Formula fed	Male	30358
0.104692	0.014481	Planer	Illumina MiSeq	515F-806R	Non Hispanic	White	3-12 months	3-6 months	4-6 months	Vaginal	Formula fed	Male	27554
0.136955	0.0155213	Planer	Illumina MiSeq	515F-806R	Non Hispanic	White	3-12 months	6-9 months	6-9 months	Vaginal	Formula fed	Male	29117
0.14778	0.0376521	Planer	Illumina MiSeq	515F-806R	Non Hispanic	White	3-12 months	9-12 months	9-12 months	Vaginal	Formula fed	Male	29795
0.133325	-0.0633163	Planer	Illumina MiSeq	515F-806R	Non Hispanic	White	1-3 years	1-3 years	1-3 years	Vaginal	Mixed feeding	Female	24931
0.17746	0.0057463	Planer	Illumina MiSeq	515F-806R	Non Hispanic	White	1-3 years	1-3 years	1-3 years	Vaginal	Mixed feeding	Female	31344
0.172921	0.0194957	Planer	Illumina MiSeq	515F-806R	Non Hispanic	White	1-3 years	1-3 years	1-3 years	Cesarean	Mixed feeding	Female	37399
0.0911796	0.0446056	Planer	Illumina MiSeq	515F-806R	Non Hispanic	White	3-12 months	6-9 months	6-9 months	Vaginal	Mixed feeding	Male	30149
0.202436	-0.00341839	Planer	Illumina MiSeq	515F-806R	Non Hispanic	White	1-3 years	1-3 years	1-3 years	Cesarean	Mixed feeding	Female	29673
0.179764	-0.076899	Planer	Illumina MiSeq	515F-806R	Non Hispanic	White	1-3 years	1-3 years	1-3 years	Vaginal	Mixed feeding	Male	29919
0.217347	-0.0419105	Planer	Illumina MiSeq	515F-806R	Non Hispanic	White	1-3 years	1-3 years	1-3 years	Vaginal	Mixed feeding	Male	33798
0.196005	-0.0626733	Planer	Illumina MiSeq	515F-806R	Non Hispanic	White	1-3 years	1-3 years	1-3 years	Vaginal	Mixed feeding	Male	30706
0.291142	-0.0560411	Planer	Illumina MiSeq	515F-806R	Non Hispanic	White	1-3 years	1-3 years	1-3 years	Vaginal	Mixed feeding	Female	32439
0.189108	-0.043529	Planer	Illumina MiSeq	515F-806R	Non Hispanic	White	1-3 years	1-3 years	1-3 years	Vaginal	Mixed feeding	Female	30575
-0.0186706	0.232429	Planer	Illumina MiSeq	515F-806R	Non Hispanic	White	3-12 months	3-6 months	3-4 months	Vaginal	Mixed feeding	Male	29720
0.0939141	0.132259	Planer	Illumina MiSeq	515F-806R	Non Hispanic	White	3-12 months	6-9 months	6-9 months	Vaginal	Mixed feeding	Male	30333
-0.0348421	0.176624	Planer	Illumina MiSeq	515F-806R	Non Hispanic	White	3-12 months	3-6 months	4-6 months	Vaginal	Mixed feeding	Male	24087
0.11284	0.0592752	Planer	Illumina MiSeq	515F-806R	Non Hispanic	White	3-12 months	9-12 months	9-12 months	Vaginal	Mixed feeding	Male	32116
0.157158	0.0132191	Planer	Illumina MiSeq	515F-806R	Non Hispanic	White	1-3 years	1-3 years	1-3 years	Vaginal	Mixed feeding	Male	30608
0.132389	0.0348921	Planer	Illumina MiSeq	515F-806R	Non Hispanic	White	3-12 months	9-12 months	9-12 months	Vaginal	Mixed feeding	Male	26952
0.155386	0.0116656	Planer	Illumina MiSeq	515F-806R	Non Hispanic	White	1-3 years	1-3 years	1-3 years	Vaginal	Mixed feeding	Male	30104
0.17346	0.0265817	Planer	Illumina MiSeq	515F-806R	Non Hispanic	White	1-3 years	1-3 years	1-3 years	Vaginal	Mixed feeding	Male	34128
0.136222	-0.0476855	Planer	Illumina MiSeq	515F-806R	Non Hispanic	White	1-3 years	1-3 years	1-3 years	Vaginal	Mixed feeding	Male	30860
0.220999	-0.0135831	Planer	Illumina MiSeq	515F-806R	Non Hispanic	White	1-3 years	1-3 years	1-3 years	Vaginal	Mixed feeding	Male	29555
0.262698	-0.0340679	Planer	Illumina MiSeq	515F-806R	Non Hispanic	White	1-3 years	1-3 years	1-3 years	Vaginal	Mixed feeding	Male	33588
0.276967	-0.11426	Planer	Illumina MiSeq	515F-806R	Non Hispanic	White	1-3 years	1-3 years	1-3 years	Vaginal	Mixed feeding	Male	21222
0.286981	-0.110451	Planer	Illumina MiSeq	515F-806R	Non Hispanic	White	1-3 years	1-3 years	1-3 years	Vaginal	Mixed feeding	Male	32307
-0.0801563	0.217004	Planer	Illumina MiSeq	515F-806R	Non Hispanic	White	6 weeks-3 months	6 weeks-3 months	6 weeks-3 months	Vaginal	Mixed feeding	Male	28905
-0.0261879	0.128786	Planer	Illumina MiSeq	515F-806R	Non Hispanic	White	3-12 months	3-6 months	4-6 months	Vaginal	Mixed feeding	Male	30216
0.014415	0.109094	Planer	Illumina MiSeq	515F-806R	Non Hispanic	White	3-12 months	3-6 months	4-6 months	Vaginal	Mixed feeding	Male	28669
0.0793525	0.103834	Planer	Illumina MiSeq	515F-806R	Non Hispanic	White	3-12 months	6-9 months	6-9 months	Vaginal	Mixed feeding	Male	25763
0.108599	0.126213	Planer	Illumina MiSeq	515F-806R	Non Hispanic	White	3-12 months	6-9 months	6-9 months	Vaginal	Mixed feeding	Male	31777
0.12728	0.0529388	Planer	Illumina MiSeq	515F-806R	Non Hispanic	White	3-12 months	9-12 months	9-12 months	Vaginal	Mixed feeding	Male	29571
0.0948694	0.0217199	Planer	Illumina MiSeq	515F-806R	Non Hispanic	White	3-12 months	9-12 months	9-12 months	Vaginal	Mixed feeding	Male	31059
0.162882	-0.0237561	Planer	Illumina MiSeq	515F-806R	Non Hispanic	White	1-3 years	1-3 years	1-3 years	Vaginal	Mixed feeding	Male	34622
0.198029	-0.00333123	Planer	Illumina MiSeq	515F-806R	Non Hispanic	White	1-3 years	1-3 years	1-3 years	Vaginal	Mixed feeding	Male	31269
0.226816	0.0113295	Planer	Illumina MiSeq	515F-806R	Non Hispanic	White	1-3 years	1-3 years	1-3 years	Vaginal	Mixed feeding	Male	23973
0.231767	-0.0461501	Planer	Illumina MiSeq	515F-806R	Non Hispanic	White	1-3 years	1-3 years	1-3 years	Vaginal	Mixed feeding	Male	32302
0.227749	-0.0983363	Planer	Illumina MiSeq	515F-806R	Non Hispanic	White	1-3 years	1-3 years	1-3 years	Vaginal	Mixed feeding	Male	30565
0.301057	-0.107265	Planer	Illumina MiSeq	515F-806R	Non Hispanic	White	1-3 years	1-3 years	1-3 years	Vaginal	Mixed feeding	Male	32791
-0.128373	0.205613	Planer	Illumina MiSeq	515F-806R	Non Hispanic	White	6 weeks-3 months	6 weeks-3 months	6 weeks-3 months	Vaginal	Mixed feeding	Male	33748
0.24311	-0.103017	Planer	Illumina MiSeq	515F-806R	Non Hispanic	White	1-3 years	1-3 years	1-3 years	Vaginal	Mixed feeding	Male	29298
0.174456	-0.00187812	Planer	Illumina MiSeq	515F-806R	Non Hispanic	White	1-3 years	1-3 years	1-3 years	Cesarean	Formula fed	Female	28843
0.065644	0.066269	Planer	Illumina MiSeq	515F-806R	Non Hispanic	White	3-12 months	6-9 months	6-9 months	Cesarean	Formula fed	Female	30165
0.167007	-0.0416535	Planer	Illumina MiSeq	515F-806R	Non Hispanic	White	1-3 years	1-3 years	1-3 years	Cesarean	Formula fed	Female	34569
0.186598	0.0312232	Planer	Illumina MiSeq	515F-806R	Non Hispanic	White	1-3 years	1-3 years	1-3 years	Vaginal	Mixed feeding	Female	25609
0.0181955	0.106829	Planer	Illumina MiSeq	515F-806R	Non Hispanic	White	3-12 months	3-6 months	3-4 months	Vaginal	Mixed feeding	Male	25275
0.161127	-0.0570582	Planer	Illumina MiSeq	515F-806R	Non Hispanic	Black	1-3 years	1-3 years	1-3 years	Cesarean	Mixed feeding	Female	28598
0.212898	-0.0335438	Planer	Illumina MiSeq	515F-806R	Non Hispanic	Black	1-3 years	1-3 years	1-3 years	Cesarean	Mixed feeding	Female	33991
0.179216	-0.0323496	Planer	Illumina MiSeq	515F-806R	Non Hispanic	Black	1-3 years	1-3 years	1-3 years	Cesarean	Mixed feeding	Female	30713
0.240771	-0.00730445	Planer	Illumina MiSeq	515F-806R	Non Hispanic	Black	1-3 years	1-3 years	1-3 years	Cesarean	Mixed feeding	Female	29744
0.0550849	0.103296	Planer	Illumina MiSeq	515F-806R	Non Hispanic	White	3-12 months	6-9 months	6-9 months	Cesarean	Mixed feeding	Male	30979
0.175915	0.0696681	Planer	Illumina MiSeq	515F-806R	Non Hispanic	White	1-3 years	1-3 years	1-3 years	Cesarean	Mixed feeding	Male	33156
0.18891	0.0779166	Planer	Illumina MiSeq	515F-806R	Non Hispanic	White	1-3 years	1-3 years	1-3 years	Cesarean	Mixed feeding	Male	38547
0.160781	0.0628165	Planer	Illumina MiSeq	515F-806R	Non Hispanic	White	1-3 years	1-3 years	1-3 years	Cesarean	Mixed feeding	Male	31679
0.168339	0.0268235	Planer	Illumina MiSeq	515F-806R	Non Hispanic	White	1-3 years	1-3 years	1-3 years	Cesarean	Mixed feeding	Male	35546
0.148877	0.0915914	Planer	Illumina MiSeq	515F-806R	Non Hispanic	White	1-3 years	1-3 years	1-3 years	Cesarean	Mixed feeding	Male	28632
0.102468	0.0655138	Planer	Illumina MiSeq	515F-806R	Non Hispanic	White	1-3 years	1-3 years	1-3 years	Cesarean	Mixed feeding	Male	26655
0.121933	0.0229762	Planer	Illumina MiSeq	515F-806R	Non Hispanic	White	1-3 years	1-3 years	1-3 years	Cesarean	Mixed feeding	Male	30712
0.118979	0.0531122	Planer	Illumina MiSeq	515F-806R	Non Hispanic	White	1-3 years	1-3 years	1-3 years	Cesarean	Mixed feeding	Male	27031
0.17037	0.0675964	Planer	Illumina MiSeq	515F-806R	Non Hispanic	White	1-3 years	1-3 years	1-3 years	Cesarean	Mixed feeding	Male	32591
0.227142	-0.0200263	Planer	Illumina MiSeq	515F-806R	Non Hispanic	White	1-3 years	1-3 years	1-3 years	Cesarean	Mixed feeding	Male	29218
0.203725	-0.0117306	Planer	Illumina MiSeq	515F-806R	Non Hispanic	White	1-3 years	1-3 years	1-3 years	Cesarean	Mixed feeding	Male	23686
0.291938	-0.0675647	Planer	Illumina MiSeq	515F-806R	Non Hispanic	White	1-3 years	1-3 years	1-3 years	Cesarean	Mixed feeding	Male	28935
0.185884	-0.0383307	Planer	Illumina MiSeq	515F-806R	Non Hispanic	White	1-3 years	1-3 years	1-3 years	Cesarean	Mixed feeding	Male	29928
0.242647	-0.0448942	Planer	Illumina MiSeq	515F-806R	Non Hispanic	White	1-3 years	1-3 years	1-3 years	Cesarean	Mixed feeding	Male	33727
0.255722	-0.0583809	Planer	Illumina MiSeq	515F-806R	Non Hispanic	White	1-3 years	1-3 years	1-3 years	Cesarean	Mixed feeding	Male	30146
0.257301	-0.0717444	Planer	Illumina MiSeq	515F-806R	Non Hispanic	White	1-3 years	1-3 years	1-3 years	Cesarean	Mixed feeding	Male	27571
0.24674	-0.0606207	Planer	Illumina MiSeq	515F-806R	Non Hispanic	White	1-3 years	1-3 years	1-3 years	Cesarean	Mixed feeding	Male	31006
0.213573	-0.0276439	Planer	Illumina MiSeq	515F-806R	Non Hispanic	White	1-3 years	1-3 years	1-3 years	Cesarean	Mixed feeding	Male	31782
0.251446	-0.0465584	Planer	Illumina MiSeq	515F-806R	Non Hispanic	White	1-3 years	1-3 years	1-3 years	Cesarean	Mixed feeding	Male	33731
-0.00719295	0.222387	Planer	Illumina MiSeq	515F-806R	Non Hispanic	White	6 weeks-3 months	6 weeks-3 months	6 weeks-3 months	Cesarean	Mixed feeding	Male	29950
0.246056	-0.0932903	Planer	Illumina MiSeq	515F-806R	Non Hispanic	White	1-3 years	1-3 years	1-3 years	Cesarean	Mixed feeding	Male	28638
0.233358	-0.0932476	Planer	Illumina MiSeq	515F-806R	Non Hispanic	White	1-3 years	1-3 years	1-3 years	Cesarean	Mixed feeding	Male	34632
0.169439	0.0329745	Planer	Illumina MiSeq	515F-806R	Non Hispanic	White	1-3 years	1-3 years	1-3 years	Cesarean	Formula fed	Male	28460
0.194651	0.0418059	Planer	Illumina MiSeq	515F-806R	Non Hispanic	White	1-3 years	1-3 years	1-3 years	Cesarean	Formula fed	Male	25289
0.226416	0.0309296	Planer	Illumina MiSeq	515F-806R	Non Hispanic	White	1-3 years	1-3 years	1-3 years	Cesarean	Formula fed	Male	29775
0.195803	0.0293513	Planer	Illumina MiSeq	515F-806R	Non Hispanic	White	1-3 years	1-3 years	1-3 years	Cesarean	Formula fed	Male	33195
0.181206	0.0590427	Planer	Illumina MiSeq	515F-806R	Non Hispanic	White	1-3 years	1-3 years	1-3 years	Cesarean	Formula fed	Male	31768
0.193251	0.0538105	Planer	Illumina MiSeq	515F-806R	Non Hispanic	White	1-3 years	1-3 years	1-3 years	Cesarean	Formula fed	Male	25695
0.180563	0.0513039	Planer	Illumina MiSeq	515F-806R	Non Hispanic	White	1-3 years	1-3 years	1-3 years	Cesarean	Formula fed	Male	29843
0.147489	0.0188463	Planer	Illumina MiSeq	515F-806R	Non Hispanic	White	1-3 years	1-3 years	1-3 years	Cesarean	Formula fed	Male	33811
0.0994608	0.123482	Planer	Illumina MiSeq	515F-806R	Non Hispanic	White	3-12 months	3-6 months	4-6 months	Cesarean	Formula fed	Male	31031
0.108869	0.113892	Planer	Illumina MiSeq	515F-806R	Non Hispanic	White	3-12 months	6-9 months	6-9 months	Cesarean	Formula fed	Male	26892
0.160194	0.0669183	Planer	Illumina MiSeq	515F-806R	Non Hispanic	White	1-3 years	1-3 years	1-3 years	Cesarean	Formula fed	Male	35859
0.172619	0.049901	Planer	Illumina MiSeq	515F-806R	Non Hispanic	White	1-3 years	1-3 years	1-3 years	Cesarean	Formula fed	Male	29921
0.162889	0.10552	Planer	Illumina MiSeq	515F-806R	Non Hispanic	White	1-3 years	1-3 years	1-3 years	Cesarean	Formula fed	Male	25095
0.203492	0.0560638	Planer	Illumina MiSeq	515F-806R	Non Hispanic	White	1-3 years	1-3 years	1-3 years	Cesarean	Formula fed	Male	24784
0.182777	0.0521891	Planer	Illumina MiSeq	515F-806R	Non Hispanic	White	1-3 years	1-3 years	1-3 years	Cesarean	Formula fed	Male	25841
0.166946	0.0785775	Planer	Illumina MiSeq	515F-806R	Non Hispanic	White	1-3 years	1-3 years	1-3 years	Cesarean	Formula fed	Male	33231
0.144207	0.0576937	Planer	Illumina MiSeq	515F-806R	Non Hispanic	White	1-3 years	1-3 years	1-3 years	Cesarean	Formula fed	Male	33597
0.175932	0.0605489	Planer	Illumina MiSeq	515F-806R	Non Hispanic	White	1-3 years	1-3 years	1-3 years	Cesarean	Formula fed	Male	23276
0.163729	-0.0331575	Planer	Illumina MiSeq	515F-806R	Hispanic	White	1-3 years	1-3 years	1-3 years	Vaginal	Mixed feeding	Female	25968
0.193696	-0.0236192	Planer	Illumina MiSeq	515F-806R	Hispanic	White	1-3 years	1-3 years	1-3 years	Vaginal	Mixed feeding	Female	28446
0.189247	0.000136912	Planer	Illumina MiSeq	515F-806R	Hispanic	White	1-3 years	1-3 years	1-3 years	Vaginal	Mixed feeding	Female	33191
0.207393	-0.0192813	Planer	Illumina MiSeq	515F-806R	Hispanic	White	1-3 years	1-3 years	1-3 years	Vaginal	Mixed feeding	Female	37395
0.201908	0.00206854	Planer	Illumina MiSeq	515F-806R	Hispanic	White	1-3 years	1-3 years	1-3 years	Cesarean	Mixed feeding	Female	28534
0.186106	-0.019646	Planer	Illumina MiSeq	515F-806R	Hispanic	White	1-3 years	1-3 years	1-3 years	Cesarean	Mixed feeding	Female	23461
0.205496	-0.0066104	Planer	Illumina MiSeq	515F-806R	Hispanic	White	1-3 years	1-3 years	1-3 years	Cesarean	Mixed feeding	Female	31530
0.197598	-0.0497051	Planer	Illumina MiSeq	515F-806R	Hispanic	White	1-3 years	1-3 years	1-3 years	Cesarean	Mixed feeding	Female	27072
0.177933	-0.039011	Planer	Illumina MiSeq	515F-806R	Hispanic	White	1-3 years	1-3 years	1-3 years	Cesarean	Mixed feeding	Female	30033
0.111088	0.0594841	Planer	Illumina MiSeq	515F-806R	Non Hispanic	White	3-12 months	3-6 months	4-6 months	Vaginal	Mixed feeding	Female	28438
0.130826	0.0510574	Planer	Illumina MiSeq	515F-806R	Non Hispanic	White	3-12 months	3-6 months	4-6 months	Vaginal	Mixed feeding	Female	29945
0.240427	-0.117809	Planer	Illumina MiSeq	515F-806R	Hispanic	White	1-3 years	1-3 years	1-3 years	Cesarean	Mixed feeding	Female	33325
0.270159	-0.163451	Planer	Illumina MiSeq	515F-806R	Hispanic	White	1-3 years	1-3 years	1-3 years	Cesarean	Mixed feeding	Female	30225
0.201626	-0.00212406	Planer	Illumina MiSeq	515F-806R	Non Hispanic	White	1-3 years	1-3 years	1-3 years	Cesarean	Exclusively breastfed	Female	27134
-0.0481889	0.208706	Planer	Illumina MiSeq	515F-806R	Non Hispanic	White	3-12 months	6-9 months	6-9 months	Cesarean	Exclusively breastfed	Female	30533
-0.0145627	0.19747	Planer	Illumina MiSeq	515F-806R	Non Hispanic	White	3-12 months	6-9 months	6-9 months	Cesarean	Exclusively breastfed	Female	21684
-0.0424518	0.22903	Planer	Illumina MiSeq	515F-806R	Non Hispanic	White	3-12 months	6-9 months	6-9 months	Cesarean	Exclusively breastfed	Female	29422
0.227071	0.0164485	Planer	Illumina MiSeq	515F-806R	Non Hispanic	White	1-3 years	1-3 years	1-3 years	Cesarean	Exclusively breastfed	Female	41279
0.17517	-0.0522088	Planer	Illumina MiSeq	515F-806R	Non Hispanic	White	1-3 years	1-3 years	1-3 years	Cesarean	Exclusively breastfed	Male	36576
-0.0493594	0.160279	Planer	Illumina MiSeq	515F-806R	Non Hispanic	White	3-12 months	6-9 months	6-9 months	Cesarean	Exclusively breastfed	Male	25869
-0.0315558	0.175108	Planer	Illumina MiSeq	515F-806R	Non Hispanic	White	3-12 months	6-9 months	6-9 months	Cesarean	Exclusively breastfed	Male	29057
0.120669	0.0234758	Planer	Illumina MiSeq	515F-806R	Non Hispanic	White	1-3 years	1-3 years	1-3 years	Cesarean	Exclusively breastfed	Male	34598
0.125709	0.0427187	Planer	Illumina MiSeq	515F-806R	Non Hispanic	White	3-12 months	6-9 months	6-9 months	Vaginal	Formula fed	Male	33930
0.11677	-0.0118282	Planer	Illumina MiSeq	515F-806R	Non Hispanic	White	1-3 years	1-3 years	1-3 years	Cesarean	Exclusively breastfed	Male	19246
0.232463	0.0420255	Planer	Illumina MiSeq	515F-806R	Non Hispanic	White	1-3 years	1-3 years	1-3 years	Vaginal	Mixed feeding	Female	29030
0.0202936	0.0526479	Planer	Illumina MiSeq	515F-806R	Non Hispanic	White	3-12 months	3-6 months	4-6 months	Vaginal	Mixed feeding	Female	27962
0.0285785	0.0909786	Planer	Illumina MiSeq	515F-806R	Non Hispanic	White	3-12 months	3-6 months	4-6 months	Vaginal	Mixed feeding	Female	36485
0.100388	0.00256643	Planer	Illumina MiSeq	515F-806R	Non Hispanic	White	3-12 months	9-12 months	9-12 months	Vaginal	Mixed feeding	Female	31427
0.118281	-0.00796681	Planer	Illumina MiSeq	515F-806R	Non Hispanic	White	1-3 years	1-3 years	1-3 years	Vaginal	Mixed feeding	Female	34922
0.176429	-0.00427054	Planer	Illumina MiSeq	515F-806R	Non Hispanic	White	1-3 years	1-3 years	1-3 years	Vaginal	Mixed feeding	Female	31562
0.22388	-0.00429532	Planer	Illumina MiSeq	515F-806R	Non Hispanic	White	1-3 years	1-3 years	1-3 years	Vaginal	Mixed feeding	Female	35620
0.0912375	0.0519933	Planer	Illumina MiSeq	515F-806R	Non Hispanic	White	3-12 months	9-12 months	9-12 months	Vaginal	Mixed feeding	Female	34642
0.12625	0.0148247	Planer	Illumina MiSeq	515F-806R	Non Hispanic	White	1-3 years	1-3 years	1-3 years	Vaginal	Mixed feeding	Female	36433
0.179444	-0.001483	Planer	Illumina MiSeq	515F-806R	Non Hispanic	White	1-3 years	1-3 years	1-3 years	Vaginal	Mixed feeding	Female	29163
0.237036	-0.00746333	Planer	Illumina MiSeq	515F-806R	Non Hispanic	White	1-3 years	1-3 years	1-3 years	Cesarean	Mixed feeding	Female	33863
0.153916	0.132121	Planer	Illumina MiSeq	515F-806R	Non Hispanic	White	3-12 months	3-6 months	4-6 months	Cesarean	Mixed feeding	Female	31138
0.133333	0.101717	Planer	Illumina MiSeq	515F-806R	Non Hispanic	White	3-12 months	6-9 months	6-9 months	Cesarean	Mixed feeding	Female	38416
0.10047	0.069929	Planer	Illumina MiSeq	515F-806R	Non Hispanic	White	3-12 months	6-9 months	6-9 months	Cesarean	Mixed feeding	Female	40888
0.104972	0.0617169	Planer	Illumina MiSeq	515F-806R	Non Hispanic	White	3-12 months	9-12 months	9-12 months	Cesarean	Mixed feeding	Female	26570
0.0824888	0.0683144	Planer	Illumina MiSeq	515F-806R	Non Hispanic	White	1-3 years	1-3 years	1-3 years	Cesarean	Mixed feeding	Female	35614
0.12929	0.060401	Planer	Illumina MiSeq	515F-806R	Non Hispanic	White	1-3 years	1-3 years	1-3 years	Cesarean	Mixed feeding	Female	39372
0.208372	-0.00359727	Planer	Illumina MiSeq	515F-806R	Non Hispanic	White	1-3 years	1-3 years	1-3 years	Cesarean	Mixed feeding	Female	30679
0.234332	0.00888391	Planer	Illumina MiSeq	515F-806R	Non Hispanic	White	1-3 years	1-3 years	1-3 years	Cesarean	Mixed feeding	Female	45244
0.124673	0.0726475	Planer	Illumina MiSeq	515F-806R	Non Hispanic	White	3-12 months	6-9 months	6-9 months	Cesarean	Mixed feeding	Female	33060
0.0096799	0.150013	Planer	Illumina MiSeq	515F-806R	Non Hispanic	White	3-12 months	6-9 months	6-9 months	Cesarean	Mixed feeding	Female	31679
0.0613964	0.0924806	Planer	Illumina MiSeq	515F-806R	Non Hispanic	White	1-3 years	1-3 years	1-3 years	Cesarean	Mixed feeding	Female	39424
0.0575298	0.0419092	Planer	Illumina MiSeq	515F-806R	Non Hispanic	White	1-3 years	1-3 years	1-3 years	Cesarean	Mixed feeding	Female	30607
0.118016	0.173298	Planer	Illumina MiSeq	515F-806R	Non Hispanic	White	3-12 months	3-6 months	4-6 months	Vaginal	Mixed feeding	Male	25115
0.295074	-0.0645331	Planer	Illumina MiSeq	515F-806R	Non Hispanic	White	1-3 years	1-3 years	1-3 years	Vaginal	Mixed feeding	Male	29231
0.0224165	0.239369	Planer	Illumina MiSeq	515F-806R	Non Hispanic	White	1-6 weeks	1-6 weeks	1-6 weeks	Vaginal	Mixed feeding	Male	39019
-0.0261104	0.169556	Planer	Illumina MiSeq	515F-806R	Non Hispanic	White	6 weeks-3 months	6 weeks-3 months	6 weeks-3 months	Vaginal	Mixed feeding	Male	31724
0.29433	-0.0583742	Planer	Illumina MiSeq	515F-806R	Non Hispanic	White	1-3 years	1-3 years	1-3 years	Vaginal	Mixed feeding	Female	32441
0.075641	0.204194	Planer	Illumina MiSeq	515F-806R	Non Hispanic	White	3-12 months	9-12 months	9-12 months	Vaginal	Mixed feeding	Female	43790
0.0339167	0.127189	Planer	Illumina MiSeq	515F-806R	Non Hispanic	White	3-12 months	6-9 months	6-9 months	Vaginal	Mixed feeding	Female	22070
0.177281	-0.144776	Planer	Illumina MiSeq	515F-806R	Non Hispanic	White	1-3 years	1-3 years	1-3 years	Vaginal	Mixed feeding	Female	30482
0.14414	0.0404004	Planer	Illumina MiSeq	515F-806R	Non Hispanic	White	1-3 years	1-3 years	1-3 years	Vaginal	Mixed feeding	Female	31640
0.295991	-0.0988106	Planer	Illumina MiSeq	515F-806R	Non Hispanic	White	1-3 years	1-3 years	1-3 years	Vaginal	Mixed feeding	Male	32324
0.296007	-0.0930423	Planer	Illumina MiSeq	515F-806R	Non Hispanic	White	1-3 years	1-3 years	1-3 years	Vaginal	Mixed feeding	Male	28958
0.263704	-0.0104411	Planer	Illumina MiSeq	515F-806R	Non Hispanic	White	1-3 years	1-3 years	1-3 years	Cesarean	Formula fed	Female	40525
0.030182	0.0703805	Planer	Illumina MiSeq	515F-806R	Non Hispanic	White	3-12 months	3-6 months	3-4 months	Cesarean	Formula fed	Female	31285
0.0184151	0.0588327	Planer	Illumina MiSeq	515F-806R	Non Hispanic	White	3-12 months	3-6 months	4-6 months	Cesarean	Formula fed	Female	29247
0.0659544	0.0548138	Planer	Illumina MiSeq	515F-806R	Non Hispanic	White	3-12 months	6-9 months	6-9 months	Cesarean	Formula fed	Female	25301
0.0490901	0.0726947	Planer	Illumina MiSeq	515F-806R	Non Hispanic	White	3-12 months	6-9 months	6-9 months	Cesarean	Formula fed	Female	26294
0.105768	0.103129	Planer	Illumina MiSeq	515F-806R	Non Hispanic	White	3-12 months	9-12 months	9-12 months	Cesarean	Formula fed	Female	31839
0.107899	0.10501	Planer	Illumina MiSeq	515F-806R	Non Hispanic	White	1-3 years	1-3 years	1-3 years	Cesarean	Formula fed	Female	34045
0.165769	0.0439353	Planer	Illumina MiSeq	515F-806R	Non Hispanic	White	1-3 years	1-3 years	1-3 years	Cesarean	Formula fed	Female	38235
0.041927	0.224196	Planer	Illumina MiSeq	515F-806R	Non Hispanic	White	6 weeks-3 months	6 weeks-3 months	6 weeks-3 months	Cesarean	Formula fed	Female	36880
0.220444	0.00980276	Planer	Illumina MiSeq	515F-806R	Non Hispanic	White	1-3 years	1-3 years	1-3 years	Cesarean	Formula fed	Female	27121
0.269471	0.0195063	Planer	Illumina MiSeq	515F-806R	Non Hispanic	White	1-3 years	1-3 years	1-3 years	Cesarean	Formula fed	Female	30298
0.239431	0.000628772	Planer	Illumina MiSeq	515F-806R	Non Hispanic	White	1-3 years	1-3 years	1-3 years	Cesarean	Formula fed	Female	41057
0.068233	0.0394788	Planer	Illumina MiSeq	515F-806R	Non Hispanic	White	3-12 months	3-6 months	3-4 months	Cesarean	Formula fed	Female	35461
0.0207239	0.0629474	Planer	Illumina MiSeq	515F-806R	Non Hispanic	White	3-12 months	3-6 months	4-6 months	Cesarean	Formula fed	Female	31441
0.0841533	0.0528853	Planer	Illumina MiSeq	515F-806R	Non Hispanic	White	3-12 months	6-9 months	6-9 months	Cesarean	Formula fed	Female	29169
0.0698066	0.0573891	Planer	Illumina MiSeq	515F-806R	Non Hispanic	White	3-12 months	3-6 months	4-6 months	Cesarean	Formula fed	Female	28155
0.0141645	0.197531	Planer	Illumina MiSeq	515F-806R	Non Hispanic	White	6 weeks-3 months	6 weeks-3 months	6 weeks-3 months	Cesarean	Formula fed	Female	20175
0.192805	-0.0338283	Planer	Illumina MiSeq	515F-806R	Non Hispanic	White	1-3 years	1-3 years	1-3 years	Cesarean	Formula fed	Female	32265
0.279343	-0.0290884	Planer	Illumina MiSeq	515F-806R	Non Hispanic	White	1-3 years	1-3 years	1-3 years	Cesarean	Formula fed	Female	36722
0.0760764	0.13494	Planer	Illumina MiSeq	515F-806R	Non Hispanic	White	6 weeks-3 months	6 weeks-3 months	6 weeks-3 months	Cesarean	Formula fed	Female	27371
0.255747	0.0143164	Planer	Illumina MiSeq	515F-806R	Non Hispanic	White	1-3 years	1-3 years	1-3 years	Cesarean	Formula fed	Female	31255
0.196161	-0.0364662	Planer	Illumina MiSeq	515F-806R	Non Hispanic	White	1-3 years	1-3 years	1-3 years	Vaginal	Mixed feeding	Female	23017
0.207186	-0.0702414	Planer	Illumina MiSeq	515F-806R	Non Hispanic	White	1-3 years	1-3 years	1-3 years	Vaginal	Mixed feeding	Male	39605
0.104177	0.0257856	Planer	Illumina MiSeq	515F-806R	Non Hispanic	White	3-12 months	6-9 months	6-9 months	Vaginal	Mixed feeding	Male	34067
0.181062	0.0331696	Planer	Illumina MiSeq	515F-806R	Non Hispanic	White	1-3 years	1-3 years	1-3 years	Vaginal	Mixed feeding	Male	32048
0.183803	0.0362172	Planer	Illumina MiSeq	515F-806R	Non Hispanic	White	1-3 years	1-3 years	1-3 years	Vaginal	Mixed feeding	Male	38474
0.150598	-0.0077798	Planer	Illumina MiSeq	515F-806R	Non Hispanic	White	1-3 years	1-3 years	1-3 years	Vaginal	Mixed feeding	Male	24054
0.196121	0.0348603	Planer	Illumina MiSeq	515F-806R	Non Hispanic	Black	1-3 years	1-3 years	1-3 years	Cesarean	Mixed feeding	Female	31904
0.21407	-0.0335474	Planer	Illumina MiSeq	515F-806R	Non Hispanic	Black	1-3 years	1-3 years	1-3 years	Cesarean	Mixed feeding	Female	29695
-0.0565513	0.199851	Planer	Illumina MiSeq	515F-806R	Non Hispanic	Black	3-12 months	3-6 months	3-4 months	Cesarean	Mixed feeding	Female	37012
0.110292	-0.10592	Planer	Illumina MiSeq	515F-806R	Non Hispanic	Black	1-3 years	1-3 years	1-3 years	Cesarean	Mixed feeding	Female	32368
0.191723	-0.0494978	Planer	Illumina MiSeq	515F-806R	Non Hispanic	Black	1-3 years	1-3 years	1-3 years	Cesarean	Mixed feeding	Female	30092
0.0163525	0.109532	Planer	Illumina MiSeq	515F-806R	Non Hispanic	White	3-12 months	3-6 months	3-6 months	Cesarean	Mixed feeding	Male	27729
0.0824866	0.0979499	Planer	Illumina MiSeq	515F-806R	Non Hispanic	White	3-12 months	6-9 months	6-9 months	Cesarean	Mixed feeding	Male	32954
0.0863629	0.0692776	Planer	Illumina MiSeq	515F-806R	Non Hispanic	White	3-12 months	9-12 months	9-12 months	Cesarean	Mixed feeding	Male	30566
0.131668	0.068421	Planer	Illumina MiSeq	515F-806R	Non Hispanic	White	1-3 years	1-3 years	1-3 years	Cesarean	Mixed feeding	Male	35412
0.146889	0.0261938	Planer	Illumina MiSeq	515F-806R	Non Hispanic	White	1-3 years	1-3 years	1-3 years	Cesarean	Mixed feeding	Male	30160
0.0512423	0.182941	Planer	Illumina MiSeq	515F-806R	Non Hispanic	White	3-12 months	3-6 months	4-6 months	Cesarean	Mixed feeding	Male	30296
0.0432571	0.123609	Planer	Illumina MiSeq	515F-806R	Non Hispanic	White	3-12 months	3-6 months	4-6 months	Cesarean	Mixed feeding	Male	30469
0.111397	0.0785917	Planer	Illumina MiSeq	515F-806R	Non Hispanic	White	3-12 months	9-12 months	9-12 months	Cesarean	Mixed feeding	Male	28151
0.118746	0.0516498	Planer	Illumina MiSeq	515F-806R	Non Hispanic	White	3-12 months	9-12 months	9-12 months	Cesarean	Mixed feeding	Male	30054
0.154015	0.069153	Planer	Illumina MiSeq	515F-806R	Non Hispanic	White	1-3 years	1-3 years	1-3 years	Cesarean	Mixed feeding	Male	28137
0.159001	0.0577091	Planer	Illumina MiSeq	515F-806R	Non Hispanic	White	1-3 years	1-3 years	1-3 years	Cesarean	Mixed feeding	Male	26891
0.236789	0.00206017	Planer	Illumina MiSeq	515F-806R	Non Hispanic	White	1-3 years	1-3 years	1-3 years	Cesarean	Mixed feeding	Male	34464
0.118779	0.0293244	Planer	Illumina MiSeq	515F-806R	Non Hispanic	White	3-12 months	6-9 months	6-9 months	Cesarean	Mixed feeding	Male	37312
0.174437	0.037996	Planer	Illumina MiSeq	515F-806R	Non Hispanic	White	3-12 months	9-12 months	9-12 months	Cesarean	Mixed feeding	Male	37297
0.232483	-0.0221843	Planer	Illumina MiSeq	515F-806R	Non Hispanic	White	1-3 years	1-3 years	1-3 years	Cesarean	Mixed feeding	Male	31608
0.227438	-0.0280427	Planer	Illumina MiSeq	515F-806R	Non Hispanic	White	3-6 years	3-6 years	3-6 years	Cesarean	Mixed feeding	Male	33501
0.130047	0.0329106	Planer	Illumina MiSeq	515F-806R	Non Hispanic	White	3-12 months	6-9 months	6-9 months	Cesarean	Mixed feeding	Male	30111
0.124878	0.042816	Planer	Illumina MiSeq	515F-806R	Non Hispanic	White	3-12 months	6-9 months	6-9 months	Cesarean	Mixed feeding	Male	35945
0.240196	-0.0199502	Planer	Illumina MiSeq	515F-806R	Non Hispanic	White	1-3 years	1-3 years	1-3 years	Cesarean	Mixed feeding	Male	32226
0.231263	-0.0569998	Planer	Illumina MiSeq	515F-806R	Non Hispanic	White	1-3 years	1-3 years	1-3 years	Cesarean	Mixed feeding	Male	35027
0.0905347	0.0961181	Planer	Illumina MiSeq	515F-806R	Non Hispanic	White	3-12 months	9-12 months	9-12 months	Cesarean	Mixed feeding	Male	21666
0.243393	-0.0465826	Planer	Illumina MiSeq	515F-806R	Non Hispanic	White	1-3 years	1-3 years	1-3 years	Cesarean	Mixed feeding	Male	32293
0.248512	-0.106122	Planer	Illumina MiSeq	515F-806R	Non Hispanic	White	1-3 years	1-3 years	1-3 years	Cesarean	Mixed feeding	Male	28747
0.233839	-0.03775	Planer	Illumina MiSeq	515F-806R	Non Hispanic	White	1-3 years	1-3 years	1-3 years	Cesarean	Mixed feeding	Male	29145
0.232825	-0.0311265	Planer	Illumina MiSeq	515F-806R	Non Hispanic	White	1-3 years	1-3 years	1-3 years	Cesarean	Mixed feeding	Male	28044
0.274732	-0.082774	Planer	Illumina MiSeq	515F-806R	Non Hispanic	White	1-3 years	1-3 years	1-3 years	Cesarean	Mixed feeding	Male	36610
0.00242568	0.109019	Planer	Illumina MiSeq	515F-806R	Non Hispanic	White	3-12 months	9-12 months	9-12 months	Vaginal	Mixed feeding	Female	28991
0.0167549	0.146677	Planer	Illumina MiSeq	515F-806R	Non Hispanic	White	3-12 months	9-12 months	9-12 months	Vaginal	Mixed feeding	Female	34869
0.0896418	0.110504	Planer	Illumina MiSeq	515F-806R	Non Hispanic	White	1-3 years	1-3 years	1-3 years	Vaginal	Mixed feeding	Female	41916
0.1044	0.0804134	Planer	Illumina MiSeq	515F-806R	Non Hispanic	White	1-3 years	1-3 years	1-3 years	Vaginal	Mixed feeding	Female	37189
-0.00056366	0.165869	Planer	Illumina MiSeq	515F-806R	Non Hispanic	White	3-12 months	3-6 months	4-6 months	Vaginal	Mixed feeding	Female	34868
0.0525977	0.0851556	Planer	Illumina MiSeq	515F-806R	Non Hispanic	White	3-12 months	9-12 months	9-12 months	Vaginal	Mixed feeding	Female	26935
0.0356602	0.0683247	Planer	Illumina MiSeq	515F-806R	Non Hispanic	White	1-3 years	1-3 years	1-3 years	Vaginal	Mixed feeding	Female	40823
0.0873994	0.102591	Planer	Illumina MiSeq	515F-806R	Non Hispanic	White	1-3 years	1-3 years	1-3 years	Vaginal	Mixed feeding	Female	46435
0.0489348	0.0936727	Planer	Illumina MiSeq	515F-806R	Non Hispanic	White	1-3 years	1-3 years	1-3 years	Vaginal	Mixed feeding	Female	30502
0.10919	0.09635	Planer	Illumina MiSeq	515F-806R	Non Hispanic	White	1-3 years	1-3 years	1-3 years	Vaginal	Mixed feeding	Female	32782
0.09755	0.125332	Planer	Illumina MiSeq	515F-806R	Non Hispanic	White	3-12 months	6-9 months	6-9 months	Vaginal	Mixed feeding	Male	34179
0.0367223	0.0850571	Planer	Illumina MiSeq	515F-806R	Non Hispanic	White	3-12 months	9-12 months	9-12 months	Vaginal	Mixed feeding	Male	30727
0.110585	0.0856011	Planer	Illumina MiSeq	515F-806R	Non Hispanic	White	3-12 months	9-12 months	9-12 months	Vaginal	Mixed feeding	Male	32258
0.104676	-0.0251554	Planer	Illumina MiSeq	515F-806R	Non Hispanic	White	1-3 years	1-3 years	1-3 years	Vaginal	Mixed feeding	Male	27021
0.106388	0.0801785	Planer	Illumina MiSeq	515F-806R	Non Hispanic	White	3-12 months	9-12 months	9-12 months	Cesarean	Mixed feeding	Male	27826
0.128886	0.112722	Planer	Illumina MiSeq	515F-806R	Non Hispanic	White	3-12 months	6-9 months	6-9 months	Cesarean	Mixed feeding	Male	31691
0.129656	0.0703671	Planer	Illumina MiSeq	515F-806R	Non Hispanic	White	3-12 months	9-12 months	9-12 months	Cesarean	Mixed feeding	Male	36614
0.168308	0.0789077	Planer	Illumina MiSeq	515F-806R	Non Hispanic	White	1-3 years	1-3 years	1-3 years	Cesarean	Mixed feeding	Male	27512
0.0695542	0.126518	Planer	Illumina MiSeq	515F-806R	Non Hispanic	White	6 weeks-3 months	6 weeks-3 months	6 weeks-3 months	Cesarean	Formula fed	Male	29162
0.0885461	0.110316	Planer	Illumina MiSeq	515F-806R	Non Hispanic	White	3-12 months	3-6 months	3-4 months	Cesarean	Formula fed	Male	25672
0.13413	0.0500822	Planer	Illumina MiSeq	515F-806R	Non Hispanic	White	1-3 years	1-3 years	1-3 years	Cesarean	Formula fed	Male	39851
0.0680487	0.0964806	Planer	Illumina MiSeq	515F-806R	Non Hispanic	White	6 weeks-3 months	6 weeks-3 months	6 weeks-3 months	Cesarean	Formula fed	Male	34847
0.136222	0.0214953	Planer	Illumina MiSeq	515F-806R	Non Hispanic	White	1-3 years	1-3 years	1-3 years	Cesarean	Formula fed	Male	29760
0.103547	0.108534	Planer	Illumina MiSeq	515F-806R	Non Hispanic	White	3-12 months	3-6 months	3-4 months	Cesarean	Formula fed	Male	27978
0.122197	0.165382	Planer	Illumina MiSeq	515F-806R	Hispanic	White	3-12 months	6-9 months	6-9 months	Vaginal	Mixed feeding	Female	30818
0.0980723	0.136144	Planer	Illumina MiSeq	515F-806R	Hispanic	White	3-12 months	9-12 months	9-12 months	Vaginal	Mixed feeding	Female	21760
0.17153	0.0136485	Planer	Illumina MiSeq	515F-806R	Hispanic	White	1-3 years	1-3 years	1-3 years	Vaginal	Mixed feeding	Female	36140
0.189181	0.0118637	Planer	Illumina MiSeq	515F-806R	Hispanic	White	1-3 years	1-3 years	1-3 years	Vaginal	Mixed feeding	Female	25528
0.239064	-0.0570006	Planer	Illumina MiSeq	515F-806R	Hispanic	White	1-3 years	1-3 years	1-3 years	Vaginal	Mixed feeding	Female	34038
0.227518	-0.0657642	Planer	Illumina MiSeq	515F-806R	Hispanic	White	1-3 years	1-3 years	1-3 years	Vaginal	Mixed feeding	Female	31878
0.0786752	0.120223	Planer	Illumina MiSeq	515F-806R	Hispanic	White	3-12 months	6-9 months	6-9 months	Cesarean	Mixed feeding	Female	28192
0.123948	0.0685235	Planer	Illumina MiSeq	515F-806R	Hispanic	White	3-12 months	9-12 months	9-12 months	Cesarean	Mixed feeding	Female	35227
0.210826	0.0041385	Planer	Illumina MiSeq	515F-806R	Hispanic	White	1-3 years	1-3 years	1-3 years	Cesarean	Mixed feeding	Female	27236
0.241656	-0.0395976	Planer	Illumina MiSeq	515F-806R	Hispanic	White	1-3 years	1-3 years	1-3 years	Cesarean	Mixed feeding	Female	34139
0.0357668	0.0703327	Planer	Illumina MiSeq	515F-806R	Non Hispanic	White	6 weeks-3 months	6 weeks-3 months	6 weeks-3 months	Vaginal	Mixed feeding	Female	26648
0.0653652	0.0922262	Planer	Illumina MiSeq	515F-806R	Non Hispanic	White	6 weeks-3 months	6 weeks-3 months	6 weeks-3 months	Vaginal	Mixed feeding	Female	33091
0.130854	0.0980995	Planer	Illumina MiSeq	515F-806R	Hispanic	White	3-12 months	6-9 months	6-9 months	Cesarean	Mixed feeding	Female	33534
0.157258	0.0304522	Planer	Illumina MiSeq	515F-806R	Hispanic	White	3-12 months	9-12 months	9-12 months	Cesarean	Mixed feeding	Female	34566
0.2531	-0.144094	Planer	Illumina MiSeq	515F-806R	Hispanic	White	1-3 years	1-3 years	1-3 years	Cesarean	Mixed feeding	Female	36384
0.147059	0.0306649	Planer	Illumina MiSeq	515F-806R	Non Hispanic	White	1-3 years	1-3 years	1-3 years	Cesarean	Exclusively breastfed	Female	23454
0.168731	0.0133901	Planer	Illumina MiSeq	515F-806R	Non Hispanic	White	1-3 years	1-3 years	1-3 years	Cesarean	Exclusively breastfed	Female	25195
0.186626	-0.0193246	Planer	Illumina MiSeq	515F-806R	Non Hispanic	White	1-3 years	1-3 years	1-3 years	Cesarean	Exclusively breastfed	Female	28318
-0.0787769	0.265564	Planer	Illumina MiSeq	515F-806R	Non Hispanic	White	3-12 months	3-6 months	3-4 months	Cesarean	Exclusively breastfed	Male	28345
0.197882	0.00195756	Planer	Illumina MiSeq	515F-806R	Non Hispanic	White	1-3 years	1-3 years	1-3 years	Cesarean	Exclusively breastfed	Female	27024
0.145773	-0.0150873	Planer	Illumina MiSeq	515F-806R	Non Hispanic	White	1-3 years	1-3 years	1-3 years	Cesarean	Exclusively breastfed	Male	23073
0.0745033	0.0563039	Planer	Illumina MiSeq	515F-806R	Non Hispanic	White	3-12 months	6-9 months	6-9 months	Vaginal	Mixed feeding	Female	24258
0.163931	0.0374398	Planer	Illumina MiSeq	515F-806R	Non Hispanic	White	1-3 years	1-3 years	1-3 years	Cesarean	Exclusively breastfed	Male	25747
0.130825	-0.0544746	Planer	Illumina MiSeq	515F-806R	Non Hispanic	White	1-3 years	1-3 years	1-3 years	Vaginal	Mixed feeding	Female	26182
0.253157	0.0202251	Planer	Illumina MiSeq	515F-806R	Non Hispanic	White	1-3 years	1-3 years	1-3 years	Vaginal	Mixed feeding	Female	26927
0.0228941	0.0640073	Planer	Illumina MiSeq	515F-806R	Non Hispanic	White	3-12 months	3-6 months	4-6 months	Vaginal	Mixed feeding	Female	27437
0.122896	0.00385265	Planer	Illumina MiSeq	515F-806R	Non Hispanic	White	1-3 years	1-3 years	1-3 years	Vaginal	Mixed feeding	Female	21302
0.0701374	0.0658532	Planer	Illumina MiSeq	515F-806R	Non Hispanic	White	3-12 months	6-9 months	6-9 months	Vaginal	Mixed feeding	Female	23314
0.173396	0.0180102	Planer	Illumina MiSeq	515F-806R	Non Hispanic	White	1-3 years	1-3 years	1-3 years	Vaginal	Mixed feeding	Female	31889
0.173011	-0.0482966	Planer	Illumina MiSeq	515F-806R	Non Hispanic	White	1-3 years	1-3 years	1-3 years	Vaginal	Mixed feeding	Female	16155
0.160627	-0.0351911	Planer	Illumina MiSeq	515F-806R	Non Hispanic	White	1-3 years	1-3 years	1-3 years	Vaginal	Mixed feeding	Female	25413
0.215756	0.0349324	Planer	Illumina MiSeq	515F-806R	Non Hispanic	White	1-3 years	1-3 years	1-3 years	Vaginal	Mixed feeding	Female	25015
0.0874665	0.110549	Planer	Illumina MiSeq	515F-806R	Non Hispanic	White	3-12 months	3-6 months	4-6 months	Cesarean	Mixed feeding	Female	27792
0.129889	0.0272936	Planer	Illumina MiSeq	515F-806R	Non Hispanic	White	1-3 years	1-3 years	1-3 years	Cesarean	Mixed feeding	Female	26105
0.124704	0.0377819	Planer	Illumina MiSeq	515F-806R	Non Hispanic	White	1-3 years	1-3 years	1-3 years	Cesarean	Mixed feeding	Female	28919
0.181534	0.0294831	Planer	Illumina MiSeq	515F-806R	Non Hispanic	White	1-3 years	1-3 years	1-3 years	Cesarean	Mixed feeding	Female	28779
0.167799	0.0141012	Planer	Illumina MiSeq	515F-806R	Non Hispanic	White	1-3 years	1-3 years	1-3 years	Cesarean	Mixed feeding	Female	23048
0.182973	0.00184514	Planer	Illumina MiSeq	515F-806R	Non Hispanic	White	1-3 years	1-3 years	1-3 years	Cesarean	Mixed feeding	Female	31033
0.224069	-0.00886552	Planer	Illumina MiSeq	515F-806R	Non Hispanic	White	1-3 years	1-3 years	1-3 years	Cesarean	Mixed feeding	Female	32654
0.0998667	0.0976612	Planer	Illumina MiSeq	515F-806R	Non Hispanic	White	3-12 months	3-6 months	4-6 months	Cesarean	Mixed feeding	Female	26520
0.100705	0.0204533	Planer	Illumina MiSeq	515F-806R	Non Hispanic	White	1-3 years	1-3 years	1-3 years	Cesarean	Mixed feeding	Female	25924
0.144782	-0.000798672	Planer	Illumina MiSeq	515F-806R	Non Hispanic	White	1-3 years	1-3 years	1-3 years	Cesarean	Mixed feeding	Female	26958
0.100651	0.0228074	Planer	Illumina MiSeq	515F-806R	Non Hispanic	White	1-3 years	1-3 years	1-3 years	Cesarean	Mixed feeding	Female	16671
0.161752	-0.00297767	Planer	Illumina MiSeq	515F-806R	Non Hispanic	White	1-3 years	1-3 years	1-3 years	Cesarean	Mixed feeding	Female	26034
0.182067	-0.00636813	Planer	Illumina MiSeq	515F-806R	Non Hispanic	White	1-3 years	1-3 years	1-3 years	Cesarean	Mixed feeding	Female	27285
0.169705	-0.00898133	Planer	Illumina MiSeq	515F-806R	Non Hispanic	White	1-3 years	1-3 years	1-3 years	Cesarean	Mixed feeding	Female	25278
0.204307	-0.029647	Planer	Illumina MiSeq	515F-806R	Non Hispanic	White	1-3 years	1-3 years	1-3 years	Cesarean	Mixed feeding	Female	25397
0.24585	-0.0108634	Planer	Illumina MiSeq	515F-806R	Non Hispanic	White	1-3 years	1-3 years	1-3 years	Cesarean	Mixed feeding	Female	26923
0.131782	-0.0301644	Planer	Illumina MiSeq	515F-806R	Non Hispanic	White	1-3 years	1-3 years	1-3 years	Vaginal	Mixed feeding	Male	25837
0.215575	-0.0576827	Planer	Illumina MiSeq	515F-806R	Non Hispanic	White	1-3 years	1-3 years	1-3 years	Vaginal	Mixed feeding	Male	24260
-0.0124894	0.160661	Planer	Illumina MiSeq	515F-806R	Non Hispanic	White	3-12 months	3-6 months	3-4 months	Vaginal	Mixed feeding	Male	31107
0.249298	-0.0830077	Planer	Illumina MiSeq	515F-806R	Non Hispanic	White	1-3 years	1-3 years	1-3 years	Vaginal	Mixed feeding	Male	17874
0.115084	0.0018983	Planer	Illumina MiSeq	515F-806R	Non Hispanic	White	1-3 years	1-3 years	1-3 years	Vaginal	Mixed feeding	Female	25464
0.228762	-0.0847143	Planer	Illumina MiSeq	515F-806R	Non Hispanic	White	1-3 years	1-3 years	1-3 years	Vaginal	Mixed feeding	Female	25774
0.0555403	0.183956	Planer	Illumina MiSeq	515F-806R	Non Hispanic	White	3-12 months	3-6 months	3-4 months	Vaginal	Mixed feeding	Female	24349
0.244744	-0.065831	Planer	Illumina MiSeq	515F-806R	Non Hispanic	White	1-3 years	1-3 years	1-3 years	Vaginal	Mixed feeding	Female	27815
0.244944	-0.123704	Planer	Illumina MiSeq	515F-806R	Non Hispanic	White	1-3 years	1-3 years	1-3 years	Vaginal	Mixed feeding	Male	27314
0.284652	-0.0662524	Planer	Illumina MiSeq	515F-806R	Non Hispanic	White	1-3 years	1-3 years	1-3 years	Vaginal	Mixed feeding	Male	25888
0.297747	-0.0811812	Planer	Illumina MiSeq	515F-806R	Non Hispanic	White	1-3 years	1-3 years	1-3 years	Vaginal	Mixed feeding	Male	24166
0.264452	-0.0788348	Planer	Illumina MiSeq	515F-806R	Non Hispanic	White	1-3 years	1-3 years	1-3 years	Vaginal	Mixed feeding	Male	28211
0.00840341	0.0628149	Planer	Illumina MiSeq	515F-806R	Non Hispanic	White	3-12 months	3-6 months	4-6 months	Cesarean	Formula fed	Female	25002
0.233399	0.0245944	Planer	Illumina MiSeq	515F-806R	Non Hispanic	White	1-3 years	1-3 years	1-3 years	Cesarean	Formula fed	Female	27454
0.264774	-0.0141334	Planer	Illumina MiSeq	515F-806R	Non Hispanic	White	1-3 years	1-3 years	1-3 years	Cesarean	Formula fed	Female	22416
0.258084	0.00441656	Planer	Illumina MiSeq	515F-806R	Non Hispanic	White	1-3 years	1-3 years	1-3 years	Cesarean	Formula fed	Female	21030
0.181101	0.0277185	Planer	Illumina MiSeq	515F-806R	Non Hispanic	White	1-3 years	1-3 years	1-3 years	Cesarean	Formula fed	Female	28148
0.164318	-0.0562387	Planer	Illumina MiSeq	515F-806R	Non Hispanic	White	1-3 years	1-3 years	1-3 years	Cesarean	Formula fed	Female	32395
0.216567	0.0361649	Planer	Illumina MiSeq	515F-806R	Non Hispanic	White	1-3 years	1-3 years	1-3 years	Cesarean	Formula fed	Female	25022
0.24111	0.0307707	Planer	Illumina MiSeq	515F-806R	Non Hispanic	White	1-3 years	1-3 years	1-3 years	Cesarean	Formula fed	Female	23580
0.22182	0.00567778	Planer	Illumina MiSeq	515F-806R	Non Hispanic	White	1-3 years	1-3 years	1-3 years	Cesarean	Formula fed	Female	25007
0.195568	-0.0200062	Planer	Illumina MiSeq	515F-806R	Non Hispanic	White	1-3 years	1-3 years	1-3 years	Vaginal	Mixed feeding	Female	21856
0.226297	-0.0164299	Planer	Illumina MiSeq	515F-806R	Non Hispanic	White	1-3 years	1-3 years	1-3 years	Vaginal	Mixed feeding	Female	24457
0.179386	0.0515443	Planer	Illumina MiSeq	515F-806R	Non Hispanic	White	1-3 years	1-3 years	1-3 years	Vaginal	Mixed feeding	Male	24439
-0.0228411	0.0409141	Planer	Illumina MiSeq	515F-806R	Non Hispanic	White	6 weeks-3 months	6 weeks-3 months	6 weeks-3 months	Vaginal	Mixed feeding	Male	19968
0.225652	-0.0446184	Planer	Illumina MiSeq	515F-806R	Non Hispanic	White	1-3 years	1-3 years	1-3 years	Vaginal	Mixed feeding	Male	19901
0.245877	-0.034267	Planer	Illumina MiSeq	515F-806R	Non Hispanic	White	1-3 years	1-3 years	1-3 years	Vaginal	Mixed feeding	Male	25054
0.181916	-0.0505627	Planer	Illumina MiSeq	515F-806R	Non Hispanic	Black	1-3 years	1-3 years	1-3 years	Cesarean	Mixed feeding	Female	24954
0.170671	0.106879	Planer	Illumina MiSeq	515F-806R	Non Hispanic	Black	1-3 years	1-3 years	1-3 years	Cesarean	Mixed feeding	Female	25623
0.188206	-0.0670446	Planer	Illumina MiSeq	515F-806R	Non Hispanic	Black	1-3 years	1-3 years	1-3 years	Cesarean	Mixed feeding	Female	25340
0.165094	0.0718726	Planer	Illumina MiSeq	515F-806R	Non Hispanic	Black	1-3 years	1-3 years	1-3 years	Cesarean	Mixed feeding	Female	24716
0.154406	0.066321	Planer	Illumina MiSeq	515F-806R	Non Hispanic	White	1-3 years	1-3 years	1-3 years	Cesarean	Mixed feeding	Male	20503
0.214857	0.0376328	Planer	Illumina MiSeq	515F-806R	Non Hispanic	White	1-3 years	1-3 years	1-3 years	Cesarean	Mixed feeding	Male	29536
0.191558	-8.55915e-05	Planer	Illumina MiSeq	515F-806R	Non Hispanic	White	1-3 years	1-3 years	1-3 years	Cesarean	Mixed feeding	Male	27345
0.134844	0.0941367	Planer	Illumina MiSeq	515F-806R	Non Hispanic	White	1-3 years	1-3 years	1-3 years	Cesarean	Mixed feeding	Male	25390
0.0938113	0.0635037	Planer	Illumina MiSeq	515F-806R	Non Hispanic	White	1-3 years	1-3 years	1-3 years	Cesarean	Mixed feeding	Male	22187
0.12699	0.0823197	Planer	Illumina MiSeq	515F-806R	Non Hispanic	White	1-3 years	1-3 years	1-3 years	Cesarean	Mixed feeding	Male	25645
0.165956	0.109484	Planer	Illumina MiSeq	515F-806R	Non Hispanic	White	1-3 years	1-3 years	1-3 years	Cesarean	Mixed feeding	Male	29929
0.175363	0.0172157	Planer	Illumina MiSeq	515F-806R	Non Hispanic	White	1-3 years	1-3 years	1-3 years	Cesarean	Mixed feeding	Male	24324
0.245909	-0.0382398	Planer	Illumina MiSeq	515F-806R	Non Hispanic	White	1-3 years	1-3 years	1-3 years	Cesarean	Mixed feeding	Male	27566
0.189034	-0.0171567	Planer	Illumina MiSeq	515F-806R	Non Hispanic	White	1-3 years	1-3 years	1-3 years	Cesarean	Mixed feeding	Male	24851
0.0667366	0.0034329	Planer	Illumina MiSeq	515F-806R	Non Hispanic	White	3-12 months	3-6 months	4-6 months	Cesarean	Mixed feeding	Male	17993
0.0926922	0.0359228	Planer	Illumina MiSeq	515F-806R	Non Hispanic	White	3-12 months	6-9 months	6-9 months	Cesarean	Mixed feeding	Male	26221
0.175206	0.0345781	Planer	Illumina MiSeq	515F-806R	Non Hispanic	White	3-12 months	9-12 months	9-12 months	Cesarean	Mixed feeding	Male	21903
0.231662	-0.00524498	Planer	Illumina MiSeq	515F-806R	Non Hispanic	White	1-3 years	1-3 years	1-3 years	Cesarean	Mixed feeding	Male	24871
0.216174	-0.0119318	Planer	Illumina MiSeq	515F-806R	Non Hispanic	White	1-3 years	1-3 years	1-3 years	Cesarean	Mixed feeding	Male	21687
0.142573	0.00600937	Planer	Illumina MiSeq	515F-806R	Non Hispanic	White	1-3 years	1-3 years	1-3 years	Cesarean	Mixed feeding	Male	23188
0.139589	-0.0226544	Planer	Illumina MiSeq	515F-806R	Non Hispanic	White	1-3 years	1-3 years	1-3 years	Cesarean	Mixed feeding	Male	22823
0.0866048	0.0717061	Planer	Illumina MiSeq	515F-806R	Non Hispanic	White	3-12 months	3-6 months	3-4 months	Cesarean	Mixed feeding	Male	22971
0.272238	-0.0983643	Planer	Illumina MiSeq	515F-806R	Non Hispanic	White	1-3 years	1-3 years	1-3 years	Cesarean	Mixed feeding	Male	27080
0.144029	0.0222201	Planer	Illumina MiSeq	515F-806R	Non Hispanic	White	3-12 months	9-12 months	9-12 months	Cesarean	Mixed feeding	Male	25654
0.236618	-0.0200181	Planer	Illumina MiSeq	515F-806R	Non Hispanic	White	1-3 years	1-3 years	1-3 years	Cesarean	Mixed feeding	Male	25969
0.249557	-0.0410378	Planer	Illumina MiSeq	515F-806R	Non Hispanic	White	1-3 years	1-3 years	1-3 years	Cesarean	Mixed feeding	Male	28438
0.210007	-0.0776028	Planer	Illumina MiSeq	515F-806R	Non Hispanic	White	1-3 years	1-3 years	1-3 years	Cesarean	Mixed feeding	Male	25359
0.265543	-0.0604918	Planer	Illumina MiSeq	515F-806R	Non Hispanic	White	1-3 years	1-3 years	1-3 years	Cesarean	Mixed feeding	Male	27372
0.170963	-0.0412058	Planer	Illumina MiSeq	515F-806R	Non Hispanic	White	1-3 years	1-3 years	1-3 years	Cesarean	Mixed feeding	Male	27060
0.0159531	0.184127	Planer	Illumina MiSeq	515F-806R	Non Hispanic	White	3-12 months	3-6 months	4-6 months	Cesarean	Mixed feeding	Male	17329
0.234448	-0.0947726	Planer	Illumina MiSeq	515F-806R	Non Hispanic	White	1-3 years	1-3 years	1-3 years	Cesarean	Mixed feeding	Male	23951
0.0717303	0.171629	Planer	Illumina MiSeq	515F-806R	Non Hispanic	White	3-12 months	3-6 months	4-6 months	Cesarean	Mixed feeding	Male	23735
0.195217	-0.00563466	Planer	Illumina MiSeq	515F-806R	Non Hispanic	White	1-3 years	1-3 years	1-3 years	Cesarean	Mixed feeding	Male	23991
0.146763	-0.0491498	Planer	Illumina MiSeq	515F-806R	Non Hispanic	White	1-3 years	1-3 years	1-3 years	Cesarean	Mixed feeding	Male	20365
0.205533	-0.0835182	Planer	Illumina MiSeq	515F-806R	Non Hispanic	White	1-3 years	1-3 years	1-3 years	Cesarean	Mixed feeding	Male	24278
0.0194806	0.117268	Planer	Illumina MiSeq	515F-806R	Non Hispanic	White	1-3 years	1-3 years	1-3 years	Vaginal	Mixed feeding	Female	22973
0.249533	-0.0991899	Planer	Illumina MiSeq	515F-806R	Non Hispanic	White	1-3 years	1-3 years	1-3 years	Cesarean	Mixed feeding	Male	27931
0.0275918	0.135498	Planer	Illumina MiSeq	515F-806R	Non Hispanic	White	3-12 months	9-12 months	9-12 months	Vaginal	Mixed feeding	Female	24152
0.0924941	0.097734	Planer	Illumina MiSeq	515F-806R	Non Hispanic	White	1-3 years	1-3 years	1-3 years	Vaginal	Mixed feeding	Male	19138
-0.149466	0.275583	Planer	Illumina MiSeq	515F-806R	Non Hispanic	White	1-6 weeks	1-6 weeks	1-6 weeks	Vaginal	Mixed feeding	Male	29211
0.137419	0.0479111	Planer	Illumina MiSeq	515F-806R	Non Hispanic	White	1-3 years	1-3 years	1-3 years	Vaginal	Mixed feeding	Male	27218
0.106988	0.034088	Planer	Illumina MiSeq	515F-806R	Non Hispanic	White	1-3 years	1-3 years	1-3 years	Vaginal	Mixed feeding	Male	14131
0.121003	-0.000649081	Planer	Illumina MiSeq	515F-806R	Non Hispanic	White	1-3 years	1-3 years	1-3 years	Vaginal	Mixed feeding	Male	24634
0.025818	0.223419	Planer	Illumina MiSeq	515F-806R	Non Hispanic	White	6 weeks-3 months	6 weeks-3 months	6 weeks-3 months	Vaginal	Mixed feeding	Male	25862
0.151495	0.00458779	Planer	Illumina MiSeq	515F-806R	Non Hispanic	White	1-3 years	1-3 years	1-3 years	Vaginal	Mixed feeding	Male	27263
0.0355724	0.0752893	Planer	Illumina MiSeq	515F-806R	Non Hispanic	White	3-12 months	3-6 months	4-6 months	Cesarean	Mixed feeding	Male	25841
-0.100534	0.224491	Planer	Illumina MiSeq	515F-806R	Non Hispanic	White	1-6 weeks	1-6 weeks	1-6 weeks	Cesarean	Mixed feeding	Male	28934
0.158397	0.0162462	Planer	Illumina MiSeq	515F-806R	Non Hispanic	White	1-3 years	1-3 years	1-3 years	Cesarean	Mixed feeding	Male	23722
0.147704	0.0421871	Planer	Illumina MiSeq	515F-806R	Non Hispanic	White	1-3 years	1-3 years	1-3 years	Cesarean	Mixed feeding	Male	30299
0.124265	-0.00619636	Planer	Illumina MiSeq	515F-806R	Non Hispanic	White	1-3 years	1-3 years	1-3 years	Cesarean	Mixed feeding	Male	25341
0.137935	-0.0154773	Planer	Illumina MiSeq	515F-806R	Non Hispanic	White	1-3 years	1-3 years	1-3 years	Cesarean	Mixed feeding	Male	27037
-0.00887015	0.237507	Planer	Illumina MiSeq	515F-806R	Non Hispanic	White	6 weeks-3 months	6 weeks-3 months	6 weeks-3 months	Cesarean	Mixed feeding	Male	27656
0.194315	0.0206942	Planer	Illumina MiSeq	515F-806R	Non Hispanic	White	1-3 years	1-3 years	1-3 years	Cesarean	Formula fed	Male	28547
0.201438	0.0266878	Planer	Illumina MiSeq	515F-806R	Non Hispanic	White	1-3 years	1-3 years	1-3 years	Cesarean	Formula fed	Male	25361
0.140781	0.0166894	Planer	Illumina MiSeq	515F-806R	Hispanic	White	1-3 years	1-3 years	1-3 years	Vaginal	Mixed feeding	Female	28010
0.206439	0.0293375	Planer	Illumina MiSeq	515F-806R	Hispanic	White	1-3 years	1-3 years	1-3 years	Vaginal	Mixed feeding	Female	27990
0.124755	0.000947277	Planer	Illumina MiSeq	515F-806R	Hispanic	White	1-3 years	1-3 years	1-3 years	Vaginal	Mixed feeding	Female	27695
0.154184	-0.0116262	Planer	Illumina MiSeq	515F-806R	Hispanic	White	1-3 years	1-3 years	1-3 years	Vaginal	Mixed feeding	Female	24808
0.158423	-0.0268662	Planer	Illumina MiSeq	515F-806R	Hispanic	White	1-3 years	1-3 years	1-3 years	Vaginal	Mixed feeding	Female	23954
0.197717	-0.0498258	Planer	Illumina MiSeq	515F-806R	Hispanic	White	1-3 years	1-3 years	1-3 years	Vaginal	Mixed feeding	Female	18499
0.0175568	0.226591	Planer	Illumina MiSeq	515F-806R	Hispanic	White	3-12 months	3-6 months	3-4 months	Cesarean	Mixed feeding	Female	20626
0.00306132	0.215428	Planer	Illumina MiSeq	515F-806R	Hispanic	White	3-12 months	3-6 months	4-6 months	Cesarean	Mixed feeding	Female	26412
0.0788099	0.118033	Planer	Illumina MiSeq	515F-806R	Hispanic	White	3-12 months	6-9 months	6-9 months	Cesarean	Mixed feeding	Female	20330
0.168864	0.0582068	Planer	Illumina MiSeq	515F-806R	Hispanic	White	1-3 years	1-3 years	1-3 years	Cesarean	Mixed feeding	Female	29579
0.156207	0.0635575	Planer	Illumina MiSeq	515F-806R	Hispanic	White	1-3 years	1-3 years	1-3 years	Cesarean	Mixed feeding	Female	26756
0.144297	-0.0222436	Planer	Illumina MiSeq	515F-806R	Hispanic	White	1-3 years	1-3 years	1-3 years	Cesarean	Mixed feeding	Female	24683
0.179531	-0.0111477	Planer	Illumina MiSeq	515F-806R	Hispanic	White	1-3 years	1-3 years	1-3 years	Cesarean	Mixed feeding	Female	26276
0.161127	-0.0431819	Planer	Illumina MiSeq	515F-806R	Hispanic	White	1-3 years	1-3 years	1-3 years	Cesarean	Mixed feeding	Female	19162
-0.020255	0.244745	Planer	Illumina MiSeq	515F-806R	Hispanic	White	6 weeks-3 months	6 weeks-3 months	6 weeks-3 months	Cesarean	Mixed feeding	Female	24715
0.215141	-0.0380844	Planer	Illumina MiSeq	515F-806R	Hispanic	White	1-3 years	1-3 years	1-3 years	Cesarean	Mixed feeding	Female	20528
0.213842	-0.0614069	Planer	Illumina MiSeq	515F-806R	Hispanic	White	1-3 years	1-3 years	1-3 years	Cesarean	Mixed feeding	Female	27134
0.135491	0.0744943	Planer	Illumina MiSeq	515F-806R	Non Hispanic	White	3-12 months	3-6 months	3-4 months	Vaginal	Mixed feeding	Female	18414
-0.0129345	0.0802804	Planer	Illumina MiSeq	515F-806R	Hispanic	White	3-12 months	3-6 months	4-6 months	Cesarean	Mixed feeding	Female	23649
0.112437	0.0503694	Planer	Illumina MiSeq	515F-806R	Hispanic	White	3-12 months	9-12 months	9-12 months	Cesarean	Mixed feeding	Female	26382
0.26554	-0.124264	Planer	Illumina MiSeq	515F-806R	Hispanic	White	3-12 months	9-12 months	9-12 months	Cesarean	Mixed feeding	Female	22538
0.25691	-0.136176	Planer	Illumina MiSeq	515F-806R	Hispanic	White	1-3 years	1-3 years	1-3 years	Cesarean	Mixed feeding	Female	27139
0.240734	-0.139079	Planer	Illumina MiSeq	515F-806R	Hispanic	White	1-3 years	1-3 years	1-3 years	Cesarean	Mixed feeding	Female	26263
0.251012	-0.174907	Planer	Illumina MiSeq	515F-806R	Hispanic	White	1-3 years	1-3 years	1-3 years	Cesarean	Mixed feeding	Female	27018
0.237915	-0.15383	Planer	Illumina MiSeq	515F-806R	Hispanic	White	1-3 years	1-3 years	1-3 years	Cesarean	Mixed feeding	Female	22608
-0.0602415	0.152146	Planer	Illumina MiSeq	515F-806R	Non Hispanic	White	3-12 months	6-9 months	6-9 months	Vaginal	Exclusively breastfed	Female	33351
0.204132	-0.0261839	Planer	Illumina MiSeq	515F-806R	Non Hispanic	White	1-3 years	1-3 years	1-3 years	Cesarean	Mixed feeding	Male	28659
0.192789	-0.0747071	Planer	Illumina MiSeq	515F-806R	Non Hispanic	White	1-3 years	1-3 years	1-3 years	Cesarean	Mixed feeding	Male	33970
0.213617	-0.0603855	Planer	Illumina MiSeq	515F-806R	Non Hispanic	White	1-3 years	1-3 years	1-3 years	Vaginal	Mixed feeding	Male	34968
0.200668	-0.0728178	Planer	Illumina MiSeq	515F-806R	Non Hispanic	White	1-3 years	1-3 years	1-3 years	Vaginal	Mixed feeding	Male	32184
0.197225	-0.0487237	Planer	Illumina MiSeq	515F-806R	Non Hispanic	Black	3-12 months	6-9 months	6-9 months	Vaginal	Formula fed	Male	31387
0.193679	-0.0637965	Planer	Illumina MiSeq	515F-806R	Non Hispanic	Black	3-12 months	6-9 months	6-9 months	Cesarean	Formula fed	Male	24994
0.0395024	0.149681	Planer	Illumina MiSeq	515F-806R	Non Hispanic	White	6 weeks-3 months	6 weeks-3 months	6 weeks-3 months	Vaginal	Formula fed	Female	27046
-0.0123409	0.132922	Planer	Illumina MiSeq	515F-806R	Non Hispanic	White	3-12 months	9-12 months	9-12 months	Vaginal	Exclusively breastfed	Female	26168
-0.013617	0.112127	Planer	Illumina MiSeq	515F-806R	Non Hispanic	White	3-12 months	9-12 months	9-12 months	Vaginal	Exclusively breastfed	Female	26977
0.121946	0.159211	Planer	Illumina MiSeq	515F-806R	Non Hispanic	White	3-12 months	9-12 months	9-12 months	Cesarean	Mixed feeding	Female	25495
0.114525	0.151809	Planer	Illumina MiSeq	515F-806R	Non Hispanic	White	3-12 months	9-12 months	9-12 months	Cesarean	Mixed feeding	Female	26784
0.1108	0.0202301	Planer	Illumina MiSeq	515F-806R	Non Hispanic	White	3-12 months	3-6 months	4-6 months	Vaginal	Formula fed	Female	38806
0.141099	0.0643437	Planer	Illumina MiSeq	515F-806R	Non Hispanic	White	3-12 months	6-9 months	6-9 months	Cesarean	Mixed feeding	Female	32622
0.115653	0.0344189	Planer	Illumina MiSeq	515F-806R	Non Hispanic	White	3-12 months	3-6 months	4-6 months	Vaginal	Formula fed	Female	24033
0.234004	-0.102972	Planer	Illumina MiSeq	515F-806R	Non Hispanic	White	1-3 years	1-3 years	1-3 years	Vaginal	Formula fed	Female	28196
0.229746	-0.0184382	Planer	Illumina MiSeq	515F-806R	Non Hispanic	White	1-3 years	1-3 years	1-3 years	Vaginal	Mixed feeding	Male	28220
0.268273	-0.187054	Planer	Illumina MiSeq	515F-806R	Non Hispanic	Black	1-3 years	1-3 years	1-3 years	Cesarean	Mixed feeding	Male	21836
0.0346097	0.144299	Planer	Illumina MiSeq	515F-806R	Non Hispanic	White	3-12 months	3-6 months	3-4 months	Cesarean	Mixed feeding	Male	32311
0.0253388	0.0756333	Planer	Illumina MiSeq	515F-806R	Non Hispanic	White	3-12 months	3-6 months	3-4 months	Cesarean	Mixed feeding	Male	40242
0.291223	-0.218895	Planer	Illumina MiSeq	515F-806R	Non Hispanic	Black	1-3 years	1-3 years	1-3 years	Cesarean	Mixed feeding	Male	25946
0.169286	-0.0227316	Planer	Illumina MiSeq	515F-806R	Non Hispanic	Black	3-12 months	3-6 months	4-6 months	Vaginal	Formula fed	Male	42271
0.174766	0.0206405	Planer	Illumina MiSeq	515F-806R	Non Hispanic	Black	3-12 months	3-6 months	4-6 months	Cesarean	Formula fed	Male	33073
0.0775922	0.0815662	Planer	Illumina MiSeq	515F-806R	Non Hispanic	White	3-12 months	3-6 months	4-6 months	Cesarean	Mixed feeding	Male	27075
-0.051382	0.176236	Planer	Illumina MiSeq	515F-806R	Non Hispanic	White	3-12 months	6-9 months	6-9 months	Vaginal	Exclusively breastfed	Female	28266
0.209306	-0.0552001	Planer	Illumina MiSeq	515F-806R	Non Hispanic	White	3-6 years	3-6 years	3-6 years	Vaginal	Formula fed	Female	17673
0.299876	-0.171011	Planer	Illumina MiSeq	515F-806R	Non Hispanic	Black	1-3 years	1-3 years	1-3 years	Cesarean	Formula fed	Male	27878
-0.0429365	0.146974	Planer	Illumina MiSeq	515F-806R	Non Hispanic	White	1-6 weeks	1-6 weeks	1-6 weeks	Cesarean	Formula fed	Male	26731
-0.0166211	0.134608	Planer	Illumina MiSeq	515F-806R	Non Hispanic	White	1-6 weeks	1-6 weeks	1-6 weeks	Cesarean	Mixed feeding	Male	18792
0.0223083	0.0759281	Planer	Illumina MiSeq	515F-806R	Non Hispanic	White	3-12 months	9-12 months	9-12 months	Vaginal	Exclusively breastfed	Female	28360
0.0542528	0.122	Planer	Illumina MiSeq	515F-806R	Non Hispanic	White	3-12 months	9-12 months	9-12 months	Vaginal	Exclusively breastfed	Female	33113
0.214584	0.0248234	Planer	Illumina MiSeq	515F-806R	Non Hispanic	White	1-3 years	1-3 years	1-3 years	Vaginal	Formula fed	Female	20975
0.206213	0.0404447	Planer	Illumina MiSeq	515F-806R	Non Hispanic	White	1-3 years	1-3 years	1-3 years	Vaginal	Formula fed	Female	25039
0.102041	0.0525014	Planer	Illumina MiSeq	515F-806R	Non Hispanic	White	1-3 years	1-3 years	1-3 years	Cesarean	Mixed feeding	Male	18670
0.0900215	0.168551	Planer	Illumina MiSeq	515F-806R	Non Hispanic	White	1-3 years	1-3 years	1-3 years	Cesarean	Mixed feeding	Male	16222
0.170095	0.022327	Planer	Illumina MiSeq	515F-806R	Non Hispanic	White	3-12 months	9-12 months	9-12 months	Cesarean	Mixed feeding	Male	34075
0.164962	-0.0121555	Planer	Illumina MiSeq	515F-806R	Non Hispanic	White	3-12 months	9-12 months	9-12 months	Cesarean	Mixed feeding	Male	32391
0.180316	-0.0499197	Planer	Illumina MiSeq	515F-806R	Non Hispanic	White	1-3 years	1-3 years	1-3 years	Vaginal	Mixed feeding	Female	28003
0.178103	-0.0222036	Planer	Illumina MiSeq	515F-806R	Non Hispanic	White	1-3 years	1-3 years	1-3 years	Vaginal	Mixed feeding	Female	26304
0.193108	-0.0479803	Planer	Illumina MiSeq	515F-806R	Non Hispanic	White	1-3 years	1-3 years	1-3 years	Cesarean	Formula fed	Male	25877
0.061946	0.0253309	Planer	Illumina MiSeq	515F-806R	Non Hispanic	Black	3-12 months	3-6 months	4-6 months	Cesarean	Mixed feeding	Male	24924
0.0325964	0.231016	Planer	Illumina MiSeq	515F-806R	Non Hispanic	White	3-12 months	3-6 months	4-6 months	Cesarean	Mixed feeding	Female	34310
0.262946	-0.100549	Planer	Illumina MiSeq	515F-806R	Non Hispanic	White	1-3 years	1-3 years	1-3 years	Cesarean	Mixed feeding	Female	35806
0.0878828	0.0821635	Planer	Illumina MiSeq	515F-806R	Non Hispanic	White	3-12 months	3-6 months	4-6 months	Cesarean	Mixed feeding	Male	32014
0.0491446	0.0820138	Planer	Illumina MiSeq	515F-806R	Non Hispanic	White	3-12 months	3-6 months	4-6 months	Cesarean	Mixed feeding	Male	33265
-0.0955051	0.21783	Planer	Illumina MiSeq	515F-806R	Non Hispanic	White	1-6 weeks	1-6 weeks	1-6 weeks	Cesarean	Formula fed	Male	22839
-0.0474331	0.227003	Planer	Illumina MiSeq	515F-806R	Non Hispanic	White	1-6 weeks	1-6 weeks	1-6 weeks	Cesarean	Formula fed	Male	24662
0.232121	-0.0533543	Planer	Illumina MiSeq	515F-806R	Non Hispanic	White	3-6 years	3-6 years	3-6 years	Vaginal	Formula fed	Male	48338
0.240602	-0.0198347	Planer	Illumina MiSeq	515F-806R	Non Hispanic	White	1-3 years	1-3 years	1-3 years	Cesarean	Mixed feeding	Female	26447
0.161252	-0.0144471	Planer	Illumina MiSeq	515F-806R	Non Hispanic	White	1-3 years	1-3 years	1-3 years	Cesarean	Mixed feeding	Female	20465
0.0999841	0.109376	Planer	Illumina MiSeq	515F-806R	Non Hispanic	White	3-12 months	6-9 months	6-9 months	Cesarean	Mixed feeding	Male	35452
0.0754924	0.0454189	Planer	Illumina MiSeq	515F-806R	Non Hispanic	White	3-12 months	6-9 months	6-9 months	Cesarean	Mixed feeding	Male	35680
0.0121741	0.10993	Planer	Illumina MiSeq	515F-806R	Non Hispanic	White	6 weeks-3 months	6 weeks-3 months	6 weeks-3 months	Vaginal	Formula fed	Female	30535
0.155211	0.0013634	Planer	Illumina MiSeq	515F-806R	Non Hispanic	White	1-3 years	1-3 years	1-3 years	Cesarean	Mixed feeding	Female	30382
0.144763	0.0100062	Planer	Illumina MiSeq	515F-806R	Non Hispanic	White	1-3 years	1-3 years	1-3 years	Cesarean	Mixed feeding	Female	33186
0.139787	0.170926	Planer	Illumina MiSeq	515F-806R	Non Hispanic	White	3-12 months	6-9 months	6-9 months	Cesarean	Mixed feeding	Female	33957
0.0940698	0.126849	Planer	Illumina MiSeq	515F-806R	Non Hispanic	White	3-12 months	6-9 months	6-9 months	Cesarean	Mixed feeding	Female	39207
0.170846	0.00999354	Planer	Illumina MiSeq	515F-806R	Non Hispanic	White	1-3 years	1-3 years	1-3 years	Cesarean	Formula fed	Male	21318
0.0880357	0.153338	Planer	Illumina MiSeq	515F-806R	Non Hispanic	White	6 weeks-3 months	6 weeks-3 months	6 weeks-3 months	Cesarean	Formula fed	Male	24936
0.0396386	0.158279	Planer	Illumina MiSeq	515F-806R	Non Hispanic	White	6 weeks-3 months	6 weeks-3 months	6 weeks-3 months	Cesarean	Formula fed	Male	27634
0.00324628	0.20343	Planer	Illumina MiSeq	515F-806R	Non Hispanic	White	1-6 weeks	1-6 weeks	1-6 weeks	Cesarean	Mixed feeding	Male	22641
0.207775	-0.0143134	Planer	Illumina MiSeq	515F-806R	Non Hispanic	White	1-3 years	1-3 years	1-3 years	Cesarean	Formula fed	Male	25828
0.172254	-0.00658005	Planer	Illumina MiSeq	515F-806R	Non Hispanic	White	1-3 years	1-3 years	1-3 years	Cesarean	Formula fed	Male	28034
0.16958	-0.101186	Planer	Illumina MiSeq	515F-806R	Hispanic	White	1-3 years	1-3 years	1-3 years	Cesarean	Mixed feeding	Female	26138
0.203237	-0.0178127	Planer	Illumina MiSeq	515F-806R	Non Hispanic	White	1-3 years	1-3 years	1-3 years	Vaginal	Formula fed	Male	20694
0.189658	0.020888	Planer	Illumina MiSeq	515F-806R	Non Hispanic	White	1-3 years	1-3 years	1-3 years	Vaginal	Formula fed	Female	33559
0.233148	-0.0310237	Planer	Illumina MiSeq	515F-806R	Non Hispanic	White	1-3 years	1-3 years	1-3 years	Cesarean	Formula fed	Female	26896
0.171859	-0.02578	Planer	Illumina MiSeq	515F-806R	Non Hispanic	White	1-3 years	1-3 years	1-3 years	Cesarean	Formula fed	Female	24142
0.137534	-0.106234	Planer	Illumina MiSeq	515F-806R	Non Hispanic	Black	3-12 months	3-6 months	4-6 months	Cesarean	Mixed feeding	Male	25158
0.0177947	0.0813419	Planer	Illumina MiSeq	515F-806R	Non Hispanic	White	6 weeks-3 months	6 weeks-3 months	6 weeks-3 months	Cesarean	Mixed feeding	Female	24754
0.227497	-0.0236784	Planer	Illumina MiSeq	515F-806R	Non Hispanic	Black	1-3 years	1-3 years	1-3 years	Cesarean	Formula fed	Male	28216
0.227687	-0.0323331	Planer	Illumina MiSeq	515F-806R	Non Hispanic	Black	1-3 years	1-3 years	1-3 years	Cesarean	Formula fed	Male	37652
0.190991	-0.0204472	Planer	Illumina MiSeq	515F-806R	Non Hispanic	White	1-3 years	1-3 years	1-3 years	Cesarean	Mixed feeding	Male	34160
0.02234	0.0530491	Planer	Illumina MiSeq	515F-806R	Non Hispanic	White	6 weeks-3 months	6 weeks-3 months	6 weeks-3 months	Vaginal	Formula fed	Female	27240
0.0407138	0.166558	Planer	Illumina MiSeq	515F-806R	Non Hispanic	White	6 weeks-3 months	6 weeks-3 months	6 weeks-3 months	Vaginal	Formula fed	Female	41218
0.14508	0.0762855	Planer	Illumina MiSeq	515F-806R	Non Hispanic	White	1-3 years	1-3 years	1-3 years	Cesarean	Mixed feeding	Male	34592
0.125561	-0.00911325	Planer	Illumina MiSeq	515F-806R	Non Hispanic	White	1-3 years	1-3 years	1-3 years	Cesarean	Mixed feeding	Female	31580
0.225401	-0.0136471	Planer	Illumina MiSeq	515F-806R	Non Hispanic	White	1-3 years	1-3 years	1-3 years	Cesarean	Mixed feeding	Female	33682
0.0123355	0.120749	Planer	Illumina MiSeq	515F-806R	Non Hispanic	White	3-12 months	9-12 months	9-12 months	Vaginal	Exclusively breastfed	Female	28928
0.0695499	0.134873	Planer	Illumina MiSeq	515F-806R	Non Hispanic	White	3-12 months	9-12 months	9-12 months	Vaginal	Exclusively breastfed	Female	25310
0.0395099	0.104146	Planer	Illumina MiSeq	515F-806R	Non Hispanic	Black	3-12 months	3-6 months	3-4 months	Cesarean	Formula fed	Male	30293
0.0660222	0.131563	Planer	Illumina MiSeq	515F-806R	Non Hispanic	Black	3-12 months	3-6 months	3-4 months	Cesarean	Formula fed	Male	29914
0.093816	0.0401525	Planer	Illumina MiSeq	515F-806R	Non Hispanic	White	3-12 months	6-9 months	6-9 months	Vaginal	Formula fed	Male	29050
0.197106	-0.0708647	Planer	Illumina MiSeq	515F-806R	Non Hispanic	White	1-3 years	1-3 years	1-3 years	Cesarean	Formula fed	Male	27101
0.182234	-0.0712301	Planer	Illumina MiSeq	515F-806R	Non Hispanic	White	1-3 years	1-3 years	1-3 years	Cesarean	Formula fed	Male	28676
0.0716119	0.0450927	Planer	Illumina MiSeq	515F-806R	Non Hispanic	Black	3-12 months	3-6 months	4-6 months	Cesarean	Mixed feeding	Male	17851
0.0914054	0.0103012	Planer	Illumina MiSeq	515F-806R	Non Hispanic	White	3-12 months	9-12 months	9-12 months	Vaginal	Formula fed	Male	40203
0.220163	-0.084558	Planer	Illumina MiSeq	515F-806R	Non Hispanic	White	1-3 years	1-3 years	1-3 years	Cesarean	Mixed feeding	Female	32230
0.158139	0.0171808	Planer	Illumina MiSeq	515F-806R	Non Hispanic	White	1-3 years	1-3 years	1-3 years	Cesarean	Mixed feeding	Female	20148
0.147611	-0.0108973	Planer	Illumina MiSeq	515F-806R	Non Hispanic	White	1-3 years	1-3 years	1-3 years	Cesarean	Mixed feeding	Female	35493
0.0216792	0.112156	Planer	Illumina MiSeq	515F-806R	Non Hispanic	White	3-12 months	6-9 months	6-9 months	Vaginal	Exclusively breastfed	Female	24731
0.151125	-0.0521797	Planer	Illumina MiSeq	515F-806R	Non Hispanic	White	1-3 years	1-3 years	1-3 years	Vaginal	Mixed feeding	Female	29290
0.0787371	-0.0854226	Planer	Illumina MiSeq	515F-806R	Non Hispanic	White	1-3 years	1-3 years	1-3 years	Vaginal	Mixed feeding	Female	32452
0.168621	0.0299587	Planer	Illumina MiSeq	515F-806R	Non Hispanic	White	1-3 years	1-3 years	1-3 years	Cesarean	Mixed feeding	Male	36435
0.173285	0.00608479	Planer	Illumina MiSeq	515F-806R	Non Hispanic	White	1-3 years	1-3 years	1-3 years	Cesarean	Mixed feeding	Male	26020
0.141759	0.0771961	Planer	Illumina MiSeq	515F-806R	Non Hispanic	White	1-3 years	1-3 years	1-3 years	Cesarean	Mixed feeding	Male	22768
0.0731525	-0.00991244	Planer	Illumina MiSeq	515F-806R	Non Hispanic	White	3-12 months	9-12 months	9-12 months	Cesarean	Formula fed	Male	24759
0.124978	0.0558247	Planer	Illumina MiSeq	515F-806R	Hispanic	White	3-12 months	9-12 months	9-12 months	Cesarean	Mixed feeding	Female	27458
0.188246	0.00410248	Planer	Illumina MiSeq	515F-806R	Non Hispanic	White	1-3 years	1-3 years	1-3 years	Cesarean	Mixed feeding	Female	33098
0.128205	0.0827284	Planer	Illumina MiSeq	515F-806R	Non Hispanic	White	3-12 months	3-6 months	4-6 months	Cesarean	Mixed feeding	Male	32161
0.1024	0.120202	Planer	Illumina MiSeq	515F-806R	Non Hispanic	White	3-12 months	3-6 months	4-6 months	Cesarean	Mixed feeding	Male	30251
0.0663236	0.0378342	Planer	Illumina MiSeq	515F-806R	Non Hispanic	White	3-12 months	6-9 months	6-9 months	Cesarean	Formula fed	Male	20639
0.0807064	0.0635745	Planer	Illumina MiSeq	515F-806R	Non Hispanic	White	3-12 months	6-9 months	6-9 months	Cesarean	Formula fed	Male	32036
0.212369	-0.0895796	Planer	Illumina MiSeq	515F-806R	Non Hispanic	White	1-3 years	1-3 years	1-3 years	Cesarean	Mixed feeding	Female	24584
0.229425	-0.0396946	Planer	Illumina MiSeq	515F-806R	Non Hispanic	White	1-3 years	1-3 years	1-3 years	Vaginal	Mixed feeding	Female	23779
0.160709	-0.0280972	Planer	Illumina MiSeq	515F-806R	Non Hispanic	White	1-3 years	1-3 years	1-3 years	Cesarean	Mixed feeding	Female	31577
0.265742	-0.0307062	Planer	Illumina MiSeq	515F-806R	Non Hispanic	White	1-3 years	1-3 years	1-3 years	Cesarean	Mixed feeding	Female	25404
0.220932	0.0557575	Planer	Illumina MiSeq	515F-806R	Non Hispanic	White	1-3 years	1-3 years	1-3 years	Cesarean	Mixed feeding	Female	29385
0.27495	-0.0589032	Planer	Illumina MiSeq	515F-806R	Non Hispanic	White	1-3 years	1-3 years	1-3 years	Cesarean	Mixed feeding	Female	26242
0.230344	-0.0495176	Planer	Illumina MiSeq	515F-806R	Non Hispanic	White	1-3 years	1-3 years	1-3 years	Cesarean	Formula fed	Male	27075
0.150023	0.00314955	Planer	Illumina MiSeq	515F-806R	Non Hispanic	White	3-12 months	9-12 months	9-12 months	Vaginal	Formula fed	Female	38938
0.016353	0.2331	Planer	Illumina MiSeq	515F-806R	Non Hispanic	White	3-12 months	3-6 months	4-6 months	Cesarean	Mixed feeding	Female	25949
0.0859682	0.0317738	Planer	Illumina MiSeq	515F-806R	Non Hispanic	White	3-12 months	6-9 months	6-9 months	Cesarean	Formula fed	Male	22303
-0.139778	0.142507	Planer	Illumina MiSeq	515F-806R	Non Hispanic	White	3-12 months	6-9 months	6-9 months	Vaginal	Exclusively breastfed	Female	17684
-0.0195087	0.160261	Planer	Illumina MiSeq	515F-806R	Non Hispanic	White	3-12 months	6-9 months	6-9 months	Vaginal	Exclusively breastfed	Female	33932
0.119207	0.0271948	Planer	Illumina MiSeq	515F-806R	Non Hispanic	White	1-3 years	1-3 years	1-3 years	Cesarean	Mixed feeding	Male	32775
0.115915	-0.00622345	Planer	Illumina MiSeq	515F-806R	Non Hispanic	White	1-3 years	1-3 years	1-3 years	Cesarean	Mixed feeding	Male	31237
0.0746581	-0.0455689	Planer	Illumina MiSeq	515F-806R	Non Hispanic	White	3-12 months	9-12 months	9-12 months	Cesarean	Formula fed	Male	34751
0.0401262	-0.00391273	Planer	Illumina MiSeq	515F-806R	Non Hispanic	White	3-12 months	9-12 months	9-12 months	Cesarean	Formula fed	Male	34185
0.131102	-0.165956	Planer	Illumina MiSeq	515F-806R	Non Hispanic	Black	3-12 months	6-9 months	6-9 months	Cesarean	Mixed feeding	Male	28518
0.237062	-0.0990251	Planer	Illumina MiSeq	515F-806R	Non Hispanic	White	1-3 years	1-3 years	1-3 years	Vaginal	Formula fed	Female	31491
-0.0098105	0.157113	Planer	Illumina MiSeq	515F-806R	Non Hispanic	White	3-12 months	6-9 months	6-9 months	Vaginal	Exclusively breastfed	Female	32570
0.126003	0.0164395	Planer	Illumina MiSeq	515F-806R	Non Hispanic	White	1-3 years	1-3 years	1-3 years	Cesarean	Mixed feeding	Male	34442
0.144212	0.0036261	Planer	Illumina MiSeq	515F-806R	Non Hispanic	White	1-3 years	1-3 years	1-3 years	Cesarean	Mixed feeding	Male	32531
0.222098	-0.0961477	Planer	Illumina MiSeq	515F-806R	Non Hispanic	White	1-3 years	1-3 years	1-3 years	Cesarean	Mixed feeding	Male	30408
0.213919	-0.102343	Planer	Illumina MiSeq	515F-806R	Non Hispanic	White	1-3 years	1-3 years	1-3 years	Cesarean	Mixed feeding	Male	48827
0.158123	0.0129081	Planer	Illumina MiSeq	515F-806R	Non Hispanic	White	1-3 years	1-3 years	1-3 years	Cesarean	Mixed feeding	Female	26257
0.18564	0.033285	Planer	Illumina MiSeq	515F-806R	Non Hispanic	White	1-3 years	1-3 years	1-3 years	Cesarean	Mixed feeding	Female	32934
0.184544	-0.0240217	Planer	Illumina MiSeq	515F-806R	Non Hispanic	White	1-3 years	1-3 years	1-3 years	Cesarean	Formula fed	Female	25203
0.176628	0.0131392	Planer	Illumina MiSeq	515F-806R	Non Hispanic	White	1-3 years	1-3 years	1-3 years	Cesarean	Formula fed	Female	31164
0.228649	0.0448659	Planer	Illumina MiSeq	515F-806R	Non Hispanic	White	1-3 years	1-3 years	1-3 years	Vaginal	Formula fed	Female	42420
0.210656	0.0343207	Planer	Illumina MiSeq	515F-806R	Non Hispanic	White	1-3 years	1-3 years	1-3 years	Vaginal	Formula fed	Female	24971
0.252081	-0.193899	Planer	Illumina MiSeq	515F-806R	Non Hispanic	Black	3-12 months	9-12 months	9-12 months	Cesarean	Mixed feeding	Male	39836
0.268638	-0.0533793	Planer	Illumina MiSeq	515F-806R	Non Hispanic	White	1-3 years	1-3 years	1-3 years	Cesarean	Mixed feeding	Female	35221
0.243135	0.0108266	Planer	Illumina MiSeq	515F-806R	Non Hispanic	White	1-3 years	1-3 years	1-3 years	Cesarean	Formula fed	Female	32104
0.152648	-0.0282502	Planer	Illumina MiSeq	515F-806R	Non Hispanic	White	1-3 years	1-3 years	1-3 years	Cesarean	Formula fed	Female	33560
0.0236064	0.0356186	Planer	Illumina MiSeq	515F-806R	Non Hispanic	White	3-12 months	3-6 months	4-6 months	Vaginal	Formula fed	Male	36090
0.158384	-0.0193407	Planer	Illumina MiSeq	515F-806R	Non Hispanic	White	1-3 years	1-3 years	1-3 years	Cesarean	Formula fed	Male	29058
0.152489	-0.0107938	Planer	Illumina MiSeq	515F-806R	Non Hispanic	White	1-3 years	1-3 years	1-3 years	Cesarean	Formula fed	Male	25870
0.196539	-0.00590339	Planer	Illumina MiSeq	515F-806R	Non Hispanic	White	1-3 years	1-3 years	1-3 years	Vaginal	Formula fed	Male	33625
0.215308	-0.0969725	Planer	Illumina MiSeq	515F-806R	Non Hispanic	White	1-3 years	1-3 years	1-3 years	Cesarean	Mixed feeding	Female	32350
0.221453	-0.0966612	Planer	Illumina MiSeq	515F-806R	Non Hispanic	White	1-3 years	1-3 years	1-3 years	Cesarean	Mixed feeding	Female	35466
0.137703	0.0242537	Planer	Illumina MiSeq	515F-806R	Non Hispanic	White	1-3 years	1-3 years	1-3 years	Cesarean	Mixed feeding	Male	32153
0.117867	-0.0139735	Planer	Illumina MiSeq	515F-806R	Non Hispanic	White	1-3 years	1-3 years	1-3 years	Cesarean	Mixed feeding	Male	34007
0.18944	-0.0786095	Planer	Illumina MiSeq	515F-806R	Non Hispanic	White	1-3 years	1-3 years	1-3 years	Vaginal	Mixed feeding	Male	26750
0.199222	-0.0226242	Planer	Illumina MiSeq	515F-806R	Non Hispanic	White	1-3 years	1-3 years	1-3 years	Vaginal	Mixed feeding	Female	29239
-0.0690638	0.190352	Planer	Illumina MiSeq	515F-806R	Non Hispanic	White	3-12 months	3-6 months	3-4 months	Cesarean	Mixed feeding	Female	30572
0.217417	-0.0907017	Planer	Illumina MiSeq	515F-806R	Non Hispanic	White	1-3 years	1-3 years	1-3 years	Vaginal	Exclusively breastfed	Female	27581
0.016435	0.209261	Planer	Illumina MiSeq	515F-806R	Non Hispanic	White	6 weeks-3 months	6 weeks-3 months	6 weeks-3 months	Cesarean	Mixed feeding	Female	30671
0.203368	-0.0625843	Planer	Illumina MiSeq	515F-806R	Non Hispanic	Black	1-3 years	1-3 years	1-3 years	Cesarean	Formula fed	Male	27014
0.168946	-0.0771125	Planer	Illumina MiSeq	515F-806R	Non Hispanic	Black	1-3 years	1-3 years	1-3 years	Cesarean	Formula fed	Male	29363
0.195916	0.00579807	Planer	Illumina MiSeq	515F-806R	Non Hispanic	White	1-3 years	1-3 years	1-3 years	Vaginal	Formula fed	Female	25793
0.206725	0.022547	Planer	Illumina MiSeq	515F-806R	Non Hispanic	White	1-3 years	1-3 years	1-3 years	Vaginal	Formula fed	Female	25397
0.184151	-0.0595369	Planer	Illumina MiSeq	515F-806R	Non Hispanic	White	1-3 years	1-3 years	1-3 years	Cesarean	Formula fed	Male	24497
0.209696	-0.0590829	Planer	Illumina MiSeq	515F-806R	Non Hispanic	White	1-3 years	1-3 years	1-3 years	Cesarean	Formula fed	Male	23441
0.0970701	-0.000181019	Planer	Illumina MiSeq	515F-806R	Non Hispanic	White	3-12 months	9-12 months	9-12 months	Vaginal	Formula fed	Male	23311
0.133216	-0.00705088	Planer	Illumina MiSeq	515F-806R	Non Hispanic	White	3-12 months	9-12 months	9-12 months	Vaginal	Formula fed	Female	27251
0.071412	0.00917682	Planer	Illumina MiSeq	515F-806R	Non Hispanic	White	1-3 years	1-3 years	1-3 years	Cesarean	Mixed feeding	Female	25606
0.0603345	-0.00296477	Planer	Illumina MiSeq	515F-806R	Non Hispanic	White	1-3 years	1-3 years	1-3 years	Cesarean	Mixed feeding	Female	30453
0.00659989	0.229387	Planer	Illumina MiSeq	515F-806R	Non Hispanic	White	3-12 months	6-9 months	6-9 months	Cesarean	Formula fed	Male	26099
0.166569	-0.0482653	Planer	Illumina MiSeq	515F-806R	Non Hispanic	White	1-3 years	1-3 years	1-3 years	Cesarean	Mixed feeding	Female	29458
0.159859	0.06315	Planer	Illumina MiSeq	515F-806R	Non Hispanic	White	1-3 years	1-3 years	1-3 years	Cesarean	Mixed feeding	Female	26560
0.144047	0.020436	Planer	Illumina MiSeq	515F-806R	Non Hispanic	White	1-3 years	1-3 years	1-3 years	Cesarean	Mixed feeding	Female	27981
0.162491	0.0218943	Planer	Illumina MiSeq	515F-806R	Non Hispanic	White	1-3 years	1-3 years	1-3 years	Cesarean	Mixed feeding	Female	18660
0.113787	0.00775858	Planer	Illumina MiSeq	515F-806R	Non Hispanic	White	1-3 years	1-3 years	1-3 years	Cesarean	Mixed feeding	Female	35535
0.167521	0.0453708	Planer	Illumina MiSeq	515F-806R	Non Hispanic	White	1-3 years	1-3 years	1-3 years	Cesarean	Mixed feeding	Female	30777
0.155578	-0.0111284	Planer	Illumina MiSeq	515F-806R	Non Hispanic	White	1-3 years	1-3 years	1-3 years	Vaginal	Mixed feeding	Female	34793
0.13208	0.00618503	Planer	Illumina MiSeq	515F-806R	Non Hispanic	White	1-3 years	1-3 years	1-3 years	Vaginal	Mixed feeding	Female	31448
0.260638	-0.198208	Planer	Illumina MiSeq	515F-806R	Non Hispanic	Black	1-3 years	1-3 years	1-3 years	Cesarean	Mixed feeding	Male	44746
0.0918989	0.120898	Planer	Illumina MiSeq	515F-806R	Hispanic	White	3-12 months	6-9 months	6-9 months	Cesarean	Mixed feeding	Female	40686
0.132017	0.007459	Planer	Illumina MiSeq	515F-806R	Non Hispanic	White	1-3 years	1-3 years	1-3 years	Vaginal	Mixed feeding	Female	30952
0.121113	0.0224416	Planer	Illumina MiSeq	515F-806R	Non Hispanic	White	1-3 years	1-3 years	1-3 years	Vaginal	Mixed feeding	Female	28541
0.0975228	0.0881617	Planer	Illumina MiSeq	515F-806R	Non Hispanic	White	3-12 months	9-12 months	9-12 months	Cesarean	Mixed feeding	Male	27064
-0.0429636	0.198658	Planer	Illumina MiSeq	515F-806R	Non Hispanic	White	6 weeks-3 months	6 weeks-3 months	6 weeks-3 months	Cesarean	Formula fed	Male	28318
-0.00893029	0.205274	Planer	Illumina MiSeq	515F-806R	Non Hispanic	White	6 weeks-3 months	6 weeks-3 months	6 weeks-3 months	Cesarean	Formula fed	Male	29337
0.168496	-0.0396906	Planer	Illumina MiSeq	515F-806R	Non Hispanic	White	1-3 years	1-3 years	1-3 years	Vaginal	Formula fed	Female	33430
-0.194912	0.180833	Planer	Illumina MiSeq	515F-806R	Non Hispanic	Black	1-6 weeks	1-6 weeks	1-6 weeks	Cesarean	Formula fed	Male	24643
-0.243327	0.202451	Planer	Illumina MiSeq	515F-806R	Non Hispanic	Black	1-6 weeks	1-6 weeks	1-6 weeks	Cesarean	Formula fed	Male	26553
0.204469	-0.0835358	Planer	Illumina MiSeq	515F-806R	Non Hispanic	White	1-3 years	1-3 years	1-3 years	Cesarean	Mixed feeding	Male	25548
0.228179	-0.0595823	Planer	Illumina MiSeq	515F-806R	Non Hispanic	White	1-3 years	1-3 years	1-3 years	Cesarean	Mixed feeding	Male	27886
0.182751	0.0512241	Planer	Illumina MiSeq	515F-806R	Non Hispanic	White	1-3 years	1-3 years	1-3 years	Vaginal	Formula fed	Female	33523
0.168212	-0.0359034	Planer	Illumina MiSeq	515F-806R	Non Hispanic	White	1-3 years	1-3 years	1-3 years	Cesarean	Formula fed	Male	29751
0.164158	-0.00741171	Planer	Illumina MiSeq	515F-806R	Non Hispanic	White	1-3 years	1-3 years	1-3 years	Cesarean	Formula fed	Male	30677
0.258201	-0.110394	Planer	Illumina MiSeq	515F-806R	Non Hispanic	White	1-3 years	1-3 years	1-3 years	Vaginal	Formula fed	Female	33211
0.180508	-0.0548472	Planer	Illumina MiSeq	515F-806R	Non Hispanic	White	1-3 years	1-3 years	1-3 years	Vaginal	Formula fed	Female	22913
0.205916	-0.0248836	Planer	Illumina MiSeq	515F-806R	Non Hispanic	White	1-3 years	1-3 years	1-3 years	Vaginal	Mixed feeding	Female	35244
0.179692	0.0102232	Planer	Illumina MiSeq	515F-806R	Non Hispanic	White	1-3 years	1-3 years	1-3 years	Vaginal	Mixed feeding	Female	30425
0.229338	0.0149108	Planer	Illumina MiSeq	515F-806R	Non Hispanic	White	1-3 years	1-3 years	1-3 years	Vaginal	Formula fed	Female	33183
0.234643	0.0295794	Planer	Illumina MiSeq	515F-806R	Non Hispanic	White	1-3 years	1-3 years	1-3 years	Vaginal	Formula fed	Female	30163
0.160795	0.0745393	Planer	Illumina MiSeq	515F-806R	Non Hispanic	White	1-3 years	1-3 years	1-3 years	Cesarean	Mixed feeding	Male	38287
0.185816	0.0714763	Planer	Illumina MiSeq	515F-806R	Non Hispanic	White	1-3 years	1-3 years	1-3 years	Cesarean	Mixed feeding	Male	33842
0.169674	0.0756821	Planer	Illumina MiSeq	515F-806R	Non Hispanic	White	1-3 years	1-3 years	1-3 years	Vaginal	Formula fed	Female	30494
0.188447	0.0879052	Planer	Illumina MiSeq	515F-806R	Non Hispanic	White	1-3 years	1-3 years	1-3 years	Vaginal	Formula fed	Female	30395
0.124236	0.0432286	Planer	Illumina MiSeq	515F-806R	Non Hispanic	White	3-12 months	6-9 months	6-9 months	Vaginal	Formula fed	Female	36298
0.0827642	0.113616	Planer	Illumina MiSeq	515F-806R	Non Hispanic	White	3-12 months	9-12 months	9-12 months	Cesarean	Mixed feeding	Female	33433
0.242741	-0.0875279	Planer	Illumina MiSeq	515F-806R	Non Hispanic	White	1-3 years	1-3 years	1-3 years	Vaginal	Exclusively breastfed	Female	26734
0.116621	0.0549529	Planer	Illumina MiSeq	515F-806R	Non Hispanic	White	1-3 years	1-3 years	1-3 years	Cesarean	Mixed feeding	Male	31972
0.125679	0.0370658	Planer	Illumina MiSeq	515F-806R	Non Hispanic	White	1-3 years	1-3 years	1-3 years	Cesarean	Mixed feeding	Male	32293
0.115592	0.0206543	Planer	Illumina MiSeq	515F-806R	Non Hispanic	White	1-3 years	1-3 years	1-3 years	Cesarean	Mixed feeding	Male	25625
0.0792212	0.0250374	Planer	Illumina MiSeq	515F-806R	Non Hispanic	White	1-3 years	1-3 years	1-3 years	Cesarean	Mixed feeding	Male	25444
0.119256	0.0205962	Planer	Illumina MiSeq	515F-806R	Non Hispanic	White	3-12 months	9-12 months	9-12 months	Vaginal	Mixed feeding	Female	34987
0.0923099	0.0145798	Planer	Illumina MiSeq	515F-806R	Non Hispanic	White	3-12 months	9-12 months	9-12 months	Vaginal	Mixed feeding	Female	32799
0.162224	0.0226145	Planer	Illumina MiSeq	515F-806R	Non Hispanic	White	3-12 months	9-12 months	9-12 months	Cesarean	Formula fed	Female	22844
0.156228	0.0186121	Planer	Illumina MiSeq	515F-806R	Non Hispanic	White	3-12 months	9-12 months	9-12 months	Cesarean	Formula fed	Female	25676
0.107332	0.0471138	Planer	Illumina MiSeq	515F-806R	Non Hispanic	White	3-12 months	6-9 months	6-9 months	Cesarean	Mixed feeding	Male	24457
0.0891898	0.0322477	Planer	Illumina MiSeq	515F-806R	Non Hispanic	White	1-3 years	1-3 years	1-3 years	Cesarean	Mixed feeding	Male	29317
0.131855	0.0216762	Planer	Illumina MiSeq	515F-806R	Non Hispanic	White	1-3 years	1-3 years	1-3 years	Cesarean	Mixed feeding	Male	31832
0.139261	-0.0295552	Planer	Illumina MiSeq	515F-806R	Non Hispanic	Black	1-3 years	1-3 years	1-3 years	Cesarean	Formula fed	Male	26579
0.137151	0.0858295	Planer	Illumina MiSeq	515F-806R	Non Hispanic	Black	3-12 months	9-12 months	9-12 months	Cesarean	Formula fed	Male	24911
0.138194	-0.0577352	Planer	Illumina MiSeq	515F-806R	Non Hispanic	Black	1-3 years	1-3 years	1-3 years	Cesarean	Formula fed	Male	28972
0.101662	0.0304352	Planer	Illumina MiSeq	515F-806R	Non Hispanic	White	3-12 months	6-9 months	6-9 months	Cesarean	Formula fed	Male	27271
0.126745	0.0965837	Planer	Illumina MiSeq	515F-806R	Non Hispanic	White	3-12 months	6-9 months	6-9 months	Cesarean	Formula fed	Male	27022
0.113529	0.0028064	Planer	Illumina MiSeq	515F-806R	Non Hispanic	Black	3-12 months	6-9 months	6-9 months	Cesarean	Mixed feeding	Male	22777
0.173965	-0.0506456	Planer	Illumina MiSeq	515F-806R	Non Hispanic	White	1-3 years	1-3 years	1-3 years	Vaginal	Formula fed	Female	33945
0.138104	0.0777539	Planer	Illumina MiSeq	515F-806R	Non Hispanic	Black	3-12 months	9-12 months	9-12 months	Cesarean	Formula fed	Male	29352
0.15574	-0.0721127	Planer	Illumina MiSeq	515F-806R	Non Hispanic	Black	1-3 years	1-3 years	1-3 years	Cesarean	Formula fed	Male	30538
0.189824	0.101067	Planer	Illumina MiSeq	515F-806R	Non Hispanic	White	3-12 months	9-12 months	9-12 months	Vaginal	Formula fed	Female	23457
0.165338	0.111685	Planer	Illumina MiSeq	515F-806R	Non Hispanic	White	3-12 months	9-12 months	9-12 months	Vaginal	Formula fed	Female	26950
0.06064	0.112106	Planer	Illumina MiSeq	515F-806R	Non Hispanic	White	3-12 months	9-12 months	9-12 months	Cesarean	Mixed feeding	Male	34697
0.0906205	0.138234	Planer	Illumina MiSeq	515F-806R	Non Hispanic	White	3-12 months	9-12 months	9-12 months	Cesarean	Mixed feeding	Male	33309
0.163288	-0.0786724	Planer	Illumina MiSeq	515F-806R	Non Hispanic	White	1-3 years	1-3 years	1-3 years	Vaginal	Formula fed	Female	58203
0.159939	0.0679009	Planer	Illumina MiSeq	515F-806R	Non Hispanic	Black	3-12 months	9-12 months	9-12 months	Cesarean	Formula fed	Male	29937
0.153696	0.0652103	Planer	Illumina MiSeq	515F-806R	Non Hispanic	Black	3-12 months	9-12 months	9-12 months	Cesarean	Formula fed	Male	32254
0.0773117	0.127109	Planer	Illumina MiSeq	515F-806R	Non Hispanic	White	3-12 months	9-12 months	9-12 months	Cesarean	Mixed feeding	Male	35881
0.0717989	0.127842	Planer	Illumina MiSeq	515F-806R	Non Hispanic	White	3-12 months	9-12 months	9-12 months	Cesarean	Mixed feeding	Male	31309
0.126976	0.108215	Planer	Illumina MiSeq	515F-806R	Non Hispanic	White	3-12 months	9-12 months	9-12 months	Cesarean	Mixed feeding	Male	24993
0.0845048	-0.120357	Planer	Illumina MiSeq	515F-806R	Non Hispanic	Black	3-12 months	6-9 months	6-9 months	Cesarean	Mixed feeding	Male	27865
0.225694	-0.12947	Planer	Illumina MiSeq	515F-806R	Non Hispanic	White	1-3 years	1-3 years	1-3 years	Vaginal	Formula fed	Female	36888
0.200238	-0.0446544	Planer	Illumina MiSeq	515F-806R	Non Hispanic	White	1-3 years	1-3 years	1-3 years	Vaginal	Formula fed	Female	32533
0.211898	0.0260114	Planer	Illumina MiSeq	515F-806R	Non Hispanic	White	1-3 years	1-3 years	1-3 years	Vaginal	Formula fed	Female	30562
0.240189	0.0329398	Planer	Illumina MiSeq	515F-806R	Non Hispanic	White	1-3 years	1-3 years	1-3 years	Vaginal	Formula fed	Female	31320
0.165739	0.00451003	Planer	Illumina MiSeq	515F-806R	Non Hispanic	White	1-3 years	1-3 years	1-3 years	Cesarean	Mixed feeding	Female	28921
0.184346	-0.00279073	Planer	Illumina MiSeq	515F-806R	Non Hispanic	White	1-3 years	1-3 years	1-3 years	Cesarean	Mixed feeding	Female	31461
0.248666	-0.0805073	Planer	Illumina MiSeq	515F-806R	Non Hispanic	White	1-3 years	1-3 years	1-3 years	Vaginal	Exclusively breastfed	Female	30418
0.212824	-0.0541831	Planer	Illumina MiSeq	515F-806R	Non Hispanic	White	1-3 years	1-3 years	1-3 years	Vaginal	Exclusively breastfed	Female	25562
0.130409	-0.0416404	Planer	Illumina MiSeq	515F-806R	Non Hispanic	Black	1-3 years	1-3 years	1-3 years	Cesarean	Formula fed	Male	32359
0.16162	-0.0639092	Planer	Illumina MiSeq	515F-806R	Non Hispanic	Black	1-3 years	1-3 years	1-3 years	Cesarean	Formula fed	Male	34892
0.0808202	0.028238	Planer	Illumina MiSeq	515F-806R	Non Hispanic	White	3-12 months	3-6 months	4-6 months	Vaginal	Formula fed	Male	21557
0.184985	-0.0286414	Planer	Illumina MiSeq	515F-806R	Non Hispanic	White	1-3 years	1-3 years	1-3 years	Vaginal	Formula fed	Female	24054
0.244132	-0.00959391	Planer	Illumina MiSeq	515F-806R	Hispanic	White	1-3 years	1-3 years	1-3 years	Cesarean	Mixed feeding	Female	29787
0.172809	-0.0282119	Planer	Illumina MiSeq	515F-806R	Non Hispanic	Black	1-3 years	1-3 years	1-3 years	Cesarean	Formula fed	Male	27817
0.178137	-0.0518878	Planer	Illumina MiSeq	515F-806R	Non Hispanic	Black	1-3 years	1-3 years	1-3 years	Cesarean	Formula fed	Male	32423
0.0746288	0.107655	Planer	Illumina MiSeq	515F-806R	Non Hispanic	White	6 weeks-3 months	6 weeks-3 months	6 weeks-3 months	Cesarean	Formula fed	Male	30257
0.264605	-0.0392623	Planer	Illumina MiSeq	515F-806R	Non Hispanic	White	1-3 years	1-3 years	1-3 years	Vaginal	Mixed feeding	Male	22471
0.147117	0.055849	Planer	Illumina MiSeq	515F-806R	Non Hispanic	White	1-3 years	1-3 years	1-3 years	Cesarean	Mixed feeding	Female	38716
0.272809	-0.0432533	Planer	Illumina MiSeq	515F-806R	Non Hispanic	White	1-3 years	1-3 years	1-3 years	Cesarean	Mixed feeding	Female	24829
0.103865	0.0547584	Planer	Illumina MiSeq	515F-806R	Non Hispanic	White	1-3 years	1-3 years	1-3 years	Cesarean	Mixed feeding	Male	17908
0.0883118	0.0251729	Planer	Illumina MiSeq	515F-806R	Non Hispanic	White	1-3 years	1-3 years	1-3 years	Cesarean	Mixed feeding	Male	30641
0.138797	0.0951496	Planer	Illumina MiSeq	515F-806R	Non Hispanic	White	3-12 months	9-12 months	9-12 months	Cesarean	Mixed feeding	Female	25764
0.175086	0.0761509	Planer	Illumina MiSeq	515F-806R	Non Hispanic	White	1-3 years	1-3 years	1-3 years	Cesarean	Mixed feeding	Female	30806
0.208561	0.077807	Planer	Illumina MiSeq	515F-806R	Non Hispanic	White	1-3 years	1-3 years	1-3 years	Cesarean	Mixed feeding	Female	33747
0.0284771	0.0957462	Planer	Illumina MiSeq	515F-806R	Non Hispanic	White	6 weeks-3 months	6 weeks-3 months	6 weeks-3 months	Cesarean	Mixed feeding	Male	35735
0.0114803	0.0916638	Planer	Illumina MiSeq	515F-806R	Non Hispanic	White	6 weeks-3 months	6 weeks-3 months	6 weeks-3 months	Cesarean	Mixed feeding	Male	41195
0.191782	-0.0599207	Planer	Illumina MiSeq	515F-806R	Non Hispanic	White	1-3 years	1-3 years	1-3 years	Vaginal	Mixed feeding	Female	44645
0.153083	-0.0884361	Planer	Illumina MiSeq	515F-806R	Non Hispanic	White	1-3 years	1-3 years	1-3 years	Vaginal	Mixed feeding	Female	19904
0.153821	0.0426272	Planer	Illumina MiSeq	515F-806R	Non Hispanic	White	1-3 years	1-3 years	1-3 years	Cesarean	Mixed feeding	Male	21867
0.17009	0.0163394	Planer	Illumina MiSeq	515F-806R	Non Hispanic	White	1-3 years	1-3 years	1-3 years	Cesarean	Mixed feeding	Male	27997
0.282107	-0.167441	Planer	Illumina MiSeq	515F-806R	Hispanic	White	1-3 years	1-3 years	1-3 years	Cesarean	Mixed feeding	Female	31303
0.27199	-0.129445	Planer	Illumina MiSeq	515F-806R	Hispanic	White	1-3 years	1-3 years	1-3 years	Cesarean	Mixed feeding	Female	20411
0.219702	-0.0329774	Planer	Illumina MiSeq	515F-806R	Non Hispanic	White	1-3 years	1-3 years	1-3 years	Cesarean	Mixed feeding	Female	24150
0.222742	-0.0309132	Planer	Illumina MiSeq	515F-806R	Non Hispanic	White	1-3 years	1-3 years	1-3 years	Cesarean	Mixed feeding	Female	30648
0.166679	0.114004	Planer	Illumina MiSeq	515F-806R	Non Hispanic	White	3-12 months	6-9 months	6-9 months	Vaginal	Formula fed	Female	29489
0.213436	-0.050097	Planer	Illumina MiSeq	515F-806R	Non Hispanic	White	1-3 years	1-3 years	1-3 years	Vaginal	Formula fed	Female	33854
0.160715	0.114369	Planer	Illumina MiSeq	515F-806R	Non Hispanic	White	3-12 months	6-9 months	6-9 months	Vaginal	Formula fed	Female	27299
0.236451	-0.00646281	Planer	Illumina MiSeq	515F-806R	Non Hispanic	White	1-3 years	1-3 years	1-3 years	Vaginal	Formula fed	Female	37371
0.206696	0.00702611	Planer	Illumina MiSeq	515F-806R	Non Hispanic	White	1-3 years	1-3 years	1-3 years	Cesarean	Mixed feeding	Male	31501
0.203355	-0.0600864	Planer	Illumina MiSeq	515F-806R	Non Hispanic	White	1-3 years	1-3 years	1-3 years	Cesarean	Formula fed	Male	28362
0.172757	-0.0770733	Planer	Illumina MiSeq	515F-806R	Non Hispanic	Black	3-12 months	6-9 months	6-9 months	Cesarean	Mixed feeding	Male	29351
0.133549	0.0189181	Planer	Illumina MiSeq	515F-806R	Non Hispanic	White	1-3 years	1-3 years	1-3 years	Vaginal	Formula fed	Male	31326
0.170703	-0.0203414	Planer	Illumina MiSeq	515F-806R	Non Hispanic	White	1-3 years	1-3 years	1-3 years	Vaginal	Formula fed	Female	38725
0.133438	0.0374241	Planer	Illumina MiSeq	515F-806R	Non Hispanic	White	1-3 years	1-3 years	1-3 years	Cesarean	Mixed feeding	Male	32392
0.129811	0.0406823	Planer	Illumina MiSeq	515F-806R	Non Hispanic	White	1-3 years	1-3 years	1-3 years	Cesarean	Mixed feeding	Male	30251
0.146792	-0.00634534	Planer	Illumina MiSeq	515F-806R	Non Hispanic	White	1-3 years	1-3 years	1-3 years	Cesarean	Mixed feeding	Female	28620
0.237756	-0.0266832	Planer	Illumina MiSeq	515F-806R	Non Hispanic	White	1-3 years	1-3 years	1-3 years	Vaginal	Formula fed	Female	35811
0.143379	0.000342819	Planer	Illumina MiSeq	515F-806R	Non Hispanic	White	3-12 months	6-9 months	6-9 months	Cesarean	Formula fed	Male	25148
0.219662	-0.0550359	Planer	Illumina MiSeq	515F-806R	Non Hispanic	White	1-3 years	1-3 years	1-3 years	Cesarean	Formula fed	Male	32248
0.233367	-0.0973335	Planer	Illumina MiSeq	515F-806R	Non Hispanic	White	1-3 years	1-3 years	1-3 years	Vaginal	Formula fed	Female	36855
0.0122893	0.0792735	Planer	Illumina MiSeq	515F-806R	Non Hispanic	White	3-12 months	3-6 months	4-6 months	Cesarean	Mixed feeding	Female	34070
0.153552	-0.0352265	Planer	Illumina MiSeq	515F-806R	Non Hispanic	Black	3-12 months	9-12 months	9-12 months	Cesarean	Mixed feeding	Male	27982
0.168884	-0.0720304	Planer	Illumina MiSeq	515F-806R	Non Hispanic	Black	3-12 months	6-9 months	6-9 months	Vaginal	Formula fed	Male	34409
0.216854	-0.0846139	Planer	Illumina MiSeq	515F-806R	Non Hispanic	Black	3-12 months	6-9 months	6-9 months	Cesarean	Formula fed	Male	29969
0.209237	0.0215661	Planer	Illumina MiSeq	515F-806R	Non Hispanic	White	1-3 years	1-3 years	1-3 years	Cesarean	Formula fed	Male	35389
-0.0570131	0.122457	Planer	Illumina MiSeq	515F-806R	Non Hispanic	White	3-12 months	9-12 months	9-12 months	Vaginal	Exclusively breastfed	Female	24238
-0.0169167	0.139783	Planer	Illumina MiSeq	515F-806R	Non Hispanic	White	3-12 months	9-12 months	9-12 months	Vaginal	Exclusively breastfed	Female	25715
-0.101599	0.285004	Planer	Illumina MiSeq	515F-806R	Non Hispanic	White	1-6 weeks	1-6 weeks	1-6 weeks	Cesarean	Mixed feeding	Male	41614
0.0516917	-0.0132711	Planer	Illumina MiSeq	515F-806R	Non Hispanic	White	3-12 months	9-12 months	9-12 months	Cesarean	Formula fed	Male	10190
0.232883	-0.131894	Planer	Illumina MiSeq	515F-806R	Non Hispanic	Black	3-12 months	9-12 months	9-12 months	Cesarean	Mixed feeding	Male	34683
0.210734	-0.00837803	Planer	Illumina MiSeq	515F-806R	Non Hispanic	White	1-3 years	1-3 years	1-3 years	Vaginal	Mixed feeding	Female	27590
0.169518	0.000576116	Planer	Illumina MiSeq	515F-806R	Non Hispanic	White	1-3 years	1-3 years	1-3 years	Vaginal	Mixed feeding	Female	29060
0.188255	-0.0753392	Planer	Illumina MiSeq	515F-806R	Non Hispanic	Black	1-3 years	1-3 years	1-3 years	Cesarean	Formula fed	Male	30212
0.175689	-0.0272371	Planer	Illumina MiSeq	515F-806R	Non Hispanic	Black	1-3 years	1-3 years	1-3 years	Cesarean	Formula fed	Male	34710
0.201087	-0.0794969	Planer	Illumina MiSeq	515F-806R	Hispanic	White	1-3 years	1-3 years	1-3 years	Cesarean	Mixed feeding	Female	22484
0.128222	0.134202	Planer	Illumina MiSeq	515F-806R	Non Hispanic	White	3-12 months	9-12 months	9-12 months	Cesarean	Mixed feeding	Female	24874
0.0359326	0.0704861	Planer	Illumina MiSeq	515F-806R	Non Hispanic	White	3-12 months	6-9 months	6-9 months	Cesarean	Formula fed	Male	29154
0.057489	0.130173	Planer	Illumina MiSeq	515F-806R	Non Hispanic	White	3-12 months	6-9 months	6-9 months	Cesarean	Formula fed	Male	34985
0.072278	0.0433833	Planer	Illumina MiSeq	515F-806R	Non Hispanic	White	3-12 months	6-9 months	6-9 months	Vaginal	Formula fed	Male	28290
0.102477	0.0162722	Planer	Illumina MiSeq	515F-806R	Non Hispanic	White	1-3 years	1-3 years	1-3 years	Cesarean	Mixed feeding	Female	27359
0.0773352	0.0130989	Planer	Illumina MiSeq	515F-806R	Non Hispanic	White	3-12 months	9-12 months	9-12 months	Vaginal	Mixed feeding	Female	16347
0.0392296	0.0293409	Planer	Illumina MiSeq	515F-806R	Non Hispanic	White	3-12 months	9-12 months	9-12 months	Vaginal	Mixed feeding	Female	24930
0.0744457	0.057465	Planer	Illumina MiSeq	515F-806R	Non Hispanic	Black	3-12 months	6-9 months	6-9 months	Cesarean	Formula fed	Male	31960
0.157969	-0.10083	Planer	Illumina MiSeq	515F-806R	Non Hispanic	Black	1-3 years	1-3 years	1-3 years	Cesarean	Formula fed	Male	22772
0.0244684	0.246239	Planer	Illumina MiSeq	515F-806R	Non Hispanic	White	6 weeks-3 months	6 weeks-3 months	6 weeks-3 months	Cesarean	Mixed feeding	Female	37785
0.144321	0.105854	Planer	Illumina MiSeq	515F-806R	Non Hispanic	White	3-12 months	3-6 months	4-6 months	Cesarean	Formula fed	Male	30418
0.273496	-0.218988	Planer	Illumina MiSeq	515F-806R	Non Hispanic	Black	1-3 years	1-3 years	1-3 years	Cesarean	Mixed feeding	Male	26271
0.165238	-0.0302707	Planer	Illumina MiSeq	515F-806R	Non Hispanic	Black	1-3 years	1-3 years	1-3 years	Cesarean	Formula fed	Male	26347
0.162712	-0.0362955	Planer	Illumina MiSeq	515F-806R	Non Hispanic	Black	1-3 years	1-3 years	1-3 years	Cesarean	Formula fed	Male	23377
0.151769	0.126106	Planer	Illumina MiSeq	515F-806R	Non Hispanic	White	3-12 months	6-9 months	6-9 months	Vaginal	Formula fed	Female	31406
0.151393	0.111071	Planer	Illumina MiSeq	515F-806R	Non Hispanic	White	3-12 months	6-9 months	6-9 months	Vaginal	Formula fed	Female	31080
0.278918	-0.0566955	Planer	Illumina MiSeq	515F-806R	Non Hispanic	White	1-3 years	1-3 years	1-3 years	Vaginal	Exclusively breastfed	Female	46028
0.222304	-0.036333	Planer	Illumina MiSeq	515F-806R	Non Hispanic	White	1-3 years	1-3 years	1-3 years	Vaginal	Exclusively breastfed	Female	43932
0.142173	-0.0199111	Planer	Illumina MiSeq	515F-806R	Non Hispanic	White	1-3 years	1-3 years	1-3 years	Vaginal	Mixed feeding	Female	28436
0.129638	-0.00342736	Planer	Illumina MiSeq	515F-806R	Non Hispanic	White	1-3 years	1-3 years	1-3 years	Vaginal	Mixed feeding	Female	38490
0.218464	0.00758072	Planer	Illumina MiSeq	515F-806R	Non Hispanic	White	1-3 years	1-3 years	1-3 years	Cesarean	Mixed feeding	Male	33527
0.224425	-0.0384249	Planer	Illumina MiSeq	515F-806R	Non Hispanic	White	1-3 years	1-3 years	1-3 years	Cesarean	Formula fed	Male	22615
0.0386053	0.0296323	Planer	Illumina MiSeq	515F-806R	Non Hispanic	Black	3-12 months	6-9 months	6-9 months	Cesarean	Formula fed	Male	27398
0.121424	0.016445	Planer	Illumina MiSeq	515F-806R	Non Hispanic	Black	3-12 months	6-9 months	6-9 months	Cesarean	Formula fed	Male	27017
0.238378	-0.101503	Planer	Illumina MiSeq	515F-806R	Non Hispanic	White	1-3 years	1-3 years	1-3 years	Vaginal	Formula fed	Female	30127
0.0992546	0.0863011	Planer	Illumina MiSeq	515F-806R	Hispanic	White	3-12 months	6-9 months	6-9 months	Cesarean	Mixed feeding	Female	32867
0.118869	0.00337198	Planer	Illumina MiSeq	515F-806R	Non Hispanic	White	1-3 years	1-3 years	1-3 years	Cesarean	Mixed feeding	Female	28636
0.194045	0.0350437	Planer	Illumina MiSeq	515F-806R	Non Hispanic	White	1-3 years	1-3 years	1-3 years	Cesarean	Mixed feeding	Female	30401
0.255063	0.0163664	Planer	Illumina MiSeq	515F-806R	Non Hispanic	White	1-3 years	1-3 years	1-3 years	Vaginal	Exclusively breastfed	Female	31906
0.199892	0.00491958	Planer	Illumina MiSeq	515F-806R	Non Hispanic	White	1-3 years	1-3 years	1-3 years	Vaginal	Exclusively breastfed	Female	33546
0.173488	0.0534417	Planer	Illumina MiSeq	515F-806R	Non Hispanic	White	1-3 years	1-3 years	1-3 years	Cesarean	Mixed feeding	Female	31096
0.172446	-0.0128825	Planer	Illumina MiSeq	515F-806R	Non Hispanic	White	1-3 years	1-3 years	1-3 years	Cesarean	Mixed feeding	Female	38411
0.236107	-0.0727831	Planer	Illumina MiSeq	515F-806R	Non Hispanic	White	1-3 years	1-3 years	1-3 years	Cesarean	Mixed feeding	Female	28809
0.186174	-0.0590313	Planer	Illumina MiSeq	515F-806R	Non Hispanic	White	1-3 years	1-3 years	1-3 years	Vaginal	Mixed feeding	Female	26969
0.150697	-0.018372	Planer	Illumina MiSeq	515F-806R	Non Hispanic	White	1-3 years	1-3 years	1-3 years	Vaginal	Mixed feeding	Female	23916
0.0543595	0.0963064	Planer	Illumina MiSeq	515F-806R	Non Hispanic	Black	3-12 months	3-6 months	4-6 months	Cesarean	Formula fed	Male	28890
0.20426	0.0361878	Planer	Illumina MiSeq	515F-806R	Non Hispanic	White	1-3 years	1-3 years	1-3 years	Vaginal	Formula fed	Female	34021
0.235512	0.0167627	Planer	Illumina MiSeq	515F-806R	Non Hispanic	White	1-3 years	1-3 years	1-3 years	Vaginal	Formula fed	Female	23626
0.208546	0.050549	Planer	Illumina MiSeq	515F-806R	Non Hispanic	White	1-3 years	1-3 years	1-3 years	Cesarean	Mixed feeding	Male	36983
0.1452	0.0982079	Planer	Illumina MiSeq	515F-806R	Non Hispanic	White	1-3 years	1-3 years	1-3 years	Cesarean	Mixed feeding	Male	24200
0.247998	-0.0872435	Planer	Illumina MiSeq	515F-806R	Non Hispanic	White	1-3 years	1-3 years	1-3 years	Cesarean	Mixed feeding	Female	30713
0.17965	-0.0541094	Planer	Illumina MiSeq	515F-806R	Non Hispanic	White	1-3 years	1-3 years	1-3 years	Cesarean	Mixed feeding	Male	28125
0.24522	-0.0391381	Planer	Illumina MiSeq	515F-806R	Non Hispanic	White	1-3 years	1-3 years	1-3 years	Cesarean	Formula fed	Male	30230
0.22027	-0.0724409	Planer	Illumina MiSeq	515F-806R	Non Hispanic	Black	1-3 years	1-3 years	1-3 years	Cesarean	Formula fed	Male	26112
0.0189587	0.211802	Planer	Illumina MiSeq	515F-806R	Non Hispanic	White	3-12 months	3-6 months	4-6 months	Cesarean	Mixed feeding	Male	26555
0.245873	-0.0422899	Planer	Illumina MiSeq	515F-806R	Non Hispanic	White	1-3 years	1-3 years	1-3 years	Vaginal	Mixed feeding	Male	24574
0.254405	-0.0360494	Planer	Illumina MiSeq	515F-806R	Non Hispanic	White	1-3 years	1-3 years	1-3 years	Vaginal	Mixed feeding	Male	24267
0.0663384	0.0552918	Planer	Illumina MiSeq	515F-806R	Non Hispanic	White	3-12 months	9-12 months	9-12 months	Cesarean	Formula fed	Male	31838
0.0701306	0.0490193	Planer	Illumina MiSeq	515F-806R	Non Hispanic	White	3-12 months	9-12 months	9-12 months	Cesarean	Formula fed	Male	28162
0.0640385	0.00960632	Planer	Illumina MiSeq	515F-806R	Non Hispanic	White	3-12 months	6-9 months	6-9 months	Vaginal	Formula fed	Male	33720
0.257613	-0.157477	Planer	Illumina MiSeq	515F-806R	Hispanic	White	1-3 years	1-3 years	1-3 years	Cesarean	Mixed feeding	Female	28145
0.269094	-0.0993461	Planer	Illumina MiSeq	515F-806R	Hispanic	White	1-3 years	1-3 years	1-3 years	Cesarean	Mixed feeding	Female	23042
0.097759	0.0488801	Planer	Illumina MiSeq	515F-806R	Non Hispanic	White	3-12 months	9-12 months	9-12 months	Vaginal	Mixed feeding	Female	27158
0.0704319	0.0331794	Planer	Illumina MiSeq	515F-806R	Non Hispanic	White	3-12 months	9-12 months	9-12 months	Vaginal	Mixed feeding	Female	25940
0.0648926	0.12509	Planer	Illumina MiSeq	515F-806R	Non Hispanic	White	3-12 months	6-9 months	6-9 months	Cesarean	Mixed feeding	Male	36307
0.124909	-0.0207163	Planer	Illumina MiSeq	515F-806R	Non Hispanic	White	1-3 years	1-3 years	1-3 years	Vaginal	Formula fed	Male	33069
0.191177	-0.0158447	Planer	Illumina MiSeq	515F-806R	Non Hispanic	White	1-3 years	1-3 years	1-3 years	Vaginal	Formula fed	Female	37648
0.193585	-0.0504026	Planer	Illumina MiSeq	515F-806R	Non Hispanic	White	1-3 years	1-3 years	1-3 years	Cesarean	Formula fed	Female	26725
0.19309	-0.0221589	Planer	Illumina MiSeq	515F-806R	Non Hispanic	White	1-3 years	1-3 years	1-3 years	Cesarean	Formula fed	Female	28779
0.24518	-0.0474218	Planer	Illumina MiSeq	515F-806R	Non Hispanic	White	1-3 years	1-3 years	1-3 years	Vaginal	Formula fed	Female	32810
0.211589	0.0303187	Planer	Illumina MiSeq	515F-806R	Non Hispanic	White	1-3 years	1-3 years	1-3 years	Vaginal	Exclusively breastfed	Female	30546
-0.0284289	0.182086	Planer	Illumina MiSeq	515F-806R	Non Hispanic	White	6 weeks-3 months	6 weeks-3 months	6 weeks-3 months	Vaginal	Formula fed	Female	33080
-0.0391692	0.146598	Planer	Illumina MiSeq	515F-806R	Non Hispanic	White	3-12 months	3-6 months	3-4 months	Cesarean	Formula fed	Male	32612
0.153807	-0.021635	Planer	Illumina MiSeq	515F-806R	Hispanic	White	3-12 months	9-12 months	9-12 months	Cesarean	Mixed feeding	Female	31356
0.0637744	0.129714	Planer	Illumina MiSeq	515F-806R	Non Hispanic	White	3-12 months	6-9 months	6-9 months	Cesarean	Mixed feeding	Female	40408
0.245383	-0.0964854	Planer	Illumina MiSeq	515F-806R	Non Hispanic	White	1-3 years	1-3 years	1-3 years	Vaginal	Formula fed	Female	26453
0.203642	-0.056133	Planer	Illumina MiSeq	515F-806R	Non Hispanic	White	1-3 years	1-3 years	1-3 years	Vaginal	Formula fed	Female	34252
0.222574	-0.0813095	Planer	Illumina MiSeq	515F-806R	Non Hispanic	White	1-3 years	1-3 years	1-3 years	Cesarean	Mixed feeding	Female	32271
0.216468	0.00526602	Planer	Illumina MiSeq	515F-806R	Non Hispanic	White	1-3 years	1-3 years	1-3 years	Cesarean	Mixed feeding	Female	32018
0.2275	-0.0343606	Planer	Illumina MiSeq	515F-806R	Non Hispanic	White	1-3 years	1-3 years	1-3 years	Cesarean	Mixed feeding	Female	33632
0.168246	-0.0867503	Planer	Illumina MiSeq	515F-806R	Non Hispanic	White	1-3 years	1-3 years	1-3 years	Cesarean	Formula fed	Male	32758
0.190408	-0.0673454	Planer	Illumina MiSeq	515F-806R	Non Hispanic	White	1-3 years	1-3 years	1-3 years	Cesarean	Mixed feeding	Male	29401
0.236154	-0.069248	Planer	Illumina MiSeq	515F-806R	Non Hispanic	White	1-3 years	1-3 years	1-3 years	Cesarean	Mixed feeding	Male	34814
0.222466	-0.216783	Planer	Illumina MiSeq	515F-806R	Non Hispanic	Black	1-3 years	1-3 years	1-3 years	Cesarean	Mixed feeding	Male	37633
0.252968	-0.179417	Planer	Illumina MiSeq	515F-806R	Non Hispanic	Black	1-3 years	1-3 years	1-3 years	Cesarean	Mixed feeding	Male	33488
0.291186	-0.045611	Planer	Illumina MiSeq	515F-806R	Non Hispanic	White	1-3 years	1-3 years	1-3 years	Vaginal	Exclusively breastfed	Female	42866
0.249212	-0.0294822	Planer	Illumina MiSeq	515F-806R	Non Hispanic	White	1-3 years	1-3 years	1-3 years	Vaginal	Exclusively breastfed	Female	21276
0.2168	-0.0278128	Planer	Illumina MiSeq	515F-806R	Non Hispanic	White	1-3 years	1-3 years	1-3 years	Cesarean	Formula fed	Male	37351
0.0652952	0.0858107	Planer	Illumina MiSeq	515F-806R	Non Hispanic	Black	3-12 months	6-9 months	6-9 months	Cesarean	Formula fed	Male	28926
0.0285437	0.159438	Planer	Illumina MiSeq	515F-806R	Non Hispanic	White	3-12 months	3-6 months	4-6 months	Cesarean	Mixed feeding	Male	30975
0.279001	-0.196747	Planer	Illumina MiSeq	515F-806R	Non Hispanic	Black	1-3 years	1-3 years	1-3 years	Cesarean	Mixed feeding	Male	27920
0.136176	0.0194729	Planer	Illumina MiSeq	515F-806R	Non Hispanic	White	3-12 months	6-9 months	6-9 months	Vaginal	Formula fed	Female	41465
0.0684438	0.109556	Planer	Illumina MiSeq	515F-806R	Non Hispanic	White	3-12 months	6-9 months	6-9 months	Cesarean	Mixed feeding	Male	36649
0.0534289	0.105961	Planer	Illumina MiSeq	515F-806R	Hispanic	White	3-12 months	6-9 months	6-9 months	Cesarean	Mixed feeding	Female	38135
0.140619	0.0152588	Planer	Illumina MiSeq	515F-806R	Non Hispanic	White	1-3 years	1-3 years	1-3 years	Cesarean	Mixed feeding	Female	26239
0.156999	0.0189291	Planer	Illumina MiSeq	515F-806R	Non Hispanic	White	1-3 years	1-3 years	1-3 years	Cesarean	Mixed feeding	Female	28083
0.157105	-0.0915562	Planer	Illumina MiSeq	515F-806R	Non Hispanic	Black	1-3 years	1-3 years	1-3 years	Cesarean	Formula fed	Male	39362
0.13772	-0.00929065	Planer	Illumina MiSeq	515F-806R	Non Hispanic	White	1-3 years	1-3 years	1-3 years	Vaginal	Formula fed	Male	27532
0.164849	0.00717655	Planer	Illumina MiSeq	515F-806R	Non Hispanic	White	1-3 years	1-3 years	1-3 years	Vaginal	Formula fed	Female	45756
0.23845	0.0227681	Planer	Illumina MiSeq	515F-806R	Non Hispanic	White	1-3 years	1-3 years	1-3 years	Vaginal	Exclusively breastfed	Female	34585
0.198823	0.0990847	Planer	Illumina MiSeq	515F-806R	Non Hispanic	White	3-12 months	9-12 months	9-12 months	Vaginal	Formula fed	Female	26387
0.186683	0.109986	Planer	Illumina MiSeq	515F-806R	Non Hispanic	White	3-12 months	9-12 months	9-12 months	Vaginal	Formula fed	Female	20962
0.260944	-0.136006	Planer	Illumina MiSeq	515F-806R	Hispanic	White	1-3 years	1-3 years	1-3 years	Cesarean	Mixed feeding	Female	31474
0.171555	-0.0504932	Planer	Illumina MiSeq	515F-806R	Non Hispanic	White	1-3 years	1-3 years	1-3 years	Vaginal	Mixed feeding	Female	29487
0.144911	-0.0198914	Planer	Illumina MiSeq	515F-806R	Non Hispanic	White	1-3 years	1-3 years	1-3 years	Vaginal	Mixed feeding	Female	32007
0.194878	-0.0938437	Planer	Illumina MiSeq	515F-806R	Non Hispanic	Black	3-12 months	9-12 months	9-12 months	Vaginal	Formula fed	Male	26267
0.220732	-0.121702	Planer	Illumina MiSeq	515F-806R	Non Hispanic	Black	3-12 months	9-12 months	9-12 months	Cesarean	Formula fed	Male	30512
0.267064	-0.113381	Planer	Illumina MiSeq	515F-806R	Non Hispanic	White	1-3 years	1-3 years	1-3 years	Cesarean	Mixed feeding	Female	31987
0.224812	-0.0988827	Planer	Illumina MiSeq	515F-806R	Non Hispanic	White	1-3 years	1-3 years	1-3 years	Cesarean	Mixed feeding	Male	34819
0.197494	-0.0724973	Planer	Illumina MiSeq	515F-806R	Non Hispanic	White	1-3 years	1-3 years	1-3 years	Vaginal	Exclusively breastfed	Female	34641
0.157077	0.0591406	Planer	Illumina MiSeq	515F-806R	Non Hispanic	White	3-12 months	3-6 months	4-6 months	Vaginal	Mixed feeding	Male	34915
0.155452	0.130896	Planer	Illumina MiSeq	515F-806R	Non Hispanic	White	3-12 months	9-12 months	9-12 months	Cesarean	Mixed feeding	Female	33048
0.14786	0.101683	Planer	Illumina MiSeq	515F-806R	Non Hispanic	White	3-12 months	6-9 months	6-9 months	Cesarean	Mixed feeding	Male	31533
0.0812692	0.104058	Planer	Illumina MiSeq	515F-806R	Non Hispanic	White	3-12 months	6-9 months	6-9 months	Cesarean	Mixed feeding	Male	27901
0.220585	-0.108525	Planer	Illumina MiSeq	515F-806R	Non Hispanic	White	1-3 years	1-3 years	1-3 years	Vaginal	Formula fed	Female	31536
0.190788	-0.045347	Planer	Illumina MiSeq	515F-806R	Non Hispanic	White	1-3 years	1-3 years	1-3 years	Vaginal	Formula fed	Female	34697
0.217523	-0.0184378	Planer	Illumina MiSeq	515F-806R	Non Hispanic	White	1-3 years	1-3 years	1-3 years	Vaginal	Mixed feeding	Female	30464
0.166813	-0.0147301	Planer	Illumina MiSeq	515F-806R	Non Hispanic	White	1-3 years	1-3 years	1-3 years	Vaginal	Mixed feeding	Female	33148
0.1393	0.0500376	Planer	Illumina MiSeq	515F-806R	Non Hispanic	White	3-12 months	6-9 months	6-9 months	Cesarean	Mixed feeding	Male	31572
0.122959	0.0356941	Planer	Illumina MiSeq	515F-806R	Non Hispanic	White	3-12 months	6-9 months	6-9 months	Cesarean	Mixed feeding	Male	31787
0.134649	0.0230537	Planer	Illumina MiSeq	515F-806R	Non Hispanic	White	3-12 months	3-6 months	4-6 months	Cesarean	Formula fed	Female	35632
0.202623	-0.0411086	Planer	Illumina MiSeq	515F-806R	Non Hispanic	White	1-3 years	1-3 years	1-3 years	Cesarean	Formula fed	Female	35244
0.196796	-0.0090364	Planer	Illumina MiSeq	515F-806R	Non Hispanic	White	1-3 years	1-3 years	1-3 years	Cesarean	Formula fed	Female	32160
0.183053	-0.0493445	Planer	Illumina MiSeq	515F-806R	Non Hispanic	White	1-3 years	1-3 years	1-3 years	Cesarean	Formula fed	Male	31177
0.0505465	0.0731535	Planer	Illumina MiSeq	515F-806R	Non Hispanic	White	3-12 months	6-9 months	6-9 months	Vaginal	Mixed feeding	Female	21528
0.0421525	0.0551202	Planer	Illumina MiSeq	515F-806R	Non Hispanic	White	3-12 months	6-9 months	6-9 months	Vaginal	Mixed feeding	Female	23948
0.208271	-0.0494383	Planer	Illumina MiSeq	515F-806R	Non Hispanic	White	1-3 years	1-3 years	1-3 years	Cesarean	Formula fed	Male	22413
0.170017	-0.0652139	Planer	Illumina MiSeq	515F-806R	Non Hispanic	White	1-3 years	1-3 years	1-3 years	Cesarean	Formula fed	Male	24258
-0.0108136	0.286961	Planer	Illumina MiSeq	515F-806R	Non Hispanic	White	6 weeks-3 months	6 weeks-3 months	6 weeks-3 months	Cesarean	Mixed feeding	Female	40853
0.219567	-0.0299833	Planer	Illumina MiSeq	515F-806R	Non Hispanic	White	1-3 years	1-3 years	1-3 years	Cesarean	Formula fed	Female	34231
0.231022	-0.0236892	Planer	Illumina MiSeq	515F-806R	Non Hispanic	White	1-3 years	1-3 years	1-3 years	Cesarean	Formula fed	Female	31700
0.166416	-0.0477541	Planer	Illumina MiSeq	515F-806R	Non Hispanic	White	1-3 years	1-3 years	1-3 years	Cesarean	Formula fed	Female	22623
0.106124	0.140404	Planer	Illumina MiSeq	515F-806R	Non Hispanic	Black	3-12 months	6-9 months	6-9 months	Cesarean	Formula fed	Male	19699
0.152517	0.122182	Planer	Illumina MiSeq	515F-806R	Non Hispanic	White	3-12 months	6-9 months	6-9 months	Vaginal	Formula fed	Female	21942
0.161231	-0.04032	Planer	Illumina MiSeq	515F-806R	Non Hispanic	Black	3-12 months	3-6 months	4-6 months	Vaginal	Formula fed	Male	24792
0.165989	0.0408837	Planer	Illumina MiSeq	515F-806R	Non Hispanic	Black	3-12 months	3-6 months	4-6 months	Cesarean	Formula fed	Male	31428
-0.100653	0.152759	Planer	Illumina MiSeq	515F-806R	Non Hispanic	White	6 weeks-3 months	6 weeks-3 months	6 weeks-3 months	Cesarean	Mixed feeding	Female	32108
0.0483217	0.0963387	Planer	Illumina MiSeq	515F-806R	Non Hispanic	Black	3-12 months	3-6 months	4-6 months	Cesarean	Formula fed	Male	24564
0.178847	0.0474775	Planer	Illumina MiSeq	515F-806R	Non Hispanic	White	1-3 years	1-3 years	1-3 years	Vaginal	Mixed feeding	Male	29770
0.213997	0.0485422	Planer	Illumina MiSeq	515F-806R	Non Hispanic	White	1-3 years	1-3 years	1-3 years	Vaginal	Mixed feeding	Male	44464
0.198625	-0.0352897	Planer	Illumina MiSeq	515F-806R	Non Hispanic	White	1-3 years	1-3 years	1-3 years	Cesarean	Formula fed	Female	26266
0.205678	-0.0699172	Planer	Illumina MiSeq	515F-806R	Non Hispanic	White	1-3 years	1-3 years	1-3 years	Cesarean	Formula fed	Female	22493
-0.00246861	0.162832	Planer	Illumina MiSeq	515F-806R	Non Hispanic	White	3-12 months	3-6 months	3-4 months	Cesarean	Mixed feeding	Male	26394
0.00911702	0.181045	Planer	Illumina MiSeq	515F-806R	Non Hispanic	White	3-12 months	3-6 months	3-4 months	Cesarean	Mixed feeding	Male	27403
0.259811	-0.129558	Planer	Illumina MiSeq	515F-806R	Non Hispanic	Black	3-12 months	9-12 months	9-12 months	Cesarean	Mixed feeding	Male	31777
0.212874	-0.0493852	Planer	Illumina MiSeq	515F-806R	Non Hispanic	Black	3-12 months	9-12 months	9-12 months	Cesarean	Mixed feeding	Male	28569
0.157124	0.0907409	Planer	Illumina MiSeq	515F-806R	Non Hispanic	White	3-12 months	6-9 months	6-9 months	Cesarean	Mixed feeding	Female	39648
0.027102	0.175992	Planer	Illumina MiSeq	515F-806R	Non Hispanic	Black	6 weeks-3 months	6 weeks-3 months	6 weeks-3 months	Cesarean	Formula fed	Male	24844
0.179354	0.0648721	Planer	Illumina MiSeq	515F-806R	Non Hispanic	Black	1-3 years	1-3 years	1-3 years	Cesarean	Formula fed	Male	32277
-0.0360306	0.158937	Planer	Illumina MiSeq	515F-806R	Non Hispanic	Black	6 weeks-3 months	6 weeks-3 months	6 weeks-3 months	Cesarean	Formula fed	Male	13743
0.214802	0.0119566	Planer	Illumina MiSeq	515F-806R	Non Hispanic	Black	1-3 years	1-3 years	1-3 years	Cesarean	Formula fed	Male	28049
0.203894	-0.0474075	Planer	Illumina MiSeq	515F-806R	Non Hispanic	White	3-12 months	9-12 months	9-12 months	Cesarean	Mixed feeding	Male	30548
-0.0483086	0.173101	Planer	Illumina MiSeq	515F-806R	Non Hispanic	Black	6 weeks-3 months	6 weeks-3 months	6 weeks-3 months	Cesarean	Formula fed	Male	23036
0.00909129	0.116118	Planer	Illumina MiSeq	515F-806R	Non Hispanic	Black	6 weeks-3 months	6 weeks-3 months	6 weeks-3 months	Cesarean	Formula fed	Male	24834
0.229085	-0.0236032	Planer	Illumina MiSeq	515F-806R	Non Hispanic	White	1-3 years	1-3 years	1-3 years	Vaginal	Mixed feeding	Male	30488
0.229729	-0.0170467	Planer	Illumina MiSeq	515F-806R	Non Hispanic	White	1-3 years	1-3 years	1-3 years	Vaginal	Mixed feeding	Male	23095
0.123861	0.0493269	Planer	Illumina MiSeq	515F-806R	Non Hispanic	White	1-3 years	1-3 years	1-3 years	Cesarean	Mixed feeding	Female	31437
0.0578414	0.149735	Planer	Illumina MiSeq	515F-806R	Non Hispanic	White	1-3 years	1-3 years	1-3 years	Cesarean	Mixed feeding	Female	19664
0.13057	0.0356501	Planer	Illumina MiSeq	515F-806R	Non Hispanic	White	3-12 months	6-9 months	6-9 months	Cesarean	Mixed feeding	Male	29510
0.136982	0.0439063	Planer	Illumina MiSeq	515F-806R	Non Hispanic	White	3-12 months	6-9 months	6-9 months	Cesarean	Mixed feeding	Male	33111
-0.00815591	0.1567	Planer	Illumina MiSeq	515F-806R	Non Hispanic	White	3-12 months	3-6 months	4-6 months	Cesarean	Mixed feeding	Male	27151
-0.0179954	0.185398	Planer	Illumina MiSeq	515F-806R	Non Hispanic	White	3-12 months	3-6 months	4-6 months	Cesarean	Mixed feeding	Male	28179
0.213121	0.0212689	Planer	Illumina MiSeq	515F-806R	Non Hispanic	White	3-12 months	6-9 months	6-9 months	Cesarean	Mixed feeding	Male	27669
0.047853	0.097822	Planer	Illumina MiSeq	515F-806R	Non Hispanic	White	3-12 months	3-6 months	4-6 months	Vaginal	Formula fed	Female	22545
0.279761	-0.0833843	Planer	Illumina MiSeq	515F-806R	Non Hispanic	White	1-3 years	1-3 years	1-3 years	Cesarean	Mixed feeding	Female	29756
0.234627	-0.0457957	Planer	Illumina MiSeq	515F-806R	Non Hispanic	White	1-3 years	1-3 years	1-3 years	Cesarean	Mixed feeding	Male	32565
-0.019997	0.0745175	Planer	Illumina MiSeq	515F-806R	Hispanic	White	3-12 months	3-6 months	4-6 months	Cesarean	Mixed feeding	Female	25267
0.159127	-0.00981096	Planer	Illumina MiSeq	515F-806R	Non Hispanic	White	1-3 years	1-3 years	1-3 years	Cesarean	Mixed feeding	Female	22418
0.207729	-0.0188415	Planer	Illumina MiSeq	515F-806R	Non Hispanic	White	1-3 years	1-3 years	1-3 years	Cesarean	Mixed feeding	Female	22174
0.166711	0.123444	Planer	Illumina MiSeq	515F-806R	Non Hispanic	White	3-12 months	6-9 months	6-9 months	Vaginal	Formula fed	Female	28809
0.216754	2.82744e-05	Planer	Illumina MiSeq	515F-806R	Non Hispanic	White	1-3 years	1-3 years	1-3 years	Vaginal	Formula fed	Female	23065
0.204014	-0.0097674	Planer	Illumina MiSeq	515F-806R	Non Hispanic	White	3-12 months	9-12 months	9-12 months	Vaginal	Mixed feeding	Male	38817
-0.0353525	0.212659	Planer	Illumina MiSeq	515F-806R	Non Hispanic	White	1-3 years	1-3 years	1-3 years	Vaginal	Mixed feeding	Male	23686
0.210595	-0.0192127	Planer	Illumina MiSeq	515F-806R	Non Hispanic	White	1-3 years	1-3 years	1-3 years	Cesarean	Mixed feeding	Male	33556
0.212849	-0.00724725	Planer	Illumina MiSeq	515F-806R	Non Hispanic	White	1-3 years	1-3 years	1-3 years	Cesarean	Mixed feeding	Male	39124
0.294883	-0.0399641	Planer	Illumina MiSeq	515F-806R	Non Hispanic	White	1-3 years	1-3 years	1-3 years	Vaginal	Exclusively breastfed	Female	36826
0.227282	0.012452	Planer	Illumina MiSeq	515F-806R	Non Hispanic	White	1-3 years	1-3 years	1-3 years	Vaginal	Exclusively breastfed	Female	33972
0.107897	0.138457	Planer	Illumina MiSeq	515F-806R	Hispanic	White	3-12 months	6-9 months	6-9 months	Cesarean	Mixed feeding	Female	29251
0.112076	0.108137	Planer	Illumina MiSeq	515F-806R	Hispanic	White	3-12 months	6-9 months	6-9 months	Cesarean	Mixed feeding	Female	25975
0.191032	0.0156174	Planer	Illumina MiSeq	515F-806R	Non Hispanic	White	1-3 years	1-3 years	1-3 years	Cesarean	Formula fed	Male	33607
0.16517	0.0176049	Planer	Illumina MiSeq	515F-806R	Non Hispanic	White	1-3 years	1-3 years	1-3 years	Cesarean	Formula fed	Male	34989
0.239679	-0.0280404	Planer	Illumina MiSeq	515F-806R	Non Hispanic	White	1-3 years	1-3 years	1-3 years	Cesarean	Mixed feeding	Male	31077
0.234237	-0.0105642	Planer	Illumina MiSeq	515F-806R	Non Hispanic	White	1-3 years	1-3 years	1-3 years	Cesarean	Mixed feeding	Male	31995
0.104005	0.0694307	Planer	Illumina MiSeq	515F-806R	Non Hispanic	White	3-12 months	3-6 months	4-6 months	Cesarean	Mixed feeding	Male	34838
0.211956	-0.0728491	Planer	Illumina MiSeq	515F-806R	Non Hispanic	White	1-3 years	1-3 years	1-3 years	Vaginal	Formula fed	Male	31033
0.00876281	0.133622	Planer	Illumina MiSeq	515F-806R	Non Hispanic	Black	1-6 weeks	1-6 weeks	1-6 weeks	Cesarean	Mixed feeding	Male	24827
0.0291917	0.137635	Planer	Illumina MiSeq	515F-806R	Non Hispanic	Black	1-6 weeks	1-6 weeks	1-6 weeks	Cesarean	Mixed feeding	Male	26857
0.03708	0.0378369	Planer	Illumina MiSeq	515F-806R	Non Hispanic	White	3-12 months	6-9 months	6-9 months	Cesarean	Formula fed	Male	26992
0.06146	0.0776055	Planer	Illumina MiSeq	515F-806R	Non Hispanic	White	3-12 months	6-9 months	6-9 months	Cesarean	Formula fed	Male	35994
0.182145	-0.0876681	Planer	Illumina MiSeq	515F-806R	Non Hispanic	White	1-3 years	1-3 years	1-3 years	Vaginal	Formula fed	Female	31754
0.105672	0.0307408	Planer	Illumina MiSeq	515F-806R	Non Hispanic	White	1-3 years	1-3 years	1-3 years	Cesarean	Mixed feeding	Female	29481
0.122867	0.044293	Planer	Illumina MiSeq	515F-806R	Non Hispanic	White	1-3 years	1-3 years	1-3 years	Cesarean	Mixed feeding	Female	22633
0.249329	-0.0526029	Planer	Illumina MiSeq	515F-806R	Non Hispanic	White	1-3 years	1-3 years	1-3 years	Cesarean	Mixed feeding	Male	29518
0.230451	-0.054285	Planer	Illumina MiSeq	515F-806R	Non Hispanic	White	1-3 years	1-3 years	1-3 years	Cesarean	Mixed feeding	Male	24157
0.207357	0.0458525	Planer	Illumina MiSeq	515F-806R	Non Hispanic	White	3-12 months	6-9 months	6-9 months	Cesarean	Mixed feeding	Female	36248
-0.00392508	0.272478	Planer	Illumina MiSeq	515F-806R	Non Hispanic	White	6 weeks-3 months	6 weeks-3 months	6 weeks-3 months	Cesarean	Mixed feeding	Female	31534
0.142191	0.123531	Planer	Illumina MiSeq	515F-806R	Non Hispanic	White	3-12 months	3-6 months	4-6 months	Vaginal	Formula fed	Female	25300
0.259645	0.00574895	Planer	Illumina MiSeq	515F-806R	Non Hispanic	White	3-12 months	9-12 months	9-12 months	Cesarean	Mixed feeding	Female	33246
0.159853	0.0503141	Planer	Illumina MiSeq	515F-806R	Non Hispanic	White	1-3 years	1-3 years	1-3 years	Cesarean	Mixed feeding	Female	31438
0.11001	0.0507467	Planer	Illumina MiSeq	515F-806R	Non Hispanic	White	1-3 years	1-3 years	1-3 years	Cesarean	Mixed feeding	Female	34523
0.239019	-0.0327296	Planer	Illumina MiSeq	515F-806R	Non Hispanic	White	1-3 years	1-3 years	1-3 years	Vaginal	Formula fed	Female	25150
0.150515	-0.00247398	Planer	Illumina MiSeq	515F-806R	Non Hispanic	White	1-3 years	1-3 years	1-3 years	Cesarean	Mixed feeding	Female	32930
0.066702	0.124187	Planer	Illumina MiSeq	515F-806R	Non Hispanic	White	3-12 months	6-9 months	6-9 months	Cesarean	Mixed feeding	Male	43421
0.0814154	0.168225	Planer	Illumina MiSeq	515F-806R	Hispanic	White	3-12 months	3-6 months	4-6 months	Cesarean	Mixed feeding	Female	26607
0.033745	0.117155	Planer	Illumina MiSeq	515F-806R	Non Hispanic	White	3-12 months	3-6 months	4-6 months	Cesarean	Mixed feeding	Female	28922
0.109298	0.0431617	Planer	Illumina MiSeq	515F-806R	Non Hispanic	Black	3-12 months	6-9 months	6-9 months	Cesarean	Formula fed	Male	28415
0.136045	0.109226	Planer	Illumina MiSeq	515F-806R	Hispanic	White	3-12 months	9-12 months	9-12 months	Cesarean	Mixed feeding	Female	34672
0.213533	-0.0214439	Planer	Illumina MiSeq	515F-806R	Non Hispanic	White	3-12 months	9-12 months	9-12 months	Cesarean	Mixed feeding	Male	24783
0.135885	0.0518335	Planer	Illumina MiSeq	515F-806R	Non Hispanic	White	3-12 months	3-6 months	4-6 months	Vaginal	Mixed feeding	Male	35570
0.231236	-0.00222232	Planer	Illumina MiSeq	515F-806R	Non Hispanic	White	1-3 years	1-3 years	1-3 years	Vaginal	Mixed feeding	Male	31945
0.145369	0.0656449	Planer	Illumina MiSeq	515F-806R	Non Hispanic	White	3-12 months	3-6 months	4-6 months	Vaginal	Mixed feeding	Male	27780
0.231494	-0.00454705	Planer	Illumina MiSeq	515F-806R	Non Hispanic	White	1-3 years	1-3 years	1-3 years	Vaginal	Mixed feeding	Male	28146
0.150684	0.070869	Planer	Illumina MiSeq	515F-806R	Non Hispanic	White	1-3 years	1-3 years	1-3 years	Cesarean	Mixed feeding	Male	26359
0.150023	0.0366039	Planer	Illumina MiSeq	515F-806R	Non Hispanic	White	1-3 years	1-3 years	1-3 years	Cesarean	Mixed feeding	Male	29489
0.142134	0.104077	Planer	Illumina MiSeq	515F-806R	Non Hispanic	White	3-12 months	3-6 months	3-6 months	Cesarean	Mixed feeding	Female	35407
0.208826	-0.045481	Planer	Illumina MiSeq	515F-806R	Non Hispanic	White	1-3 years	1-3 years	1-3 years	Cesarean	Mixed feeding	Female	27742
0.210779	-0.0349249	Planer	Illumina MiSeq	515F-806R	Non Hispanic	White	1-3 years	1-3 years	1-3 years	Cesarean	Mixed feeding	Female	28740
0.234416	-0.0443948	Planer	Illumina MiSeq	515F-806R	Non Hispanic	White	1-3 years	1-3 years	1-3 years	Cesarean	Mixed feeding	Male	38033
0.248754	-0.0663671	Planer	Illumina MiSeq	515F-806R	Non Hispanic	White	1-3 years	1-3 years	1-3 years	Cesarean	Mixed feeding	Male	33340
0.159181	0.0857845	Planer	Illumina MiSeq	515F-806R	Hispanic	White	3-12 months	9-12 months	9-12 months	Cesarean	Mixed feeding	Female	31360
0.11841	0.0944391	Planer	Illumina MiSeq	515F-806R	Hispanic	White	3-12 months	9-12 months	9-12 months	Cesarean	Mixed feeding	Female	27554
0.183606	-0.0213981	Planer	Illumina MiSeq	515F-806R	Non Hispanic	White	1-3 years	1-3 years	1-3 years	Vaginal	Formula fed	Male	25959
0.243494	-0.0205321	Planer	Illumina MiSeq	515F-806R	Non Hispanic	White	1-3 years	1-3 years	1-3 years	Vaginal	Formula fed	Male	24492
0.0799322	0.112156	Planer	Illumina MiSeq	515F-806R	Non Hispanic	White	3-12 months	3-6 months	4-6 months	Vaginal	Formula fed	Female	25373
0.103358	0.0986084	Planer	Illumina MiSeq	515F-806R	Non Hispanic	White	3-12 months	3-6 months	4-6 months	Vaginal	Formula fed	Female	26086
0.275684	-0.112981	Planer	Illumina MiSeq	515F-806R	Non Hispanic	White	1-3 years	1-3 years	1-3 years	Cesarean	Mixed feeding	Female	23891
0.238481	-0.109887	Planer	Illumina MiSeq	515F-806R	Non Hispanic	White	1-3 years	1-3 years	1-3 years	Cesarean	Mixed feeding	Male	26338
0.219473	-0.101453	Planer	Illumina MiSeq	515F-806R	Non Hispanic	White	1-3 years	1-3 years	1-3 years	Cesarean	Mixed feeding	Male	28507
0.248222	-0.0904576	Planer	Illumina MiSeq	515F-806R	Non Hispanic	White	1-3 years	1-3 years	1-3 years	Cesarean	Mixed feeding	Male	33645
0.0954148	0.0210965	Planer	Illumina MiSeq	515F-806R	Non Hispanic	White	1-3 years	1-3 years	1-3 years	Vaginal	Exclusively breastfed	Female	30027
0.0583263	0.0438821	Planer	Illumina MiSeq	515F-806R	Non Hispanic	White	1-3 years	1-3 years	1-3 years	Vaginal	Exclusively breastfed	Female	25137
0.229878	-0.0793252	Planer	Illumina MiSeq	515F-806R	Non Hispanic	White	1-3 years	1-3 years	1-3 years	Cesarean	Mixed feeding	Male	19828
0.262536	-0.021377	Planer	Illumina MiSeq	515F-806R	Non Hispanic	White	1-3 years	1-3 years	1-3 years	Vaginal	Formula fed	Male	37916
0.187218	0.0483001	Planer	Illumina MiSeq	515F-806R	Non Hispanic	White	1-3 years	1-3 years	1-3 years	Vaginal	Exclusively breastfed	Female	37514
0.180163	0.0359901	Planer	Illumina MiSeq	515F-806R	Non Hispanic	White	1-3 years	1-3 years	1-3 years	Vaginal	Exclusively breastfed	Female	30986
0.181362	-0.0071066	Planer	Illumina MiSeq	515F-806R	Non Hispanic	White	3-12 months	9-12 months	9-12 months	Cesarean	Formula fed	Female	31058
0.230554	0.00281205	Planer	Illumina MiSeq	515F-806R	Non Hispanic	White	3-12 months	9-12 months	9-12 months	Cesarean	Formula fed	Female	37123
0.0429454	0.12669	Planer	Illumina MiSeq	515F-806R	Non Hispanic	White	3-12 months	6-9 months	6-9 months	Cesarean	Mixed feeding	Male	37102
0.206479	-0.0319247	Planer	Illumina MiSeq	515F-806R	Non Hispanic	White	1-3 years	1-3 years	1-3 years	Cesarean	Mixed feeding	Male	28039
0.105747	0.00722272	Planer	Illumina MiSeq	515F-806R	Non Hispanic	White	1-3 years	1-3 years	1-3 years	Cesarean	Formula fed	Male	35761
0.0902009	0.0260538	Planer	Illumina MiSeq	515F-806R	Non Hispanic	White	1-3 years	1-3 years	1-3 years	Cesarean	Formula fed	Male	29210
-0.0753232	0.209381	Planer	Illumina MiSeq	515F-806R	Non Hispanic	White	1-6 weeks	1-6 weeks	1-6 weeks	Cesarean	Mixed feeding	Male	27998
0.0804742	0.154184	Planer	Illumina MiSeq	515F-806R	Hispanic	White	3-12 months	3-6 months	4-6 months	Cesarean	Mixed feeding	Female	25624
0.194571	-0.0521431	Planer	Illumina MiSeq	515F-806R	Non Hispanic	White	3-12 months	9-12 months	9-12 months	Cesarean	Mixed feeding	Male	25945
0.115831	0.141225	Planer	Illumina MiSeq	515F-806R	Hispanic	White	3-12 months	6-9 months	6-9 months	Cesarean	Mixed feeding	Female	26169
0.277129	-0.0497476	Planer	Illumina MiSeq	515F-806R	Non Hispanic	White	1-3 years	1-3 years	1-3 years	Cesarean	Mixed feeding	Female	31844
0.256815	-0.0502904	Planer	Illumina MiSeq	515F-806R	Non Hispanic	White	1-3 years	1-3 years	1-3 years	Cesarean	Mixed feeding	Male	36145
0.285812	-0.163386	Planer	Illumina MiSeq	515F-806R	Hispanic	White	1-3 years	1-3 years	1-3 years	Cesarean	Mixed feeding	Female	33926
0.279267	-0.165978	Planer	Illumina MiSeq	515F-806R	Hispanic	White	1-3 years	1-3 years	1-3 years	Cesarean	Mixed feeding	Female	34234
0.217341	-0.00368842	Planer	Illumina MiSeq	515F-806R	Non Hispanic	White	1-3 years	1-3 years	1-3 years	Cesarean	Mixed feeding	Female	28717
0.255253	-0.0178821	Planer	Illumina MiSeq	515F-806R	Non Hispanic	White	3-12 months	9-12 months	9-12 months	Cesarean	Mixed feeding	Male	35246
0.257735	-0.0729245	Planer	Illumina MiSeq	515F-806R	Non Hispanic	White	1-3 years	1-3 years	1-3 years	Vaginal	Exclusively breastfed	Female	31059
0.0808079	0.0953225	Planer	Illumina MiSeq	515F-806R	Non Hispanic	White	3-12 months	6-9 months	6-9 months	Cesarean	Mixed feeding	Female	24037
0.151306	0.132161	Planer	Illumina MiSeq	515F-806R	Non Hispanic	White	3-12 months	6-9 months	6-9 months	Cesarean	Mixed feeding	Female	25921
0.218633	-0.0594732	Planer	Illumina MiSeq	515F-806R	Non Hispanic	White	1-3 years	1-3 years	1-3 years	Vaginal	Formula fed	Female	29731
-0.107958	0.187767	Planer	Illumina MiSeq	515F-806R	Hispanic	White	6 weeks-3 months	6 weeks-3 months	6 weeks-3 months	Cesarean	Mixed feeding	Female	24389
0.12453	0.141795	Planer	Illumina MiSeq	515F-806R	Non Hispanic	Black	6 weeks-3 months	6 weeks-3 months	6 weeks-3 months	Cesarean	Formula fed	Male	31210
0.114456	0.0398102	Planer	Illumina MiSeq	515F-806R	Non Hispanic	White	1-3 years	1-3 years	1-3 years	Vaginal	Formula fed	Female	30453
0.157124	0.000437793	Planer	Illumina MiSeq	515F-806R	Non Hispanic	White	1-3 years	1-3 years	1-3 years	Vaginal	Formula fed	Female	23481
0.21666	-0.0654713	Planer	Illumina MiSeq	515F-806R	Hispanic	White	1-3 years	1-3 years	1-3 years	Cesarean	Mixed feeding	Female	34330
0.10084	0.0642653	Planer	Illumina MiSeq	515F-806R	Non Hispanic	White	1-3 years	1-3 years	1-3 years	Cesarean	Mixed feeding	Male	32689
0.0803401	0.0349618	Planer	Illumina MiSeq	515F-806R	Non Hispanic	White	1-3 years	1-3 years	1-3 years	Cesarean	Mixed feeding	Male	33274
0.177109	0.0400151	Planer	Illumina MiSeq	515F-806R	Non Hispanic	White	3-12 months	6-9 months	6-9 months	Cesarean	Formula fed	Female	26876
0.171145	-0.0447324	Planer	Illumina MiSeq	515F-806R	Non Hispanic	White	1-3 years	1-3 years	1-3 years	Cesarean	Formula fed	Female	21761
0.183702	0.0318358	Planer	Illumina MiSeq	515F-806R	Non Hispanic	White	1-3 years	1-3 years	1-3 years	Cesarean	Formula fed	Female	33774
0.11932	0.122954	Planer	Illumina MiSeq	515F-806R	Non Hispanic	White	3-12 months	3-6 months	4-6 months	Cesarean	Formula fed	Male	26797
0.0158426	0.167903	Planer	Illumina MiSeq	515F-806R	Hispanic	White	3-12 months	3-6 months	3-4 months	Cesarean	Mixed feeding	Female	27715
0.186228	-0.0261377	Planer	Illumina MiSeq	515F-806R	Non Hispanic	White	1-3 years	1-3 years	1-3 years	Vaginal	Formula fed	Male	36865
0.256078	-0.0679978	Planer	Illumina MiSeq	515F-806R	Non Hispanic	White	1-3 years	1-3 years	1-3 years	Cesarean	Mixed feeding	Male	23810
0.246005	-0.0320215	Planer	Illumina MiSeq	515F-806R	Non Hispanic	White	1-3 years	1-3 years	1-3 years	Cesarean	Mixed feeding	Male	25419
0.252262	-0.122097	Planer	Illumina MiSeq	515F-806R	Non Hispanic	White	1-3 years	1-3 years	1-3 years	Cesarean	Mixed feeding	Female	24551
0.246436	-0.0404918	Planer	Illumina MiSeq	515F-806R	Non Hispanic	White	1-3 years	1-3 years	1-3 years	Cesarean	Mixed feeding	Male	24995
0.114922	0.0751041	Planer	Illumina MiSeq	515F-806R	Non Hispanic	White	3-12 months	9-12 months	9-12 months	Cesarean	Formula fed	Male	24049
0.234003	-0.0759304	Planer	Illumina MiSeq	515F-806R	Non Hispanic	White	1-3 years	1-3 years	1-3 years	Cesarean	Mixed feeding	Male	28503
0.244417	-0.0768093	Planer	Illumina MiSeq	515F-806R	Hispanic	White	1-3 years	1-3 years	1-3 years	Cesarean	Mixed feeding	Female	36126
0.199439	-0.0497409	Planer	Illumina MiSeq	515F-806R	Non Hispanic	White	1-3 years	1-3 years	1-3 years	Cesarean	Mixed feeding	Male	33522
-0.0481078	0.149986	Planer	Illumina MiSeq	515F-806R	Non Hispanic	White	1-3 years	1-3 years	1-3 years	Vaginal	Mixed feeding	Male	27140
0.211811	-0.0952955	Planer	Illumina MiSeq	515F-806R	Non Hispanic	White	1-3 years	1-3 years	1-3 years	Vaginal	Mixed feeding	Female	37646
0.0928466	0.198736	Planer	Illumina MiSeq	515F-806R	Hispanic	White	3-12 months	3-6 months	4-6 months	Cesarean	Mixed feeding	Female	24220
0.179109	-0.0123535	Planer	Illumina MiSeq	515F-806R	Non Hispanic	White	3-12 months	9-12 months	9-12 months	Cesarean	Mixed feeding	Male	31037
0.0896518	0.127501	Planer	Illumina MiSeq	515F-806R	Hispanic	White	3-12 months	6-9 months	6-9 months	Cesarean	Mixed feeding	Female	26064
0.159917	0.0180141	Planer	Illumina MiSeq	515F-806R	Non Hispanic	White	3-12 months	9-12 months	9-12 months	Cesarean	Formula fed	Male	29405
0.135145	0.00252127	Planer	Illumina MiSeq	515F-806R	Non Hispanic	White	3-12 months	9-12 months	9-12 months	Cesarean	Formula fed	Male	29466
0.110282	0.115849	Planer	Illumina MiSeq	515F-806R	Hispanic	White	3-12 months	6-9 months	6-9 months	Cesarean	Mixed feeding	Female	24025
0.124505	0.0790752	Planer	Illumina MiSeq	515F-806R	Non Hispanic	White	3-12 months	3-6 months	3-4 months	Vaginal	Mixed feeding	Male	32509
0.244198	-0.0486336	Planer	Illumina MiSeq	515F-806R	Non Hispanic	White	1-3 years	1-3 years	1-3 years	Vaginal	Mixed feeding	Male	32044
0.248784	-0.0473117	Planer	Illumina MiSeq	515F-806R	Non Hispanic	White	1-3 years	1-3 years	1-3 years	Vaginal	Mixed feeding	Male	39603
0.263783	-0.127598	Planer	Illumina MiSeq	515F-806R	Non Hispanic	Black	1-3 years	1-3 years	1-3 years	Cesarean	Mixed feeding	Male	30246
0.270259	-0.103524	Planer	Illumina MiSeq	515F-806R	Non Hispanic	Black	1-3 years	1-3 years	1-3 years	Cesarean	Mixed feeding	Male	30878
0.171851	0.105155	Planer	Illumina MiSeq	515F-806R	Hispanic	White	3-12 months	9-12 months	9-12 months	Cesarean	Mixed feeding	Female	35857
0.114502	0.101985	Planer	Illumina MiSeq	515F-806R	Hispanic	White	3-12 months	9-12 months	9-12 months	Cesarean	Mixed feeding	Female	30376
0.122165	0.0194917	Planer	Illumina MiSeq	515F-806R	Non Hispanic	White	3-12 months	3-6 months	4-6 months	Vaginal	Mixed feeding	Male	28433
0.203114	0.080451	Planer	Illumina MiSeq	515F-806R	Non Hispanic	White	3-12 months	6-9 months	6-9 months	Cesarean	Mixed feeding	Male	36507
0.229921	-0.13054	Planer	Illumina MiSeq	515F-806R	Non Hispanic	White	1-3 years	1-3 years	1-3 years	Vaginal	Formula fed	Female	30226
0.108513	-0.0351817	Planer	Illumina MiSeq	515F-806R	Non Hispanic	Black	6 weeks-3 months	6 weeks-3 months	6 weeks-3 months	Vaginal	Formula fed	Male	33531
0.134886	0.149641	Planer	Illumina MiSeq	515F-806R	Non Hispanic	Black	6 weeks-3 months	6 weeks-3 months	6 weeks-3 months	Cesarean	Formula fed	Male	15852
0.13519	-0.0167141	Planer	Illumina MiSeq	515F-806R	Non Hispanic	White	1-3 years	1-3 years	1-3 years	Cesarean	Mixed feeding	Female	36243
0.0805016	-0.00430801	Planer	Illumina MiSeq	515F-806R	Non Hispanic	White	1-3 years	1-3 years	1-3 years	Cesarean	Mixed feeding	Female	24125
0.152013	0.0374958	Planer	Illumina MiSeq	515F-806R	Non Hispanic	White	1-3 years	1-3 years	1-3 years	Cesarean	Mixed feeding	Female	25632
0.209385	0.0221858	Planer	Illumina MiSeq	515F-806R	Non Hispanic	White	3-12 months	6-9 months	6-9 months	Cesarean	Formula fed	Female	26772
0.158843	0.0351223	Planer	Illumina MiSeq	515F-806R	Non Hispanic	White	3-12 months	6-9 months	6-9 months	Cesarean	Formula fed	Female	26142
0.1973	-0.00809255	Planer	Illumina MiSeq	515F-806R	Non Hispanic	White	3-12 months	9-12 months	9-12 months	Vaginal	Mixed feeding	Male	26247
0.161991	-0.0123068	Planer	Illumina MiSeq	515F-806R	Non Hispanic	White	3-12 months	9-12 months	9-12 months	Vaginal	Mixed feeding	Male	33393
0.0694915	0.0146771	Planer	Illumina MiSeq	515F-806R	Non Hispanic	White	3-12 months	9-12 months	9-12 months	Cesarean	Formula fed	Male	27511
0.233807	-0.143649	Planer	Illumina MiSeq	515F-806R	Non Hispanic	White	1-3 years	1-3 years	1-3 years	Vaginal	Formula fed	Female	26952
0.214092	-0.0373827	Planer	Illumina MiSeq	515F-806R	Non Hispanic	White	1-3 years	1-3 years	1-3 years	Vaginal	Formula fed	Female	29018
0.206496	-0.114728	Planer	Illumina MiSeq	515F-806R	Hispanic	White	1-3 years	1-3 years	1-3 years	Cesarean	Mixed feeding	Female	32946
0.196736	0.0405819	Planer	Illumina MiSeq	515F-806R	Non Hispanic	White	1-3 years	1-3 years	1-3 years	Cesarean	Mixed feeding	Male	27272
0.202439	0.00497595	Planer	Illumina MiSeq	515F-806R	Non Hispanic	White	1-3 years	1-3 years	1-3 years	Cesarean	Mixed feeding	Male	25554
0.136079	0.0290911	Planer	Illumina MiSeq	515F-806R	Non Hispanic	White	3-12 months	6-9 months	6-9 months	Cesarean	Mixed feeding	Male	26816
0.286775	-0.158538	Planer	Illumina MiSeq	515F-806R	Non Hispanic	Black	1-3 years	1-3 years	1-3 years	Vaginal	Formula fed	Male	27454
0.260241	-0.153672	Planer	Illumina MiSeq	515F-806R	Non Hispanic	Black	1-3 years	1-3 years	1-3 years	Cesarean	Formula fed	Male	28533
0.27866	-0.151632	Planer	Illumina MiSeq	515F-806R	Non Hispanic	Black	1-3 years	1-3 years	1-3 years	Cesarean	Formula fed	Male	29793
0.278295	-0.0963119	Planer	Illumina MiSeq	515F-806R	Hispanic	White	1-3 years	1-3 years	1-3 years	Cesarean	Mixed feeding	Female	27163
0.199311	-0.0577484	Planer	Illumina MiSeq	515F-806R	Non Hispanic	White	1-3 years	1-3 years	1-3 years	Vaginal	Mixed feeding	Female	29012
0.241915	-0.0532769	Planer	Illumina MiSeq	515F-806R	Non Hispanic	White	1-3 years	1-3 years	1-3 years	Cesarean	Mixed feeding	Male	41653
0.267602	-0.0296094	Planer	Illumina MiSeq	515F-806R	Non Hispanic	White	1-3 years	1-3 years	1-3 years	Cesarean	Mixed feeding	Female	35980
0.25166	-0.00617107	Planer	Illumina MiSeq	515F-806R	Non Hispanic	White	1-3 years	1-3 years	1-3 years	Cesarean	Mixed feeding	Male	35477
0.158286	0.0150972	Planer	Illumina MiSeq	515F-806R	Non Hispanic	White	3-12 months	9-12 months	9-12 months	Cesarean	Mixed feeding	Male	31042
0.102677	0.180427	Planer	Illumina MiSeq	515F-806R	Hispanic	White	3-12 months	6-9 months	6-9 months	Cesarean	Mixed feeding	Female	26025
0.108286	0.0521313	Planer	Illumina MiSeq	515F-806R	Non Hispanic	White	3-12 months	3-6 months	3-4 months	Vaginal	Mixed feeding	Male	32811
-0.0209122	0.107765	Planer	Illumina MiSeq	515F-806R	Non Hispanic	White	3-12 months	3-6 months	4-6 months	Cesarean	Formula fed	Male	34023
-0.0203794	0.104626	Planer	Illumina MiSeq	515F-806R	Non Hispanic	White	3-12 months	3-6 months	4-6 months	Cesarean	Formula fed	Male	33733
0.221752	-0.163321	Planer	Illumina MiSeq	515F-806R	Non Hispanic	Black	1-3 years	1-3 years	1-3 years	Cesarean	Mixed feeding	Male	34998
0.208021	0.0609129	Planer	Illumina MiSeq	515F-806R	Non Hispanic	White	3-12 months	6-9 months	6-9 months	Cesarean	Mixed feeding	Female	42048
0.190186	0.00912734	Planer	Illumina MiSeq	515F-806R	Non Hispanic	White	1-3 years	1-3 years	1-3 years	Cesarean	Mixed feeding	Female	25528
0.19031	-0.00987904	Planer	Illumina MiSeq	515F-806R	Non Hispanic	White	1-3 years	1-3 years	1-3 years	Cesarean	Mixed feeding	Female	21895
0.15583	-0.0733342	Planer	Illumina MiSeq	515F-806R	Non Hispanic	Black	1-3 years	1-3 years	1-3 years	Cesarean	Formula fed	Male	24179
0.125511	0.0714645	Planer	Illumina MiSeq	515F-806R	Non Hispanic	White	1-3 years	1-3 years	1-3 years	Vaginal	Exclusively breastfed	Female	38985
0.120481	0.0709584	Planer	Illumina MiSeq	515F-806R	Non Hispanic	White	1-3 years	1-3 years	1-3 years	Vaginal	Exclusively breastfed	Female	35281
0.135754	0.064884	Planer	Illumina MiSeq	515F-806R	Non Hispanic	Black	3-12 months	3-6 months	3-4 months	Cesarean	Formula fed	Male	33009
0.115612	0.0766694	Planer	Illumina MiSeq	515F-806R	Non Hispanic	Black	3-12 months	3-6 months	3-4 months	Cesarean	Formula fed	Male	31709
0.233495	-0.0732079	Planer	Illumina MiSeq	515F-806R	Hispanic	White	1-3 years	1-3 years	1-3 years	Cesarean	Mixed feeding	Female	26888
0.104581	0.0493122	Planer	Illumina MiSeq	515F-806R	Non Hispanic	White	3-12 months	6-9 months	6-9 months	Cesarean	Mixed feeding	Male	24741
0.242962	-0.0595712	Planer	Illumina MiSeq	515F-806R	Non Hispanic	White	1-3 years	1-3 years	1-3 years	Vaginal	Formula fed	Female	37782
0.0365116	0.0948069	Planer	Illumina MiSeq	515F-806R	Non Hispanic	White	3-12 months	3-6 months	4-6 months	Cesarean	Mixed feeding	Female	22359
0.0789889	0.108666	Planer	Illumina MiSeq	515F-806R	Non Hispanic	White	3-12 months	3-6 months	4-6 months	Cesarean	Mixed feeding	Female	37147
0.271286	-0.0217754	Planer	Illumina MiSeq	515F-806R	Non Hispanic	White	1-3 years	1-3 years	1-3 years	Cesarean	Mixed feeding	Female	33695
0.239819	-0.0581912	Planer	Illumina MiSeq	515F-806R	Non Hispanic	White	1-3 years	1-3 years	1-3 years	Cesarean	Mixed feeding	Male	34035
0.225957	-0.0332005	Planer	Illumina MiSeq	515F-806R	Non Hispanic	White	1-3 years	1-3 years	1-3 years	Cesarean	Mixed feeding	Female	35843
0.144105	0.134208	Planer	Illumina MiSeq	515F-806R	Non Hispanic	White	3-12 months	9-12 months	9-12 months	Cesarean	Mixed feeding	Female	35484
0.160452	0.134667	Planer	Illumina MiSeq	515F-806R	Non Hispanic	White	3-12 months	9-12 months	9-12 months	Cesarean	Mixed feeding	Female	35977
0.184634	-0.162168	Planer	Illumina MiSeq	515F-806R	Non Hispanic	Black	1-3 years	1-3 years	1-3 years	Cesarean	Mixed feeding	Male	32302
0.212857	-0.0665886	Planer	Illumina MiSeq	515F-806R	Non Hispanic	Black	1-3 years	1-3 years	1-3 years	Cesarean	Formula fed	Male	25778
0.0505692	0.172929	Planer	Illumina MiSeq	515F-806R	Non Hispanic	White	3-12 months	6-9 months	6-9 months	Cesarean	Mixed feeding	Male	28701
0.0407892	0.193725	Planer	Illumina MiSeq	515F-806R	Non Hispanic	White	3-12 months	6-9 months	6-9 months	Cesarean	Mixed feeding	Male	26223
0.187042	0.050622	Planer	Illumina MiSeq	515F-806R	Non Hispanic	White	1-3 years	1-3 years	1-3 years	Vaginal	Exclusively breastfed	Female	36557
0.162112	0.0595487	Planer	Illumina MiSeq	515F-806R	Non Hispanic	White	1-3 years	1-3 years	1-3 years	Vaginal	Exclusively breastfed	Female	37071
0.102599	0.0360154	Planer	Illumina MiSeq	515F-806R	Non Hispanic	White	3-12 months	9-12 months	9-12 months	Cesarean	Formula fed	Male	34714
0.0801633	0.043964	Planer	Illumina MiSeq	515F-806R	Non Hispanic	White	3-12 months	9-12 months	9-12 months	Cesarean	Formula fed	Male	31067
0.225463	-0.121972	Planer	Illumina MiSeq	515F-806R	Non Hispanic	White	1-3 years	1-3 years	1-3 years	Vaginal	Formula fed	Female	28335
0.199018	-0.020764	Planer	Illumina MiSeq	515F-806R	Non Hispanic	White	1-3 years	1-3 years	1-3 years	Cesarean	Mixed feeding	Female	26058
0.245771	-0.149582	Planer	Illumina MiSeq	515F-806R	Hispanic	White	1-3 years	1-3 years	1-3 years	Cesarean	Mixed feeding	Female	32626
0.123159	-0.063167	Planer	Illumina MiSeq	515F-806R	Non Hispanic	White	1-3 years	1-3 years	1-3 years	Cesarean	Mixed feeding	Female	35242
0.11594	-0.0555943	Planer	Illumina MiSeq	515F-806R	Non Hispanic	White	1-3 years	1-3 years	1-3 years	Cesarean	Mixed feeding	Female	31123
0.0910809	0.0623662	Planer	Illumina MiSeq	515F-806R	Non Hispanic	White	6 weeks-3 months	6 weeks-3 months	6 weeks-3 months	Vaginal	Mixed feeding	Male	34754
0.1016	0.0402581	Planer	Illumina MiSeq	515F-806R	Non Hispanic	White	6 weeks-3 months	6 weeks-3 months	6 weeks-3 months	Vaginal	Mixed feeding	Male	28733
0.150292	-0.0084713	Planer	Illumina MiSeq	515F-806R	Non Hispanic	White	1-3 years	1-3 years	1-3 years	Cesarean	Formula fed	Male	33813
0.166977	-0.0175933	Planer	Illumina MiSeq	515F-806R	Non Hispanic	White	1-3 years	1-3 years	1-3 years	Cesarean	Formula fed	Male	26653
0.249488	-0.150585	Planer	Illumina MiSeq	515F-806R	Hispanic	White	1-3 years	1-3 years	1-3 years	Cesarean	Mixed feeding	Female	31293
0.254329	-0.131061	Planer	Illumina MiSeq	515F-806R	Hispanic	White	1-3 years	1-3 years	1-3 years	Cesarean	Mixed feeding	Female	35031
0.0881836	0.0558247	Planer	Illumina MiSeq	515F-806R	Non Hispanic	White	6 weeks-3 months	6 weeks-3 months	6 weeks-3 months	Cesarean	Mixed feeding	Male	38914
0.209898	-0.0668152	Planer	Illumina MiSeq	515F-806R	Non Hispanic	White	1-3 years	1-3 years	1-3 years	Vaginal	Formula fed	Female	29231
0.19223	0.0224066	Planer	Illumina MiSeq	515F-806R	Non Hispanic	White	3-12 months	6-9 months	6-9 months	Cesarean	Formula fed	Female	36767
0.171329	0.048695	Planer	Illumina MiSeq	515F-806R	Non Hispanic	White	3-12 months	6-9 months	6-9 months	Cesarean	Formula fed	Female	26197
0.138681	0.116546	Planer	Illumina MiSeq	515F-806R	Non Hispanic	White	3-12 months	3-6 months	4-6 months	Cesarean	Formula fed	Male	33756
0.127681	0.117756	Planer	Illumina MiSeq	515F-806R	Non Hispanic	White	3-12 months	3-6 months	4-6 months	Cesarean	Formula fed	Male	24826
0.103837	0.0333204	Planer	Illumina MiSeq	515F-806R	Non Hispanic	White	3-12 months	9-12 months	9-12 months	Vaginal	Formula fed	Female	34086
0.221453	-0.00718387	Planer	Illumina MiSeq	515F-806R	Non Hispanic	White	1-3 years	1-3 years	1-3 years	Vaginal	Mixed feeding	Male	26562
0.206466	-0.0172897	Planer	Illumina MiSeq	515F-806R	Non Hispanic	White	1-3 years	1-3 years	1-3 years	Vaginal	Formula fed	Male	32949
0.0322637	0.0967627	Planer	Illumina MiSeq	515F-806R	Hispanic	White	3-12 months	3-6 months	4-6 months	Cesarean	Mixed feeding	Female	32023
0.0533707	0.207979	Planer	Illumina MiSeq	515F-806R	Hispanic	White	3-12 months	3-6 months	3-4 months	Cesarean	Mixed feeding	Female	25819
0.220377	-0.102114	Planer	Illumina MiSeq	515F-806R	Non Hispanic	White	3-12 months	9-12 months	9-12 months	Vaginal	Formula fed	Female	23333
0.158895	0.0611765	Planer	Illumina MiSeq	515F-806R	Non Hispanic	White	3-12 months	9-12 months	9-12 months	Vaginal	Formula fed	Female	36845
0.24133	-0.0722755	Planer	Illumina MiSeq	515F-806R	Non Hispanic	White	3-6 years	3-6 years	3-6 years	Vaginal	Mixed feeding	Male	36284
0.187945	0.0103443	Planer	Illumina MiSeq	515F-806R	Non Hispanic	White	1-3 years	1-3 years	1-3 years	Vaginal	Exclusively breastfed	Female	32869
0.103168	0.109457	Planer	Illumina MiSeq	515F-806R	Non Hispanic	White	1-6 weeks	1-6 weeks	1-6 weeks	Vaginal	Mixed feeding	Male	25520
0.0826141	0.127199	Planer	Illumina MiSeq	515F-806R	Non Hispanic	White	1-6 weeks	1-6 weeks	1-6 weeks	Vaginal	Mixed feeding	Male	30052
0.180498	-0.0319427	Planer	Illumina MiSeq	515F-806R	Non Hispanic	White	1-3 years	1-3 years	1-3 years	Vaginal	Mixed feeding	Male	23738
0.222655	-0.0136392	Planer	Illumina MiSeq	515F-806R	Non Hispanic	White	1-3 years	1-3 years	1-3 years	Vaginal	Mixed feeding	Male	23672
0.165354	0.102213	Planer	Illumina MiSeq	515F-806R	Non Hispanic	White	3-12 months	6-9 months	6-9 months	Cesarean	Mixed feeding	Male	34422
0.0717852	0.0717057	Planer	Illumina MiSeq	515F-806R	Non Hispanic	White	3-12 months	6-9 months	6-9 months	Vaginal	Formula fed	Female	31258
0.0846843	0.0977106	Planer	Illumina MiSeq	515F-806R	Non Hispanic	White	3-12 months	6-9 months	6-9 months	Vaginal	Formula fed	Female	28849
0.177922	-0.0167796	Planer	Illumina MiSeq	515F-806R	Non Hispanic	White	1-3 years	1-3 years	1-3 years	Vaginal	Formula fed	Male	26057
0.179805	0.00836006	Planer	Illumina MiSeq	515F-806R	Non Hispanic	White	1-3 years	1-3 years	1-3 years	Vaginal	Formula fed	Female	26989
0.0920583	0.0923821	Planer	Illumina MiSeq	515F-806R	Non Hispanic	Black	1-6 weeks	1-6 weeks	1-6 weeks	Vaginal	Formula fed	Male	30691
0.0861336	0.123476	Planer	Illumina MiSeq	515F-806R	Non Hispanic	Black	1-6 weeks	1-6 weeks	1-6 weeks	Cesarean	Formula fed	Male	36800
0.106934	0.0847404	Planer	Illumina MiSeq	515F-806R	Non Hispanic	White	1-3 years	1-3 years	1-3 years	Vaginal	Exclusively breastfed	Female	27049
0.0813386	0.0970682	Planer	Illumina MiSeq	515F-806R	Non Hispanic	White	1-3 years	1-3 years	1-3 years	Vaginal	Exclusively breastfed	Female	32009
0.137937	-0.00669902	Planer	Illumina MiSeq	515F-806R	Non Hispanic	White	3-12 months	6-9 months	6-9 months	Vaginal	Mixed feeding	Male	33520
0.25663	-0.0730472	Planer	Illumina MiSeq	515F-806R	Non Hispanic	White	1-3 years	1-3 years	1-3 years	Vaginal	Mixed feeding	Male	23574
0.255077	-0.0980074	Planer	Illumina MiSeq	515F-806R	Non Hispanic	White	1-3 years	1-3 years	1-3 years	Vaginal	Formula fed	Female	31356
0.231059	-0.0359974	Planer	Illumina MiSeq	515F-806R	Non Hispanic	White	1-3 years	1-3 years	1-3 years	Vaginal	Mixed feeding	Male	32338
0.100456	0.0432533	Planer	Illumina MiSeq	515F-806R	Non Hispanic	White	3-12 months	9-12 months	9-12 months	Vaginal	Formula fed	Female	35449
0.198898	-0.0476149	Planer	Illumina MiSeq	515F-806R	Non Hispanic	White	1-3 years	1-3 years	1-3 years	Vaginal	Formula fed	Female	33950
0.226391	-0.0227681	Planer	Illumina MiSeq	515F-806R	Non Hispanic	White	1-3 years	1-3 years	1-3 years	Vaginal	Mixed feeding	Male	27786
0.0989774	-0.00562379	Planer	Illumina MiSeq	515F-806R	Non Hispanic	White	1-3 years	1-3 years	1-3 years	Cesarean	Mixed feeding	Female	25012
0.130015	-0.0244417	Planer	Illumina MiSeq	515F-806R	Non Hispanic	White	1-3 years	1-3 years	1-3 years	Cesarean	Mixed feeding	Female	26283
0.16637	-0.0238248	Planer	Illumina MiSeq	515F-806R	Non Hispanic	White	3-12 months	9-12 months	9-12 months	Vaginal	Mixed feeding	Male	38129
0.207673	-0.0448322	Planer	Illumina MiSeq	515F-806R	Non Hispanic	White	1-3 years	1-3 years	1-3 years	Vaginal	Formula fed	Female	30090
-0.00513977	0.0973838	Planer	Illumina MiSeq	515F-806R	Non Hispanic	White	3-12 months	3-6 months	3-4 months	Cesarean	Mixed feeding	Female	38281
0.241515	-0.0520553	Planer	Illumina MiSeq	515F-806R	Non Hispanic	White	3-6 years	3-6 years	3-6 years	Vaginal	Mixed feeding	Male	30739
0.174089	-0.034822	Planer	Illumina MiSeq	515F-806R	Non Hispanic	White	1-3 years	1-3 years	1-3 years	Vaginal	Mixed feeding	Male	29600
0.028071	0.0533728	Planer	Illumina MiSeq	515F-806R	Non Hispanic	White	3-12 months	3-6 months	4-6 months	Vaginal	Mixed feeding	Female	24715
0.240442	-0.132315	Planer	Illumina MiSeq	515F-806R	Hispanic	White	1-3 years	1-3 years	1-3 years	Cesarean	Mixed feeding	Female	36599
0.259952	-0.112236	Planer	Illumina MiSeq	515F-806R	Hispanic	White	1-3 years	1-3 years	1-3 years	Cesarean	Mixed feeding	Female	30542
0.132803	0.0986974	Planer	Illumina MiSeq	515F-806R	Non Hispanic	White	3-12 months	9-12 months	9-12 months	Cesarean	Mixed feeding	Female	25501
0.132567	0.0551779	Planer	Illumina MiSeq	515F-806R	Non Hispanic	White	3-12 months	6-9 months	6-9 months	Cesarean	Mixed feeding	Female	36348
0.125405	0.0639175	Planer	Illumina MiSeq	515F-806R	Non Hispanic	White	6 weeks-3 months	6 weeks-3 months	6 weeks-3 months	Cesarean	Mixed feeding	Male	34907
0.0496593	0.137406	Planer	Illumina MiSeq	515F-806R	Non Hispanic	Black	6 weeks-3 months	6 weeks-3 months	6 weeks-3 months	Cesarean	Mixed feeding	Male	16708
0.0777442	0.0596606	Planer	Illumina MiSeq	515F-806R	Non Hispanic	White	3-12 months	6-9 months	6-9 months	Vaginal	Formula fed	Female	27479
0.244813	-0.0553555	Planer	Illumina MiSeq	515F-806R	Non Hispanic	White	1-3 years	1-3 years	1-3 years	Cesarean	Mixed feeding	Female	24049
0.257689	-0.0388583	Planer	Illumina MiSeq	515F-806R	Non Hispanic	White	1-3 years	1-3 years	1-3 years	Vaginal	Mixed feeding	Male	26486
-0.0989417	0.207212	Planer	Illumina MiSeq	515F-806R	Hispanic	White	6 weeks-3 months	6 weeks-3 months	6 weeks-3 months	Cesarean	Mixed feeding	Female	15233
0.230002	-0.0483595	Planer	Illumina MiSeq	515F-806R	Non Hispanic	White	1-3 years	1-3 years	1-3 years	Vaginal	Mixed feeding	Male	30944
0.177329	0.0391453	Planer	Illumina MiSeq	515F-806R	Non Hispanic	White	3-12 months	6-9 months	6-9 months	Cesarean	Mixed feeding	Male	29097
-0.022149	0.13709	Planer	Illumina MiSeq	515F-806R	Non Hispanic	White	3-12 months	6-9 months	6-9 months	Cesarean	Mixed feeding	Female	31611
0.237779	0.0323582	Planer	Illumina MiSeq	515F-806R	Non Hispanic	White	1-3 years	1-3 years	1-3 years	Vaginal	Exclusively breastfed	Female	35449
0.182677	-0.0465561	Planer	Illumina MiSeq	515F-806R	Non Hispanic	White	1-3 years	1-3 years	1-3 years	Cesarean	Formula fed	Female	11351
0.181528	0.00696533	Planer	Illumina MiSeq	515F-806R	Non Hispanic	White	1-3 years	1-3 years	1-3 years	Cesarean	Formula fed	Female	30005
0.178383	0.0320797	Planer	Illumina MiSeq	515F-806R	Non Hispanic	White	1-3 years	1-3 years	1-3 years	Cesarean	Formula fed	Female	25984
0.0751382	0.110484	Planer	Illumina MiSeq	515F-806R	Non Hispanic	White	3-12 months	3-6 months	4-6 months	Cesarean	Mixed feeding	Female	31787
0.00967105	0.117182	Planer	Illumina MiSeq	515F-806R	Non Hispanic	White	3-12 months	9-12 months	9-12 months	Cesarean	Mixed feeding	Female	26020
-0.0108854	0.0955524	Planer	Illumina MiSeq	515F-806R	Non Hispanic	White	3-12 months	9-12 months	9-12 months	Cesarean	Mixed feeding	Female	28594
-0.010831	0.0863904	Planer	Illumina MiSeq	515F-806R	Non Hispanic	White	3-12 months	3-6 months	4-6 months	Cesarean	Formula fed	Male	25084
0.200587	-0.0211842	Planer	Illumina MiSeq	515F-806R	Non Hispanic	White	1-3 years	1-3 years	1-3 years	Cesarean	Formula fed	Male	25222
0.184414	-0.0288942	Planer	Illumina MiSeq	515F-806R	Non Hispanic	White	1-3 years	1-3 years	1-3 years	Cesarean	Formula fed	Male	28531
0.119361	0.036356	Planer	Illumina MiSeq	515F-806R	Non Hispanic	White	1-3 years	1-3 years	1-3 years	Cesarean	Mixed feeding	Female	28714
0.0934274	0.0441333	Planer	Illumina MiSeq	515F-806R	Non Hispanic	White	1-3 years	1-3 years	1-3 years	Cesarean	Mixed feeding	Female	32239
0.089234	0.0581997	Planer	Illumina MiSeq	515F-806R	Non Hispanic	White	3-12 months	6-9 months	6-9 months	Vaginal	Formula fed	Female	32525
0.0545759	0.066919	Planer	Illumina MiSeq	515F-806R	Non Hispanic	White	3-12 months	3-6 months	3-4 months	Cesarean	Mixed feeding	Male	19642
0.128645	-0.00719644	Planer	Illumina MiSeq	515F-806R	Non Hispanic	White	1-3 years	1-3 years	1-3 years	Cesarean	Mixed feeding	Female	25684
0.114864	0.0612503	Planer	Illumina MiSeq	515F-806R	Non Hispanic	Black	3-12 months	3-6 months	4-6 months	Cesarean	Mixed feeding	Male	21979
0.180722	-0.0206881	Planer	Illumina MiSeq	515F-806R	Non Hispanic	White	1-3 years	1-3 years	1-3 years	Vaginal	Formula fed	Female	32360
-0.113613	0.138657	Planer	Illumina MiSeq	515F-806R	Non Hispanic	White	3-12 months	3-6 months	4-6 months	Cesarean	Mixed feeding	Female	22625
0.119372	0.0691937	Planer	Illumina MiSeq	515F-806R	Non Hispanic	Black	3-12 months	3-6 months	4-6 months	Cesarean	Formula fed	Male	29556
0.0763454	0.196919	Planer	Illumina MiSeq	515F-806R	Hispanic	White	6 weeks-3 months	6 weeks-3 months	6 weeks-3 months	Cesarean	Mixed feeding	Female	27598
0.0818453	0.179705	Planer	Illumina MiSeq	515F-806R	Hispanic	White	6 weeks-3 months	6 weeks-3 months	6 weeks-3 months	Cesarean	Mixed feeding	Female	24884
0.233137	-0.0594546	Planer	Illumina MiSeq	515F-806R	Non Hispanic	White	1-3 years	1-3 years	1-3 years	Vaginal	Mixed feeding	Male	36368
0.256945	-0.0635719	Planer	Illumina MiSeq	515F-806R	Non Hispanic	White	1-3 years	1-3 years	1-3 years	Vaginal	Mixed feeding	Male	38867
0.160345	0.0322343	Planer	Illumina MiSeq	515F-806R	Non Hispanic	White	3-12 months	6-9 months	6-9 months	Cesarean	Mixed feeding	Male	26454
-0.00538991	0.121016	Planer	Illumina MiSeq	515F-806R	Non Hispanic	White	3-12 months	6-9 months	6-9 months	Cesarean	Mixed feeding	Female	27320
-0.0860043	0.139456	Planer	Illumina MiSeq	515F-806R	Non Hispanic	White	3-12 months	6-9 months	6-9 months	Cesarean	Mixed feeding	Female	28214
0.199221	-0.0382083	Planer	Illumina MiSeq	515F-806R	Non Hispanic	White	1-3 years	1-3 years	1-3 years	Vaginal	Mixed feeding	Male	32270
0.0707133	0.145245	Planer	Illumina MiSeq	515F-806R	Non Hispanic	White	3-12 months	9-12 months	9-12 months	Cesarean	Mixed feeding	Female	26627
0.044114	0.0806828	Planer	Illumina MiSeq	515F-806R	Non Hispanic	White	3-12 months	3-6 months	3-6 months	Vaginal	Mixed feeding	Female	23713
0.0114793	0.0629636	Planer	Illumina MiSeq	515F-806R	Non Hispanic	White	3-12 months	3-6 months	3-6 months	Vaginal	Mixed feeding	Female	17373
0.0915595	-0.0179886	Planer	Illumina MiSeq	515F-806R	Non Hispanic	White	3-12 months	3-6 months	4-6 months	Cesarean	Formula fed	Female	31763
0.0151087	0.221952	Planer	Illumina MiSeq	515F-806R	Non Hispanic	White	3-12 months	3-6 months	4-6 months	Cesarean	Mixed feeding	Male	36007
-0.0366076	0.129609	Planer	Illumina MiSeq	515F-806R	Non Hispanic	White	3-12 months	3-6 months	4-6 months	Cesarean	Mixed feeding	Male	31235
-0.00316405	0.143872	Planer	Illumina MiSeq	515F-806R	Non Hispanic	Black	6 weeks-3 months	6 weeks-3 months	6 weeks-3 months	Cesarean	Mixed feeding	Male	27643
0.255948	-0.125937	Planer	Illumina MiSeq	515F-806R	Non Hispanic	Black	1-3 years	1-3 years	1-3 years	Cesarean	Formula fed	Male	21292
0.154251	-0.00245078	Planer	Illumina MiSeq	515F-806R	Non Hispanic	White	3-12 months	6-9 months	6-9 months	Vaginal	Mixed feeding	Male	36483
0.184195	-0.0146327	Planer	Illumina MiSeq	515F-806R	Non Hispanic	White	3-12 months	9-12 months	9-12 months	Vaginal	Mixed feeding	Male	21921
0.166341	-0.023546	Planer	Illumina MiSeq	515F-806R	Non Hispanic	White	3-12 months	9-12 months	9-12 months	Vaginal	Mixed feeding	Male	23958
0.237782	-0.104701	Planer	Illumina MiSeq	515F-806R	Non Hispanic	White	1-3 years	1-3 years	1-3 years	Vaginal	Formula fed	Female	28294
0.0223887	0.234498	Planer	Illumina MiSeq	515F-806R	Non Hispanic	White	3-12 months	3-6 months	3-4 months	Cesarean	Mixed feeding	Female	40173
0.273224	-0.00469557	Planer	Illumina MiSeq	515F-806R	Non Hispanic	White	1-3 years	1-3 years	1-3 years	Vaginal	Mixed feeding	Male	24443
0.262565	-0.00295474	Planer	Illumina MiSeq	515F-806R	Non Hispanic	White	3-12 months	9-12 months	9-12 months	Cesarean	Mixed feeding	Female	29190
0.224061	0.00924942	Planer	Illumina MiSeq	515F-806R	Non Hispanic	White	3-12 months	9-12 months	9-12 months	Cesarean	Mixed feeding	Male	33821
-0.0438958	0.0781213	Planer	Illumina MiSeq	515F-806R	Non Hispanic	White	6 weeks-3 months	6 weeks-3 months	6 weeks-3 months	Cesarean	Mixed feeding	Female	43604
0.282831	-0.0276785	Planer	Illumina MiSeq	515F-806R	Non Hispanic	White	1-3 years	1-3 years	1-3 years	Cesarean	Mixed feeding	Female	29818
0.211195	-0.0518912	Planer	Illumina MiSeq	515F-806R	Non Hispanic	White	1-3 years	1-3 years	1-3 years	Cesarean	Mixed feeding	Male	39286
-0.0641574	0.173177	Planer	Illumina MiSeq	515F-806R	Non Hispanic	White	6 weeks-3 months	6 weeks-3 months	6 weeks-3 months	Vaginal	Mixed feeding	Female	31125
0.210871	-0.0168035	Planer	Illumina MiSeq	515F-806R	Non Hispanic	White	1-3 years	1-3 years	1-3 years	Cesarean	Formula fed	Female	22461
0.30775	-0.233315	Planer	Illumina MiSeq	515F-806R	Non Hispanic	Black	1-3 years	1-3 years	1-3 years	Cesarean	Mixed feeding	Male	40824
0.316293	-0.232957	Planer	Illumina MiSeq	515F-806R	Non Hispanic	Black	1-3 years	1-3 years	1-3 years	Cesarean	Mixed feeding	Male	40597
0.166639	0.000878074	Planer	Illumina MiSeq	515F-806R	Non Hispanic	White	1-3 years	1-3 years	1-3 years	Vaginal	Formula fed	Male	33141
0.164322	0.0321575	Planer	Illumina MiSeq	515F-806R	Non Hispanic	White	1-3 years	1-3 years	1-3 years	Vaginal	Formula fed	Female	27050
-0.00448164	0.164836	Planer	Illumina MiSeq	515F-806R	Non Hispanic	White	3-12 months	3-6 months	3-4 months	Vaginal	Mixed feeding	Female	28377
0.0917438	0.115454	Planer	Illumina MiSeq	515F-806R	Non Hispanic	White	3-12 months	3-6 months	3-4 months	Cesarean	Mixed feeding	Male	27971
0.241894	-0.13559	Planer	Illumina MiSeq	515F-806R	Non Hispanic	Black	3-12 months	9-12 months	9-12 months	Cesarean	Formula fed	Male	18576
0.242244	-0.0941294	Planer	Illumina MiSeq	515F-806R	Non Hispanic	White	1-3 years	1-3 years	1-3 years	Cesarean	Mixed feeding	Female	33754
0.224905	-0.0843659	Planer	Illumina MiSeq	515F-806R	Non Hispanic	White	1-3 years	1-3 years	1-3 years	Cesarean	Mixed feeding	Male	29859
0.0951585	0.0376844	Planer	Illumina MiSeq	515F-806R	Non Hispanic	White	1-3 years	1-3 years	1-3 years	Cesarean	Mixed feeding	Female	14497
0.0348007	0.117897	Planer	Illumina MiSeq	515F-806R	Non Hispanic	White	1-3 years	1-3 years	1-3 years	Cesarean	Mixed feeding	Female	19631
0.00804106	0.219713	Planer	Illumina MiSeq	515F-806R	Non Hispanic	White	3-12 months	3-6 months	3-4 months	Cesarean	Mixed feeding	Male	32949
-0.0372577	0.139128	Planer	Illumina MiSeq	515F-806R	Non Hispanic	White	3-12 months	3-6 months	3-4 months	Cesarean	Mixed feeding	Male	31894
0.042307	0.0507153	Planer	Illumina MiSeq	515F-806R	Non Hispanic	White	3-12 months	9-12 months	9-12 months	Cesarean	Mixed feeding	Male	29170
0.0715	0.036006	Planer	Illumina MiSeq	515F-806R	Non Hispanic	White	3-12 months	9-12 months	9-12 months	Cesarean	Mixed feeding	Male	30579
0.0892072	0.0837812	Planer	Illumina MiSeq	515F-806R	Non Hispanic	White	3-12 months	9-12 months	9-12 months	Cesarean	Mixed feeding	Female	28504
0.0660092	0.0974301	Planer	Illumina MiSeq	515F-806R	Non Hispanic	White	3-12 months	6-9 months	6-9 months	Vaginal	Mixed feeding	Female	23222
0.0475334	0.0505587	Planer	Illumina MiSeq	515F-806R	Non Hispanic	White	3-12 months	6-9 months	6-9 months	Vaginal	Mixed feeding	Female	25444
0.130477	0.059861	Planer	Illumina MiSeq	515F-806R	Non Hispanic	White	3-12 months	3-6 months	3-4 months	Cesarean	Mixed feeding	Male	24841
0.024261	0.262692	Planer	Illumina MiSeq	515F-806R	Non Hispanic	White	3-12 months	3-6 months	3-4 months	Cesarean	Mixed feeding	Female	33366
-0.0713897	0.135536	Planer	Illumina MiSeq	515F-806R	Non Hispanic	White	6 weeks-3 months	6 weeks-3 months	6 weeks-3 months	Cesarean	Mixed feeding	Female	31507
0.281006	-0.0529279	Planer	Illumina MiSeq	515F-806R	Non Hispanic	White	1-3 years	1-3 years	1-3 years	Cesarean	Mixed feeding	Female	34687
0.277951	-0.0499168	Planer	Illumina MiSeq	515F-806R	Non Hispanic	White	1-3 years	1-3 years	1-3 years	Cesarean	Mixed feeding	Male	31489
0.27564	-0.065913	Planer	Illumina MiSeq	515F-806R	Non Hispanic	White	1-3 years	1-3 years	1-3 years	Cesarean	Mixed feeding	Female	33001
0.242006	-0.0609786	Planer	Illumina MiSeq	515F-806R	Non Hispanic	White	1-3 years	1-3 years	1-3 years	Cesarean	Mixed feeding	Male	31822
0.27614	-0.0640966	Planer	Illumina MiSeq	515F-806R	Non Hispanic	White	1-3 years	1-3 years	1-3 years	Cesarean	Mixed feeding	Female	16376
0.233503	-0.0629682	Planer	Illumina MiSeq	515F-806R	Non Hispanic	White	1-3 years	1-3 years	1-3 years	Cesarean	Mixed feeding	Male	32806
-0.0272152	0.0914196	Planer	Illumina MiSeq	515F-806R	Non Hispanic	White	3-12 months	6-9 months	6-9 months	Cesarean	Mixed feeding	Female	25609
0.116328	0.00595281	Planer	Illumina MiSeq	515F-806R	Non Hispanic	Black	3-12 months	9-12 months	9-12 months	Cesarean	Formula fed	Male	30437
0.121834	-0.00370613	Planer	Illumina MiSeq	515F-806R	Non Hispanic	Black	3-12 months	9-12 months	9-12 months	Cesarean	Formula fed	Male	28075
0.0896926	0.134003	Planer	Illumina MiSeq	515F-806R	Non Hispanic	White	3-12 months	3-6 months	3-4 months	Cesarean	Mixed feeding	Female	27054
0.10696	-0.00676918	Planer	Illumina MiSeq	515F-806R	Non Hispanic	White	1-3 years	1-3 years	1-3 years	Vaginal	Formula fed	Male	31412
0.135536	-0.0169186	Planer	Illumina MiSeq	515F-806R	Non Hispanic	White	1-3 years	1-3 years	1-3 years	Vaginal	Formula fed	Female	28343
-0.021633	0.110859	Planer	Illumina MiSeq	515F-806R	Non Hispanic	White	3-12 months	9-12 months	9-12 months	Cesarean	Mixed feeding	Female	34195
-0.0302329	0.0957738	Planer	Illumina MiSeq	515F-806R	Non Hispanic	White	3-12 months	9-12 months	9-12 months	Cesarean	Mixed feeding	Female	31397
0.0733835	0.0934826	Planer	Illumina MiSeq	515F-806R	Non Hispanic	White	3-12 months	3-6 months	4-6 months	Cesarean	Mixed feeding	Male	31352
0.261527	-0.149062	Planer	Illumina MiSeq	515F-806R	Non Hispanic	Black	3-12 months	9-12 months	9-12 months	Vaginal	Formula fed	Male	33422
0.0710572	0.170866	Planer	Illumina MiSeq	515F-806R	Non Hispanic	Black	1-6 weeks	1-6 weeks	1-6 weeks	Cesarean	Formula fed	Male	34154
0.0240028	0.214603	Planer	Illumina MiSeq	515F-806R	Non Hispanic	Black	1-6 weeks	1-6 weeks	1-6 weeks	Cesarean	Formula fed	Male	29889
0.131195	0.0029186	Planer	Illumina MiSeq	515F-806R	Non Hispanic	White	3-12 months	6-9 months	6-9 months	Vaginal	Mixed feeding	Male	26754
0.222146	-0.0168308	Planer	Illumina MiSeq	515F-806R	Non Hispanic	White	1-3 years	1-3 years	1-3 years	Vaginal	Mixed feeding	Male	30760
0.128487	0.0267448	Planer	Illumina MiSeq	515F-806R	Non Hispanic	White	3-12 months	6-9 months	6-9 months	Vaginal	Mixed feeding	Male	26334
0.220667	-0.0283502	Planer	Illumina MiSeq	515F-806R	Non Hispanic	White	1-3 years	1-3 years	1-3 years	Vaginal	Mixed feeding	Male	26068
0.267762	-0.100285	Planer	Illumina MiSeq	515F-806R	Non Hispanic	White	1-3 years	1-3 years	1-3 years	Cesarean	Mixed feeding	Female	26200
0.240553	-0.0908305	Planer	Illumina MiSeq	515F-806R	Non Hispanic	White	1-3 years	1-3 years	1-3 years	Cesarean	Mixed feeding	Male	29496
0.03101	0.0902712	Planer	Illumina MiSeq	515F-806R	Non Hispanic	Black	3-12 months	3-6 months	4-6 months	Cesarean	Formula fed	Male	26407
0.0918232	0.129892	Planer	Illumina MiSeq	515F-806R	Non Hispanic	Black	6 weeks-3 months	6 weeks-3 months	6 weeks-3 months	Cesarean	Formula fed	Male	19258
0.265781	-0.0898493	Planer	Illumina MiSeq	515F-806R	Non Hispanic	Black	1-3 years	1-3 years	1-3 years	Vaginal	Formula fed	Male	30088
0.245112	-0.0815799	Planer	Illumina MiSeq	515F-806R	Non Hispanic	Black	1-3 years	1-3 years	1-3 years	Cesarean	Formula fed	Male	30926
-0.173486	-0.029876	Planer	Illumina MiSeq	515F-806R	Non Hispanic	White	1-3 years	1-3 years	1-3 years	Vaginal	Mixed feeding	Male	9565
-0.169221	-0.0625703	Planer	Illumina MiSeq	515F-806R	Non Hispanic	White	1-3 years	1-3 years	1-3 years	Vaginal	Mixed feeding	Male	9062
-0.182817	-0.0622862	Planer	Illumina MiSeq	515F-806R	Non Hispanic	White	1-3 years	1-3 years	1-3 years	Vaginal	Mixed feeding	Male	10773
-0.176002	-0.055429	Planer	Illumina MiSeq	515F-806R	Non Hispanic	White	1-3 years	1-3 years	1-3 years	Vaginal	Mixed feeding	Male	12310
0.122565	-0.00810744	Planer	Illumina MiSeq	515F-806R	Non Hispanic	White	3-12 months	6-9 months	6-9 months	Cesarean	Mixed feeding	Male	23749
-0.0245706	0.090097	Planer	Illumina MiSeq	515F-806R	Non Hispanic	White	3-12 months	6-9 months	6-9 months	Cesarean	Mixed feeding	Female	23691
-0.0488107	0.112333	Planer	Illumina MiSeq	515F-806R	Non Hispanic	White	3-12 months	6-9 months	6-9 months	Cesarean	Mixed feeding	Female	23865
-0.279447	0.0746668	Planer	Illumina MiSeq	515F-806R	Non Hispanic	White	3-12 months	6-9 months	6-9 months	Cesarean	Mixed feeding	Female	10563
[truncated: 769 more rows]
