# Supplementary material for: Human microbiome variation associated with race and ethnicity emerges as early as 3 months of age
Source: PLoS Biol. 2023 Aug 17;21(8):e3002230. doi: 10.1371/journal.pbio.3002230 (PMC10434942; doi:10.1371/journal.pbio.3002230)
Supplement: S4 Data — Tukey contrasts were performed using the multcomp package in R after running linear mixed effects models using the lme4 package in R. The values below are from the summary output of those contrasts. (XLSX) [file pbio.3002230.s043.xlsx]

## Sheet: Sheet1
S4 Data. Confidence intervals for Tukey contrasts from linear mixed effects models of the effect of race and ethnicity on alpha diversity for the 0-2.9 month, 3-11.9 month, and 12-35.9 month age categories. Tukey contrasts were performed using the multcomp package in R after running linear mixed effects models using the lme4 package in R. The values below are from the summary output of those cont…
Age	Diversity index	term	contrast	estimate	std.error	statistic	adj.p.value
0-2.9 months	Faith's PD	Race	Black - Asian/Pacific Islander	1.76615	2.39304	0.738034	0.725819
		Race	White - Asian/Pacific Islander	1.81867	2.2768	0.798784	0.687244
		Race	White - Black	0.0525237	0.880165	0.0596749	0.997897
		Ethnicity	Non Hispanic - Hispanic	-1.02982	1.00936	-1.02027	0.307598
	Observed features	Race	Black - Asian/Pacific Islander	15.3242	14.9373	1.02591	0.539755
		Race	White - Asian/Pacific Islander	8.95642	14.171	0.632025	0.790246
		Race	White - Black	-6.36783	5.51006	-1.15567	0.458116
		Ethnicity	Non Hispanic - Hispanic	-3.55707	5.98647	-0.594185	0.552388
	Chao 1	Race	Black - Asian/Pacific Islander	14.8344	23.7278	0.62519	0.794297
		Race	White - Asian/Pacific Islander	0.588724	22.5155	0.0261475	0.999596
		Race	White - Black	-14.2457	8.77846	-1.6228	0.218047
		Ethnicity	Non Hispanic - Hispanic	-5.5167	9.70565	-0.568401	0.569763
	Shannon diversity	Race	Black - Asian/Pacific Islander	0.229816	0.375136	0.61262	0.801877
		Race	White - Asian/Pacific Islander	0.0652583	0.352737	0.185006	0.980001
		Race	White - Black	-0.164558	0.145174	-1.13352	0.472444
		Ethnicity	Non Hispanic - Hispanic	-0.164197	0.160469	-1.02323	0.306198
	Pielou's evenness	Race	Black - Asian/Pacific Islander	0.027681	0.0480119	0.576544	0.822541
		Race	White - Asian/Pacific Islander	0.00976	0.0446531	0.218574	0.972239
		Race	White - Black	-0.017921	0.0194588	-0.920968	0.608887
		Ethnicity	Non Hispanic - Hispanic	-0.0150025	0.0208652	-0.71902	0.472129
3-11.9 months	Faith's PD	Race	Black - Asian/Pacific Islander	5.32571	7.40936	0.718781	0.729344
		Race	White - Asian/Pacific Islander	3.17499	7.29229	0.43539	0.890239
		Race	White - Black	-2.15072	1.22576	-1.75461	0.160474
		Ethnicity	Non Hispanic - Hispanic	0.119975	1.75614	0.0683173	0.945533
	Observed features	Race	Black - Asian/Pacific Islander	46.6699	25.0251	1.86493	0.127535
		Race	White - Asian/Pacific Islander	34.2187	24.6444	1.3885	0.313756
		Race	White - Black	-12.4512	4.11485	-3.02592	0.00547215
		Ethnicity	Non Hispanic - Hispanic	0.250094	5.95147	0.0420222	0.966481
	Chao 1	Race	Black - Asian/Pacific Islander	78.127	31.2928	2.49664	0.027055
		Race	White - Asian/Pacific Islander	62.0871	30.8082	2.01528	0.0914163
		Race	White - Black	-16.0399	5.16223	-3.10716	0.00418229
		Ethnicity	Non Hispanic - Hispanic	-1.08074	7.48526	-0.144382	0.885199
	Shannon diversity	Race	Black - Asian/Pacific Islander	1.00545	0.659541	1.52447	0.248715
		Race	White - Asian/Pacific Islander	0.67672	0.649283	1.04226	0.517279
		Race	White - Black	-0.328727	0.108871	-3.01942	0.00558943
		Ethnicity	Non Hispanic - Hispanic	0.0258172	0.158664	0.162716	0.870742
	Pielou's evenness	Race	Black - Asian/Pacific Islander	0.0587569	0.0722705	0.813014	0.668239
		Race	White - Asian/Pacific Islander	0.0277716	0.0711308	0.390429	0.910702
		Race	White - Black	-0.0309854	0.0119396	-2.59517	0.0205053
		Ethnicity	Non Hispanic - Hispanic	0.00487202	0.0169347	0.287695	0.77358
12-35.9 months	Faith's PD	Race	Black - Asian/Pacific Islander	20.1996	8.4671	2.38566	0.0419543
		Race	White - Asian/Pacific Islander	6.35349	7.07548	0.897959	0.628966
		Race	White - Black	-13.8461	4.97343	-2.78402	0.0137574
		Ethnicity	Non Hispanic - Hispanic	-14.0815	5.77475	-2.43846	0.01475
	Observed features	Race	Black - Asian/Pacific Islander	14.5955	23.5829	0.618904	0.801534
		Race	White - Asian/Pacific Islander	-30.8865	19.8069	-1.55938	0.251172
		Race	White - Black	-45.482	13.6771	-3.32541	0.00235627
		Ethnicity	Non Hispanic - Hispanic	-42.5709	18.6792	-2.27905	0.022664
	Chao 1	Race	Black - Asian/Pacific Islander	12.7264	26.2853	0.484163	0.873209
		Race	White - Asian/Pacific Islander	-36.8796	22.0939	-1.66923	0.206015
		Race	White - Black	-49.606	15.2139	-3.26058	0.00295938
		Ethnicity	Non Hispanic - Hispanic	-48.72	20.5486	-2.37096	0.0177418
	Shannon diversity	Race	Black - Asian/Pacific Islander	0.417512	0.330001	1.26518	0.400255
		Race	White - Asian/Pacific Islander	-0.0416424	0.278304	-0.149629	0.987103
		Race	White - Black	-0.459154	0.189364	-2.42472	0.0377587
		Ethnicity	Non Hispanic - Hispanic	-0.472973	0.232545	-2.0339	0.0419614
	Pielou's evenness	Race	Black - Asian/Pacific Islander	0.0401388	0.0250004	1.60553	0.230643
		Race	White - Asian/Pacific Islander	0.0188601	0.0214102	0.880896	0.639003
		Race	White - Black	-0.0212787	0.01375	-1.54754	0.255461
		Ethnicity	Non Hispanic - Hispanic	-0.0214212	0.0157674	-1.35858	0.174281
