# Supplementary material for: Human microbiome variation associated with race and ethnicity emerges as early as 3 months of age
Source: PLoS Biol. 2023 Aug 17;21(8):e3002230. doi: 10.1371/journal.pbio.3002230 (PMC10434942; doi:10.1371/journal.pbio.3002230)
Supplement: S5 Data — (XLSX) [file pbio.3002230.s044.xlsx]

## Sheet: Sheet1
S5 Data. Relative abundance of taxa plotted in Figure 3A along with race.
Race	Haemophilus	Prevotella copri	Faecalibacterium	Veillonella dispar	Veillonella parvula
White	0	0.000501857	0	0.0153568	0.00240891
White	0	0	0.00163569	0.00788104	0.00200743
White	0	0.00159795	0	0.00127836	0
White	0	0.000661414	0.00140405	0.00107915	0.000232075
White	0	0	0	0.00677267	0
White	0	0	0	0.00811729	0.00356167
White	0	0	0	0.00169439	0
White	0	0	0	0.0182302	0.0040828
White	0	0	0	0	0
White	0	0	0	0.00744212	0
White	0	0	0	0.000886076	0
White	0	0.00057565	0	0.00383767	0
White	0	0	0.000420477	0.00157679	0
White	0	0.000691821	0	0	0
White	0	0	0	0	0
White	0	0.000268053	0.00675495	0.000214443	0
Asian/Pacific Islander	0	0	0.00639277	0.0272758	0.00213092
Asian/Pacific Islander	0	0	0.00160989	0.0132011	0
Asian/Pacific Islander	0	0	0	0.026705	0.00254334
White	0	0	0.000822143	0	0
White	0	0	0	0	0
White	0	0.000804783	0	0.0014946	0
White	0	0.000530786	0	0.00121322	0
White	0	0.000945992	0	0.00447196	0
White	0	0.265727	0.00101876	0.000424484	0
White	0	0.344245	0.00279441	0.00279441	0
White	0	0.248815	0.00121836	0.00514417	0
Asian/Pacific Islander	0	0.163922	0.00546407	0	0
Asian/Pacific Islander	0	0.199344	0.00405869	0	0
Asian/Pacific Islander	0	0.00152832	0.0174802	0	0
White	0	0.020034	0	0.00251889	0.00234316
White	0	0.0373345	0.00503089	0	0
White	0	0.380802	0	0	0
White	0	0.404324	0	0	0
White	0	0.00305826	0	0.0321368	0
White	0	0	0.00127625	0.00220443	0
White	0	0	0	0	0.00172354
White	0	0	0.000932488	0	0
White	0	0.00149388	0.000896325	0	0
White	0	0.547548	0	0	0
White	0	0.545241	0	0	0
White	0	0.291306	0.00149555	0.000715261	0
White	0	0.236836	0	0	0
White	0	0.218479	0	0	0
White	0	0.483077	0.000348038	0	0
White	0	0.340521	0	0	0
White	0	0.328969	0	0.00451095	0
White	0	0	0.00758779	0.00538204	0
White	0	0.000886874	0.0180331	0.00808041	0
White	0	0	0.00169348	0.00243438	0
White	0	0.0010958	0.00234815	0	0
White	0	0	0.00103722	0.00126772	0
White	0	0	0	0.0699112	0
White	0	0	0.00487639	0.00192787	0
White	0	0	0.00258565	0.00749838	0
White	0	0	0	0	0
White	0	0	0.000504796	0.000605755	0
White	0	0	0.00115958	0	0
White	0	0.000376932	0.00160196	0.0255371	0.0107426
White	0	0.11805	0	0.0179225	0.00338332
White	0	0	0.0017671	0.012193	0.0142546
White	0	0.00159046	0	0.0630219	0.0151093
White	0	0.0505659	0.000732839	0.00708411	0
White	0	0.00235479	0	0.00224266	0.00168199
White	0	0	0	0	0
White	0	0.00061923	0	0.000731817	0
White	0	0	0	0	0.000821318
White	0	0.000477498	0.000716247	0	0
White	0	0	0.000511683	0.0321508	0.0239638
White	0	0	0	0.00415175	0
White	0	0	0.048954	0	0
White	0	0.000684463	0.0332649	0	0
White	0	0.000878117	0.00842993	0	0
White	0	0.000267255	0.00901984	0	0
White	0	0	0.000716503	0.00214951	0
White	0	0	0.00208065	0.000594471	0
White	0	0.00354568	0.0499941	0.000945515	0
White	0	0.00131083	0.00860233	0	0
White	0	0.000857045	0.0111416	0.00119986	0
White	0	0	0	0.00612382	0
White	0	0	0	0.00770824	0
White	0	0	0	0.0075628	0
White	0	0.161539	0.00223739	0	0
White	0	0.436848	0	0.000424654	0
White	0	0.225653	0.00146054	0	0
White	0	0.00068715	0	0.0227741	0.00844213
White	0	0	0	0.019375	0.00616071
White	0	0	0	0.0299687	0.00829198
White	0	0.000717875	0	0.0209209	0
White	0	0.000782609	0	0.0666087	0.00956522
White	0	0	0	0.00952015	0
White	0	0.00110104	0	0.00595855	0.00297927
White	0	0.000610501	0	0.000697715	0
White	0	0.000595335	0.0058451	0	0
White	0	0	0.0142882	0.00559105	0.0043486
White	0	0	0.00395765	0.00395765	0.00237459
White	0	0.000698533	0.00279413	0.00159665	0
Asian/Pacific Islander	0	0.00855238	0.0116448	0	0
Asian/Pacific Islander	0	0.100945	0.00430207	0.00192057	0
Asian/Pacific Islander	0	0.116287	0.0109109	0.000978722	0
Asian/Pacific Islander	0	0.594007	0.000765843	0.00306337	0
Asian/Pacific Islander	0	0.584751	0	0.00271136	0
Asian/Pacific Islander	0	0.352746	0	0.00147438	0
Asian/Pacific Islander	0	0	0.00116239	0.00255725	0
Asian/Pacific Islander	0	0	0	0	0
Asian/Pacific Islander	0	0	0.00152952	0.000815744	0
Asian/Pacific Islander	0	0.000482044	0.00120511	0.00128545	0
Asian/Pacific Islander	0	0	0.00104185	0.00850842	0.00442785
Asian/Pacific Islander	0	0	0.00168001	0.0176895	0.00237178
Asian/Pacific Islander	0	0.000543774	0.00326264	0.000422935	0
White	0	0	0.00120203	0.00394951	0.00635357
White	0	0	0.00102117	0	0
White	0	0.000864848	0.00102209	0.000864848	0
White	0	0.00068546	0.00299889	0	0
White	0	0.000434378	0.00266832	0.00477816	0
White	0	0.000523195	0.000697593	0	0
Black	0	0.0194507	0.00390969	0.00117291	0
Black	0	0.156779	0.000486287	0	0
Black	0	0.146395	0.000613046	0.0013487	0
White	0	0.087942	0	0.0048353	0
White	0	0.113572	0.00130919	0.00501855	0
White	0	0.0223168	0.00264278	0.00778153	0
White	0	0.222273	0	0.000821543	0
White	0	0.0645272	0	0.00404371	0
White	0	0.136617	0.00132165	0.00222593	0
Black	0	0.000204157	0	0	0
Black	0	0	0	0.000146236	0
Black	0	0	0	0	0
White	0	0	0.0144815	0	0.00409021
White	0	0	0.00574858	0	0.0141503
White	0	0	0.00492035	0.00159911	0
White	0	0	0	0.00041425	0
White	0	0.000773196	0	0.000773196	0
White	0	0.108347	0.00117468	0.00110558	0
White	0	0.0591883	0.00343833	0	0
White	0	0.0949318	0.00269752	0	0
White	0	0	0.0011548	0	0
White	0	0	0.00197796	0	0
White	0	0	0.0030356	0	0
Asian/Pacific Islander	0	0.00152921	0	0	0
Asian/Pacific Islander	0	0.000634921	0.000634921	0.00666667	0
Asian/Pacific Islander	0	0	0	0.0341513	0.00270598
White	0	0	0.00044225	0.000884499	0
White	0	0	0	0.00120971	0
White	0	0.00145702	0.000242836	0.00849927	0
White	0	0.0416614	0.00151956	0	0
White	0	0.0086807	0.000655147	0.00049136	0
White	0	0.0265398	0.000918044	0	0
White	0	0.000258164	0.000322706	0.00484058	0.00277527
White	0	0	0.000662331	0	0
White	0	0.00255918	0.000319898	0.00725101	0
White	0	0	0	0.00693446	0.00295983
White	0	0.275905	0.000866069	0.000556758	0
White	0	0.0233169	0	0	0
White	0	0.0329062	0	0	0
White	0	0	0.00776431	0.0010636	0
White	0	0	0.00304692	0	0
White	0	0	0.00124279	0.00221926	0
White	0	0	0	0.0396398	0.0407814
White	0	0	0	0.0137658	0.00714101
White	0	0	0	0.0257068	0.0210512
White	0	0.000716076	0.000313283	0.000626566	0.000604189
White	0	0	0.0014558	0.00185283	0
White	0	0	0.00188287	0	0
White	0	0.000631769	0	0.000812274	0
White	0	0.000824946	0	0	0
White	0	0	0	0.00271592	0
White	0	0	0.000856688	0.00159099	0
White	0	0	0	0.00154489	0
White	0	0	0	0.00135383	0
White	0	0.000860277	0.000645208	0.00114704	0
White	0	0	0.00120482	0.00215146	0
White	0	0.00141875	0	0	0
White	0	0.00103029	0.000309087	0	0
White	0	0	0	0.00668617	0
White	0	0.000647459	0	0	0
Asian/Pacific Islander	0	0.0660252	0.00142912	0	0.000762195
Asian/Pacific Islander	0	0.154974	0	0	0
Asian/Pacific Islander	0	0.0447944	0.00094304	0	0.00141456
White	0	0.24163	0	0	0
White	0	0.286286	0	0.000837911	0
White	0	0.213961	0.00164525	0.000940144	0
White	0	0.00053376	0.00106752	0	0
White	0	0	0	0.00536425	0
White	0	0.00105617	0.00518483	0.00172828	0
White	0	0	0.00391893	0.00850969	0
Asian/Pacific Islander	0	0.0317368	0	0	0
Asian/Pacific Islander	0	0.352129	0.00233327	0.00145829	0
White	0	0.00100634	0	0.00191205	0
White	0	0.000673779	0	0	0
White	0	0.000377558	0	0.00279393	0
White	0	0.0011586	0	0.00167353	0
White	0	0.00103211	0.00470183	0.00126147	0
White	0	0	0.00170837	0.000703447	0
White	0	0	0.00344159	0	0
White	0	0.000442772	0.00691831	0	0
White	0	0	0.0027513	0	0
White	0	0.0255479	0.00190311	0	0
White	0	0.034772	0	0.000744148	0
White	0	0.0238565	0.00149477	0	0
Asian/Pacific Islander	0	0.593394	0	0	0.0148872
Asian/Pacific Islander	0	0.464599	0	0	0.00378878
White	0	0.0159647	0.00112314	0.00754112	0.00786201
White	0	0.356467	0	0.00119768	0.000819465
Asian/Pacific Islander	0	0	0.00316734	0.00519092	0
White	0	0.0278728	0.00165786	0	0
White	0	0.0214483	0	0.0010618	0
White	0	0.116275	0	0.00124986	0
White	0	0	0	0	0.00121544
White	0	0.000513479	0.00102696	0.00949936	0
White	0	0.32851	0	0.00059058	0
White	0	0	0.00112909	0	0.001035
White	0	0	0	0	0
White	0	0.000641505	0.00171068	0.00320753	0
White	0	0.00239139	0.00677561	0	0
White	0	0.0505736	0.00245844	0.00128775	0
White	0	0	0.00127986	0.00181314	0
White	0	0	0.00145627	0.00114969	0
White	0	0.000384143	0.00184388	0.000921942	0
White	0	0	0.000745226	0	0.00121099
White	0	0.000547645	0	0	0
White	0	0.000840689	0	0.0023119	0
Asian/Pacific Islander	0	0.271542	0.00101227	0	0
Asian/Pacific Islander	0	0.447406	0	0.00104018	0
Asian/Pacific Islander	0	0.0528915	0.00223036	0.00159312	0
Asian/Pacific Islander	0	0	0	0.000191031	0
White	0	0.0347052	0	0.00387047	0
White	0	0.0677758	0.00779667	0.00122782	0
White	0	0	0.00160628	0	0.0653221
White	0	0	0.0136329	0	0.047235
White	0	0	0.00124409	0.00111968	0
White	0	0	0.00251371	0.000761731	0
White	0	0	0.00233486	0.00143105	0.00120509
White	0	0.292668	0	0.00179656	0.00102661
White	0	0.427225	0	0.00351568	0
White	0	0.493668	0	0.00965517	0
White	0	0	0.0027833	0.00725646	0
White	0	0.374173	0	0	0
White	0	0.302555	0.000966287	0.00171784	0
White	0	0.076836	0.00182943	0.00121962	0
White	0	0	0	0.00183655	0
White	0	0	0.000925436	0.00528821	0.00198308
White	0	0.315194	0	0.00832196	0
White	0	0	0.000732677	0.00136069	0
White	0	0.10726	0	0	0
White	0	0	0.000443965	0	0.00088793
White	0	0.551507	0	0	0
White	0	0.00156986	0.000941915	0	0
White	0	0.426665	0	0	0
White	0	0.000564334	0.00564334	0.0189052	0.0448646
White	0	0	0	0.00720318	0.00496771
White	0	0.00129397	0.00270556	0.003529	0.00764616
White	0	0.000834098	0	0	0
White	0	0	0	0.00121349	0
White	0	0	0.000698487	0.000698487	0
White	0	0	0	0	0
White	0	0	0	0	0
White	0	0	0	0	0
White	0	0	0	0	0
White	0	0	0	0	0
Black	0	0	0	0	0
White	0	0	0	0	0
White	0	0	0	0	0
White	0	0	0	0	0
White	0	0	0	0	0
White	0	0	0	0	0
White	0	0	0	0	0
White	0	0	0	0	0
White	0	0	0	0	0
Black	0	0	0	0	0
White	0	0	0	0	0
White	0	0	0	0	0
Asian/Pacific Islander	0	0	0	0	0
White	0	0	0	0	0
White	0	0	0	0	0
White	0	0	0	0	0
Asian/Pacific Islander	0	0	0	0	0
White	0	0	0	0	0
White	0	0	0	0	0
White	0	0	0	0	0
White	0	0	0	0	0
White	0	0	0	0	0
White	0	0	0	0	0
White	0	0	0	0	0
White	0	0	0	0	0
White	0	0	0	0	0
White	0	0	0	0	0
White	0	0	0.000326288	0.00246529	0
White	0	0	0.000333469	0	0
White	0	0	0.000894836	0.000298279	0
White	0	0	0.000581918	0	0
White	0	0	0.000287563	0.00168943	0
White	0	0	0.000291227	0.00600655	0
White	0	0	0.00211144	0.000293255	0
White	0	0	0.000871344	0.000265192	0
White	0	0	0.000888731	0.00142197	0
White	0	0	0.00156953	0	0
White	0	0	0.000678887	0.000199673	0
White	0	0	0.000806916	0	0
White	0	0	0.00306821	0	0
White	0	0	0.000532285	0.000368505	0
White	0	0	0	0.0115693	0
White	0	0	0.00688016	0	0
White	0	0	0.0025827	0	0
White	0	0	0.0017852	0	0
White	0	0	0.00298627	0	0
White	0	0	0.00165767	0	0
White	0	0	0.00123362	0	0
White	0	0	0.00148439	0	0
White	0	0	0.00444343	0	0
White	0	0.000387342	0	0.0029438	0.00662354
White	0	0	0.00244867	0	0
White	0	0	0.000728763	0	0
White	0	0	0.000909719	0	0
White	0	0	0.00245942	0	0
White	0	0	0.00076365	0	0
White	0	0	0.00304202	0	0
White	0	0	0.00273309	0	0
White	0	0	0.000866015	0.000371149	0.000494866
White	0	0	0.00043509	0.000380704	0
White	0	0	0.000283782	0.000662158	0.000756752
White	0	0	0.000226757	0.00175737	0
White	0	0	0	0.000287811	0
White	0	0	0.000391141	0.0013201	0.00210238
White	0	0	0	0.00030869	0
White	0	0	0.00038728	0	0
White	0	0	0.000955292	0	0
White	0	0	0.000246624	0	0.000246624
White	0	0	0.00104032	0	0
White	0	0	0.000382328	0.000212404	0
White	0	0	0.000435844	0.000566597	0.000392259
White	0	0	0.000552257	0.000276129	0
White	0	0	0.00115161	0	0
White	0	0	0.000281988	0	0
White	0	0	0.000571452	0.00118372	0
White	0	0	0	0.00301144	0
White	0	0	0.000455759	0	0
White	0	0	0	0.000336859	0
White	0	0	0.00119116	0	0
White	0	0	0.00169053	9.94431e-05	0
White	0	0	0.00458491	0	0
White	0	0	0.000976604	0.00195321	0
White	0	0	0.00114342	0.000435587	0
White	0	0	0.00280127	0	0
White	0	0	0.00254001	0	0
White	0	0.000207544	0.00155658	0	0
White	0	0.000167231	0.000877963	0	0
White	0	0.000148537	0	0	0
White	0	9.04404e-05	0	0	0
White	0	0	0	0	0
White	0	0	0	0	0
White	0	0	0.000354556	0	0
White	0	0	0.00168248	0	0
White	0	0	0.000654114	0	0
White	0	0	0.00101366	0	0
White	0	0	0	0	0
White	0	0	0	0	0.000236086
White	0	0	0.00139286	0.00142951	0.00120959
White	0	0	0.000260785	0.000521571	0.00037255
White	0	0	0.00123863	0.000566231	0.000212337
White	0	0	0.00087505	0	0
White	0	0	0.00156759	0	0.000200973
White	0	0	0.00118286	0	0
White	0	0	0.00231665	0	0.000304822
White	0	0	0.00374438	0.000998502	0
White	0	0	0.00472733	0	0
White	0	0	0.00205845	0.000477853	0
White	0	0	0.00103283	0	0.000442641
White	0	0	0.0105609	0	0
White	0	0	0.00303761	0	0
White	0	0	0.00328048	0	0.000707555
White	0	0	0.00189561	0	0
White	0	0	0.00133067	0.000522764	0
White	0	0	0.00164738	7.66225e-05	0
White	0	0	0.000677179	9.67399e-05	0
White	0	8.38821e-05	0.00117435	0	0
White	0	0	0.00134228	0.000750099	0
White	0	0	0.0018797	0	0
White	0	0	0.00136357	0.000151507	0
White	0	0	0.00087745	0.00034123	0
White	0	0	0	0	0
White	0	0	0.000496256	0	0
White	0	0	0.000205753	0	0
White	0	0	0.00196391	0.000900127	0
White	0	0	0.00271885	0	0
White	0	0	0.00162809	0	0
White	0	0	0.00250454	0	0
White	0	0	0.000677966	0.000180791	0
White	0	0	0.00103252	0	0
White	0	0	0.000276855	0	0
Black	0	0	0	0.00200888	0
Black	0	0	0	0	0.000288545
Black	0	0	0.00190012	0	0
Black	0	0	0.00140807	0.000999273	0.000272529
Black	0	0	0.0031761	0	0
Black	0	0	0.00139695	0.000218274	0
Black	0	0	0	0.0019349	0
Black	0	0	0.000944016	0.000287309	0
Black	0	0	0.000510939	0.000185796	0
Black	0	0	0.00167828	0.000254285	0
Black	0	0	0	0.00353884	0
Black	0	0	0	0.000141203	0
Black	0	0	0	0	0
Black	0	0	0.00823973	0.000823973	0
Black	0	0	0.000701233	0.00107247	0
Black	0	0	0.00150696	0.000231839	0
Black	0	0	0.000693872	0	0
Black	0	0	0.00165329	0	0
Black	0	0	0.000464277	0	0
Black	0	0.00014511	0.00222502	0	0
White	0	0	0.000915139	0.000387174	0.000563162
White	0	0	0.00164981	8.68319e-05	0
White	0	0	0	0.00727428	0
White	0	0	0	0.00193583	0
White	0	0	0.000985638	0	0
White	0	0	0	0.00109875	0.000480703
White	0	0	0.000274855	0.000785299	0.000667504
White	0	0	0.000168938	0.000675752	0
White	0	0	0.00191812	0	0
White	0	0	0.000487329	0	0
White	0	0	0.000474665	0	0
White	0	0	0.000316336	0	0
White	0	0	0	0	0
White	0	0	0	0	0
White	0	0	0	0	0
White	0	0	0.000194837	0.000243546	0
White	0	0	0.000389955	0	0
White	0	0	0	0	0
White	0	0	0.000273299	0	0
White	0	0	0	0	0
White	0	0	0	0	0
White	0	0	0	0.00152665	0
White	0	0	0	0.00721371	0.00141698
White	0	0	0.000301689	0.000502816	0
White	0	0	0.00015456	0	0
White	0	0	0.000864822	0	0
White	0	0	0.000447853	0.000839725	0
White	0	0	0	0.00438884	0.000779327
White	0	0	0	0.00151559	0
White	0	0	0	0	0
White	0	0	0.000954342	0	0
White	0	0	0	0	0
White	0	0	0	0.00207861	0.00233056
White	0	0	0.000251036	0	0
White	0	0	0.00101664	0.000138632	0
White	0	0	0.00169322	0	0
White	0	0	0	0.000465604	0
White	0	0	0.000212974	0.00017038	0
White	0	0.0173329	0	0.000171189	0
White	0	0.0988912	0.00018059	7.22361e-05	0
White	0	0.0722961	0.000622859	0.000355919	0
White	0	0.0110441	0.000313308	0	0
White	0	0	0	0.00455887	0.00199722
White	0	0	0	0.00194982	0
White	0	0	0	0.00543369	0.00284622
White	0	0	0	0.00586106	0.0018576
White	0	0	0	0.000714572	0.0018293
White	0	0	0	0.00341149	0.00150337
White	0	0	0	0.00234608	0.00246639
White	0	0	0	0.000180963	0
White	0	0	0	0.00584592	0
White	0	0	0	0.0022216	0
White	0	0	0	0.00129544	0.001688
White	0	0	0	0	0.000255907
White	0	0	0.0135537	0	0
White	0	0.000403307	0.00967937	0	0
White	0	0.0635085	0.00227672	0.000119827	0
White	0	0.00132076	0.00821807	0	0
White	0	0.0109184	0.00486501	0	0
White	0	0	0.00285365	0	0
White	0	0	0.0188583	0	0
White	0	0	0.000997444	0.000280531	0
White	0	0	0.0023415	0	0
White	0	0	0.00589775	0	0
White	0	0	0.00557041	0	0
White	0	0	0.0422773	0.000299839	0.00176155
White	0	0	0.0620697	0	0.000888297
White	0	0	0.0601635	0.000302837	0.00121135
White	0	0	0.0103764	0	0
White	0	0	0.000776253	0.000186301	0
White	0	0	0.00705518	0.000244688	0
White	0	0	0.000698851	0.000111816	0
White	0	0	0	0.00253672	0.00249221
White	0	0	0.00182041	6.61967e-05	0
White	0	0	0.00267055	0	0
White	0	0	0.0493376	0.000527111	0
White	0	0	0.000984719	0.00820599	0
White	0	0	0	0.0176972	0
White	0	0	0.00117937	0.00539652	0
White	0	0	0	0.00533333	0
White	0	0	0.00313268	0.00218098	0.00174479
White	0	0	0.00196481	0.0245304	0.00782948
White	0	0	0	0.0112015	0
White	0	0	0	0.00750504	0
White	0	0	0.000638354	0.00443093	0
White	0	0	0	0.00216157	0.00125823
White	0	0	0	0.00565852	0.00145699
White	0	0	0.00140307	0.000771686	0.00042092
White	0	0	0.00172563	0.000253768	0.00104045
White	0	0	0	0.000822103	0.000763381
White	0	0	0	0.0036973	0.00116545
White	0	0	0	0.00282051	0.00135531
White	0	0	0	0	0.000191029
White	0	0	0.000306964	0	0.000613927
White	0	0	0.00145421	0	0.000106406
White	0	0	0.000247127	0	0
White	0	0	0	0.00160096	0
White	0	0	0	0.0026354	0.00614927
White	0	0	0	0	0.00059946
White	0	0	0	0.000484465	0.00125961
White	0	0	0	0.00174133	0.000887736
White	0	0	0.000544868	0.000461042	0
White	0	0	0.000747351	0	0
White	0	0	0	0	0.001011
White	0	0	0	0.000447962	0.00384501
White	0	0	0	0.00141996	0
White	0	0	0.0230292	0.00074179	0.00269742
White	0	0	0	0.00473369	0.00193212
White	0	0	0	0.00438561	0.00185081
White	0	0	0	0.00595883	0.00253927
White	0	0	0.00025385	0.00118463	0.000676933
White	0	0	0	0.00929872	0.00370227
White	0	0	0	0.00852247	0.00248198
White	0	0	0	0.00333113	0.00128628
White	0	0	0	0.00522128	0.00270388
White	0	0	0	0.00340282	0.00114621
White	0	0	0.00249142	0.000898546	0.000367587
White	0	0	0	0	0
White	0	0	0	0	0
White	0	0	0	0	0
White	0	0	0	0	0
White	0	0	0	0.000558755	0
White	0	0	0	0.000395609	0
White	0	0	0	0	0
White	0	0	0	0	0
White	0	0	0.000213712	0.000213712	0
White	0	0	0.000641231	0	0
White	0	0	0.00339131	0	0
White	0	0	0	0.000334377	0
White	0	0	0.00172718	0	0
White	0	0	0	0	0
White	0	0	0	0	0
White	0	0	0	0	0
White	0	0	0	0.00140515	0
White	0	0	0	0	0
White	0	0	0	0	0
White	0	0	0.00136405	0.000248008	0
White	0	0	0.00145105	0.00085575	0
White	0	0	0	0.00189081	0
Black	0	0	0	0.00806496	0
Black	0	0	0	0.00531012	0
Black	0	0	0	0.000166806	0
Black	0	0	0	0.00405223	0
Black	0	0	0	0.00842206	0
Black	0	0	0	0.00538374	0
Black	0	0	0.02579	0.00175547	0.000438868
Black	0	0	0	0.00175719	0
Black	0	0	0	0.0236664	0
Black	0	0	0	0.00132935	0
Black	0	0	0	0.00213003	0
Black	0	0	0	0.0107808	0
Black	0	0	0	0.0015905	0
Black	0	0	0.0480688	0.0128042	0
White	0	0	0	0.00145879	0.000897716
White	0	0	0	0.000477612	0.00119403
White	0	0	0	0.00216188	0.00619083
White	0	0	0.000578183	0.00179879	0.00285879
White	0	0	0.00522165	0.000684216	0.000828262
White	0	0	0	0.00883132	0.00250221
White	0	0	0	0.00630803	0.0023544
White	0	0	0	0.0052621	0.00147473
White	0	0	0	0.00370002	0.0014389
White	0	0	0	0.000288401	0
White	0	0	0.00621541	0	0
White	0	0	0	0	0
White	0	0	0	0	0.000129578
White	0	0	0	0	0
White	0	0	0	0	0
White	0	0	0	0.00177903	0.000523245
White	0	0	0	0.0002405	0
White	0	0	0	0	0
White	0	0	0	0	0
White	0	0	0	0.000167932	0
White	0	0	0	0	0
White	0	0	0	0	0
White	0	0	0	0	0
White	0	0	0	0	0
White	0	0	0	0.00369593	0.00123198
White	0	0	0	0.000660855	0.00188816
White	0	0	0.000175046	0.00196051	0
White	0	0	0	0.000297508	0
White	0	0	0	0.00149275	0
White	0	0	0	0.000659072	0
White	0	0	0	0.00149313	0
White	0	0	0	0.00569845	0
White	0	0	0.000408892	0.000260204	0
White	0	0	0	0.00494421	0
White	0	0	0	0.0141236	0
White	0	0	0	0.0148562	0.000510926
White	0	0	0	0	0
White	0	0	0	0.00715404	0.000818622
White	0	0	0	0.000580215	0
White	0	0	0	6.76361e-05	0
White	0	0	0	0.000131887	0
White	0	0	0.00378344	0	0
White	0	0	0.0134174	0.000284611	0
White	0	0	0	0.00123018	0.000580919
White	0	0	0	0.00679818	0.00227916
White	0	0	0	0.00415947	0.000902527
White	0	0	0	0.00352355	0.000810012
White	0	0	0	0.00737964	0.00245988
White	0	0	0	0.00604924	0.000824897
White	0	0	0	0.00158138	0.000664179
White	0	0	0	0.000184087	0
White	0	0	0	0.000496636	0.000316041
White	0	0	0	0.000735632	0
White	0	0	0	0.00176566	0
White	0	0	0	0.0111273	0.00302179
White	0	0	0	0.00972116	0.00285056
White	0	0	0	0.0034068	0.000391932
White	0	0	0	0.000430528	0
White	0	0	0	0	0
White	0	0	0	0.0019228	0
White	0	0	0	0	0
White	0	0	0	0.00423394	0.000358809
White	0	0	0	0	0
White	0	0	0	0.0187983	0
White	0	0	0	0	0
White	0	0	0	0.00270131	0
White	0	0	0	0.00373726	0
White	0	0	0	0.0258435	0
White	0	0	0	0.00195709	0.00199402
White	0	0	0	0.0051106	0
White	0	0	0	0.000745253	0
White	0	0	0.0169361	0	0
White	0	0	0.0261791	0	0
White	0	0	0.010978	0	0
White	0	0	0.000742544	0.000206262	0
White	0	0	0.000771378	0.000514252	0
White	0	0	0	0.000293954	0
White	0	0	0.00128513	0	0
White	0	0	0.0199731	0.000654855	0
White	0	0	0.0177809	0.000270948	0
White	0	0	0.0136896	0.0012535	0
White	0	0	0.000345969	0.00108733	0
White	0	0	0.000215531	0.00012316	0
White	0	0	0.000364964	0.000291971	0
White	0	0	0.00129515	0	0
White	0	0	0	0.00333797	0
White	0	0	0	0.015125	0
White	0	0	0	0.0235068	0
White	0	0	0	0.0144327	0
White	0	0	0	0.0068713	0
White	0	0	0.000527188	0	0.000903751
White	0	0	0.000832805	0.00261739	0
White	0	0	0.00086427	0.00113927	0
White	0	0	0.00707813	0	0
White	0	0	0.00660443	0	0
White	0	0.0214869	0.00348546	0	0
White	0	0.0154335	0.00106	0	0
White	0	0.00286614	0.00606118	0	0
White	0	0.0149346	0.00737943	0	0
White	0	0.0324838	0.00161147	0	0
White	0	0	0.00061341	0	0.000235927
White	0	0	0.0028352	0	0
White	0	0	0.00152657	0	0.000529628
White	0	0	0	0.00088882	0.00061831
White	0	0	0	0	0
White	0	0	0	0.000813953	0
White	0	0	0.000435698	0.000217849	0
White	0	0	0.000200088	0.000200088	0
White	0	0	0.00346647	0	0
White	0	0	0.00125047	0.000530504	0
White	0	0	0	0.00100966	0.00259628
White	0	0	0	0.00494285	0
White	0	0	0	0	0.00114616
White	0	0	0	0.000560915	0
White	0	0	0.00147793	0	0
White	0	0	0	0.00265933	0
White	0	0	0.00126147	0.000191131	0
White	0	0	0.000349174	0.000174587	0
White	0	0	0.000435678	7.92142e-05	0
White	0	0	0.000718649	7.98499e-05	0
White	0	0	0.00107658	0	0
White	0	0	0	0	0
White	0	0	0	0	0
White	0	0	0	0.00945958	0
White	0	0	0.029086	0.00054959	0.000845523
White	0	0	0.0227885	0.00114826	0.00229652
White	0	0	0.000701295	0.00257142	0.00621815
White	0	0	0.00266758	0.000724058	0.000914599
White	0	0	0.0034728	0	0.000909542
White	0	0	0	0.000888717	0
White	0	0	0.00138499	0	0
White	0	0	0.00162704	0.000221869	0
White	0	0	0.00021745	0	0
White	0	0	0.000478099	0	0
White	0	0	0.00153634	0.00011818	0
White	0	0	0.00119819	0	0
White	0	0	0	0.000311333	0
White	0	0	0	0	0
White	0	0	0.000351645	0	0.000117215
White	0	0	0	0.0138811	0.00505946
White	0	0	0.00061237	0	0
White	0	0	0.00207586	0	0
White	0	0	0	0	0
Black	0	0	0.00194213	0	0
Black	0	0	0.00104433	0	0
Black	0	0	0.0010578	0.000113336	0
Black	0	0	0.00194537	0	0
White	0	0	0	0.00839304	0.000900716
White	0	0	0.00152867	0.000177752	0
White	0	0	0.00018937	0.000220932	0
White	0	0	0.000336688	0.000486327	0
White	0	0	0.00425655	0	0
White	0	0	0	0.00136931	0.000886025
White	0	0	0.00274558	0.000392225	0
White	0	0	0.000719724	0.00125005	0
White	0	0	0.000131741	0.00320569	0
White	0	0	0	0	0
White	0	0	0.000736377	0	0
White	0	0	0.000718354	0	0
White	0	0	0.000563283	0	0
White	0	0	0.000280269	0	0
White	0	0	0.000465633	0	0
White	0	0	0.000161897	0.000242846	0
White	0	0	0	0	0
White	0	0	0.000157128	0.000510665	0
White	0	0	0.000386533	0.000541146	0
White	0	0	0	0	0
White	0	0	0	0.000348873	0
White	0	0	0	0	0
White	0	0	0	0	0
White	0	0	0.000131631	0	0
White	0	0	0.00019054	9.52699e-05	0
White	0	0	0.00121416	0	0
White	0	0	0.000620551	0	0
White	0	0	0.000215571	0.0012575	0
White	0	0	0.00017777	0	0
White	0	0	0.000506961	0	0
White	0	0	0.000273205	0	0
White	0	0	0	0.00932594	0
White	0	0	0	0.00892004	0.00282164
White	0	0	0	0	0.000158559
White	0	0	0.00100378	0	0
White	0	0	0	0.00105573	0
White	0	0	0.000626597	0	0
White	0	0	9.26999e-05	0	0
White	0	0	0.000547945	0	0
White	0	0	0.000888952	7.11162e-05	0
White	0	0	0	0	0
White	0	0	0	0.000179445	0
White	0	0	0.000289328	0.000206663	0
White	0	0	0.000259211	0.000592483	0
White	0	0	0.00109469	0.000193181	0
White	0	0	0.000163847	0.000122885	0
White	0	0	0.000756926	0	0
White	0	0	0.000114956	0.000153274	0
White	0	0	0	0.000789578	0
White	0	0	0	0.00107258	0
White	0	0	0.0128948	0.00418552	0
White	0	0	0.0185809	0.00254948	0
White	0	0.00383977	0	0.000449703	0
White	0	0.118769	0.000503915	7.75254e-05	0
White	0	0	0.000498132	0	0
White	0	0	0	0.0050513	0
White	0	0	0	0.00500996	0.0112724
White	0	0	0	0	0
White	0	0	0.000757853	0.00036586	0
White	0	0.000156691	0.0010655	0.000282043	0
White	0	0	0	0.00642449	0.0159667
White	0	0	0	0.00454697	0.00813449
White	0	0	0	0.000253823	0
White	0	0.000174935	0.00790707	0	0
White	0	0	0.000558067	0	0.000279033
White	0	0	0.00767347	0	0
White	0	0	0.0358476	0	0
White	0	0	0.0600426	0	0
White	0	0.000158831	0.00135006	0	0
White	0	0	0.00852921	0	0
White	0	0	0.00130204	0	0
White	0	0	0.00115313	0	0
White	0	0	0.00107485	0	0
White	0	0	0.00312045	0.000138687	0
White	0	0	0.000852446	0.000121778	0
White	0	0	0.000732908	0	0
White	0	0	0.00495548	0.00476918	0
White	0	0	0.00353826	0.00698806	0
White	0	0	0.00374382	0.00296831	0
White	0	0	0.000428046	0.00586422	0.000642068
White	0	0	0.00108488	0.00619017	0
White	0	0	0.00037128	0.0009996	0.00039984
White	0	0	0	0	0.000295825
White	0	0	0.000332949	0.00069151	0
White	0	0	0.00073655	0.0165389	0
White	0	0	0	0.00242395	0
White	0	0	0.00456608	0.0145258	0.00108444
White	0	0	0.000508998	0.00614434	0.00349027
White	0	0	0	0.00179047	0
White	0	0	0.0020357	0	0
White	0	0	0	0.00690951	0.00106067
White	0	0	0	0.000731689	0
White	0	0	0.00141326	0	0
White	0	0	0	0.000274952	0.000249956
White	0	0	0	0.000379836	0.00146508
White	0	0	0.000413487	0.000375897	0.00180431
White	0	0	0.000627484	0.000766925	0
White	0	0	0.00146311	0	0
White	0	0	0.000503369	0	0
White	0	0	0.000946202	0	0.000486618
White	0	0	0	0.00577883	0.00150099
White	0	0	0	0.00378566	0.00144402
White	0	0	0	0.00643278	0.00241799
White	0	0	0	0.007064	0.00299401
White	0	0.000262891	0	0.00458182	0.00131446
White	0	0	0	0.00147968	0.000624753
White	0	0	0.000115654	0.000491528	0
White	0	0	0	0.00493559	0.0018004
White	0	0	0.00108836	0	0.000362786
White	0	0	0.00113945	0	0
White	0	0	0.0013931	0.000136578	0
White	0	0	0	0.00892047	0.00232879
White	0	0	0	0.00211697	0.00111231
White	0	0	0	0.00420202	0.00140067
White	0	0	0	0.00903866	0.0026765
White	0	0	0	0.00960804	0.000873458
White	0	0	0.000619557	0	0
White	0	0	0.0039994	0	0
White	0	0	0	0.00827842	0.00234761
White	0	0	0.00105537	0	0.000105537
White	0	0	0.00137464	0	0
White	0	0	0	0.000204451	0
White	0	0	0	0	0
White	0	0	0.00117444	0.000172712	0
White	0	0	0.0012422	0	0
White	0	0	0.000274549	0	0
Black	0	0	0.00208603	0.000215796	0
Black	0	0	0.00580998	0	0
Black	0	0.000180946	0	0.00244278	0
Black	0	0	0.00245776	0	0
Black	0	0	0.00349741	0	0
White	0	0	0	0.00232909	0.000862627
White	0	0	0	0.000904505	0.000487041
White	0	0.000227006	0	0.00105936	0.00189172
White	0	0	0.00115329	0.000685743	0.00180787
White	0	0	0.000261986	0.000224559	0
White	0	0	0	0	0
White	0	0	0	0.00805624	0.00266008
White	0	0	0	0.00113706	0
White	0	0	0.00103436	0.00126422	0
White	0	0.000117463	0	0.000626468	0
White	0	0	0	0	0
White	0	0	0.000437283	0	0.000201823
White	0	0	0.000386038	0	0
White	0	0	0	6.38896e-05	0
White	0	0	0	0	0
White	0	0	0.000170736	0.000273177	0
White	0	0	0	0	0
White	0	0	0.000569332	0	0
White	0	0	0	0	7.11769e-05
White	0	0	0	0	0
White	0	0	0	0.00529948	0.00143527
White	0	0	0.000209067	6.96888e-05	0
White	0	0	0.000357242	0.00178621	0
White	0	0	0	0.000151154	0
White	0	0	0	0	0
White	0	0	0.000612145	0.00113247	0
White	0	0	0	0.0101109	0
White	0	0	0	0.0127054	0.00046941
White	0	0	0	0.00176236	0.000383122
White	0	0	0	0.000787516	0.00145836
White	0	0	0	0	0
White	0	0	0	0.010725	0
White	0	0	0	0.00549986	0.000552617
White	0	0	0	0.00184664	0.00023083
White	0	0	0	0.00169851	0.000566171
White	0	0	0	0.000801389	0.00103513
White	0	0	0	0.000125624	0
White	0	0.000382834	0	0.00214387	0
White	0	0	0.000176342	0.000670099	0
White	0	0	0.000444337	0	0.000484731
White	0	0.000165879	0.000663515	0.000870863	0
White	0	0	0.0099232	0.000271868	0
White	0	0	0.000584993	0.000184735	0
White	0	0	0	0.00110179	0
White	0	0	0	0.00107565	0
White	0	0	0	0.0100565	0.000973213
White	0	0	0	0	0
White	0	0	0	0.0132109	0
White	0	0.000112735	0.000112735	0	0
White	0	0.000218493	0	0.00297151	0.000786576
White	0	0	0	0.00340513	0
White	0	0	0	0.0051488	0
White	0	0	0.000270181	0.000600402	0
White	0	0	0.0011477	0	0
White	0	0	0.000787608	0	0
White	0	0	0.000669155	0	0
White	0	0	8.14797e-05	0.00818871	0.00256661
White	0	0	0	0.00106263	0
White	0	0	0.000205196	0.000574548	0
White	0	0	0.000709471	0	0
White	0	0	0.0361722	0.000308411	0
White	0	0	7.15871e-05	0.00697974	0
White	0	0	0	0.00522977	0
White	0	0	0	0.000808271	0
White	0	0.0638771	0.000360718	0.000300598	0
White	0	0	0.000297471	0.00109073	0.00252851
White	0	0	0.000496838	0.00063234	0.000406504
White	0	0	0.000985663	0	0
White	0	0	0	0.000343909	0
White	0	0	0.000706932	0	0
White	0	0	0.00122171	0	0
White	0	0	0.0162652	0	0
White	0	0	0	0	0
White	0	0	0.00433513	0	0
White	0	0	0.0124699	0	0
White	0	0	0.0157685	0	0
White	0	0	0.000891862	0.00039019	0
White	0	0	0.0026577	0	0
White	0	0	0.00117753	0	0
White	0	0	0.00132979	0.000469337	0
White	0	0	0.00141183	0	0
White	0	0	0.000547836	0	0
White	0	0	0.00324086	0.00851266	0
White	0	0	0.0019514	0.00102216	0
White	0	0	0.00095267	0	0.00095267
White	0	0	0.000847637	0	0.000635728
White	0	0	0	0.000477961	0
White	0	0	0.000162794	0.0025233	0.00183143
White	0	0	0.000611596	0.000570823	0
White	0	0	0	0.00362386	0.00148671
White	0	0	0.00106796	0	0
White	0	0	0.000788205	0	0.000602745
White	0	0	0.000586124	0	0.000879185
White	0	0	0.000753686	0.000282632	0
White	0	0	0.000677638	0.000580833	0
White	0	0	0	0	0.00045
White	0	0	0.000624155	0	0
White	0	0	0.00212949	0	0
White	0	0	0.000184052	0	0.00046013
White	0	0	0.0012791	0	0
White	0	0	0	0.000832293	0
White	0	0	0.000422476	0	0
White	0	0	0.000783085	0	0
White	0	0	0.000235195	0	0
White	0	0	0	0.00262049	0.000411057
White	0	0	0.00146452	0	0
White	0	0	0.000365731	0	0
White	0	0	0.00186256	0	0
White	0	0	0.000935145	0	0
White	0	0	0.000864641	0	0
White	0	0	0	0.00509031	0.0015873
White	0	0	0.00312812	0.000695138	0
White	0	0	0.002	0	0.000631579
White	0	0	0.00268341	0	0
White	0	0	0.000760264	0.000886974	0.00304105
White	0	0	0.00182992	0	0.000502332
White	0	0	0.00208797	0.00292316	0.000881589
White	0	0	0.000811359	0	0
White	0	0	0.000661939	0	0.000756501
White	0	0	0.000388414	0.000277439	0
White	0	0	0.000829059	0.000880875	0
White	0	0	0.00165692	0	0
White	0	0	0	0	0
White	0	0	0	0	0
White	0	0	0.000516236	0	0
Black	0	0	0.000704296	0	0.000301841
Black	0	0	0.00310388	0	0.000350438
Black	0	0	0.000883956	0	0
Black	0	0	0.00231153	0.00110323	0
White	0	0	0.00675366	0	0.00114469
White	0	0	0.00303797	0	0
White	0	0	0.00126674	0.00117626	0
White	0	0	0.00042525	0	0
White	0	0	0	0.00145505	0
White	0	0	0.000778567	0.00178612	0
White	0	0	0.00218035	0.00081763	0
White	0	0	0.000510074	0.000510074	0
White	0	0	0	0	0
White	0	0	0.000150527	0.000250878	0
White	0	0	0.00232298	0	0
White	0	0	0	0	0
White	0	0	0	0	0
White	0	0	0	0	0
White	0	0	0.00133455	0	0
White	0	0	0.000276304	0	0
White	0	0	0.000284139	0.000113656	0
White	0	0	0	0.00124304	0
White	0	0	0.000424468	0	0
White	0	0	0	0	0
White	0	0	0	0	0
White	0	0	0	0	0
White	0	0	0	0	0
White	0	0	0	0	0
White	0	0	0	0.000934842	0
White	0	0	0	0.00182876	0
White	0	0	0.000303552	0.000505919	0
White	0	0	0	0.00205624	0
White	0	0	0.000152253	0.000304507	0
White	0	0	0	0.00102308	0
White	0	0	0	0.000681862	0
White	0	0	0	0.00318487	0.00236452
White	0	0	0.000538068	0.000538068	0
White	0	0	0	0.0121963	0
White	0	0	0	0.00159167	0
White	0	0	0	0.0471859	0.0109532
White	0	0	0.000421514	0.000758725	0
White	0	0	0.000567399	0	0.00081057
White	0	0	0.00083317	0.00058812	0
White	0	0	0	0.000584039	0
White	0	0	0.00111493	0.000981135	0
White	0	0	0.0131942	0	0
White	0	0	0	0.00057659	0
White	0	0	0	0.000150693	0
White	0	0	0.00982633	0.000380865	0
White	0	0	0.00186164	0.000352201	0
White	0	0	0.000675919	0.00103641	0
White	0	0	0	0.000805023	0
White	0	0	0.000689236	0	0
White	0	0	0.000526618	0	0.000191498
White	0	0	0	0.00375326	0
White	0	0	0	0	0
White	0	0	0	0.000127741	0
White	0	0	0.000341513	0	0
White	0	0	0.000397535	0	0
White	0	0	0.000672495	0.000134499	0
White	0	0	0	0.001895	0
White	0	0	0	0.00398688	0
White	0	0	0	0.00521012	0
White	0	0	0	0.000724288	0
White	0	0	0	0.00113569	0
White	0	0	0	0.000194043	0
White	0	0	0	0	0
White	0	0	0	0	0
White	0	0	0	0.00952728	0
White	0	0	0.000397614	0	0
White	0	0	0.000175631	0	0
White	0	0	0.0278592	0	0
White	0	0	0.000165975	0.0013278	0
White	0	0	0.00173872	0.00300752	0
White	0	0.0241422	0.00480608	0	0
White	0	0.0132754	0.000330703	0	0
White	0	0.0294364	0	0.000528797	0
White	0	0.0119871	0.000544868	0.000377216	0
White	0	0.067102	0.000200904	0	0
White	0	0	0	0.00266507	0.000788259
White	0	0	0.000667223	0.00087573	0
White	0	0	0	0.000510169	0
White	0	0	0.000490327	0.000757778	0
White	0	0	0	0.000738262	0.00039374
Black	0	0.100209	0.000181703	0.00104479	0
Black	0	0.0329274	0.000236463	0.00124143	0
White	0	0	0	0.000493137	0
White	0	0	0	0.0044657	0
White	0	0	0	0.00447631	0.000704605
White	0	0	0.0226791	0.00148368	0.000339127
White	0	0	0.0310034	0.00348079	0.00137613
White	0	0	0.0064122	8.25605e-05	0
White	0	0	0	0	0
White	0	0	0.00335709	0	0
White	0	0	0.000443173	0	0
White	0	0	0.000231578	0.000324209	0
Black	0	0.0484096	0	0.000278536	0
White	0	0	0	0.00123317	0
White	0	0	0	0.000545078	0
Black	0	0.0925231	0	0.00077789	0
Black	0	0	0.00020823	0.00158776	0
Black	0	0	0	0.00420028	0
White	0	0	0	0	0
White	0	0	0	0.0117692	0
White	0	0	0.000570451	0	0
Black	0	0.0316753	0.000291363	0	0
White	0	0	0	0.000567008	0.000850512
White	0	0	0	0.0051612	0.00155543
White	0	0	8.46597e-05	0.00516424	0.0015662
White	0	0	0	0.00267181	0.00189253
White	0	0	0.00121044	0	0
White	0	0	0.00147873	0	0
White	0	0	0.00178699	0	0
White	0	0	0.000200053	0	0
White	0	0	0	0.00395486	0
White	0	0	0	0.00478554	0
White	0	0	0.000381631	0	0
White	0	0	0.00128552	0	0.000137735
White	0	0.0175028	0.0087982	0.000561587	0
Black	0	0	0	0.00170195	0.000953094
White	0	0	0.0808106	0.000698834	0.000285887
White	0	0.0662992	0.000344493	0.000313175	0
White	0	0	0	0	0
White	0	0	0	0	0
White	0	0	0	0	0
White	0	0	0	0.000271253	0
White	0	0	0.000165586	0	0
White	0	0	0.00225104	0	0
White	0	0	0.00109896	0	0
White	0	0	0	0.000191449	0
White	0	0	0	0	0
White	0	0	0	0	0
White	0	0	0.00331816	0	0
White	0	0	0.000611678	0.00522279	0.00164683
White	0	0	0.0342603	0.00206579	0.00301923
White	0	0	0.0109859	0.000195182	0
White	0	0	0.000906567	0	0.000453283
White	0	0	0	0.00100622	0
White	0	0	0	0	0
White	0	0	0	0.0015817	0.000547512
White	0	0	0	0.00135558	0
White	0	0	0.000765339	0.000382669	0
White	0	0.00141529	0.000141529	0.00122659	0
White	0	0	0.000627528	0.000209176	0
White	0	0	0.000504541	0	0
White	0	0	0.00160445	0	0
White	0	0	0.000207803	0	0
Black	0	0.00110503	0	0.000315723	0
White	0	0	0	0.000776539	0.00173579
Black	0	0.00687437	0.00261307	0	0
Black	0	0.00153271	0.00389308	9.19625e-05	0
White	0	0	0.000688773	6.55974e-05	0
White	0	0	0	0.000127226	0
White	0	0	0	0	0
White	0	0	0.00390276	0	0.000396891
White	0	0	0.00105604	0	0
White	0	0.00915541	0.00219595	6.75676e-05	0
White	0	0	0	0.00358178	0
White	0	0	0	0.00461729	0
Black	0	0.0775782	0	0.00166268	0.000283872
Black	0	0.0246593	0	0.00220665	0
White	0	0	0.00148298	0.00019513	0
White	0	0.137624	0.00409908	0.000218036	0
White	0	0.0854589	0.0103293	0	0
Black	0	0	0	0.0118299	0
White	0	0	0.00020226	0	0
White	0	0	0.000384831	0.000104954	0
White	0	0	0.00195209	0	0
White	0	0	0.00179591	0	0
White	0	0	0.00270334	0.00521698	0
White	0	0	0	0	0.000243167
White	0	0	0	0	0
White	0	0	0.000760803	0.000182593	0
White	0	0	0.00192	0	0
White	0	0	0.0089238	0	0.000480923
White	0	0.0362212	0	0.00113819	0.000267809
White	0	0	0	0.00246468	0
White	0	0	0.00235904	0	0
White	0	0	0	0.000619601	0
White	0	0	0	0.00240693	0
White	0	0	0	0	0
White	0	0	0	0.0012392	0
White	0	0	0	0.000844343	0
White	0	0	0.00128906	0	0
White	0	0	0.00274333	0.000219467	0
White	0	0.0218163	0.00134254	9.58957e-05	0
White	0	0	0.00203018	0	0
White	0	0	0.00211765	0	0
White	0	0.041623	0.00573797	0.00118402	0
White	0	0	0.00165266	0.000256447	0
White	0	0	0.124886	0.00191046	0.00137055
White	0	0.0118937	0	0.00158219	0
White	0	0	0	0.000739463	0
White	0	0	0	0.0172359	0
White	0	0	0.000146108	0	0
White	0	0	0.00093367	0.000778059	0.00112819
White	0	0.122138	0	0.00193506	0
White	0	0.188646	0	0.00218088	0
Black	0	0.0809806	0	0.00917561	0
White	0	0	0	0.000228484	0
White	0	0	0	0.00869906	0
White	0	0	0.0017035	0.00149057	0
White	0	0	0.0023645	0	0
White	0	0.0837874	0	0.00041917	0
White	0	0.113473	0	0.00139589	0
White	0	0	0.00116409	0.000172458	0
White	0	0	0.000311182	0.000380333	0
White	0	0	0.00104999	0	0
White	0	0	0.00104047	0	0
White	0	0	0.000544292	0.000408219	0
White	0	0	0.000511129	0.00120812	0
Black	0	0.0335977	0	0.0018394	0
White	0	0	0.00172574	0.000103545	0
White	0	0	0.00112071	0.000253064	0
White	0	0	0.000595073	0.000238029	0
White	0	0	0.00180197	0	0
White	0	0.133924	0.00192945	0.000395785	0
White	0	0.102236	0.00645701	0.000179361	0
White	0	0	0.00126591	0.00160805	0.000376351
White	0	0.0850821	0.000438116	0	0
White	0	0	0.000198878	0.00027843	0
White	0	0	0.00303151	0.00163542	0
White	0	0	0.00227836	0.000679511	0
White	0	0	0.000234852	0	0
White	0	0	0.00103964	0	0
White	0	0	0	0.000230026	0
White	0	0	0	0	0
White	0	0	0.0404138	0.000630307	0.00152015
Black	0	0.0233319	0.000561089	0.000327302	0
Black	0	0.0830383	0.000120695	0	0
White	0	0	0.000757504	0	0
White	0	0	0.00150844	0	0
White	0	0.0419689	0.00220099	0.00020009	0
White	0	0.0181599	0.00696769	0	0
White	0	0	0.000712033	0.000661174	0
White	0	0	0.0010256	0	0
White	0	9.78713e-05	0.000146807	0	0
White	0	0	0.000115035	0	0
White	0	0	0	0.0116707	0.00217854
White	0	0	0.00136134	0.000739012	0
White	0	0	0.000210385	0.001094	0
White	0	0	0.000478115	0	0
White	0	0	0.000840771	0	0
White	0	0	0.00157332	0.00163625	0
White	0	0	0	0.00301974	0
White	0	0	0	0	0
White	0	0	0	0	0
Black	0	0.140453	0	0.00168505	0
White	0	0	0	0.00400628	0
White	0	0	0	0	0
White	0	0	0	0	0.000358995
White	0	0	0	0.013477	0.00308452
White	0	0	0	0.0213571	0.0227151
White	0	0	0	0.00905718	0
White	0	0	0	0.000629513	0
Black	0	0	0	0.000112562	0
Black	0	0	0	0	0
White	0	0.046279	0	0.00137055	0
White	0	0.107519	0	0.000619348	0
White	0	0	0.000479945	0	0
White	0	0.0931237	0.000205753	0.00197523	0
White	0	0.108527	0.000120318	0.000320847	0
White	0	0	0.000222725	0	0
White	0	0	0.00105932	0	0
White	0	0	0	0	0.00012955
White	0	0	0	0	0
White	0	0	0.00224421	0	0
White	0	0	0.00550492	0	0
White	0	0	0.00473377	0.00289898	0
White	0	0	0.0035652	0.00250322	0.00064477
White	0	0	0	0.00094078	0.000990295
White	0	0	0.000274336	0	0
White	0	0	0.00107636	0.000597979	0
White	0	0	0.0116488	0.00212123	0
White	0	0	0.000908873	0	0
White	0	0	0	0	0
White	0	0	0	0	0
White	0	0	0.000596221	0	0.000229316
White	0	0	0.00172895	0	0
White	0	0	0	0	0.000165033
White	0	0	0	0	7.11845e-05
White	0	0	0	0	0
White	0	0	0.000154951	0	0
White	0	0	0.00394785	0.00441536	0.00124669
White	0	0	0	0	0.000371532
White	0	0	0.00026437	0	0
Black	0	0.0991424	0.000129938	0.000259875	0
Black	0	0.00386783	0.00276955	0.00687613	0
Black	0	0.114564	0	0.000798913	0
White	0	0.108671	0	0.00455756	0.000591891
White	0	0	0	0.0106662	0.00364474
Black	0	0	0	0	0.000554871
White	0	0	0.000789188	0	0
Black	0	0.11287	0.000761279	0.0117798	0
Black	0	0.0706424	0.000228493	0.000114247	0
White	0	0	0.00709775	0.00219195	0.000521893
White	0	0	0.00270746	0.000721989	0.000360995
White	0	0	0	0.00403551	0
White	0	0	0	0.00362712	0
White	0	0	0.000243113	0.000149608	0
Black	0	0.0343579	0.00108044	0.00875155	0
Black	0	0.166595	0.000215889	0.00726828	0
White	0	0	0	0.00272632	0
White	0	0	0	0.00648958	0
White	0	0	0	0.0217578	0.0045552
Black	0	0	0	0.0069627	0
White	0	0	0.000369777	0	0
White	0	0	0.000155557	0	0
White	0	0	0.000283447	0.00141723	0
White	0	0	0.00103711	0	0
White	0	0	0.00096432	0	0
White	0	0	0.00123536	0	0
White	0	0	0.000886761	0	0
White	0	0	0	0	0
Black	0	0.00136843	0.0020124	0.000241488	0
Black	0	0.00433956	0.00169449	0	0
White	0	0	0.0021355	0	0
White	0	0	0.000429277	0.000160979	0
White	0	0.049316	0.000344867	0	0
Black	0	0.0113432	0.00354787	0.00064961	0
Black	0	0.029001	0.00111542	0.000242483	0
White	0	0	0	0.000234302	0
White	0	0	0.00216192	0	0
White	0	0	0.000538987	0	0
White	0	0.0166592	0.00163617	0.00049581	0
White	0	0	0	0	0
White	0	0	0	0	0
White	0	0	0.0128438	0	0
White	0	0	0.00128918	0.000810343	0
White	0	0	0.0130815	0.000200227	0
White	0	0	0	0	0
White	0	0	0	0	0
White	0	0	0.000129877	0	0
White	0	0	0	0	0
White	0	0	0.00484101	0.000152874	0
White	0	0	0.00265135	0	0
White	0	0.0431535	0.000277961	0.000104235	0
White	0	0.0849913	0.000874508	0	0
White	0	0	0.00210251	0	0
White	0	0	0.00162212	0	0
White	0	0	0.00238742	0.00300486	0.00107022
White	0	6.52082e-05	0.000423853	0.000228229	0
White	0	0	0.00253926	0.00310355	0.000846422
White	0	0	0.000798911	0	0
White	0	0	0.000480769	0.000686813	0.00178571
White	0	0.0648868	0.00303289	0	0
Black	0	0.0122902	0.000387702	0.000504013	0
White	0	0	0.00079691	0.00251333	0
White	0	0	0.000189588	0.000720434	0
White	0	0	0.000692833	0.000796758	0
White	0	0	0.000408831	0.00226715	0.00118933
White	0	0.000194235	0.000621552	0.00353508	0.00404009
White	0	0	0.00194453	0	0
White	0	0.0224374	0	0.00100681	0
White	0	0.0793989	0.00234143	0.00031452	0
White	0	0	0.000237594	6.78841e-05	0
White	0	0	0	0.00634325	0
Black	0	0.00270103	0.000731529	0.000562715	0
Black	0	0.128316	0	0.000419059	0
Black	0	0.0578885	0	0.000512742	0
White	0	0	0.0015328	0	0
White	0	0	0.000267308	0.00490065	0
White	0	0	0.00877963	0.007532	0
White	0	0	0	0.000550661	0.000445773
White	0	0.145836	0	0.000973168	0
Black	0	0.0107809	0.0001665	0.000291375	0
White	0	0	0	0	0
White	0	0	0	0	0
Black	0	0.00345045	0.00353461	0	0
Black	0	0	0.000663548	0	0
White	0	0.126709	0.00098436	0	0
White	0	0	0.000999762	0.00623661	0.000380862
White	0	0	0	0	0
White	0	0	0	0.000302145	0
White	0	0	0	0.000442549	0
White	0	0	0	0	0
White	0	0	0	0	0
White	0	0	0	0.00028693	0
Black	0	0.00757304	0	0.00635274	0
Black	0	0.0548583	0	0	0
White	0	0	0.0975932	0.00243839	0.00261052
White	0	0	9.91965e-05	0.00252951	0.000495983
Black	0	0.0891117	0	0.00148519	0
Black	0	0.0959689	0.00108337	0	0
Black	0	0.0448845	0.00114955	0.000209008	0
White	0	0	0.0069681	0.0029808	0.00112264
White	0	0	0.00136527	0.000312061	0
White	0	0	0.00299876	0	0
White	0	0	0.000227572	0	0
White	0	0	0	0	0
White	0	0	0	0	0
White	0	0	0.00068235	0.000292436	0
White	0	0.039734	0.00412891	0	0
Black	0	0	0.00237812	0	0
Black	0	0	0.00290572	0	0
White	0	0	0.000303444	0	0
White	0	0	0	0.00333988	0
White	0	0	0.000199704	0.00091864	0
White	0	0	0.00108794	0.00022509	0
White	0	0	0.0120624	0	0
White	0	0	0.000646078	0	0
White	0	0	0.00156399	0.000648484	0
White	0	0	0.000147759	0.00118207	0
White	0	0	0.000298092	0.000695548	0
White	0	0	0	0	0
White	0	0	0	0	0.000167495
Black	0	0.000962927	0	0.004935	0
White	0	0	0.00086588	0	0
White	0	0	0.000509606	0	0.000203842
White	0	0	0.00170312	0.000200367	0
White	0	0	0.000323341	0	0
White	0	0.0112187	0.00027142	0	0
White	0	0.0232437	0.0006226	0	0
White	0	0	0.000947942	0	0
Black	0	0.0163135	0.000917033	0	0
White	0	0	0	0.0247542	0
White	0	0	0.000975821	0	0
White	0	0	0.00141739	0	0
White	0	0	0	0	0
White	0	0	0	0.000903614	0
White	0	0	0	0.000177708	0
White	0	0.00286034	0.000455996	0	0
White	0	0.0071472	0.00116586	0	0
White	0	0	0	0.000182374	0
White	0	0	0	0.00131301	0.000890973
White	0	0	0	0.00640763	0
White	0	0	0.000745749	0.00044745	0
White	0	0	0.000636537	0.000159134	0
White	0	0	0.000524659	0	0
White	0	0	0.0013463	0	0
White	0	0	0.00136016	0	0
White	0	0	0	0	0
White	0	0	0.0262121	0	0
White	0	0	0	0.00017954	0
White	0	0	0.000473934	0.000729129	0
White	0	0	0	0.000664397	0
White	0	0	0.000362089	0	0
White	0	0	0.000361428	0	0
White	0	0.0677564	0.000215556	0.00122148	0
White	0	0	0	0	0
White	0	0	0.000886375	0	0
White	0	0.148422	0.00707557	0	0
White	0	0	0.00126868	0.000281928	0
White	0	0	0.000550314	0	0
Black	0	0.105513	0	0.00312488	0
Black	0	0.108808	0	0.00112049	0
White	0	0	0.00381295	0	0
White	0	0	0	0	0
White	0	0	0.00109878	0.001705	0.000416777
Black	0	0.00106114	0	0.0171299	0
White	0	0	0	0.00700019	0
Black	0	0.125533	0	0.00225658	0
White	0	0	0.000581949	0.000555497	0
White	0	0	0	0.0102427	0
White	0	0	0.000299787	0.00668525	0
White	0	0	0.000473015	0	0
White	0	0	0.000953684	0	0
Black	0	0.148735	0	0.000921736	0
White	0	0	0.000966793	0.00100883	0
White	0	0	0.00039718	0.00126601	0
White	0	0	0.00381233	0	0
White	0	0	0.000944245	0.00256295	0.000764388
White	0	0	0.0048602	0	0
White	0	0.0438875	0.000373511	0	0
White	0	0	0	0	0.000319591
White	0	0	0	0	0
Black	0	0.0588704	0.000797085	0.000512412	0
Black	0	0.0706667	0	0	0
White	0	0.00369836	0.000184918	0	0
White	0	0.000389091	0	0	0
White	0	0	0.000490757	0	0
White	0	0	0	0.000135259	0
White	0	0	0.000582052	0.000753244	0
White	0	0	0	0.000780223	0
White	0	0	0	0.00424537	0
White	0	0	0.000112558	0	0
White	0	0	0.000144807	0	0.00021721
White	0	0	0.00145145	0	0
White	0	0	0	0	0
White	0	0	0	0.00011257	0
White	0	0	0	0.000983326	0
White	0	0	0.00515052	0.000758604	0
White	0	0.00159688	0.000975869	0	0
White	0	0	0.00201572	0	0.000151179
White	0	0.132602	0.00363918	0	0
White	0	0	0	0.00104738	0
White	0	0	0	0.00112964	0.000484131
White	0	0.0305361	0.0019085	0.00275049	0
White	0	0.0778333	0.00117311	0.00306029	0
White	0	0	0	0.000810088	0.000513056
White	0	0	0.000391696	0	0.000130565
White	0	0	0.000763442	0	0
White	0	0	0.000540424	0	0
Black	0	0.013292	0	0.0216253	0
White	0	0	0.00894816	0	0.00040411
Black	0	0	0.000396197	0.00183241	0
Black	0	0	0	0.00264978	0
White	0	0	0	0.000212442	0
Black	0	0	0	0.00186273	0
White	0	0	0.00111754	0.00127719	0
White	0	0	0.00379875	0.000610987	0
White	0	0	0.000803935	0.000614773	0
White	0	0	0.00210398	0	0
White	0	0	0	0	0
White	0	0	0	0	0
Black	0	0.00769334	0.00035783	0	0
Black	0	0.023902	0.00124096	0.00021582	0
White	0	0	5.45405e-05	0.0068721	0
Black	0	0.0129844	0	0.00167377	0
Black	0	0.0506695	0	0.000285663	0
Black	0	0	0	0.00304154	0
Black	0	0.0217493	0.00118709	0	0
White	0	0	0	0.000482482	0
Black	0	0.0289552	0	0.00191045	0.000716418
Black	0	0.130697	0	0.00543092	0
White	0	0	0.000422784	0	0
White	0	0	0.00132442	0.000361206	0
White	0	0	0	0.000647788	0
White	0	0	0	0.00269939	0
White	0	0	0	7.93242e-05	0
White	0	0	0	0.000124172	0
White	0	0	0	0.00182422	0
White	0	0.00012089	0	0.00423114	0
White	0	0.00202261	0	0	0
White	0	0	0	0	0
White	0	0.00857769	0.000186471	0	0
White	0	0.0227685	0.000388836	0	0
White	0	0	0	0.00944535	0
White	0	0	0.00637022	0	0
White	0	0	0.00274459	0	0
White	0	0	0.00468803	0.00694681	0.00247187
White	0	0	0.00205751	0	0
White	0	0	0	0	0
White	0	0	0	0.00193858	0.000255076
White	0	0	0.00103302	0	0
White	0	0	0.00253208	0	0
White	0	0	0.00868593	0	0
White	0	0	0.00021251	0	0.000318765
White	0	0	0	0.000592498	0
White	0	0	0	0.00728714	0.00377141
White	0	0	0.000831075	0	0
White	0	0	0.000715381	0	0.000681315
White	0	0	0.00188228	7.84283e-05	0
White	0	0	0.00150348	0.000146681	0
White	0	0	0	0	0
White	0	0	0.0016841	0	0.000204134
Black	0	0	0	0.0081106	0
Black	0	0	0	0.00814959	0
White	0	0	0	0	0
White	0	0	0	0.000135281	0
White	0	0	0	0.000265957	0
White	0	0	0	0	0
White	0	0	0.000753734	0	0
White	0	0	0.000644823	0	0
White	0	0	0.000975705	0	0
White	0	0.00256297	0	0	0
White	0	0	0	0	0.000393926
White	0	0	0.00320804	0.00411779	0.00167584
White	0	0.0193885	0	0	0
White	0	0	0.000358256	0	0.00111059
White	0	0	0	0	0
White	0	0	0.00561657	0	0
White	0	0	0.000958702	0.00173304	0
White	0	0	0	0.00352075	0
White	0	0	0	0.000366855	0.000320998
White	0	0	0	0.00606842	0
Black	0	0	0	0.00216462	0
White	0	0	0	0.00649998	0
White	0	0	0.000681832	0	0
White	0	0	0	0.000369016	0
White	0	0	0.00049409	0	0
White	0	0	0	0.000939328	0
White	0	0	0.00017113	0	0
White	0	0	0.000841786	0	0.000715518
White	0	0	0.0038477	0.00116232	0
White	0	0	0	0.00043341	0.00148598
White	0	0	0.000449362	0.000337022	0
White	0	0	0.0020442	0.000607735	0
White	0	0	0.00195411	0.000144749	0
White	0	0	0.000590667	0	0
White	0	0	0	0.00485321	0
White	0	0	0	0.0027587	0
White	0	0	0.000439883	0.000879765	0
White	0	0	0.00103183	0.00030955	0
White	0	0	0.00772988	0.0197278	0.00758761
White	0	0	0.00561587	0.00336952	0.000561587
White	0	0.0001523	0.000304599	0	0
White	0	0.000726216	0.000823045	0	0
White	0	0	0.000845887	0	0.000322243
White	0	0	0.000463453	0	0
White	0	0	0.000631642	0	0.000297243
White	0	0	0	0	0
White	0	0	0.000952891	0	0.000297779
White	0	0	0.00139894	0	0
White	0	0	0.00145597	0	0
White	0	0	0.000262005	0	0.000149717
White	0	0	0	0	0
White	0	0	0.000128432	0	0
White	0	0	0	0.00428627	0
White	0	0	0	0	0.000277338
White	0	0	0	0	0
White	0	0	0	0.00104232	0
White	0	0	0	0	0
White	0	0	0	0.00168441	0
White	0	0	0.000248849	0	0
White	0	0	0	0.00842733	0.00317646
White	0	0.000970629	0.00161772	0	0
White	0	0.0049378	0.000474789	0	0
White	0	0.0106008	0.000338685	0	0
White	0	0.00348718	0.00034188	0	0
White	0	0	0.00164908	0	0
White	0	0	0.00126858	0	0
White	0	0	0.00147671	0	0
White	0	0	0	0.000526795	0
White	0	0	0	0.00319657	0
White	0	0	0.000980921	0	0
White	0	0	0	0.00651698	0
Black	0	0	0	0.00166767	0.000390306
White	0	0	0.000883636	0.000331364	0
White	0	0	0.000666519	0.00122195	0
White	0	0.0814873	0.000678119	0	0
White	0	0	0	0.000274038	0
White	0	0	0	0.000103192	0
White	0	0	0.00032448	0	0
White	0	0	0	0	0
White	0	0	0.000452412	0.000339309	0
White	0	0	0	0.00659351	0.00133714
White	0	0	0	0.0030908	0
White	0	0	0.000958576	0	0
White	0	0	0.000348363	0	0
White	0	0	0.000231332	0	0
White	0	0	0.000745305	0	0
White	0	0.00390469	0.000350421	0	0
White	0	0	0	0	0
White	0	0	0.000338424	0	0
White	0	0.0309035	0.000286734	0	0
White	0	0	0	0	0.00023139
White	0	0	0.0580676	0.00786555	0
White	0	0	0.00175439	0	0
White	0	0	0	0.00134228	0
White	0	0	0.00114616	0.000946828	0
White	0	0	0	0.00103829	0
White	0	0.00771763	0.00431756	0.00118733	0
White	0	0.0314926	0.000445349	0.000381728	0
White	0	0	0	0.0218739	0.00808081
White	0	0	0	0.00109043	0
White	0	0	0	0	0
White	0	0	0.000471387	0	0
Black	0	0.0108205	0.000389226	0.000544917	0
Black	0	0.071088	0	0.000197029	0
White	0	0	0	0.00122167	0
White	0	0	0	0.000246285	0
White	0	0	0	0.00685074	0.000415196
White	0	0.00177909	0	0	0
White	0	0	0.000515685	0	0
Black	0	0	0	0.00767015	0.000502412
Black	0	0	0	0.00989767	0
White	0	0	0.00220032	0.000557828	0
White	0	0	0.000568564	0.00108544	0
White	0	0	0.00242035	0.000395159	0
White	0	0	0.000432921	0	0
White	0	0	0.000740375	0	0
White	0	0	0.00124218	9.20132e-05	0
White	0	0	0.000216364	0.000108182	0
White	0	0	0	0	0
White	0	0	0.000231	0	0
White	0	0	0.000839102	0	0
White	0	0.000548827	0.000109765	0	0
White	0	0	0.000844916	0	0
White	0	0	0.00188307	0	0
White	0	0	0.000330813	0.0125236	0.00373346
Black	0	0.00412452	0.000347328	0.000477576	0
Black	0	0.0249747	0	0.000547507	0
Black	0	0.00971055	0.00022409	0.000261438	0
White	0	0.0239494	0.000285598	0	0
White	0	0	0.000558102	0	0
White	0	0	0.00122124	0	0
White	0	0.00674742	0.0043055	0	0
White	0	0.00666624	0.00420685	0	0
White	0	0	0.000365612	0.00746892	0.00188029
White	0	0	0	0.00546483	0.00158861
White	0	0	0	0.000888691	0
White	0	0	0	0.00020744	0
White	0	0	0	0	0
Black	0	0.150751	0	0.00583431	0
White	0	0	0	0	0
White	0	0	0.00150038	0	0
White	0	0	0.00303164	0	0
Black	0	0.060972	0	0.000445412	0
White	0	0	0.000556695	0	5.85995e-05
White	0	0	0.00227936	0	0
Black	0	0	0.00225347	0.00459041	0
Black	0	0	0	0.00287246	0.000727691
White	0	0.0200009	0.000440548	0.000660822	0
White	0	0	0.000258318	0.00232486	0.000981608
White	0	0	0.000274826	0	0
White	0	0	0	0.00132385	0
White	0	0	0	0.00142566	0
White	0	0.00330297	0.00128642	0	0
White	0	0.0046729	0	0.000163388	0.000359454
White	0	0	0.000844704	9.74659e-05	0
White	0	0	0.0213122	0.000632299	0
White	0	0	0.00417862	0.00131024	0
Black	0	0.116957	0.000140292	0.000140292	0
Black	0	0.0111558	0.00174613	0	0
White	0	0	0	0.0154137	0
White	0	0	0	0.0120144	0
White	0	0	0.00153586	0	0
White	0	0	0.000221043	0.000347354	0
White	0	0	0	0	0
White	0	0	0	0.00243986	0
White	0	0	0	0	0
White	0	0	0.00311163	0.00030252	0
White	0	0.0874427	0.000204784	0	0
White	0	0	0	0.000305914	0.000543848
White	0	0	0	0.000786164	0
White	0	0	0	0.000301427	0
White	0	0	0	0.000490477	0
White	0	0	0.00064704	0.000287573	0.000287573
White	0	0	0.00217224	0	0.000769335
White	0	0.000893807	0.000510747	0	0
White	0	0.0123089	0.000430632	0	0
White	0	0	0.000629459	0.00164858	0.00020982
White	0	0	0.0017484	0	0
White	0	0	0.000759642	0	0
White	0	0	0.00234066	0	0
White	0	0	0	0.0207536	0.00431928
White	0	0	0	0.00502585	0.00169139
White	0	0	0.00289196	0.000812348	0
White	0	0	0.00451761	0.00061885	0
White	0	0	0.00123706	0.000320718	0
White	0	0	0.000294638	0.00165734	0
White	0	0	0	0.000421822	0
White	0	0	0.00119539	0	0
White	0	0	0.000348786	0.00133173	0
White	0	0	0.000222462	0	0
White	0	0	0.000506512	0	0
White	0	0	0	0.000142987	0
White	0	0	0	0.00336264	0.000972329
White	0	0	0.000217912	0	0
White	0	0	0.00110092	0.000104849	0
White	0	0	0	0	0
White	0	0	0	0.00182625	0
White	0	0	0	0.00211898	0.000627845
White	0	0	0.000476054	0.00318956	0.000333238
White	0	0	0.000491137	0.00370585	0.00187525
Black	0	0	0	0.0133861	0.000850497
Black	0	0	0	0.00856987	0.00130675
White	0	0	0.00062326	0.00124652	0.00448747
White	0	0	0.000811569	0.00284049	0.00416851
White	0	0	0.000140499	0	0
White	0	0	0.00036445	0	0
White	0	0	0.000833201	0	0
White	0	0	0.00100641	0.000900471	0
White	0	0	0.00188911	0.00355782	0
White	0	0	0.000181574	0	0
White	0	0	0.000755679	0	0
White	0	0	0.00150195	0	0
White	0	0	0.000820382	0.00227884	0
White	0	0	0.00018677	0.00217899	0
White	0	0	0.00142236	0	0
White	0	0	0	0.00272006	0
White	0	0	0.000111586	0	0
White	0	0	0	0.000117832	0
White	0	0	0	0.00274168	0.00241268
White	0	0.0709827	0	0.000123609	0
White	0	0.0605181	0	0.000114618	0
White	0	0	0.00114593	0	0
White	0	0	0	0	0
White	0	0	0.00023679	0.00118395	0.000575063
Black	0	0	0	0.0087883	0
White	0	0	0.00176124	0.000214786	0
White	0	0	0.00110088	0	0
White	0	0	0.00121001	0	0
White	0	0	0	0.000855578	0
White	0	0	0.000268284	0	0
White	0	0	0.00110132	0.00429515	0.00192731
White	0	0	0	0	0
White	0	0	0.0169884	0	0
White	0	0	0.000806208	0	0
White	0	0	0.000273823	0	0
White	0	0	0.00820996	0	0
White	0	0	0	0.000933223	0.00352551
White	0	0	0	0.000253058	0
White	0	0	0	0	0
White	0	0	0	0	0
White	0	0	0.00096261	0.0027865	0.00602898
White	0	0	0.000731434	0.00197918	0.00172102
White	0	0	0	0	0
White	0	0	0.000871966	0	0
White	0	0	0.000470214	0.00423192	0
White	0	0	0	0.0154149	0.00427815
White	0	0	0.00127855	0.00285544	0
Black	0	0	0	0.00832976	0
White	0	0	0.000642762	0.000367293	0
White	0	0	0	0	0
Black	0	0	0.000488069	0.00027115	0
White	0	0	0	0	0
White	0	0	0	0	0
White	0	0	0.000438006	0.000156431	0
White	0	0	0.000238429	0	0
White	0	0	0.00118734	0.00474934	0.00175901
White	0	0	0	0.00208875	0.000980434
White	0	0	0	0	0
White	0	0	0.000325756	0.000180976	0
White	0	0	0	0.00204953	0
White	0	0	0	0.00176176	0.00278472
White	0	0	0	0.000887075	0.00150803
White	0	0	0.00140751	0.00444477	0.00185199
White	0	0	0	0.00726989	0
White	0	0	0	0.00152047	0.00137567
Black	0	0	0	0.00915605	0
Black	0	0.0183039	0.000229516	0.000172137	0
White	0	0	0	0.000719495	0
White	0	0	0	0	0
White	0	0	0	0	0
White	0	0	0	0	0
White	0	0	0.0952227	0.000107475	0
White	0	0	0.00349049	0	0
White	0	0.0120641	0	0.00159789	0
White	0	0.00124967	0	0	0.000263089
White	0	0	0	0.00446529	0
White	0	0.00084188	0	0	0
White	0	8.48584e-05	0	0	0
White	0	0	0	0	0.000744339
White	0	0	0.00120913	0	0
Black	0	0.0592784	0	0.000569723	0
Black	0	0.0864677	0	0.00110545	0
White	0	0	0.000990877	0	0
White	0	0	0	0.00134436	0
White	0	0	0	0.00209525	0.00192064
White	0	0	0	0.00156572	0.00247219
Black	0	0.0229197	0	0.000268853	0
White	0	0.00125847	0	0	0
White	0	0.00553031	0	0	0
White	0	0	0	0	0
White	0	0	0	0	0
White	0	0	0	0.00328446	0
White	0	0	0	0.00384631	0
White	0	0	0	0	0
White	0	0	0	0	0
White	0	0	0	0	0
White	0	0	0	0.00191493	0.00156676
White	0	0	0	0.00426513	0.00253602
White	0	0	0.0014626	0.00652946	0.0014626
White	0	0	0.0786346	0.000968804	0.00116257
White	0	0	0	0.00430272	0
White	0	0.00510369	0.000526572	0	0
White	0	0.00870775	0.000897706	0	0
White	0	0.00292807	0.000655537	0	0
White	0	0.0198745	0.000261506	0	0
White	0	0.00544351	0.00160628	0	0
White	0	0.102954	0	0	0
White	0	0	0	0	0
Black	0	0	0.00576661	0	0
Black	0	0	0.00123377	0	0
White	0	0	0	0.00322623	0.00919256
White	0	0	0.000181297	0	0
White	0	0	0.0017189	0.000759514	0
White	0	0	0	0	0
White	0	0	0	0	0
White	0	0	0	0.000866645	0
Black	0	0.0153449	0.000224559	7.48531e-05	0
Black	0	0	0	0.00250676	0.00117504
Black	0	0	0	0.000318965	0
White	0	0	0	0	0
White	0	0	0	0.000151619	0
White	0	0	0	0.000640263	0
White	0	0	0.000414272	0	0
White	0	0.000170891	0.00074053	0	0
White	0	0.0486952	0.000678497	0	0
Black	0	0.000985282	0	0.00468009	0
Black	0	0	0.000591872	0.00309089	0.00322241
Black	0	0.0342055	0	9.74516e-05	0
Black	0	0.0014788	0.000477031	0	0
White	0	0	0	0.0122661	0.00198241
White	0	0	0.0116105	0	0
White	0	0	0	0	0
White	0	0	0.00979545	0	0
White	0	0	0	0.000177883	0
White	0	0	0	0.000154512	0
White	0	0	0	0	0
White	0	0	0	0.0361601	0
White	0	0	0	0	0
White	0	0	0	0.0272506	0
White	0	0	0	0	0
White	0	0	0	0	0
White	0	0.000242043	0.0660777	0.000403405	0.000524426
White	0	0	0.000329413	0.000197648	0
White	0	0	0.000679436	0.000226479	0
White	0	0	0.000610775	0.0061399	0
White	0	0.000598414	0.00169551	0.0153094	0
White	0	0	0.000844595	0.0115991	0
White	0	0	0.00886715	0.00827601	0
White	0	0	0.00224907	0.00606726	0
White	0	0	0.0247979	0.000694341	0
White	0	0	0	0.00314901	0.00205735
White	0	0	0	0.000107204	0
White	0	0	0	0	0
White	0	0	0	0.00207856	0
White	0	0	0.00186487	0.000155406	0
White	0	0	0.0422867	0.00186559	0.000533025
White	0	0	0	0	0
White	0	0	0	0.000485421	0
White	0	0	0	0	0
White	0	0	0	0	0
White	0	0	0	0.0236775	0
Black	0	0.0276445	0	0.00426993	0
White	0	0	0.00374353	0.0722152	0.000478823
White	0	0	0	0.0716228	0.00100987
White	0	0.000332425	0.000831062	0.0927797	0.00119673
White	0	0	0.113987	0	0.00137771
White	0	0.0154136	0.000437504	0	0.000201925
White	0	0.0280386	0.00148689	0	8.49654e-05
White	0	0	0	0	0
White	0	0	0	0	0
White	0	0	0	0	0
White	0	0.00252688	0.000826978	0	0
White	0	0.00199577	0.000598731	0	0
White	0	0	0	0.0129237	0
White	0	0	0	0.00836673	0
White	0	0	0.00088879	0.00137022	0
White	0	0	0.00100785	0.000839877	0
White	0	0	0.000270795	0	0
White	0	0	0.0070101	0.000382905	0.000323996
White	0	0	0.0127582	0.000317821	0
White	0	0	0.0928642	0	0
White	0	0.0168742	0.000360946	0	0
White	0	0.00521099	0.000313443	0	0.000235082
Black	0	0	0	0.0909632	0.00202405
Black	0	0	0	0.0425989	0.00210993
Black	0	0	0	0.0829223	0.00611195
White	0	0	0.00105979	0.00283751	0
White	0	0	0.00158703	0.00269105	0
White	0	0	0	0	0.000506047
White	0	0	0.000425218	0.000198435	0
White	0	0	0.000839753	0	0
Black	0	0.0800346	0.000305281	0.00203521	0
White	0	0	0.00215541	0.0124122	0.00100338
White	0	0	0.00835027	0	0
Black	0	0.315789	0	0.0300752	0
Black	0	0	0	0.0714531	0.0280197
Black	0	0	0	0.00309701	0.0308027
Black	0	0	0	0.0430443	0.019679
White	0	0	0	0.00895493	0.000623237
White	0	0	0	0.00130053	0
White	0	0.00357113	0.000664397	0	0
White	0	0.019831	0	0	0
White	0	0	0	0	0
Black	0	0.00457888	0	0	0
Black	0	0	0.000369929	0.000411032	0
White	0	0	0.0937679	0	0.00172315
White	0	0	0.0641239	0.0108086	0
White	0	0	0.00181417	0.00668754	0.00583381
White	0	0	0	0.000508078	0
White	0	0	0.00567547	0.00502419	0.00153517
White	0	0	0	0.00134064	0
White	0	0	0	0	0
White	0	0	0.014195	0	0
White	0	0	0.0136355	0	0
White	0	0	0.00213604	0	0
White	0	0	0.00120021	0	0
White	0	0	0	0.000997831	0
White	0	0	0	0.00205188	0
White	0	0	0	0	0
White	0	0	0	0	0
White	0	0	0	0.000474314	0
White	0	0	0	0.000384719	0
Black	0	0.0291864	0	0.00156266	0
Black	0	0.274204	0	0.0475224	0
Black	0	0.164091	0	0.132897	0.00165313
Black	0	0.235367	0	0.0410226	0
White	0	0	0	0.00243123	0
White	0	0	0.000250009	0.00175006	0.00382157
White	0	0	0.000231504	0.0024804	0.00297649
White	0	0.0549159	0.000251085	0	0
White	0	0.0557285	0.000451243	0	0
Black	0	0.0882198	0	0.00133728	0
White	0	0	0.00100265	0.000280741	0
White	0	0	0.112242	0.000689348	0.0011354
White	0	0	0.0699406	0.000329909	0.00103686
White	0	0	0.00194512	0.000208406	0
White	0	0	0	0.00142755	0
White	0	0	0	0	0.00219559
White	0	0.526388	0	0	0
White	0	0.00802298	0	0	0
White	0	0.363403	0	0.000137242	0
White	0	0.204158	0	0.000124498	0.000195639
White	0	0.00134268	0	0	0.00018449
White	0	0.00171846	0	0.000398758	0
White	0	0.641355	0	0	0.000311444
White	0	0.00210456	0.000221026	0.000701518	0
White	0	0.233669	0	0.000277455	0
White	0	0.000576002	0	0.00636634	0.000954951
White	0	0.00270797	0	0.00308317	0.00238171
White	0	0.00222007	0	0	0.000187611
White	0	0.00217826	0.00187353	0	0
White	0	0.00251324	0	0	0
White	0	0.00236949	0	0.00289469	0.00156338
White	0	0.671519	0	0	0.000727843
White	0	0.00202018	0	0.00017024	0
White	0	0.00201115	9.1416e-05	0	0.000237682
White	0	0.00123893	0	0.0047625	0.00662658
White	0	0.645536	0	0	0
White	0	0.331683	0	0	0.000208382
White	0	0.00203771	0	0	0
White	0	0.00456555	0	0	6.5786e-05
White	0	0.00783142	0	0	0
White	0	0.00186337	0	0.00138002	0.000161119
White	0	0.00201347	0	0.000112249	0
White	0	0.002897	0	0	0
White	0	0.00346517	0	0	0
White	0	0.00225518	0	0.000383694	0.000375863
White	0	0.517739	0	0	6.5263e-05
White	0	0.0023945	0	0	0
Black	0	0.00124545	0	0.00613972	0.00090884
Asian/Pacific Islander	0	0.736436	0	0	0
White	0	0.00218007	0	0.00049138	0
White	0	0.00240747	7.11567e-05	0.0047675	0.000723426
White	0	0.00179532	0	0	0.000195307
White	0	0	0	0	0
White	0	0	0	0	0
White	2.95381e-05	0	0	0.000295381	0
White	0	0	0	0.000233885	0
White	0	0	0	0.000460019	0
White	0	0	0	0.00094131	0
White	0	0	0	0	0
White	0.000232665	2.90831e-05	0	0	0
White	0	0	0	0.000156919	0
White	0.000653626	0	0	0	0
White	0.00207919	0	0	0	0
White	0.000271675	0	0	0.00176022	0
[truncated: 769 more rows]
