# Supplementary material for: Human microbiome variation associated with race and ethnicity emerges as early as 3 months of age
Source: PLoS Biol. 2023 Aug 17;21(8):e3002230. doi: 10.1371/journal.pbio.3002230 (PMC10434942; doi:10.1371/journal.pbio.3002230)
Supplement: S6 Data — (XLSX) [file pbio.3002230.s045.xlsx]

## Sheet: venn_input
S6 Data. Taxa that are differentially abundant in children (this study) and adults (1)
Children	Adults
Alistipes onderdonkii	Acidaminococcus intestini
Alistipes putredinis	Actinomyces oris
Bacilli bacterium	Actinomyces sp. ICM58
Bacteroides caccae	Akkermansia muciniphila
Bacteroides fragilis	Alistipes finegoldii
Bacteroides ovatus	Alistipes ihumii
Clostridiales bacterium	Alistipes indistinctus
Clostridium aldenense	Alistipes putredinis
Clostridium lavalense	Alistipes putredinis CAG 67
Clostridium neonatale	Alistipes shahii
Clostridium paraputrificum	Alistipes timonensis
Clostridium ramosum	Allisonella histaminiformans
Clostridium spiroforme	Anaeromassilibacillus sp An250
Collinsella aerofaciens	Anaeromassilibacillus sp. An200
Coriobacteriaceae bacterium	Anaerotignum lactatifermentans
Dorea formicigenerans	Azospirillum sp. 51 20
Dorea longicatena	Bacteroides cellulosilyticus
Eggerthella lenta	Bacteroides dorei
Enterobacteriaceae bacterium	Bacteroides finegoldii
Erysipelotrichaceae bacterium	Bacteroides intestinalis
G Anaerostipes	Bacteroides ovatus
G Bacteroides	Bacteroides salyersiae
G Bifidobacterium	Bacteroides sp CAG 598
G Blautia	Bacteroides sp. A1C1
G Clostridium	Bacteroides sp. CAG 598
G Coprococcus	Bacteroides thetaiotaomicron
G Dialister	Bacteroides uniformis
G Dorea	Bacteroides vulgatus
G Epulopiscium	Bacteroides zoogleoformans
G Faecalibacterium	Barnesiella intestinihominis
G Fusobacterium	Bifidobacterium adolescentis
G Haemophilus	Bilophila wadsworthia
G Lachnobacterium	Blautia sp An249
G Lactococcus	Butyricimonas synergistica
G Megasphaera	Butyricimonas virosa
G Odoribacter	Butyrivibrio crossotus
G Parabacteroides	Candidatus Saccharibacteria bacterium
G Peptoniphilus	Catenibacterium mitsuokai
G Pseudoramibacter	Clostridia bacterium
G Ruminococcus	Clostridiales bacterium KLE1615
G Staphylococcus	Clostridium clostridioforme
G Sutterella	Clostridium lavalense
G Veillonella	Clostridium leptum
Gemmiger formicilis	Clostridium saccharolyticum
Lachnospiraceae bacterium	Clostridium sp CAG 167
Lactobacillus zeae	Clostridium sp CAG 253
OD1 bacterium	Collinsella aerofaciens
Peptostreptococcaceae bacterium	Collinsella intestinalis
Prevotella copri	Collinsella stercoris
RF32 bacterium	Coprobacter secundus
Roseburia faecis	Coprobacter sp
Ruminococcaceae bacterium	Coprococcus eutactus
Ruminococcus bromii	Dialister sp. CAG 486
Ruminococcus gnavus	Dorea longicatena
Ruminococcus torques	Eisenbergiella massiliensis
Veillonella dispar	Eisenbergiella tayi
Veillonella parvula	Enorma massiliensis
	Enterococcus faecium
	Erysipelatoclostridium ramosum
	Escherichia coli
	Eubacterium hallii
	Eubacterium siraeum
	Eubacterium sp CAG 180
	Eubacterium sp. CAG 202
	Eubacterium sp. CAG 248
	Faecalibacterium prausnitzii
	Faecalibacterium prausnitzii A2-165
	Firmicutes bacterium CAG 129
	Firmicutes bacterium CAG 170
	Firmicutes bacterium CAG 176
	Firmicutes bacterium CAG 194 44 15
	Firmicutes bacterium CAG 238
	Firmicutes bacterium CAG 460
	Firmicutes bacterium CAG 94
	G Actinomyces
	G Akkermansia
	G Bacteroides
	G Blautia
	G Clostridium
	G Collinsella
	G Coprococcus
	G Escherichia
	G Faecalibacterium
	G Haemophilus
	G Odoribacter
	G Prevotella
	G Roseburia
	G Ruminococcus
	G Streptococcus
	G Veillonella
	Gordonibacter pamelaeae
	Haemophilus parainfluenzae
	Harryflintia acetispora
	Holdemanella biformis
	Holdemania filiformis
	Hungatella hathewayi
	Megasphaera sp DISK 18
	Methanobrevibacter smithii
	Oscillibacter sp.
	Oscillibacter sp. CAG 241
	Oxalobacter formigenes
	Parabacteroides distasonis
	Parabacteroides johnsonii
	Parabacteroides merdae
	Phascolarctobacterium succinatutens
	Prevotella buccae
	Prevotella copri
	Prevotella histicola
	Prevotella melaninogenica
	Prevotella pallens
	Prevotella scopos
	Prevotella sp CAG 279
	Prevotella sp. CAG 1092
	Prevotella sp. CAG 386
	Prevotella sp. CAG 732
	Prevotella sp. Marseille-P4119
	Prevotella sp. Marseille-P8229
	Prevotella sp. MGM1
	Prevotella stercorea
	Prevotella stercorea CAG 629
	Pseudoflavonifractor sp An184
	Roseburia intestinalis
	Roseburia inulinivorans
	Roseburia sp CAG 303
	Roseburia sp CAG 309
	Rothia mucilaginosa
	Ruminococcaceae bacterium
	Ruminococcus bicirculans
	Ruminococcus bromii
	Ruminococcus sp CAG 488
	Ruminococcus sp. AF46-10NS
	Ruminococcus sp. AM28-13
	Ruminococcus sp. AM31-32
	Ruminococcus sp. CAG 379
	Streptococcus infantis
	Streptococcus oralis
	Streptococcus parasanguinis
	Streptococcus salivarius
	Subdoligranulum sp. APC924/74
	Sutterella sp. AM11-39
	uncultured crAssphage
	Veillonella dispar
	Veillonella parvula
	Veillonella sp. T11011-6
Reference
1. Li J, Markowitz RHG, Brooks AW, Mallott EK, Leigh BA, Olszewski T, et al. Individuality and ethnicity eclipse a short-term dietary intervention in shaping microbiomes and viromes. PLOS Biology. 2022 Aug 23;20(8):e3001758.
