# Supplementary material for: Human microbiome variation associated with race and ethnicity emerges as early as 3 months of age
Source: PLoS Biol. 2023 Aug 17;21(8):e3002230. doi: 10.1371/journal.pbio.3002230 (PMC10434942; doi:10.1371/journal.pbio.3002230)
Supplement: S7 Data — These data were used to construct the ROC curve in Fig 3C. (XLSX) [file pbio.3002230.s046.xlsx]

## Sheet: childonly_rfmodel_roc_curve
S7 Data. Sensitivity, specificity, and false positive rates output from the child-only Random Forest model. These data were used to construct the ROC curve in Figure 3C.
sensitivity	specificity	fpr	Comparison
1	0	1	White vs. Black
1	0.01	0.99	White vs. Black
1	0.02	0.98	White vs. Black
1	0.03	0.97	White vs. Black
0.997817	0.04	0.96	White vs. Black
0.997817	0.05	0.95	White vs. Black
0.997817	0.06	0.94	White vs. Black
0.997817	0.07	0.93	White vs. Black
0.997817	0.08	0.92	White vs. Black
0.997817	0.09	0.91	White vs. Black
0.995633	0.1	0.9	White vs. Black
0.995633	0.11	0.89	White vs. Black
0.995633	0.12	0.88	White vs. Black
0.995633	0.13	0.87	White vs. Black
0.995633	0.14	0.86	White vs. Black
0.995633	0.15	0.85	White vs. Black
0.995633	0.16	0.84	White vs. Black
0.99345	0.17	0.83	White vs. Black
0.99345	0.18	0.82	White vs. Black
0.99345	0.19	0.81	White vs. Black
0.99345	0.2	0.8	White vs. Black
0.99345	0.21	0.79	White vs. Black
0.99345	0.22	0.78	White vs. Black
0.991266	0.23	0.77	White vs. Black
0.991266	0.24	0.76	White vs. Black
0.991266	0.25	0.75	White vs. Black
0.9869	0.26	0.74	White vs. Black
0.982533	0.27	0.73	White vs. Black
0.982533	0.28	0.72	White vs. Black
0.982533	0.29	0.71	White vs. Black
0.982533	0.3	0.7	White vs. Black
0.982533	0.31	0.69	White vs. Black
0.980349	0.32	0.68	White vs. Black
0.980349	0.33	0.67	White vs. Black
0.980349	0.34	0.66	White vs. Black
0.980349	0.35	0.65	White vs. Black
0.980349	0.36	0.64	White vs. Black
0.980349	0.37	0.63	White vs. Black
0.980349	0.38	0.62	White vs. Black
0.980349	0.39	0.61	White vs. Black
0.980349	0.4	0.6	White vs. Black
0.978166	0.41	0.59	White vs. Black
0.978166	0.42	0.58	White vs. Black
0.975983	0.43	0.57	White vs. Black
0.975983	0.44	0.56	White vs. Black
0.975983	0.45	0.55	White vs. Black
0.975983	0.46	0.54	White vs. Black
0.975983	0.47	0.53	White vs. Black
0.975983	0.48	0.52	White vs. Black
0.969432	0.49	0.51	White vs. Black
0.969432	0.5	0.5	White vs. Black
0.969432	0.51	0.49	White vs. Black
0.969432	0.52	0.48	White vs. Black
0.969432	0.53	0.47	White vs. Black
0.967249	0.54	0.46	White vs. Black
0.967249	0.55	0.45	White vs. Black
0.962882	0.56	0.44	White vs. Black
0.960699	0.57	0.43	White vs. Black
0.960699	0.58	0.42	White vs. Black
0.958515	0.59	0.41	White vs. Black
0.958515	0.6	0.4	White vs. Black
0.958515	0.61	0.39	White vs. Black
0.958515	0.62	0.38	White vs. Black
0.958515	0.63	0.37	White vs. Black
0.934498	0.64	0.36	White vs. Black
0.934498	0.65	0.35	White vs. Black
0.932314	0.66	0.34	White vs. Black
0.930131	0.67	0.33	White vs. Black
0.923581	0.68	0.32	White vs. Black
0.917031	0.69	0.31	White vs. Black
0.917031	0.7	0.3	White vs. Black
0.917031	0.71	0.29	White vs. Black
0.899563	0.72	0.28	White vs. Black
0.89083	0.73	0.27	White vs. Black
0.886463	0.74	0.26	White vs. Black
0.886463	0.75	0.25	White vs. Black
0.873362	0.76	0.24	White vs. Black
0.873362	0.77	0.23	White vs. Black
0.849345	0.78	0.22	White vs. Black
0.844978	0.79	0.21	White vs. Black
0.844978	0.8	0.2	White vs. Black
0.844978	0.81	0.19	White vs. Black
0.823144	0.82	0.18	White vs. Black
0.80786	0.83	0.17	White vs. Black
0.80786	0.84	0.16	White vs. Black
0.80786	0.85	0.15	White vs. Black
0.777293	0.86	0.14	White vs. Black
0.772926	0.87	0.13	White vs. Black
0.748908	0.88	0.12	White vs. Black
0.70524	0.89	0.11	White vs. Black
0.70524	0.9	0.1	White vs. Black
0.70524	0.91	0.09	White vs. Black
0.683406	0.92	0.08	White vs. Black
0.663755	0.93	0.07	White vs. Black
0.657205	0.94	0.06	White vs. Black
0.550218	0.95	0.05	White vs. Black
0.550218	0.96	0.04	White vs. Black
0.5131	0.97	0.03	White vs. Black
0.0131004	0.98	0.02	White vs. Black
1	0	1	White vs. Black
1	0.01	0.99	White vs. Black
1	0.02	0.98	White vs. Black
1	0.03	0.97	White vs. Black
1	0.04	0.96	White vs. Black
1	0.05	0.95	White vs. Black
0.997817	0.06	0.94	White vs. Black
0.997817	0.07	0.93	White vs. Black
0.997817	0.08	0.92	White vs. Black
0.997817	0.09	0.91	White vs. Black
0.997817	0.1	0.9	White vs. Black
0.997817	0.11	0.89	White vs. Black
0.997817	0.12	0.88	White vs. Black
0.997817	0.13	0.87	White vs. Black
0.995633	0.14	0.86	White vs. Black
0.995633	0.15	0.85	White vs. Black
0.995633	0.16	0.84	White vs. Black
0.995633	0.17	0.83	White vs. Black
0.995633	0.18	0.82	White vs. Black
0.995633	0.19	0.81	White vs. Black
0.995633	0.2	0.8	White vs. Black
0.995633	0.21	0.79	White vs. Black
0.995633	0.22	0.78	White vs. Black
0.995633	0.23	0.77	White vs. Black
0.995633	0.24	0.76	White vs. Black
0.995633	0.25	0.75	White vs. Black
0.995633	0.26	0.74	White vs. Black
0.995633	0.27	0.73	White vs. Black
0.995633	0.28	0.72	White vs. Black
0.995633	0.29	0.71	White vs. Black
0.995633	0.3	0.7	White vs. Black
0.995633	0.31	0.69	White vs. Black
0.99345	0.32	0.68	White vs. Black
0.99345	0.33	0.67	White vs. Black
0.99345	0.34	0.66	White vs. Black
0.99345	0.35	0.65	White vs. Black
0.99345	0.36	0.64	White vs. Black
0.99345	0.37	0.63	White vs. Black
0.99345	0.38	0.62	White vs. Black
0.99345	0.39	0.61	White vs. Black
0.99345	0.4	0.6	White vs. Black
0.99345	0.41	0.59	White vs. Black
0.99345	0.42	0.58	White vs. Black
0.99345	0.43	0.57	White vs. Black
0.99345	0.44	0.56	White vs. Black
0.99345	0.45	0.55	White vs. Black
0.99345	0.46	0.54	White vs. Black
0.99345	0.47	0.53	White vs. Black
0.99345	0.48	0.52	White vs. Black
0.99345	0.49	0.51	White vs. Black
0.99345	0.5	0.5	White vs. Black
0.99345	0.51	0.49	White vs. Black
0.99345	0.52	0.48	White vs. Black
0.991266	0.53	0.47	White vs. Black
0.991266	0.54	0.46	White vs. Black
0.991266	0.55	0.45	White vs. Black
0.991266	0.56	0.44	White vs. Black
0.989083	0.57	0.43	White vs. Black
0.984716	0.58	0.42	White vs. Black
0.984716	0.59	0.41	White vs. Black
0.984716	0.6	0.4	White vs. Black
0.984716	0.61	0.39	White vs. Black
0.984716	0.62	0.38	White vs. Black
0.982533	0.63	0.37	White vs. Black
0.982533	0.64	0.36	White vs. Black
0.982533	0.65	0.35	White vs. Black
0.980349	0.66	0.34	White vs. Black
0.980349	0.67	0.33	White vs. Black
0.973799	0.68	0.32	White vs. Black
0.973799	0.69	0.31	White vs. Black
0.973799	0.7	0.3	White vs. Black
0.973799	0.71	0.29	White vs. Black
0.973799	0.72	0.28	White vs. Black
0.971616	0.73	0.27	White vs. Black
0.969432	0.74	0.26	White vs. Black
0.969432	0.75	0.25	White vs. Black
0.969432	0.76	0.24	White vs. Black
0.962882	0.77	0.23	White vs. Black
0.962882	0.78	0.22	White vs. Black
0.951965	0.79	0.21	White vs. Black
0.951965	0.8	0.2	White vs. Black
0.945415	0.81	0.19	White vs. Black
0.927948	0.82	0.18	White vs. Black
0.921397	0.83	0.17	White vs. Black
0.921397	0.84	0.16	White vs. Black
0.921397	0.85	0.15	White vs. Black
0.921397	0.86	0.14	White vs. Black
0.914847	0.87	0.13	White vs. Black
0.895197	0.88	0.12	White vs. Black
0.871179	0.89	0.11	White vs. Black
0.871179	0.9	0.1	White vs. Black
0.820961	0.91	0.09	White vs. Black
0.820961	0.92	0.08	White vs. Black
0.820961	0.93	0.07	White vs. Black
0.81441	0.94	0.06	White vs. Black
0.810044	0.95	0.05	White vs. Black
0.810044	0.96	0.04	White vs. Black
0.786026	0.97	0.03	White vs. Black
0.720524	0.98	0.02	White vs. Black
0.628821	0.99	0.01	White vs. Black
0.628821	1	0	White vs. Black
1	0	1	White vs. Black
1	0.01	0.99	White vs. Black
1	0.02	0.98	White vs. Black
1	0.03	0.97	White vs. Black
1	0.04	0.96	White vs. Black
1	0.05	0.95	White vs. Black
1	0.06	0.94	White vs. Black
0.997817	0.07	0.93	White vs. Black
0.997817	0.08	0.92	White vs. Black
0.997817	0.09	0.91	White vs. Black
0.997817	0.1	0.9	White vs. Black
0.997817	0.11	0.89	White vs. Black
0.997817	0.12	0.88	White vs. Black
0.997817	0.13	0.87	White vs. Black
0.997817	0.14	0.86	White vs. Black
0.997817	0.15	0.85	White vs. Black
0.997817	0.16	0.84	White vs. Black
0.997817	0.17	0.83	White vs. Black
0.997817	0.18	0.82	White vs. Black
0.995633	0.19	0.81	White vs. Black
0.995633	0.2	0.8	White vs. Black
0.995633	0.21	0.79	White vs. Black
0.995633	0.22	0.78	White vs. Black
0.99345	0.23	0.77	White vs. Black
0.99345	0.24	0.76	White vs. Black
0.99345	0.25	0.75	White vs. Black
0.991266	0.26	0.74	White vs. Black
0.991266	0.27	0.73	White vs. Black
0.989083	0.28	0.72	White vs. Black
0.9869	0.29	0.71	White vs. Black
0.9869	0.3	0.7	White vs. Black
0.9869	0.31	0.69	White vs. Black
0.9869	0.32	0.68	White vs. Black
0.982533	0.33	0.67	White vs. Black
0.980349	0.34	0.66	White vs. Black
0.980349	0.35	0.65	White vs. Black
0.980349	0.36	0.64	White vs. Black
0.980349	0.37	0.63	White vs. Black
0.980349	0.38	0.62	White vs. Black
0.980349	0.39	0.61	White vs. Black
0.980349	0.4	0.6	White vs. Black
0.980349	0.41	0.59	White vs. Black
0.980349	0.42	0.58	White vs. Black
0.980349	0.43	0.57	White vs. Black
0.980349	0.44	0.56	White vs. Black
0.980349	0.45	0.55	White vs. Black
0.980349	0.46	0.54	White vs. Black
0.980349	0.47	0.53	White vs. Black
0.973799	0.48	0.52	White vs. Black
0.973799	0.49	0.51	White vs. Black
0.973799	0.5	0.5	White vs. Black
0.973799	0.51	0.49	White vs. Black
0.973799	0.52	0.48	White vs. Black
0.969432	0.53	0.47	White vs. Black
0.969432	0.54	0.46	White vs. Black
0.969432	0.55	0.45	White vs. Black
0.967249	0.56	0.44	White vs. Black
0.965066	0.57	0.43	White vs. Black
0.962882	0.58	0.42	White vs. Black
0.956332	0.59	0.41	White vs. Black
0.956332	0.6	0.4	White vs. Black
0.951965	0.61	0.39	White vs. Black
0.949782	0.62	0.38	White vs. Black
0.949782	0.63	0.37	White vs. Black
0.947598	0.64	0.36	White vs. Black
0.947598	0.65	0.35	White vs. Black
0.945415	0.66	0.34	White vs. Black
0.938865	0.67	0.33	White vs. Black
0.925764	0.68	0.32	White vs. Black
0.917031	0.69	0.31	White vs. Black
0.91048	0.7	0.3	White vs. Black
0.91048	0.71	0.29	White vs. Black
0.89083	0.72	0.28	White vs. Black
0.886463	0.73	0.27	White vs. Black
0.884279	0.74	0.26	White vs. Black
0.884279	0.75	0.25	White vs. Black
0.864629	0.76	0.24	White vs. Black
0.864629	0.77	0.23	White vs. Black
0.862445	0.78	0.22	White vs. Black
0.842795	0.79	0.21	White vs. Black
0.842795	0.8	0.2	White vs. Black
0.831878	0.81	0.19	White vs. Black
0.816594	0.82	0.18	White vs. Black
0.805677	0.83	0.17	White vs. Black
0.805677	0.84	0.16	White vs. Black
0.805677	0.85	0.15	White vs. Black
0.80131	0.86	0.14	White vs. Black
0.80131	0.87	0.13	White vs. Black
0.748908	0.88	0.12	White vs. Black
0.737991	0.89	0.11	White vs. Black
0.737991	0.9	0.1	White vs. Black
0.644105	0.91	0.09	White vs. Black
0.633188	0.92	0.08	White vs. Black
0.534934	0.93	0.07	White vs. Black
0.530568	0.94	0.06	White vs. Black
0.524017	0.95	0.05	White vs. Black
0.524017	0.96	0.04	White vs. Black
0.462882	0.97	0.03	White vs. Black
0.460699	0.98	0.02	White vs. Black
0.377729	0.99	0.01	White vs. Black
0.377729	1	0	White vs. Black
1	0	1	White vs. Black
1	0.01	0.99	White vs. Black
1	0.02	0.98	White vs. Black
1	0.03	0.97	White vs. Black
0.995633	0.04	0.96	White vs. Black
0.995633	0.05	0.95	White vs. Black
0.995633	0.06	0.94	White vs. Black
0.995633	0.07	0.93	White vs. Black
0.995633	0.08	0.92	White vs. Black
0.995633	0.09	0.91	White vs. Black
0.995633	0.1	0.9	White vs. Black
0.995633	0.11	0.89	White vs. Black
0.995633	0.12	0.88	White vs. Black
0.995633	0.13	0.87	White vs. Black
0.995633	0.14	0.86	White vs. Black
0.995633	0.15	0.85	White vs. Black
0.995633	0.16	0.84	White vs. Black
0.991266	0.17	0.83	White vs. Black
0.991266	0.18	0.82	White vs. Black
0.991266	0.19	0.81	White vs. Black
0.991266	0.2	0.8	White vs. Black
0.991266	0.21	0.79	White vs. Black
0.991266	0.22	0.78	White vs. Black
0.989083	0.23	0.77	White vs. Black
0.9869	0.24	0.76	White vs. Black
0.9869	0.25	0.75	White vs. Black
0.9869	0.26	0.74	White vs. Black
0.9869	0.27	0.73	White vs. Black
0.9869	0.28	0.72	White vs. Black
0.9869	0.29	0.71	White vs. Black
0.9869	0.3	0.7	White vs. Black
0.9869	0.31	0.69	White vs. Black
0.9869	0.32	0.68	White vs. Black
0.9869	0.33	0.67	White vs. Black
0.9869	0.34	0.66	White vs. Black
0.984716	0.35	0.65	White vs. Black
0.984716	0.36	0.64	White vs. Black
0.984716	0.37	0.63	White vs. Black
0.984716	0.38	0.62	White vs. Black
0.982533	0.39	0.61	White vs. Black
0.982533	0.4	0.6	White vs. Black
0.980349	0.41	0.59	White vs. Black
0.980349	0.42	0.58	White vs. Black
0.980349	0.43	0.57	White vs. Black
0.980349	0.44	0.56	White vs. Black
0.980349	0.45	0.55	White vs. Black
0.980349	0.46	0.54	White vs. Black
0.980349	0.47	0.53	White vs. Black
0.980349	0.48	0.52	White vs. Black
0.973799	0.49	0.51	White vs. Black
0.973799	0.5	0.5	White vs. Black
0.973799	0.51	0.49	White vs. Black
0.973799	0.52	0.48	White vs. Black
0.971616	0.53	0.47	White vs. Black
0.971616	0.54	0.46	White vs. Black
0.971616	0.55	0.45	White vs. Black
0.971616	0.56	0.44	White vs. Black
0.971616	0.57	0.43	White vs. Black
0.971616	0.58	0.42	White vs. Black
0.971616	0.59	0.41	White vs. Black
0.971616	0.6	0.4	White vs. Black
0.969432	0.61	0.39	White vs. Black
0.967249	0.62	0.38	White vs. Black
0.967249	0.63	0.37	White vs. Black
0.965066	0.64	0.36	White vs. Black
0.965066	0.65	0.35	White vs. Black
0.960699	0.66	0.34	White vs. Black
0.958515	0.67	0.33	White vs. Black
0.956332	0.68	0.32	White vs. Black
0.951965	0.69	0.31	White vs. Black
0.943231	0.7	0.3	White vs. Black
0.943231	0.71	0.29	White vs. Black
0.943231	0.72	0.28	White vs. Black
0.943231	0.73	0.27	White vs. Black
0.934498	0.74	0.26	White vs. Black
0.934498	0.75	0.25	White vs. Black
0.927948	0.76	0.24	White vs. Black
0.917031	0.77	0.23	White vs. Black
0.90393	0.78	0.22	White vs. Black
0.895197	0.79	0.21	White vs. Black
0.895197	0.8	0.2	White vs. Black
0.893013	0.81	0.19	White vs. Black
0.877729	0.82	0.18	White vs. Black
0.851528	0.83	0.17	White vs. Black
0.849345	0.84	0.16	White vs. Black
0.849345	0.85	0.15	White vs. Black
0.842795	0.86	0.14	White vs. Black
0.838428	0.87	0.13	White vs. Black
0.838428	0.88	0.12	White vs. Black
0.796943	0.89	0.11	White vs. Black
0.796943	0.9	0.1	White vs. Black
0.762009	0.91	0.09	White vs. Black
0.757642	0.92	0.08	White vs. Black
0.687773	0.93	0.07	White vs. Black
0.663755	0.94	0.06	White vs. Black
0.652838	0.95	0.05	White vs. Black
0.652838	0.96	0.04	White vs. Black
0.652838	0.97	0.03	White vs. Black
0.569869	0.98	0.02	White vs. Black
0.519651	0.99	0.01	White vs. Black
0.519651	1	0	White vs. Black
1	0	1	White vs. Black
1	0.01	0.99	White vs. Black
1	0.02	0.98	White vs. Black
1	0.03	0.97	White vs. Black
1	0.04	0.96	White vs. Black
1	0.05	0.95	White vs. Black
1	0.06	0.94	White vs. Black
1	0.07	0.93	White vs. Black
0.997817	0.08	0.92	White vs. Black
0.997817	0.09	0.91	White vs. Black
0.997817	0.1	0.9	White vs. Black
0.997817	0.11	0.89	White vs. Black
0.997817	0.12	0.88	White vs. Black
0.997817	0.13	0.87	White vs. Black
0.997817	0.14	0.86	White vs. Black
0.997817	0.15	0.85	White vs. Black
0.997817	0.16	0.84	White vs. Black
0.997817	0.17	0.83	White vs. Black
0.997817	0.18	0.82	White vs. Black
0.995633	0.19	0.81	White vs. Black
0.995633	0.2	0.8	White vs. Black
0.995633	0.21	0.79	White vs. Black
0.995633	0.22	0.78	White vs. Black
0.995633	0.23	0.77	White vs. Black
0.995633	0.24	0.76	White vs. Black
0.995633	0.25	0.75	White vs. Black
0.995633	0.26	0.74	White vs. Black
0.99345	0.27	0.73	White vs. Black
0.99345	0.28	0.72	White vs. Black
0.991266	0.29	0.71	White vs. Black
0.991266	0.3	0.7	White vs. Black
0.991266	0.31	0.69	White vs. Black
0.991266	0.32	0.68	White vs. Black
0.989083	0.33	0.67	White vs. Black
0.989083	0.34	0.66	White vs. Black
0.9869	0.35	0.65	White vs. Black
0.9869	0.36	0.64	White vs. Black
0.9869	0.37	0.63	White vs. Black
0.9869	0.38	0.62	White vs. Black
0.9869	0.39	0.61	White vs. Black
0.9869	0.4	0.6	White vs. Black
0.9869	0.41	0.59	White vs. Black
0.984716	0.42	0.58	White vs. Black
0.982533	0.43	0.57	White vs. Black
0.980349	0.44	0.56	White vs. Black
0.978166	0.45	0.55	White vs. Black
0.978166	0.46	0.54	White vs. Black
0.975983	0.47	0.53	White vs. Black
0.975983	0.48	0.52	White vs. Black
0.975983	0.49	0.51	White vs. Black
0.975983	0.5	0.5	White vs. Black
0.975983	0.51	0.49	White vs. Black
0.973799	0.52	0.48	White vs. Black
0.971616	0.53	0.47	White vs. Black
0.971616	0.54	0.46	White vs. Black
0.971616	0.55	0.45	White vs. Black
0.971616	0.56	0.44	White vs. Black
0.969432	0.57	0.43	White vs. Black
0.969432	0.58	0.42	White vs. Black
0.969432	0.59	0.41	White vs. Black
0.969432	0.6	0.4	White vs. Black
0.958515	0.61	0.39	White vs. Black
0.949782	0.62	0.38	White vs. Black
0.949782	0.63	0.37	White vs. Black
0.938865	0.64	0.36	White vs. Black
0.938865	0.65	0.35	White vs. Black
0.934498	0.66	0.34	White vs. Black
0.932314	0.67	0.33	White vs. Black
0.932314	0.68	0.32	White vs. Black
0.932314	0.69	0.31	White vs. Black
0.930131	0.7	0.3	White vs. Black
0.930131	0.71	0.29	White vs. Black
0.925764	0.72	0.28	White vs. Black
0.921397	0.73	0.27	White vs. Black
0.919214	0.74	0.26	White vs. Black
0.919214	0.75	0.25	White vs. Black
0.914847	0.76	0.24	White vs. Black
0.906114	0.77	0.23	White vs. Black
0.888646	0.78	0.22	White vs. Black
0.888646	0.79	0.21	White vs. Black
0.888646	0.8	0.2	White vs. Black
0.840611	0.81	0.19	White vs. Black
0.840611	0.82	0.18	White vs. Black
0.838428	0.83	0.17	White vs. Black
0.836245	0.84	0.16	White vs. Black
0.836245	0.85	0.15	White vs. Black
0.78821	0.86	0.14	White vs. Black
0.768559	0.87	0.13	White vs. Black
0.759825	0.88	0.12	White vs. Black
0.733624	0.89	0.11	White vs. Black
0.733624	0.9	0.1	White vs. Black
0.713974	0.91	0.09	White vs. Black
0.703057	0.92	0.08	White vs. Black
0.681223	0.93	0.07	White vs. Black
0.591703	0.94	0.06	White vs. Black
0.554585	0.95	0.05	White vs. Black
0.554585	0.96	0.04	White vs. Black
0.552402	0.97	0.03	White vs. Black
0.530568	0.98	0.02	White vs. Black
0.434498	0.99	0.01	White vs. Black
0.434498	1	0	White vs. Black
1	0	1	White vs. Black
0.997817	0.01	0.99	White vs. Black
0.995633	0.02	0.98	White vs. Black
0.995633	0.03	0.97	White vs. Black
0.995633	0.04	0.96	White vs. Black
0.995633	0.05	0.95	White vs. Black
0.99345	0.06	0.94	White vs. Black
0.99345	0.07	0.93	White vs. Black
0.991266	0.08	0.92	White vs. Black
0.991266	0.09	0.91	White vs. Black
0.991266	0.1	0.9	White vs. Black
0.991266	0.11	0.89	White vs. Black
0.991266	0.12	0.88	White vs. Black
0.991266	0.13	0.87	White vs. Black
0.984716	0.14	0.86	White vs. Black
0.984716	0.15	0.85	White vs. Black
0.984716	0.16	0.84	White vs. Black
0.984716	0.17	0.83	White vs. Black
0.984716	0.18	0.82	White vs. Black
0.984716	0.19	0.81	White vs. Black
0.984716	0.2	0.8	White vs. Black
0.984716	0.21	0.79	White vs. Black
0.984716	0.22	0.78	White vs. Black
0.984716	0.23	0.77	White vs. Black
0.984716	0.24	0.76	White vs. Black
0.984716	0.25	0.75	White vs. Black
0.984716	0.26	0.74	White vs. Black
0.984716	0.27	0.73	White vs. Black
0.984716	0.28	0.72	White vs. Black
0.984716	0.29	0.71	White vs. Black
0.984716	0.3	0.7	White vs. Black
0.984716	0.31	0.69	White vs. Black
0.984716	0.32	0.68	White vs. Black
0.984716	0.33	0.67	White vs. Black
0.982533	0.34	0.66	White vs. Black
0.982533	0.35	0.65	White vs. Black
0.982533	0.36	0.64	White vs. Black
0.982533	0.37	0.63	White vs. Black
0.982533	0.38	0.62	White vs. Black
0.982533	0.39	0.61	White vs. Black
0.982533	0.4	0.6	White vs. Black
0.982533	0.41	0.59	White vs. Black
0.982533	0.42	0.58	White vs. Black
0.982533	0.43	0.57	White vs. Black
0.982533	0.44	0.56	White vs. Black
0.982533	0.45	0.55	White vs. Black
0.982533	0.46	0.54	White vs. Black
0.982533	0.47	0.53	White vs. Black
0.980349	0.48	0.52	White vs. Black
0.978166	0.49	0.51	White vs. Black
0.978166	0.5	0.5	White vs. Black
0.978166	0.51	0.49	White vs. Black
0.978166	0.52	0.48	White vs. Black
0.975983	0.53	0.47	White vs. Black
0.975983	0.54	0.46	White vs. Black
0.975983	0.55	0.45	White vs. Black
0.975983	0.56	0.44	White vs. Black
0.975983	0.57	0.43	White vs. Black
0.969432	0.58	0.42	White vs. Black
0.967249	0.59	0.41	White vs. Black
0.967249	0.6	0.4	White vs. Black
0.967249	0.61	0.39	White vs. Black
0.967249	0.62	0.38	White vs. Black
0.965066	0.63	0.37	White vs. Black
0.965066	0.64	0.36	White vs. Black
0.965066	0.65	0.35	White vs. Black
0.965066	0.66	0.34	White vs. Black
0.962882	0.67	0.33	White vs. Black
0.958515	0.68	0.32	White vs. Black
0.958515	0.69	0.31	White vs. Black
0.958515	0.7	0.3	White vs. Black
0.958515	0.71	0.29	White vs. Black
0.956332	0.72	0.28	White vs. Black
0.932314	0.73	0.27	White vs. Black
0.932314	0.74	0.26	White vs. Black
0.932314	0.75	0.25	White vs. Black
0.930131	0.76	0.24	White vs. Black
0.921397	0.77	0.23	White vs. Black
0.917031	0.78	0.22	White vs. Black
0.908297	0.79	0.21	White vs. Black
0.908297	0.8	0.2	White vs. Black
0.901747	0.81	0.19	White vs. Black
0.879913	0.82	0.18	White vs. Black
0.849345	0.83	0.17	White vs. Black
0.829694	0.84	0.16	White vs. Black
0.829694	0.85	0.15	White vs. Black
0.829694	0.86	0.14	White vs. Black
0.816594	0.87	0.13	White vs. Black
0.816594	0.88	0.12	White vs. Black
0.81441	0.89	0.11	White vs. Black
0.81441	0.9	0.1	White vs. Black
0.810044	0.91	0.09	White vs. Black
0.80131	0.92	0.08	White vs. Black
0.79476	0.93	0.07	White vs. Black
0.786026	0.94	0.06	White vs. Black
0.772926	0.95	0.05	White vs. Black
0.772926	0.96	0.04	White vs. Black
0.722707	0.97	0.03	White vs. Black
0.70524	0.98	0.02	White vs. Black
0.58952	0.99	0.01	White vs. Black
0.58952	1	0	White vs. Black
1	0	1	White vs. Black
1	0.01	0.99	White vs. Black
1	0.02	0.98	White vs. Black
1	0.03	0.97	White vs. Black
0.997817	0.04	0.96	White vs. Black
0.997817	0.05	0.95	White vs. Black
0.997817	0.06	0.94	White vs. Black
0.997817	0.07	0.93	White vs. Black
0.995633	0.08	0.92	White vs. Black
0.995633	0.09	0.91	White vs. Black
0.995633	0.1	0.9	White vs. Black
0.995633	0.11	0.89	White vs. Black
0.995633	0.12	0.88	White vs. Black
0.995633	0.13	0.87	White vs. Black
0.99345	0.14	0.86	White vs. Black
0.99345	0.15	0.85	White vs. Black
0.991266	0.16	0.84	White vs. Black
0.991266	0.17	0.83	White vs. Black
0.989083	0.18	0.82	White vs. Black
0.989083	0.19	0.81	White vs. Black
0.989083	0.2	0.8	White vs. Black
0.989083	0.21	0.79	White vs. Black
0.989083	0.22	0.78	White vs. Black
0.9869	0.23	0.77	White vs. Black
0.980349	0.24	0.76	White vs. Black
0.980349	0.25	0.75	White vs. Black
0.980349	0.26	0.74	White vs. Black
0.980349	0.27	0.73	White vs. Black
0.978166	0.28	0.72	White vs. Black
0.978166	0.29	0.71	White vs. Black
0.978166	0.3	0.7	White vs. Black
0.978166	0.31	0.69	White vs. Black
0.978166	0.32	0.68	White vs. Black
0.978166	0.33	0.67	White vs. Black
0.978166	0.34	0.66	White vs. Black
0.978166	0.35	0.65	White vs. Black
0.978166	0.36	0.64	White vs. Black
0.975983	0.37	0.63	White vs. Black
0.973799	0.38	0.62	White vs. Black
0.973799	0.39	0.61	White vs. Black
0.973799	0.4	0.6	White vs. Black
0.973799	0.41	0.59	White vs. Black
0.969432	0.42	0.58	White vs. Black
0.969432	0.43	0.57	White vs. Black
0.969432	0.44	0.56	White vs. Black
0.962882	0.45	0.55	White vs. Black
0.962882	0.46	0.54	White vs. Black
0.956332	0.47	0.53	White vs. Black
0.956332	0.48	0.52	White vs. Black
0.949782	0.49	0.51	White vs. Black
0.949782	0.5	0.5	White vs. Black
0.945415	0.51	0.49	White vs. Black
0.945415	0.52	0.48	White vs. Black
0.945415	0.53	0.47	White vs. Black
0.945415	0.54	0.46	White vs. Black
0.945415	0.55	0.45	White vs. Black
0.945415	0.56	0.44	White vs. Black
0.945415	0.57	0.43	White vs. Black
0.932314	0.58	0.42	White vs. Black
0.932314	0.59	0.41	White vs. Black
0.932314	0.6	0.4	White vs. Black
0.930131	0.61	0.39	White vs. Black
0.930131	0.62	0.38	White vs. Black
0.925764	0.63	0.37	White vs. Black
0.921397	0.64	0.36	White vs. Black
0.921397	0.65	0.35	White vs. Black
0.901747	0.66	0.34	White vs. Black
0.89083	0.67	0.33	White vs. Black
0.888646	0.68	0.32	White vs. Black
0.873362	0.69	0.31	White vs. Black
0.853712	0.7	0.3	White vs. Black
0.853712	0.71	0.29	White vs. Black
0.844978	0.72	0.28	White vs. Black
0.838428	0.73	0.27	White vs. Black
0.838428	0.74	0.26	White vs. Black
0.838428	0.75	0.25	White vs. Black
0.834061	0.76	0.24	White vs. Black
0.825328	0.77	0.23	White vs. Black
0.818777	0.78	0.22	White vs. Black
0.799127	0.79	0.21	White vs. Black
0.799127	0.8	0.2	White vs. Black
0.783843	0.81	0.19	White vs. Black
0.766376	0.82	0.18	White vs. Black
0.764192	0.83	0.17	White vs. Black
0.746725	0.84	0.16	White vs. Black
0.746725	0.85	0.15	White vs. Black
0.746725	0.86	0.14	White vs. Black
0.746725	0.87	0.13	White vs. Black
0.735808	0.88	0.12	White vs. Black
0.709607	0.89	0.11	White vs. Black
0.709607	0.9	0.1	White vs. Black
0.69869	0.91	0.09	White vs. Black
0.69869	0.92	0.08	White vs. Black
0.69214	0.93	0.07	White vs. Black
0.569869	0.94	0.06	White vs. Black
0.539301	0.95	0.05	White vs. Black
0.539301	0.96	0.04	White vs. Black
0.526201	0.97	0.03	White vs. Black
0.502183	0.98	0.02	White vs. Black
0.451965	0.99	0.01	White vs. Black
0.451965	1	0	White vs. Black
1	0	1	White vs. Black
1	0.01	0.99	White vs. Black
1	0.02	0.98	White vs. Black
1	0.03	0.97	White vs. Black
0.997817	0.04	0.96	White vs. Black
0.997817	0.05	0.95	White vs. Black
0.997817	0.06	0.94	White vs. Black
0.997817	0.07	0.93	White vs. Black
0.997817	0.08	0.92	White vs. Black
0.995633	0.09	0.91	White vs. Black
0.995633	0.1	0.9	White vs. Black
0.995633	0.11	0.89	White vs. Black
0.99345	0.12	0.88	White vs. Black
0.99345	0.13	0.87	White vs. Black
0.99345	0.14	0.86	White vs. Black
0.99345	0.15	0.85	White vs. Black
0.99345	0.16	0.84	White vs. Black
0.991266	0.17	0.83	White vs. Black
0.991266	0.18	0.82	White vs. Black
0.991266	0.19	0.81	White vs. Black
0.989083	0.2	0.8	White vs. Black
0.989083	0.21	0.79	White vs. Black
0.989083	0.22	0.78	White vs. Black
0.989083	0.23	0.77	White vs. Black
0.989083	0.24	0.76	White vs. Black
0.989083	0.25	0.75	White vs. Black
0.989083	0.26	0.74	White vs. Black
0.989083	0.27	0.73	White vs. Black
0.9869	0.28	0.72	White vs. Black
0.9869	0.29	0.71	White vs. Black
0.9869	0.3	0.7	White vs. Black
0.980349	0.31	0.69	White vs. Black
0.980349	0.32	0.68	White vs. Black
0.980349	0.33	0.67	White vs. Black
0.980349	0.34	0.66	White vs. Black
0.978166	0.35	0.65	White vs. Black
0.978166	0.36	0.64	White vs. Black
0.978166	0.37	0.63	White vs. Black
0.978166	0.38	0.62	White vs. Black
0.978166	0.39	0.61	White vs. Black
0.978166	0.4	0.6	White vs. Black
0.978166	0.41	0.59	White vs. Black
0.975983	0.42	0.58	White vs. Black
0.975983	0.43	0.57	White vs. Black
0.975983	0.44	0.56	White vs. Black
0.973799	0.45	0.55	White vs. Black
0.973799	0.46	0.54	White vs. Black
0.973799	0.47	0.53	White vs. Black
0.971616	0.48	0.52	White vs. Black
0.969432	0.49	0.51	White vs. Black
0.969432	0.5	0.5	White vs. Black
0.969432	0.51	0.49	White vs. Black
0.969432	0.52	0.48	White vs. Black
0.967249	0.53	0.47	White vs. Black
0.967249	0.54	0.46	White vs. Black
0.967249	0.55	0.45	White vs. Black
0.967249	0.56	0.44	White vs. Black
0.967249	0.57	0.43	White vs. Black
0.967249	0.58	0.42	White vs. Black
0.967249	0.59	0.41	White vs. Black
0.967249	0.6	0.4	White vs. Black
0.967249	0.61	0.39	White vs. Black
0.967249	0.62	0.38	White vs. Black
0.967249	0.63	0.37	White vs. Black
0.965066	0.64	0.36	White vs. Black
0.965066	0.65	0.35	White vs. Black
0.949782	0.66	0.34	White vs. Black
0.947598	0.67	0.33	White vs. Black
0.945415	0.68	0.32	White vs. Black
0.945415	0.69	0.31	White vs. Black
0.945415	0.7	0.3	White vs. Black
0.945415	0.71	0.29	White vs. Black
0.945415	0.72	0.28	White vs. Black
0.943231	0.73	0.27	White vs. Black
0.936681	0.74	0.26	White vs. Black
0.936681	0.75	0.25	White vs. Black
0.936681	0.76	0.24	White vs. Black
0.934498	0.77	0.23	White vs. Black
0.908297	0.78	0.22	White vs. Black
0.90393	0.79	0.21	White vs. Black
0.90393	0.8	0.2	White vs. Black
0.89738	0.81	0.19	White vs. Black
0.895197	0.82	0.18	White vs. Black
0.89083	0.83	0.17	White vs. Black
0.89083	0.84	0.16	White vs. Black
0.89083	0.85	0.15	White vs. Black
0.871179	0.86	0.14	White vs. Black
0.858079	0.87	0.13	White vs. Black
0.834061	0.88	0.12	White vs. Black
0.825328	0.89	0.11	White vs. Black
0.825328	0.9	0.1	White vs. Black
0.803493	0.91	0.09	White vs. Black
0.799127	0.92	0.08	White vs. Black
0.796943	0.93	0.07	White vs. Black
0.790393	0.94	0.06	White vs. Black
0.78821	0.95	0.05	White vs. Black
0.78821	0.96	0.04	White vs. Black
0.753275	0.97	0.03	White vs. Black
0.641921	0.98	0.02	White vs. Black
0.637555	0.99	0.01	White vs. Black
0.637555	1	0	White vs. Black
1	0	1	White vs. Black
1	0.01	0.99	White vs. Black
1	0.02	0.98	White vs. Black
0.997817	0.03	0.97	White vs. Black
0.997817	0.04	0.96	White vs. Black
0.997817	0.05	0.95	White vs. Black
0.997817	0.06	0.94	White vs. Black
0.997817	0.07	0.93	White vs. Black
0.997817	0.08	0.92	White vs. Black
0.995633	0.09	0.91	White vs. Black
0.995633	0.1	0.9	White vs. Black
0.995633	0.11	0.89	White vs. Black
0.99345	0.12	0.88	White vs. Black
0.99345	0.13	0.87	White vs. Black
0.991266	0.14	0.86	White vs. Black
0.991266	0.15	0.85	White vs. Black
0.991266	0.16	0.84	White vs. Black
0.991266	0.17	0.83	White vs. Black
0.991266	0.18	0.82	White vs. Black
0.991266	0.19	0.81	White vs. Black
0.989083	0.2	0.8	White vs. Black
0.989083	0.21	0.79	White vs. Black
0.989083	0.22	0.78	White vs. Black
0.989083	0.23	0.77	White vs. Black
0.989083	0.24	0.76	White vs. Black
0.989083	0.25	0.75	White vs. Black
0.989083	0.26	0.74	White vs. Black
0.989083	0.27	0.73	White vs. Black
0.989083	0.28	0.72	White vs. Black
0.989083	0.29	0.71	White vs. Black
0.989083	0.3	0.7	White vs. Black
0.989083	0.31	0.69	White vs. Black
0.989083	0.32	0.68	White vs. Black
0.989083	0.33	0.67	White vs. Black
0.989083	0.34	0.66	White vs. Black
0.9869	0.35	0.65	White vs. Black
0.9869	0.36	0.64	White vs. Black
0.984716	0.37	0.63	White vs. Black
0.982533	0.38	0.62	White vs. Black
0.982533	0.39	0.61	White vs. Black
0.982533	0.4	0.6	White vs. Black
0.978166	0.41	0.59	White vs. Black
0.978166	0.42	0.58	White vs. Black
0.978166	0.43	0.57	White vs. Black
0.978166	0.44	0.56	White vs. Black
0.978166	0.45	0.55	White vs. Black
0.978166	0.46	0.54	White vs. Black
0.978166	0.47	0.53	White vs. Black
0.965066	0.48	0.52	White vs. Black
0.965066	0.49	0.51	White vs. Black
0.965066	0.5	0.5	White vs. Black
0.965066	0.51	0.49	White vs. Black
0.965066	0.52	0.48	White vs. Black
0.962882	0.53	0.47	White vs. Black
0.960699	0.54	0.46	White vs. Black
0.960699	0.55	0.45	White vs. Black
0.956332	0.56	0.44	White vs. Black
0.956332	0.57	0.43	White vs. Black
0.954148	0.58	0.42	White vs. Black
0.954148	0.59	0.41	White vs. Black
0.954148	0.6	0.4	White vs. Black
0.951965	0.61	0.39	White vs. Black
0.951965	0.62	0.38	White vs. Black
0.945415	0.63	0.37	White vs. Black
0.943231	0.64	0.36	White vs. Black
0.943231	0.65	0.35	White vs. Black
0.927948	0.66	0.34	White vs. Black
0.923581	0.67	0.33	White vs. Black
0.923581	0.68	0.32	White vs. Black
0.917031	0.69	0.31	White vs. Black
0.917031	0.7	0.3	White vs. Black
0.917031	0.71	0.29	White vs. Black
0.906114	0.72	0.28	White vs. Black
0.901747	0.73	0.27	White vs. Black
0.884279	0.74	0.26	White vs. Black
0.884279	0.75	0.25	White vs. Black
0.879913	0.76	0.24	White vs. Black
0.873362	0.77	0.23	White vs. Black
0.873362	0.78	0.22	White vs. Black
0.834061	0.79	0.21	White vs. Black
0.834061	0.8	0.2	White vs. Black
0.823144	0.81	0.19	White vs. Black
0.768559	0.82	0.18	White vs. Black
0.762009	0.83	0.17	White vs. Black
0.759825	0.84	0.16	White vs. Black
0.759825	0.85	0.15	White vs. Black
0.740175	0.86	0.14	White vs. Black
0.733624	0.87	0.13	White vs. Black
0.681223	0.88	0.12	White vs. Black
0.652838	0.89	0.11	White vs. Black
0.652838	0.9	0.1	White vs. Black
0.646288	0.91	0.09	White vs. Black
0.637555	0.92	0.08	White vs. Black
0.541485	0.93	0.07	White vs. Black
0.532751	0.94	0.06	White vs. Black
0.528384	0.95	0.05	White vs. Black
0.528384	0.96	0.04	White vs. Black
0.497817	0.97	0.03	White vs. Black
0.471616	0.98	0.02	White vs. Black
0.419214	0.99	0.01	White vs. Black
0.419214	1	0	White vs. Black
1	0	1	White vs. Black
1	0.01	0.99	White vs. Black
1	0.02	0.98	White vs. Black
0.997817	0.03	0.97	White vs. Black
0.995633	0.04	0.96	White vs. Black
0.995633	0.05	0.95	White vs. Black
0.995633	0.06	0.94	White vs. Black
0.995633	0.07	0.93	White vs. Black
0.991266	0.08	0.92	White vs. Black
0.991266	0.09	0.91	White vs. Black
0.991266	0.1	0.9	White vs. Black
0.991266	0.11	0.89	White vs. Black
0.991266	0.12	0.88	White vs. Black
0.991266	0.13	0.87	White vs. Black
0.991266	0.14	0.86	White vs. Black
0.991266	0.15	0.85	White vs. Black
0.991266	0.16	0.84	White vs. Black
0.991266	0.17	0.83	White vs. Black
0.991266	0.18	0.82	White vs. Black
0.991266	0.19	0.81	White vs. Black
0.991266	0.2	0.8	White vs. Black
0.991266	0.21	0.79	White vs. Black
0.989083	0.22	0.78	White vs. Black
0.9869	0.23	0.77	White vs. Black
0.9869	0.24	0.76	White vs. Black
0.9869	0.25	0.75	White vs. Black
0.9869	0.26	0.74	White vs. Black
0.9869	0.27	0.73	White vs. Black
0.9869	0.28	0.72	White vs. Black
0.9869	0.29	0.71	White vs. Black
0.9869	0.3	0.7	White vs. Black
0.9869	0.31	0.69	White vs. Black
0.9869	0.32	0.68	White vs. Black
0.984716	0.33	0.67	White vs. Black
0.984716	0.34	0.66	White vs. Black
0.982533	0.35	0.65	White vs. Black
0.982533	0.36	0.64	White vs. Black
0.978166	0.37	0.63	White vs. Black
0.978166	0.38	0.62	White vs. Black
0.978166	0.39	0.61	White vs. Black
0.978166	0.4	0.6	White vs. Black
0.978166	0.41	0.59	White vs. Black
0.978166	0.42	0.58	White vs. Black
0.978166	0.43	0.57	White vs. Black
0.978166	0.44	0.56	White vs. Black
0.978166	0.45	0.55	White vs. Black
0.978166	0.46	0.54	White vs. Black
0.978166	0.47	0.53	White vs. Black
0.978166	0.48	0.52	White vs. Black
0.978166	0.49	0.51	White vs. Black
0.978166	0.5	0.5	White vs. Black
0.975983	0.51	0.49	White vs. Black
0.973799	0.52	0.48	White vs. Black
0.973799	0.53	0.47	White vs. Black
0.971616	0.54	0.46	White vs. Black
0.971616	0.55	0.45	White vs. Black
0.971616	0.56	0.44	White vs. Black
0.971616	0.57	0.43	White vs. Black
0.971616	0.58	0.42	White vs. Black
0.969432	0.59	0.41	White vs. Black
0.969432	0.6	0.4	White vs. Black
0.969432	0.61	0.39	White vs. Black
0.969432	0.62	0.38	White vs. Black
0.965066	0.63	0.37	White vs. Black
0.965066	0.64	0.36	White vs. Black
0.965066	0.65	0.35	White vs. Black
0.965066	0.66	0.34	White vs. Black
0.965066	0.67	0.33	White vs. Black
0.962882	0.68	0.32	White vs. Black
0.962882	0.69	0.31	White vs. Black
0.960699	0.7	0.3	White vs. Black
0.960699	0.71	0.29	White vs. Black
0.958515	0.72	0.28	White vs. Black
0.956332	0.73	0.27	White vs. Black
0.954148	0.74	0.26	White vs. Black
0.954148	0.75	0.25	White vs. Black
0.951965	0.76	0.24	White vs. Black
0.943231	0.77	0.23	White vs. Black
0.943231	0.78	0.22	White vs. Black
0.943231	0.79	0.21	White vs. Black
0.943231	0.8	0.2	White vs. Black
0.927948	0.81	0.19	White vs. Black
0.927948	0.82	0.18	White vs. Black
0.927948	0.83	0.17	White vs. Black
0.906114	0.84	0.16	White vs. Black
0.906114	0.85	0.15	White vs. Black
0.901747	0.86	0.14	White vs. Black
0.882096	0.87	0.13	White vs. Black
0.877729	0.88	0.12	White vs. Black
0.875546	0.89	0.11	White vs. Black
0.875546	0.9	0.1	White vs. Black
0.829694	0.91	0.09	White vs. Black
0.825328	0.92	0.08	White vs. Black
0.792576	0.93	0.07	White vs. Black
0.759825	0.94	0.06	White vs. Black
0.757642	0.95	0.05	White vs. Black
0.757642	0.96	0.04	White vs. Black
0.757642	0.97	0.03	White vs. Black
0.753275	0.98	0.02	White vs. Black
0.59607	0.99	0.01	White vs. Black
0.59607	1	0	White vs. Black
1	0	1	White vs. Black
0.997817	0.01	0.99	White vs. Black
0.997817	0.02	0.98	White vs. Black
0.997817	0.03	0.97	White vs. Black
0.997817	0.04	0.96	White vs. Black
0.997817	0.05	0.95	White vs. Black
0.997817	0.06	0.94	White vs. Black
0.997817	0.07	0.93	White vs. Black
0.995633	0.08	0.92	White vs. Black
0.995633	0.09	0.91	White vs. Black
0.995633	0.1	0.9	White vs. Black
0.995633	0.11	0.89	White vs. Black
0.995633	0.12	0.88	White vs. Black
0.995633	0.13	0.87	White vs. Black
0.991266	0.14	0.86	White vs. Black
0.991266	0.15	0.85	White vs. Black
0.991266	0.16	0.84	White vs. Black
0.991266	0.17	0.83	White vs. Black
0.991266	0.18	0.82	White vs. Black
0.991266	0.19	0.81	White vs. Black
0.991266	0.2	0.8	White vs. Black
0.991266	0.21	0.79	White vs. Black
0.989083	0.22	0.78	White vs. Black
0.989083	0.23	0.77	White vs. Black
0.989083	0.24	0.76	White vs. Black
0.989083	0.25	0.75	White vs. Black
0.984716	0.26	0.74	White vs. Black
0.984716	0.27	0.73	White vs. Black
0.982533	0.28	0.72	White vs. Black
0.982533	0.29	0.71	White vs. Black
0.982533	0.3	0.7	White vs. Black
0.982533	0.31	0.69	White vs. Black
0.982533	0.32	0.68	White vs. Black
0.982533	0.33	0.67	White vs. Black
0.982533	0.34	0.66	White vs. Black
0.980349	0.35	0.65	White vs. Black
0.980349	0.36	0.64	White vs. Black
0.980349	0.37	0.63	White vs. Black
0.978166	0.38	0.62	White vs. Black
0.978166	0.39	0.61	White vs. Black
0.978166	0.4	0.6	White vs. Black
0.978166	0.41	0.59	White vs. Black
0.978166	0.42	0.58	White vs. Black
0.978166	0.43	0.57	White vs. Black
0.978166	0.44	0.56	White vs. Black
0.978166	0.45	0.55	White vs. Black
0.978166	0.46	0.54	White vs. Black
0.975983	0.47	0.53	White vs. Black
0.975983	0.48	0.52	White vs. Black
0.975983	0.49	0.51	White vs. Black
0.975983	0.5	0.5	White vs. Black
0.975983	0.51	0.49	White vs. Black
0.975983	0.52	0.48	White vs. Black
0.973799	0.53	0.47	White vs. Black
0.971616	0.54	0.46	White vs. Black
0.971616	0.55	0.45	White vs. Black
0.971616	0.56	0.44	White vs. Black
0.971616	0.57	0.43	White vs. Black
0.971616	0.58	0.42	White vs. Black
0.971616	0.59	0.41	White vs. Black
0.971616	0.6	0.4	White vs. Black
0.971616	0.61	0.39	White vs. Black
0.971616	0.62	0.38	White vs. Black
0.969432	0.63	0.37	White vs. Black
0.967249	0.64	0.36	White vs. Black
0.967249	0.65	0.35	White vs. Black
0.967249	0.66	0.34	White vs. Black
0.965066	0.67	0.33	White vs. Black
0.965066	0.68	0.32	White vs. Black
0.965066	0.69	0.31	White vs. Black
0.949782	0.7	0.3	White vs. Black
0.949782	0.71	0.29	White vs. Black
0.949782	0.72	0.28	White vs. Black
0.941048	0.73	0.27	White vs. Black
0.934498	0.74	0.26	White vs. Black
0.934498	0.75	0.25	White vs. Black
0.932314	0.76	0.24	White vs. Black
0.927948	0.77	0.23	White vs. Black
0.921397	0.78	0.22	White vs. Black
0.91048	0.79	0.21	White vs. Black
0.91048	0.8	0.2	White vs. Black
0.89083	0.81	0.19	White vs. Black
0.879913	0.82	0.18	White vs. Black
0.879913	0.83	0.17	White vs. Black
0.864629	0.84	0.16	White vs. Black
0.864629	0.85	0.15	White vs. Black
0.864629	0.86	0.14	White vs. Black
0.825328	0.87	0.13	White vs. Black
0.825328	0.88	0.12	White vs. Black
0.796943	0.89	0.11	White vs. Black
0.796943	0.9	0.1	White vs. Black
0.792576	0.91	0.09	White vs. Black
0.762009	0.92	0.08	White vs. Black
0.753275	0.93	0.07	White vs. Black
0.720524	0.94	0.06	White vs. Black
0.681223	0.95	0.05	White vs. Black
0.681223	0.96	0.04	White vs. Black
0.670306	0.97	0.03	White vs. Black
0.591703	0.98	0.02	White vs. Black
0.473799	0.99	0.01	White vs. Black
0.473799	1	0	White vs. Black
1	0	1	White vs. Black
1	0.01	0.99	White vs. Black
1	0.02	0.98	White vs. Black
1	0.03	0.97	White vs. Black
0.997817	0.04	0.96	White vs. Black
0.997817	0.05	0.95	White vs. Black
0.997817	0.06	0.94	White vs. Black
0.995633	0.07	0.93	White vs. Black
0.995633	0.08	0.92	White vs. Black
0.99345	0.09	0.91	White vs. Black
0.99345	0.1	0.9	White vs. Black
0.99345	0.11	0.89	White vs. Black
0.99345	0.12	0.88	White vs. Black
0.99345	0.13	0.87	White vs. Black
0.99345	0.14	0.86	White vs. Black
0.99345	0.15	0.85	White vs. Black
0.99345	0.16	0.84	White vs. Black
0.99345	0.17	0.83	White vs. Black
0.99345	0.18	0.82	White vs. Black
0.99345	0.19	0.81	White vs. Black
0.99345	0.2	0.8	White vs. Black
0.99345	0.21	0.79	White vs. Black
0.99345	0.22	0.78	White vs. Black
0.99345	0.23	0.77	White vs. Black
0.99345	0.24	0.76	White vs. Black
0.99345	0.25	0.75	White vs. Black
0.99345	0.26	0.74	White vs. Black
0.991266	0.27	0.73	White vs. Black
0.991266	0.28	0.72	White vs. Black
0.989083	0.29	0.71	White vs. Black
0.989083	0.3	0.7	White vs. Black
0.9869	0.31	0.69	White vs. Black
0.982533	0.32	0.68	White vs. Black
0.982533	0.33	0.67	White vs. Black
0.982533	0.34	0.66	White vs. Black
0.982533	0.35	0.65	White vs. Black
0.982533	0.36	0.64	White vs. Black
0.982533	0.37	0.63	White vs. Black
0.982533	0.38	0.62	White vs. Black
0.982533	0.39	0.61	White vs. Black
0.982533	0.4	0.6	White vs. Black
0.982533	0.41	0.59	White vs. Black
0.982533	0.42	0.58	White vs. Black
0.982533	0.43	0.57	White vs. Black
0.980349	0.44	0.56	White vs. Black
0.980349	0.45	0.55	White vs. Black
0.980349	0.46	0.54	White vs. Black
0.980349	0.47	0.53	White vs. Black
0.980349	0.48	0.52	White vs. Black
0.978166	0.49	0.51	White vs. Black
0.978166	0.5	0.5	White vs. Black
0.975983	0.51	0.49	White vs. Black
0.975983	0.52	0.48	White vs. Black
0.973799	0.53	0.47	White vs. Black
0.967249	0.54	0.46	White vs. Black
0.967249	0.55	0.45	White vs. Black
0.967249	0.56	0.44	White vs. Black
0.967249	0.57	0.43	White vs. Black
0.967249	0.58	0.42	White vs. Black
0.965066	0.59	0.41	White vs. Black
0.965066	0.6	0.4	White vs. Black
0.965066	0.61	0.39	White vs. Black
0.965066	0.62	0.38	White vs. Black
0.958515	0.63	0.37	White vs. Black
0.951965	0.64	0.36	White vs. Black
0.951965	0.65	0.35	White vs. Black
0.951965	0.66	0.34	White vs. Black
0.951965	0.67	0.33	White vs. Black
0.949782	0.68	0.32	White vs. Black
0.949782	0.69	0.31	White vs. Black
0.949782	0.7	0.3	White vs. Black
0.949782	0.71	0.29	White vs. Black
0.949782	0.72	0.28	White vs. Black
0.947598	0.73	0.27	White vs. Black
0.923581	0.74	0.26	White vs. Black
0.923581	0.75	0.25	White vs. Black
0.923581	0.76	0.24	White vs. Black
0.893013	0.77	0.23	White vs. Black
0.893013	0.78	0.22	White vs. Black
0.879913	0.79	0.21	White vs. Black
0.879913	0.8	0.2	White vs. Black
0.877729	0.81	0.19	White vs. Black
0.862445	0.82	0.18	White vs. Black
0.860262	0.83	0.17	White vs. Black
0.860262	0.84	0.16	White vs. Black
0.860262	0.85	0.15	White vs. Black
0.838428	0.86	0.14	White vs. Black
0.838428	0.87	0.13	White vs. Black
0.829694	0.88	0.12	White vs. Black
0.790393	0.89	0.11	White vs. Black
0.790393	0.9	0.1	White vs. Black
0.770742	0.91	0.09	White vs. Black
0.713974	0.92	0.08	White vs. Black
0.696507	0.93	0.07	White vs. Black
0.674672	0.94	0.06	White vs. Black
0.665939	0.95	0.05	White vs. Black
0.665939	0.96	0.04	White vs. Black
0.598253	0.97	0.03	White vs. Black
0.351528	0.98	0.02	White vs. Black
0.290393	0.99	0.01	White vs. Black
0.290393	1	0	White vs. Black
1	0	1	White vs. Black
1	0.01	0.99	White vs. Black
0.997817	0.02	0.98	White vs. Black
0.997817	0.03	0.97	White vs. Black
0.99345	0.04	0.96	White vs. Black
0.99345	0.05	0.95	White vs. Black
0.991266	0.06	0.94	White vs. Black
0.991266	0.07	0.93	White vs. Black
0.991266	0.08	0.92	White vs. Black
0.991266	0.09	0.91	White vs. Black
0.991266	0.1	0.9	White vs. Black
0.991266	0.11	0.89	White vs. Black
0.991266	0.12	0.88	White vs. Black
0.991266	0.13	0.87	White vs. Black
0.991266	0.14	0.86	White vs. Black
0.991266	0.15	0.85	White vs. Black
0.991266	0.16	0.84	White vs. Black
0.991266	0.17	0.83	White vs. Black
0.991266	0.18	0.82	White vs. Black
0.991266	0.19	0.81	White vs. Black
0.991266	0.2	0.8	White vs. Black
0.991266	0.21	0.79	White vs. Black
0.991266	0.22	0.78	White vs. Black
0.991266	0.23	0.77	White vs. Black
0.991266	0.24	0.76	White vs. Black
0.991266	0.25	0.75	White vs. Black
0.991266	0.26	0.74	White vs. Black
0.991266	0.27	0.73	White vs. Black
0.991266	0.28	0.72	White vs. Black
0.991266	0.29	0.71	White vs. Black
0.991266	0.3	0.7	White vs. Black
0.991266	0.31	0.69	White vs. Black
0.991266	0.32	0.68	White vs. Black
0.989083	0.33	0.67	White vs. Black
0.989083	0.34	0.66	White vs. Black
0.9869	0.35	0.65	White vs. Black
0.9869	0.36	0.64	White vs. Black
0.984716	0.37	0.63	White vs. Black
0.984716	0.38	0.62	White vs. Black
0.984716	0.39	0.61	White vs. Black
0.984716	0.4	0.6	White vs. Black
0.984716	0.41	0.59	White vs. Black
0.984716	0.42	0.58	White vs. Black
0.984716	0.43	0.57	White vs. Black
0.984716	0.44	0.56	White vs. Black
0.982533	0.45	0.55	White vs. Black
0.982533	0.46	0.54	White vs. Black
0.980349	0.47	0.53	White vs. Black
0.980349	0.48	0.52	White vs. Black
0.980349	0.49	0.51	White vs. Black
0.980349	0.5	0.5	White vs. Black
0.980349	0.51	0.49	White vs. Black
0.980349	0.52	0.48	White vs. Black
0.978166	0.53	0.47	White vs. Black
0.975983	0.54	0.46	White vs. Black
0.975983	0.55	0.45	White vs. Black
0.973799	0.56	0.44	White vs. Black
0.971616	0.57	0.43	White vs. Black
0.962882	0.58	0.42	White vs. Black
0.962882	0.59	0.41	White vs. Black
0.962882	0.6	0.4	White vs. Black
0.962882	0.61	0.39	White vs. Black
0.962882	0.62	0.38	White vs. Black
0.956332	0.63	0.37	White vs. Black
0.954148	0.64	0.36	White vs. Black
0.954148	0.65	0.35	White vs. Black
0.954148	0.66	0.34	White vs. Black
0.949782	0.67	0.33	White vs. Black
0.945415	0.68	0.32	White vs. Black
0.941048	0.69	0.31	White vs. Black
0.938865	0.7	0.3	White vs. Black
0.938865	0.71	0.29	White vs. Black
0.938865	0.72	0.28	White vs. Black
0.936681	0.73	0.27	White vs. Black
0.934498	0.74	0.26	White vs. Black
0.934498	0.75	0.25	White vs. Black
0.932314	0.76	0.24	White vs. Black
0.932314	0.77	0.23	White vs. Black
0.927948	0.78	0.22	White vs. Black
0.912664	0.79	0.21	White vs. Black
0.912664	0.8	0.2	White vs. Black
0.91048	0.81	0.19	White vs. Black
0.888646	0.82	0.18	White vs. Black
0.884279	0.83	0.17	White vs. Black
0.879913	0.84	0.16	White vs. Black
0.879913	0.85	0.15	White vs. Black
0.858079	0.86	0.14	White vs. Black
0.853712	0.87	0.13	White vs. Black
0.836245	0.88	0.12	White vs. Black
0.79476	0.89	0.11	White vs. Black
0.79476	0.9	0.1	White vs. Black
0.792576	0.91	0.09	White vs. Black
0.777293	0.92	0.08	White vs. Black
0.770742	0.93	0.07	White vs. Black
0.729258	0.94	0.06	White vs. Black
0.729258	0.95	0.05	White vs. Black
0.729258	0.96	0.04	White vs. Black
0.648472	0.97	0.03	White vs. Black
0.604803	0.98	0.02	White vs. Black
0.20524	0.99	0.01	White vs. Black
0.20524	1	0	White vs. Black
1	0	1	White vs. Black
1	0.01	0.99	White vs. Black
0.997817	0.02	0.98	White vs. Black
0.997817	0.03	0.97	White vs. Black
0.995633	0.04	0.96	White vs. Black
0.995633	0.05	0.95	White vs. Black
0.995633	0.06	0.94	White vs. Black
0.995633	0.07	0.93	White vs. Black
0.995633	0.08	0.92	White vs. Black
0.995633	0.09	0.91	White vs. Black
0.995633	0.1	0.9	White vs. Black
0.995633	0.11	0.89	White vs. Black
0.995633	0.12	0.88	White vs. Black
0.995633	0.13	0.87	White vs. Black
0.995633	0.14	0.86	White vs. Black
0.995633	0.15	0.85	White vs. Black
0.995633	0.16	0.84	White vs. Black
0.99345	0.17	0.83	White vs. Black
0.991266	0.18	0.82	White vs. Black
0.991266	0.19	0.81	White vs. Black
0.991266	0.2	0.8	White vs. Black
0.991266	0.21	0.79	White vs. Black
0.989083	0.22	0.78	White vs. Black
0.989083	0.23	0.77	White vs. Black
0.989083	0.24	0.76	White vs. Black
0.989083	0.25	0.75	White vs. Black
0.989083	0.26	0.74	White vs. Black
0.989083	0.27	0.73	White vs. Black
0.989083	0.28	0.72	White vs. Black
0.989083	0.29	0.71	White vs. Black
0.989083	0.3	0.7	White vs. Black
0.989083	0.31	0.69	White vs. Black
0.989083	0.32	0.68	White vs. Black
0.989083	0.33	0.67	White vs. Black
0.9869	0.34	0.66	White vs. Black
0.9869	0.35	0.65	White vs. Black
0.9869	0.36	0.64	White vs. Black
0.9869	0.37	0.63	White vs. Black
0.9869	0.38	0.62	White vs. Black
0.9869	0.39	0.61	White vs. Black
0.9869	0.4	0.6	White vs. Black
0.9869	0.41	0.59	White vs. Black
0.9869	0.42	0.58	White vs. Black
0.9869	0.43	0.57	White vs. Black
0.984716	0.44	0.56	White vs. Black
0.984716	0.45	0.55	White vs. Black
0.984716	0.46	0.54	White vs. Black
0.982533	0.47	0.53	White vs. Black
0.982533	0.48	0.52	White vs. Black
0.982533	0.49	0.51	White vs. Black
0.982533	0.5	0.5	White vs. Black
0.982533	0.51	0.49	White vs. Black
0.982533	0.52	0.48	White vs. Black
0.982533	0.53	0.47	White vs. Black
0.982533	0.54	0.46	White vs. Black
0.982533	0.55	0.45	White vs. Black
0.980349	0.56	0.44	White vs. Black
0.980349	0.57	0.43	White vs. Black
0.980349	0.58	0.42	White vs. Black
0.980349	0.59	0.41	White vs. Black
0.980349	0.6	0.4	White vs. Black
0.980349	0.61	0.39	White vs. Black
0.980349	0.62	0.38	White vs. Black
0.980349	0.63	0.37	White vs. Black
0.980349	0.64	0.36	White vs. Black
0.980349	0.65	0.35	White vs. Black
0.980349	0.66	0.34	White vs. Black
0.975983	0.67	0.33	White vs. Black
0.973799	0.68	0.32	White vs. Black
0.971616	0.69	0.31	White vs. Black
0.969432	0.7	0.3	White vs. Black
0.969432	0.71	0.29	White vs. Black
0.962882	0.72	0.28	White vs. Black
0.960699	0.73	0.27	White vs. Black
0.945415	0.74	0.26	White vs. Black
0.945415	0.75	0.25	White vs. Black
0.938865	0.76	0.24	White vs. Black
0.925764	0.77	0.23	White vs. Black
0.89083	0.78	0.22	White vs. Black
0.866812	0.79	0.21	White vs. Black
0.866812	0.8	0.2	White vs. Black
0.838428	0.81	0.19	White vs. Black
0.836245	0.82	0.18	White vs. Black
0.829694	0.83	0.17	White vs. Black
0.810044	0.84	0.16	White vs. Black
0.810044	0.85	0.15	White vs. Black
0.783843	0.86	0.14	White vs. Black
0.779476	0.87	0.13	White vs. Black
0.746725	0.88	0.12	White vs. Black
0.716157	0.89	0.11	White vs. Black
0.716157	0.9	0.1	White vs. Black
0.69869	0.91	0.09	White vs. Black
0.676856	0.92	0.08	White vs. Black
0.58952	0.93	0.07	White vs. Black
0.585153	0.94	0.06	White vs. Black
0.572052	0.95	0.05	White vs. Black
0.572052	0.96	0.04	White vs. Black
0.502183	0.97	0.03	White vs. Black
0.0174672	0.98	0.02	White vs. Black
1	0	1	White vs. Black
1	0.01	0.99	White vs. Black
1	0.02	0.98	White vs. Black
0.995633	0.03	0.97	White vs. Black
0.995633	0.04	0.96	White vs. Black
0.995633	0.05	0.95	White vs. Black
0.995633	0.06	0.94	White vs. Black
0.995633	0.07	0.93	White vs. Black
0.995633	0.08	0.92	White vs. Black
0.991266	0.09	0.91	White vs. Black
0.991266	0.1	0.9	White vs. Black
0.991266	0.11	0.89	White vs. Black
0.991266	0.12	0.88	White vs. Black
0.989083	0.13	0.87	White vs. Black
0.989083	0.14	0.86	White vs. Black
0.989083	0.15	0.85	White vs. Black
0.989083	0.16	0.84	White vs. Black
0.989083	0.17	0.83	White vs. Black
0.989083	0.18	0.82	White vs. Black
0.989083	0.19	0.81	White vs. Black
0.9869	0.2	0.8	White vs. Black
0.9869	0.21	0.79	White vs. Black
0.982533	0.22	0.78	White vs. Black
0.980349	0.23	0.77	White vs. Black
0.980349	0.24	0.76	White vs. Black
0.980349	0.25	0.75	White vs. Black
0.980349	0.26	0.74	White vs. Black
0.980349	0.27	0.73	White vs. Black
0.980349	0.28	0.72	White vs. Black
0.980349	0.29	0.71	White vs. Black
0.980349	0.3	0.7	White vs. Black
0.980349	0.31	0.69	White vs. Black
0.980349	0.32	0.68	White vs. Black
0.980349	0.33	0.67	White vs. Black
0.978166	0.34	0.66	White vs. Black
0.973799	0.35	0.65	White vs. Black
0.973799	0.36	0.64	White vs. Black
0.973799	0.37	0.63	White vs. Black
0.971616	0.38	0.62	White vs. Black
0.971616	0.39	0.61	White vs. Black
0.971616	0.4	0.6	White vs. Black
0.971616	0.41	0.59	White vs. Black
0.969432	0.42	0.58	White vs. Black
0.967249	0.43	0.57	White vs. Black
0.967249	0.44	0.56	White vs. Black
0.967249	0.45	0.55	White vs. Black
0.967249	0.46	0.54	White vs. Black
0.967249	0.47	0.53	White vs. Black
0.967249	0.48	0.52	White vs. Black
0.967249	0.49	0.51	White vs. Black
0.967249	0.5	0.5	White vs. Black
0.967249	0.51	0.49	White vs. Black
0.967249	0.52	0.48	White vs. Black
0.965066	0.53	0.47	White vs. Black
0.965066	0.54	0.46	White vs. Black
0.965066	0.55	0.45	White vs. Black
0.962882	0.56	0.44	White vs. Black
0.962882	0.57	0.43	White vs. Black
0.962882	0.58	0.42	White vs. Black
0.962882	0.59	0.41	White vs. Black
0.962882	0.6	0.4	White vs. Black
0.962882	0.61	0.39	White vs. Black
0.962882	0.62	0.38	White vs. Black
0.962882	0.63	0.37	White vs. Black
0.962882	0.64	0.36	White vs. Black
0.962882	0.65	0.35	White vs. Black
0.960699	0.66	0.34	White vs. Black
0.960699	0.67	0.33	White vs. Black
0.958515	0.68	0.32	White vs. Black
0.956332	0.69	0.31	White vs. Black
0.956332	0.7	0.3	White vs. Black
0.956332	0.71	0.29	White vs. Black
0.951965	0.72	0.28	White vs. Black
0.949782	0.73	0.27	White vs. Black
0.947598	0.74	0.26	White vs. Black
0.947598	0.75	0.25	White vs. Black
0.941048	0.76	0.24	White vs. Black
0.938865	0.77	0.23	White vs. Black
0.932314	0.78	0.22	White vs. Black
0.930131	0.79	0.21	White vs. Black
0.930131	0.8	0.2	White vs. Black
0.923581	0.81	0.19	White vs. Black
0.914847	0.82	0.18	White vs. Black
0.89738	0.83	0.17	White vs. Black
0.893013	0.84	0.16	White vs. Black
0.893013	0.85	0.15	White vs. Black
0.884279	0.86	0.14	White vs. Black
0.827511	0.87	0.13	White vs. Black
0.796943	0.88	0.12	White vs. Black
0.744541	0.89	0.11	White vs. Black
0.744541	0.9	0.1	White vs. Black
0.742358	0.91	0.09	White vs. Black
0.720524	0.92	0.08	White vs. Black
0.716157	0.93	0.07	White vs. Black
0.674672	0.94	0.06	White vs. Black
0.655022	0.95	0.05	White vs. Black
0.655022	0.96	0.04	White vs. Black
0.641921	0.97	0.03	White vs. Black
0.60262	0.98	0.02	White vs. Black
0.567686	0.99	0.01	White vs. Black
0.567686	1	0	White vs. Black
1	0	1	White vs. Black
0.997817	0.01	0.99	White vs. Black
0.997817	0.02	0.98	White vs. Black
0.997817	0.03	0.97	White vs. Black
0.997817	0.04	0.96	White vs. Black
0.997817	0.05	0.95	White vs. Black
0.997817	0.06	0.94	White vs. Black
0.997817	0.07	0.93	White vs. Black
0.995633	0.08	0.92	White vs. Black
0.995633	0.09	0.91	White vs. Black
0.995633	0.1	0.9	White vs. Black
0.995633	0.11	0.89	White vs. Black
0.995633	0.12	0.88	White vs. Black
0.995633	0.13	0.87	White vs. Black
0.995633	0.14	0.86	White vs. Black
0.995633	0.15	0.85	White vs. Black
0.995633	0.16	0.84	White vs. Black
0.995633	0.17	0.83	White vs. Black
0.995633	0.18	0.82	White vs. Black
0.995633	0.19	0.81	White vs. Black
0.991266	0.2	0.8	White vs. Black
0.991266	0.21	0.79	White vs. Black
0.991266	0.22	0.78	White vs. Black
0.991266	0.23	0.77	White vs. Black
0.991266	0.24	0.76	White vs. Black
0.991266	0.25	0.75	White vs. Black
0.989083	0.26	0.74	White vs. Black
0.9869	0.27	0.73	White vs. Black
0.982533	0.28	0.72	White vs. Black
0.982533	0.29	0.71	White vs. Black
0.982533	0.3	0.7	White vs. Black
0.982533	0.31	0.69	White vs. Black
0.982533	0.32	0.68	White vs. Black
0.982533	0.33	0.67	White vs. Black
0.982533	0.34	0.66	White vs. Black
0.982533	0.35	0.65	White vs. Black
0.982533	0.36	0.64	White vs. Black
0.982533	0.37	0.63	White vs. Black
0.982533	0.38	0.62	White vs. Black
0.982533	0.39	0.61	White vs. Black
0.982533	0.4	0.6	White vs. Black
0.982533	0.41	0.59	White vs. Black
0.980349	0.42	0.58	White vs. Black
0.980349	0.43	0.57	White vs. Black
0.980349	0.44	0.56	White vs. Black
0.980349	0.45	0.55	White vs. Black
0.980349	0.46	0.54	White vs. Black
0.978166	0.47	0.53	White vs. Black
0.978166	0.48	0.52	White vs. Black
0.978166	0.49	0.51	White vs. Black
0.978166	0.5	0.5	White vs. Black
0.971616	0.51	0.49	White vs. Black
0.969432	0.52	0.48	White vs. Black
0.969432	0.53	0.47	White vs. Black
0.965066	0.54	0.46	White vs. Black
0.965066	0.55	0.45	White vs. Black
0.965066	0.56	0.44	White vs. Black
0.965066	0.57	0.43	White vs. Black
0.965066	0.58	0.42	White vs. Black
0.960699	0.59	0.41	White vs. Black
0.960699	0.6	0.4	White vs. Black
0.960699	0.61	0.39	White vs. Black
0.960699	0.62	0.38	White vs. Black
0.960699	0.63	0.37	White vs. Black
0.958515	0.64	0.36	White vs. Black
0.958515	0.65	0.35	White vs. Black
0.951965	0.66	0.34	White vs. Black
0.951965	0.67	0.33	White vs. Black
0.947598	0.68	0.32	White vs. Black
0.943231	0.69	0.31	White vs. Black
0.943231	0.7	0.3	White vs. Black
0.943231	0.71	0.29	White vs. Black
0.943231	0.72	0.28	White vs. Black
0.938865	0.73	0.27	White vs. Black
0.938865	0.74	0.26	White vs. Black
0.938865	0.75	0.25	White vs. Black
0.930131	0.76	0.24	White vs. Black
0.925764	0.77	0.23	White vs. Black
0.921397	0.78	0.22	White vs. Black
0.919214	0.79	0.21	White vs. Black
0.919214	0.8	0.2	White vs. Black
0.919214	0.81	0.19	White vs. Black
0.917031	0.82	0.18	White vs. Black
0.914847	0.83	0.17	White vs. Black
0.91048	0.84	0.16	White vs. Black
0.91048	0.85	0.15	White vs. Black
0.91048	0.86	0.14	White vs. Black
0.906114	0.87	0.13	White vs. Black
0.89738	0.88	0.12	White vs. Black
0.89738	0.89	0.11	White vs. Black
0.89738	0.9	0.1	White vs. Black
0.89083	0.91	0.09	White vs. Black
0.875546	0.92	0.08	White vs. Black
0.853712	0.93	0.07	White vs. Black
0.676856	0.94	0.06	White vs. Black
0.670306	0.95	0.05	White vs. Black
0.670306	0.96	0.04	White vs. Black
0.670306	0.97	0.03	White vs. Black
0.668122	0.98	0.02	White vs. Black
0.545852	0.99	0.01	White vs. Black
0.545852	1	0	White vs. Black
1	0	1	White vs. Black
0.997817	0.01	0.99	White vs. Black
0.997817	0.02	0.98	White vs. Black
0.995633	0.03	0.97	White vs. Black
0.995633	0.04	0.96	White vs. Black
0.995633	0.05	0.95	White vs. Black
0.995633	0.06	0.94	White vs. Black
0.99345	0.07	0.93	White vs. Black
0.99345	0.08	0.92	White vs. Black
0.99345	0.09	0.91	White vs. Black
0.99345	0.1	0.9	White vs. Black
0.99345	0.11	0.89	White vs. Black
0.99345	0.12	0.88	White vs. Black
0.989083	0.13	0.87	White vs. Black
0.984716	0.14	0.86	White vs. Black
0.984716	0.15	0.85	White vs. Black
0.984716	0.16	0.84	White vs. Black
0.984716	0.17	0.83	White vs. Black
0.984716	0.18	0.82	White vs. Black
0.982533	0.19	0.81	White vs. Black
0.982533	0.2	0.8	White vs. Black
0.982533	0.21	0.79	White vs. Black
0.982533	0.22	0.78	White vs. Black
0.982533	0.23	0.77	White vs. Black
0.980349	0.24	0.76	White vs. Black
0.980349	0.25	0.75	White vs. Black
0.978166	0.26	0.74	White vs. Black
0.978166	0.27	0.73	White vs. Black
0.975983	0.28	0.72	White vs. Black
0.975983	0.29	0.71	White vs. Black
0.975983	0.3	0.7	White vs. Black
0.975983	0.31	0.69	White vs. Black
0.975983	0.32	0.68	White vs. Black
0.975983	0.33	0.67	White vs. Black
0.973799	0.34	0.66	White vs. Black
0.973799	0.35	0.65	White vs. Black
0.973799	0.36	0.64	White vs. Black
0.973799	0.37	0.63	White vs. Black
0.973799	0.38	0.62	White vs. Black
0.973799	0.39	0.61	White vs. Black
0.973799	0.4	0.6	White vs. Black
0.973799	0.41	0.59	White vs. Black
0.973799	0.42	0.58	White vs. Black
0.973799	0.43	0.57	White vs. Black
0.973799	0.44	0.56	White vs. Black
0.971616	0.45	0.55	White vs. Black
0.971616	0.46	0.54	White vs. Black
0.971616	0.47	0.53	White vs. Black
0.971616	0.48	0.52	White vs. Black
0.965066	0.49	0.51	White vs. Black
0.965066	0.5	0.5	White vs. Black
0.962882	0.51	0.49	White vs. Black
0.960699	0.52	0.48	White vs. Black
0.960699	0.53	0.47	White vs. Black
0.960699	0.54	0.46	White vs. Black
0.960699	0.55	0.45	White vs. Black
0.947598	0.56	0.44	White vs. Black
0.945415	0.57	0.43	White vs. Black
0.945415	0.58	0.42	White vs. Black
0.945415	0.59	0.41	White vs. Black
0.945415	0.6	0.4	White vs. Black
0.941048	0.61	0.39	White vs. Black
0.938865	0.62	0.38	White vs. Black
0.938865	0.63	0.37	White vs. Black
0.936681	0.64	0.36	White vs. Black
0.936681	0.65	0.35	White vs. Black
0.936681	0.66	0.34	White vs. Black
0.936681	0.67	0.33	White vs. Black
0.934498	0.68	0.32	White vs. Black
0.934498	0.69	0.31	White vs. Black
0.923581	0.7	0.3	White vs. Black
0.923581	0.71	0.29	White vs. Black
0.919214	0.72	0.28	White vs. Black
0.919214	0.73	0.27	White vs. Black
0.917031	0.74	0.26	White vs. Black
0.917031	0.75	0.25	White vs. Black
0.917031	0.76	0.24	White vs. Black
0.914847	0.77	0.23	White vs. Black
0.914847	0.78	0.22	White vs. Black
0.908297	0.79	0.21	White vs. Black
0.908297	0.8	0.2	White vs. Black
0.908297	0.81	0.19	White vs. Black
0.908297	0.82	0.18	White vs. Black
0.908297	0.83	0.17	White vs. Black
0.888646	0.84	0.16	White vs. Black
0.888646	0.85	0.15	White vs. Black
0.875546	0.86	0.14	White vs. Black
0.871179	0.87	0.13	White vs. Black
0.855895	0.88	0.12	White vs. Black
0.851528	0.89	0.11	White vs. Black
0.851528	0.9	0.1	White vs. Black
0.851528	0.91	0.09	White vs. Black
0.844978	0.92	0.08	White vs. Black
0.820961	0.93	0.07	White vs. Black
0.796943	0.94	0.06	White vs. Black
0.524017	0.95	0.05	White vs. Black
0.524017	0.96	0.04	White vs. Black
0.421397	0.97	0.03	White vs. Black
0.419214	0.98	0.02	White vs. Black
0.251092	0.99	0.01	White vs. Black
0.251092	1	0	White vs. Black
1	0	1	White vs. Black
1	0.01	0.99	White vs. Black
1	0.02	0.98	White vs. Black
1	0.03	0.97	White vs. Black
1	0.04	0.96	White vs. Black
1	0.05	0.95	White vs. Black
1	0.06	0.94	White vs. Black
1	0.07	0.93	White vs. Black
1	0.08	0.92	White vs. Black
1	0.09	0.91	White vs. Black
1	0.1	0.9	White vs. Black
1	0.11	0.89	White vs. Black
1	0.12	0.88	White vs. Black
1	0.13	0.87	White vs. Black
0.997817	0.14	0.86	White vs. Black
0.997817	0.15	0.85	White vs. Black
0.995633	0.16	0.84	White vs. Black
0.995633	0.17	0.83	White vs. Black
0.99345	0.18	0.82	White vs. Black
0.99345	0.19	0.81	White vs. Black
0.99345	0.2	0.8	White vs. Black
0.99345	0.21	0.79	White vs. Black
0.991266	0.22	0.78	White vs. Black
0.989083	0.23	0.77	White vs. Black
0.989083	0.24	0.76	White vs. Black
0.989083	0.25	0.75	White vs. Black
0.989083	0.26	0.74	White vs. Black
0.989083	0.27	0.73	White vs. Black
0.989083	0.28	0.72	White vs. Black
0.989083	0.29	0.71	White vs. Black
0.989083	0.3	0.7	White vs. Black
0.989083	0.31	0.69	White vs. Black
0.989083	0.32	0.68	White vs. Black
0.989083	0.33	0.67	White vs. Black
0.989083	0.34	0.66	White vs. Black
0.989083	0.35	0.65	White vs. Black
0.989083	0.36	0.64	White vs. Black
0.9869	0.37	0.63	White vs. Black
0.9869	0.38	0.62	White vs. Black
0.9869	0.39	0.61	White vs. Black
0.9869	0.4	0.6	White vs. Black
0.984716	0.41	0.59	White vs. Black
0.982533	0.42	0.58	White vs. Black
0.982533	0.43	0.57	White vs. Black
0.982533	0.44	0.56	White vs. Black
0.980349	0.45	0.55	White vs. Black
0.980349	0.46	0.54	White vs. Black
0.978166	0.47	0.53	White vs. Black
0.973799	0.48	0.52	White vs. Black
0.973799	0.49	0.51	White vs. Black
0.973799	0.5	0.5	White vs. Black
0.973799	0.51	0.49	White vs. Black
0.971616	0.52	0.48	White vs. Black
0.971616	0.53	0.47	White vs. Black
0.971616	0.54	0.46	White vs. Black
0.971616	0.55	0.45	White vs. Black
0.971616	0.56	0.44	White vs. Black
0.971616	0.57	0.43	White vs. Black
0.971616	0.58	0.42	White vs. Black
0.971616	0.59	0.41	White vs. Black
0.971616	0.6	0.4	White vs. Black
0.971616	0.61	0.39	White vs. Black
0.971616	0.62	0.38	White vs. Black
0.960699	0.63	0.37	White vs. Black
0.960699	0.64	0.36	White vs. Black
0.960699	0.65	0.35	White vs. Black
0.960699	0.66	0.34	White vs. Black
0.960699	0.67	0.33	White vs. Black
0.949782	0.68	0.32	White vs. Black
0.947598	0.69	0.31	White vs. Black
0.943231	0.7	0.3	White vs. Black
0.943231	0.71	0.29	White vs. Black
0.938865	0.72	0.28	White vs. Black
0.938865	0.73	0.27	White vs. Black
0.936681	0.74	0.26	White vs. Black
0.936681	0.75	0.25	White vs. Black
0.936681	0.76	0.24	White vs. Black
0.908297	0.77	0.23	White vs. Black
0.901747	0.78	0.22	White vs. Black
0.895197	0.79	0.21	White vs. Black
0.895197	0.8	0.2	White vs. Black
0.895197	0.81	0.19	White vs. Black
0.893013	0.82	0.18	White vs. Black
0.884279	0.83	0.17	White vs. Black
0.840611	0.84	0.16	White vs. Black
0.840611	0.85	0.15	White vs. Black
0.810044	0.86	0.14	White vs. Black
0.779476	0.87	0.13	White vs. Black
0.768559	0.88	0.12	White vs. Black
0.748908	0.89	0.11	White vs. Black
0.748908	0.9	0.1	White vs. Black
0.681223	0.91	0.09	White vs. Black
0.676856	0.92	0.08	White vs. Black
0.598253	0.93	0.07	White vs. Black
0.552402	0.94	0.06	White vs. Black
0.508734	0.95	0.05	White vs. Black
0.508734	0.96	0.04	White vs. Black
0.49345	0.97	0.03	White vs. Black
0	0.98	0.02	White vs. Black
1	0	1	White vs. Black
1	0.01	0.99	White vs. Black
1	0.02	0.98	White vs. Black
1	0.03	0.97	White vs. Black
1	0.04	0.96	White vs. Black
1	0.05	0.95	White vs. Black
1	0.06	0.94	White vs. Black
1	0.07	0.93	White vs. Black
1	0.08	0.92	White vs. Black
0.997817	0.09	0.91	White vs. Black
0.997817	0.1	0.9	White vs. Black
0.997817	0.11	0.89	White vs. Black
0.997817	0.12	0.88	White vs. Black
0.997817	0.13	0.87	White vs. Black
0.997817	0.14	0.86	White vs. Black
0.997817	0.15	0.85	White vs. Black
0.997817	0.16	0.84	White vs. Black
0.997817	0.17	0.83	White vs. Black
0.995633	0.18	0.82	White vs. Black
0.995633	0.19	0.81	White vs. Black
0.99345	0.2	0.8	White vs. Black
0.99345	0.21	0.79	White vs. Black
0.99345	0.22	0.78	White vs. Black
0.991266	0.23	0.77	White vs. Black
0.991266	0.24	0.76	White vs. Black
0.991266	0.25	0.75	White vs. Black
0.991266	0.26	0.74	White vs. Black
0.991266	0.27	0.73	White vs. Black
0.991266	0.28	0.72	White vs. Black
0.991266	0.29	0.71	White vs. Black
0.991266	0.3	0.7	White vs. Black
0.991266	0.31	0.69	White vs. Black
0.991266	0.32	0.68	White vs. Black
0.991266	0.33	0.67	White vs. Black
0.991266	0.34	0.66	White vs. Black
0.991266	0.35	0.65	White vs. Black
0.991266	0.36	0.64	White vs. Black
0.991266	0.37	0.63	White vs. Black
0.989083	0.38	0.62	White vs. Black
0.989083	0.39	0.61	White vs. Black
0.989083	0.4	0.6	White vs. Black
0.989083	0.41	0.59	White vs. Black
0.989083	0.42	0.58	White vs. Black
0.989083	0.43	0.57	White vs. Black
0.9869	0.44	0.56	White vs. Black
0.984716	0.45	0.55	White vs. Black
0.984716	0.46	0.54	White vs. Black
0.984716	0.47	0.53	White vs. Black
0.984716	0.48	0.52	White vs. Black
0.984716	0.49	0.51	White vs. Black
0.984716	0.5	0.5	White vs. Black
0.984716	0.51	0.49	White vs. Black
0.975983	0.52	0.48	White vs. Black
0.973799	0.53	0.47	White vs. Black
0.973799	0.54	0.46	White vs. Black
0.973799	0.55	0.45	White vs. Black
0.971616	0.56	0.44	White vs. Black
0.971616	0.57	0.43	White vs. Black
0.967249	0.58	0.42	White vs. Black
0.967249	0.59	0.41	White vs. Black
0.967249	0.6	0.4	White vs. Black
0.965066	0.61	0.39	White vs. Black
0.960699	0.62	0.38	White vs. Black
0.960699	0.63	0.37	White vs. Black
0.954148	0.64	0.36	White vs. Black
0.954148	0.65	0.35	White vs. Black
0.954148	0.66	0.34	White vs. Black
0.954148	0.67	0.33	White vs. Black
0.951965	0.68	0.32	White vs. Black
0.949782	0.69	0.31	White vs. Black
0.949782	0.7	0.3	White vs. Black
0.949782	0.71	0.29	White vs. Black
0.945415	0.72	0.28	White vs. Black
0.941048	0.73	0.27	White vs. Black
0.936681	0.74	0.26	White vs. Black
0.936681	0.75	0.25	White vs. Black
0.930131	0.76	0.24	White vs. Black
0.923581	0.77	0.23	White vs. Black
0.917031	0.78	0.22	White vs. Black
0.901747	0.79	0.21	White vs. Black
0.901747	0.8	0.2	White vs. Black
0.901747	0.81	0.19	White vs. Black
0.895197	0.82	0.18	White vs. Black
0.875546	0.83	0.17	White vs. Black
0.871179	0.84	0.16	White vs. Black
0.871179	0.85	0.15	White vs. Black
0.868996	0.86	0.14	White vs. Black
0.862445	0.87	0.13	White vs. Black
0.81441	0.88	0.12	White vs. Black
0.803493	0.89	0.11	White vs. Black
0.803493	0.9	0.1	White vs. Black
0.803493	0.91	0.09	White vs. Black
0.80131	0.92	0.08	White vs. Black
0.764192	0.93	0.07	White vs. Black
0.742358	0.94	0.06	White vs. Black
0.617904	0.95	0.05	White vs. Black
0.617904	0.96	0.04	White vs. Black
0.613537	0.97	0.03	White vs. Black
0.539301	0.98	0.02	White vs. Black
0.399563	0.99	0.01	White vs. Black
0.399563	1	0	White vs. Black
1	0	1	White vs. Black
1	0.01	0.99	White vs. Black
1	0.02	0.98	White vs. Black
1	0.03	0.97	White vs. Black
1	0.04	0.96	White vs. Black
1	0.05	0.95	White vs. Black
1	0.06	0.94	White vs. Black
0.997817	0.07	0.93	White vs. Black
0.997817	0.08	0.92	White vs. Black
0.997817	0.09	0.91	White vs. Black
0.997817	0.1	0.9	White vs. Black
0.997817	0.11	0.89	White vs. Black
0.997817	0.12	0.88	White vs. Black
0.995633	0.13	0.87	White vs. Black
0.995633	0.14	0.86	White vs. Black
0.995633	0.15	0.85	White vs. Black
0.995633	0.16	0.84	White vs. Black
0.99345	0.17	0.83	White vs. Black
0.989083	0.18	0.82	White vs. Black
0.989083	0.19	0.81	White vs. Black
0.989083	0.2	0.8	White vs. Black
0.989083	0.21	0.79	White vs. Black
0.989083	0.22	0.78	White vs. Black
0.989083	0.23	0.77	White vs. Black
0.989083	0.24	0.76	White vs. Black
0.989083	0.25	0.75	White vs. Black
0.989083	0.26	0.74	White vs. Black
0.989083	0.27	0.73	White vs. Black
0.989083	0.28	0.72	White vs. Black
0.989083	0.29	0.71	White vs. Black
0.989083	0.3	0.7	White vs. Black
0.989083	0.31	0.69	White vs. Black
0.9869	0.32	0.68	White vs. Black
0.984716	0.33	0.67	White vs. Black
0.984716	0.34	0.66	White vs. Black
0.984716	0.35	0.65	White vs. Black
0.984716	0.36	0.64	White vs. Black
0.984716	0.37	0.63	White vs. Black
0.982533	0.38	0.62	White vs. Black
0.982533	0.39	0.61	White vs. Black
0.982533	0.4	0.6	White vs. Black
0.982533	0.41	0.59	White vs. Black
0.978166	0.42	0.58	White vs. Black
0.978166	0.43	0.57	White vs. Black
0.975983	0.44	0.56	White vs. Black
0.975983	0.45	0.55	White vs. Black
0.975983	0.46	0.54	White vs. Black
0.975983	0.47	0.53	White vs. Black
0.975983	0.48	0.52	White vs. Black
0.975983	0.49	0.51	White vs. Black
0.975983	0.5	0.5	White vs. Black
0.975983	0.51	0.49	White vs. Black
0.973799	0.52	0.48	White vs. Black
0.973799	0.53	0.47	White vs. Black
0.973799	0.54	0.46	White vs. Black
0.973799	0.55	0.45	White vs. Black
0.971616	0.56	0.44	White vs. Black
0.969432	0.57	0.43	White vs. Black
0.969432	0.58	0.42	White vs. Black
0.969432	0.59	0.41	White vs. Black
0.969432	0.6	0.4	White vs. Black
0.969432	0.61	0.39	White vs. Black
0.969432	0.62	0.38	White vs. Black
0.958515	0.63	0.37	White vs. Black
0.958515	0.64	0.36	White vs. Black
0.958515	0.65	0.35	White vs. Black
0.958515	0.66	0.34	White vs. Black
0.951965	0.67	0.33	White vs. Black
0.951965	0.68	0.32	White vs. Black
0.947598	0.69	0.31	White vs. Black
0.938865	0.7	0.3	White vs. Black
0.938865	0.71	0.29	White vs. Black
0.927948	0.72	0.28	White vs. Black
0.914847	0.73	0.27	White vs. Black
0.91048	0.74	0.26	White vs. Black
0.91048	0.75	0.25	White vs. Black
0.91048	0.76	0.24	White vs. Black
0.91048	0.77	0.23	White vs. Black
0.899563	0.78	0.22	White vs. Black
0.89738	0.79	0.21	White vs. Black
0.89738	0.8	0.2	White vs. Black
0.877729	0.81	0.19	White vs. Black
0.875546	0.82	0.18	White vs. Black
0.864629	0.83	0.17	White vs. Black
0.834061	0.84	0.16	White vs. Black
[truncated: 18,112 more rows]
