# Supplementary material for: Human microbiome variation associated with race and ethnicity emerges as early as 3 months of age
Source: PLoS Biol. 2023 Aug 17;21(8):e3002230. doi: 10.1371/journal.pbio.3002230 (PMC10434942; doi:10.1371/journal.pbio.3002230)
Supplement: S8 Data — (XLSX) [file pbio.3002230.s047.xlsx]

## Sheet: Sheet1
S8 Data. Relative abundance of taxa in Figure S14 along with race and age metadata.
Race	Host_age_years	k__Bacteria;p__OD1;c__;o__;f__;g__;s__	k__Bacteria;p__Firmicutes;c__Clostridia;o__Clostridiales;f__Ruminococcaceae;__;__	k__Bacteria;p__Firmicutes;c__Clostridia;o__Clostridiales;f__Lachnospiraceae;g__Dorea;s__longicatena	k__Bacteria;p__Firmicutes;c__Clostridia;o__Clostridiales;f__Lachnospiraceae;__;__	k__Bacteria;p__Firmicutes;c__Clostridia;o__Clostridiales;__;__;__	k__Bacteria;p__Firmicutes;c__Clostridia;o__Clostridiales;f__;g__;s__	k__Bacteria;p__Firmicutes;c__Clostridia;o__Clostridiales;f__Veillonellaceae;g__Veillonella;s__dispar	k__Bacteria;p__Bacteroidetes;c__Bacteroidia;o__Bacteroidales;f__Bacteroidaceae;g__Bacteroides;s__caccae	k__Bacteria;p__Bacteroidetes;c__Bacteroidia;o__Bacteroidales;f__Prevotellaceae;g__Prevotella;s__copri	k__Bacteria;p__Firmicutes;c__Clostridia;o__Clostridiales;f__Ruminococcaceae;g__Ruminococcus;s__	k__Bacteria;p__Firmicutes;c__Clostridia;o__Clostridiales;f__[Tissierellaceae];g__Peptoniphilus;s__	k__Bacteria;p__Bacteroidetes;c__Bacteroidia;o__Bacteroidales;f__Bacteroidaceae;g__Bacteroides;__	k__Bacteria;p__Firmicutes;c__Clostridia;o__Clostridiales;f__Lachnospiraceae;g__Blautia;s__	k__Bacteria;p__Firmicutes;c__Clostridia;o__Clostridiales;f__Lachnospiraceae;g__Coprococcus;s__	k__Bacteria;p__Bacteroidetes;c__Bacteroidia;o__Bacteroidales;f__Bacteroidaceae;g__Bacteroides;s__	k__Bacteria;p__Firmicutes;c__Erysipelotrichi;o__Erysipelotrichales;f__Erysipelotrichaceae;g__Clostridium;s__spiroforme	k__Bacteria;p__Firmicutes;c__Clostridia;o__Clostridiales;f__Veillonellaceae;g__Dialister;s__	k__Bacteria;p__Firmicutes;c__Clostridia;o__Clostridiales;f__Lachnospiraceae;g__Roseburia;s__faecis	k__Bacteria;p__Bacteroidetes;c__Bacteroidia;o__Bacteroidales;f__Porphyromonadaceae;g__Parabacteroides;s__	k__Bacteria;p__Firmicutes;c__Clostridia;o__Clostridiales;f__Lachnospiraceae;g__Dorea;s__	k__Bacteria;p__Actinobacteria;c__Coriobacteriia;o__Coriobacteriales;f__Coriobacteriaceae;g__;s__	k__Bacteria;p__Proteobacteria;c__Alphaproteobacteria;o__RF32;f__;g__;s__	k__Bacteria;p__Firmicutes;c__Bacilli;o__Bacillales;f__Staphylococcaceae;g__Staphylococcus;__	k__Bacteria;p__Firmicutes;c__Clostridia;o__Clostridiales;f__Veillonellaceae;g__Megasphaera;s__	k__Bacteria;p__Firmicutes;c__Clostridia;o__Clostridiales;f__Lachnospiraceae;g__[Ruminococcus];s__gnavus	k__Bacteria;p__Bacteroidetes;c__Bacteroidia;o__Bacteroidales;f__Bacteroidaceae;g__Bacteroides;s__fragilis	k__Bacteria;p__Fusobacteria;c__Fusobacteriia;o__Fusobacteriales;f__Fusobacteriaceae;g__Fusobacterium;s__	k__Bacteria;p__Firmicutes;c__Clostridia;o__Clostridiales;f__Ruminococcaceae;g__;s__	k__Bacteria;p__OD1;__;__;__;__;__	k__Bacteria;p__Firmicutes;c__Clostridia;o__Clostridiales;f__Ruminococcaceae;g__Ruminococcus;s__bromii	Unassigned;__;__;__;__;__;__	k__Bacteria;p__Firmicutes;c__Clostridia;o__Clostridiales;f__Veillonellaceae;g__Veillonella;s__	k__Bacteria;p__Firmicutes;c__Clostridia;o__Clostridiales;f__Lachnospiraceae;g__[Ruminococcus];s__torques	k__Bacteria;p__Firmicutes;c__Clostridia;o__Clostridiales;f__Ruminococcaceae;g__Faecalibacterium;__	k__Bacteria;p__Firmicutes;c__Clostridia;o__Clostridiales;f__Eubacteriaceae;g__Pseudoramibacter_Eubacterium;s__	k__Bacteria;p__Firmicutes;c__Clostridia;o__Clostridiales;f__Peptostreptococcaceae;__;__	k__Bacteria;p__Firmicutes;c__Erysipelotrichi;o__Erysipelotrichales;f__Erysipelotrichaceae;g__Clostridium;s__ramosum	k__Bacteria;p__Bacteroidetes;c__Bacteroidia;o__Bacteroidales;f__Rikenellaceae;g__Alistipes;s__finegoldii	k__Bacteria;p__Bacteroidetes;c__Bacteroidia;o__Bacteroidales;f__Bacteroidaceae;g__Bacteroides;s__ovatus	k__Bacteria;p__Bacteroidetes;c__Bacteroidia;o__Bacteroidales;f__Rikenellaceae;g__Alistipes;s__onderdonkii	k__Bacteria;p__Actinobacteria;c__Coriobacteriia;o__Coriobacteriales;f__Coriobacteriaceae;g__Collinsella;s__aerofaciens	k__Bacteria;p__Bacteroidetes;c__Bacteroidia;o__Bacteroidales;f__Rikenellaceae;g__Alistipes;s__putredinis	k__Bacteria;p__Proteobacteria;c__Epsilonproteobacteria;o__Campylobacterales;f__Campylobacteraceae;g__Campylobacter;s__	k__Bacteria;p__Firmicutes;c__Clostridia;o__Clostridiales;f__Lachnospiraceae;g__Clostridium;__	k__Bacteria;p__Firmicutes;c__Clostridia;o__Clostridiales;f__Ruminococcaceae;g__Gemmiger;s__formicilis	k__Bacteria;p__Firmicutes;c__Clostridia;o__Clostridiales;f__Lachnospiraceae;g__Epulopiscium;s__	k__Bacteria;p__Firmicutes;c__Clostridia;o__Clostridiales;f__Lachnospiraceae;g__Clostridium;s__lavalense	k__Bacteria;p__Actinobacteria;c__Coriobacteriia;o__Coriobacteriales;f__Coriobacteriaceae;g__Eggerthella;s__lenta
White	7.70411	0	0.00250928	0	0.0109405	0.00501857	0	0.0153568	0.0320185	0.000501857	0.00511894	0	0.089732	0.0234869	0.00642377	0.184784	0.00271003	0.0587173	0	0.0495835	0.00120446	0	0	0	0	0.021881	0	0	0	0	0	0	0	0	0	0.000301114	0.00381411	0.00431597	0	0	0	0	0	0	0	0	0	0	0
White	7.70411	0	0.00973978	0	0.0142751	0.0127138	0	0.00788104	0.0159108	0	0.0269888	0	0.0280297	0.0411152	0.00825279	0.0299628	0.0127138	0.0776208	0	0.0292193	0.00282528	0	0	0	0	0.0107063	0	0.00126394	0	0	0	0	0	0	0.00163569	0	0.0255019	0.0100372	0	0	0	0	0	0	0	0	0	0	0.00104089
White	7.70411	0	0.0131032	0	0.00202408	0.0118249	0	0.00127836	0.00628529	0.00159795	0.0399489	0	0.0337701	0.236178	0.00330244	0.050815	0.0279109	0.0529456	0	0.0103334	0.00319591	0	0	0	0.00181102	0.0481517	0	0	0	0	0	0	0	0	0	0	0.0270587	0.00798977	0	0	0	0	0	0	0	0	0	0	0
White	4.21096	0	0.0115457	0.00320264	0.0550946	0.00946866	0.00382924	0.00107915	0.000162453	0.000661414	0.0259344	0.000104434	0.000324905	0.00967753	0.0119635	0.00112556	0	0.00128802	0.0144467	0.000139245	0.000174056	0	0	0	0	8.12263e-05	0.224742	0	0	0	0	0	0	0	0.00140405	0	0.0109423	0.00521009	0.0173128	0.196045	0.0517295	0	0	0	0.000823867	0.0095847	0	0.000777452	0.000823867
White	5.23014	0	0.0103062	0.00137417	0.0530035	0.00196309	0.0148214	0.00677267	0.0173734	0	0.000883392	0.00196309	0.126031	0.00559482	0.0073616	0.240086	0	0.00893208	0.0361209	0	0.000981547	0	0.039949	0	0	0.00186494	0.00431881	0	0	0	0.012662	0	0	0	0	0	0	0	0	0.026011	0	0.000981547	0.0145269	0	0	0.00549666	0	0	0
White	6.16164	0	0.00339601	0.0266711	0.0167315	0.000331318	0	0.00811729	0	0	0	0.000248488	0.000331318	0.0143295	0.000911124	0.136586	0	0	0	0.000579806	0.02137	0	0	0	0	0.216848	0.123499	0.00298186	0	0	0	0	0	0	0	0	0.000993953	0	0	0.00554957	0	0	0	0	0	0.000745465	0	0	0
White	6.16164	0	0.00631547	0.00315773	0.0405884	0.00400493	0	0.00169439	0	0	0.00184843	0.000385089	0.0013093	0.0110136	0.00492914	0.176217	0	0.00277264	0.00439002	0	0.0051602	0.000154036	0.000308071	0	0	0.00492914	0.124153	0.00138632	0	0	0	0	0	0.00338879	0	0	0.00184843	0.000462107	0	0.0796365	0.00107825	0	0	0.000616143	0	0.0144023	0	0	0
White	6.16164	0	0.00322826	0.0038929	0.0429168	0	0	0.0182302	0	0	0.000569692	0.0422522	0.00227877	0.00854539	0.00930498	0.172237	0	0.0201291	0	0.000474744	0	0	0	0.00151918	0	0.0040828	0.0508925	0.0348462	0	0	0	0	0	0	0	0	0	0	0	0.0478542	0.00142423	0	0	0.00892518	0	0.00208887	0	0	0
White	3.3726	0	0.000918555	0	0.0142376	0.0041335	0.00137783	0	0.159522	0	0.00183711	0.00780772	0.154011	0.00275566	0.0041335	0.159216	0	0.00642988	0.00535824	0.00949173	0	0	0	0	0	0	0	0	0	0	0.0139314	0	0	0.00382731	0	0	0.000918555	0	0.00658298	0.0200551	0	0	0.0172994	0.00107165	0	0.0153092	0	0	0.00061237
White	3.3726	0	0.00358324	0.000275634	0.0173649	0.00344542	0.00551268	0.00744212	0.0384509	0	0	0.0135061	0.0653252	0.00592613	0.00385888	0.206588	0	0.016538	0.00689085	0.0275634	0	0	0	0.000689085	0	0	0	0.00385888	0	0	0.00454796	0.000275634	0	0	0	0	0.00110254	0	0.011301	0.0108875	0	0.00110254	0.0223264	0.00964719	0	0.0217751	0	0	0
White	3.3726	0	0.00734177	0.00481013	0.0486076	0.00962025	0.00632911	0.000886076	0.0262025	0	0.00139241	0	0.158608	0.0237975	0.0173418	0.135316	0	0	0.0262025	0.00924051	0	0	0	0	0	0.00126582	0	0	0	0	0.0216456	0	0	0.00126582	0	0	0.00316456	0	0.0064557	0.016962	0	0.00379747	0.00797468	0	0	0.0127848	0	0	0.00177215
White	6.8274	0	0.0163101	0.00278231	0.00988199	0.0034539	0.00249448	0.00383767	0.0119927	0.00057565	0.00278231	0	0.1111	0.0144872	0.00863475	0.152355	0	0	0.0827977	0.0234098	0	0	0	0	0	0	0.00220666	0	0	0	0.0443251	0	0	0	0	0	0.00892258	0	0	0.0100739	0	0.00268637	0.0123765	0	0	0.0118008	0	0	0
White	6.8274	0	0.0092505	0	0.0087249	0.00157679	0.00115631	0.00157679	0.0160833	0	0.000946074	0.0136655	0.198675	0.00420477	0.00315358	0.165142	0	0.00157679	0.0467781	0.0226007	0	0	0	0	0	0	0	0	0.00210239	0	0.0173447	0	0	0	0.000420477	0	0.00525597	0	0.00315358	0.019342	0	0.00168191	0.0150321	0.00105119	0	0.00557132	0	0	0
White	6.8274	0	0.0102177	0.00207546	0.0326752	0.00436379	0.0037784	0	0.0145814	0.000691821	0.0107498	0.0103241	0.155234	0.00963227	0.00521526	0.089032	0	0.00106434	0.0263424	0.033101	0.000957905	0	0.00356554	0	0	0.000372519	0.00266085	0.00191581	0.00361875	0	0.00776968	0	0	0	0	0	0.00351232	0	0.00888723	0.0329413	0.00452344	0.00202224	0.00808898	0.00303337	0	0.0230429	0	0	0
White	3.80822	0	0.00115473	0	0.0888376	0.00654349	0	0	0	0	0.000692841	0	0.000384911	0.0126251	0.00577367	0.01301	0	0.0095458	0.0140878	0	0	0	0	0	0	0.00192456	0.394534	0	0	0	0	0	0	0	0	0	0.00146266	0.00400308	0	0	0	0	0	0	0	0	0	0.00115473	0.000384911
White	4.18356	0	0.00857771	0	0.0256259	0.0139924	0.000321664	0.000214443	0.0272342	0.000268053	0.00214443	0.000214443	0.015279	0.0156543	0.00385997	0.258296	0	0.000107221	0.00578995	0.0114727	0	0	0.0567201	0	0	0.00310942	0.00407441	0.000214443	0.000160832	0	0.00659411	0	0	0.0102933	0.00675495	0	0.000214443	0	0	0.00798799	0.00637967	0.00359192	0.00686217	0	0	0.00075055	0	0	0.000268053
Asian/Pacific Islander	3.29589	0	0.00673372	0	0.0254006	0.000340948	0	0.0272758	0	0	0.0109103	0	0.0779918	0.0446642	0.0348619	0.0742414	0.00306853	0.111319	0.0488408	0	0.0140641	0	0	0	0	0.0330719	0.0467099	0	0	0	0	0	0	0.0238663	0.00639277	0	0.0148312	0.013297	0	0.030941	0.00485851	0.0141493	0	0	0	0	0	0	0.00187521
Asian/Pacific Islander	3.29589	0	0.0373495	0	0.0425655	0.00103033	0	0.0132011	0	0	0.0073411	0.000257583	0.122545	0.0142958	0.0158413	0.0775324	0	0.00940176	0.0562174	0.000386374	0.0028978	0	0	0	0	0.0571833	0.0860326	0.00321978	0	0	0	0	0	0.0103033	0.00160989	0	0.00264022	0.00470088	0	0.047524	0.00276901	0.000515165	0	0	0	0	0	0	0.000321978
Asian/Pacific Islander	3.29589	0	0.0133191	0	0.0351382	0.00394887	0	0.026705	0	0	0.00381501	0.000870089	0.0661937	0.0580952	0.109765	0.0504652	0.00261027	0.0522723	0.0493274	0.00033465	0.0321933	0	0	0.000937019	0	0.0359414	0.0198113	0.00026772	0	0	0	0	0	0.0501305	0	0	0.00307878	0.0151931	0	0.010508	0.000535439	0.00234255	0	0	0	0	0	0	0.00247641
White	3.19178	0	0.0269937	0	0.160318	0.0119211	0.00822143	0	0.0252124	0	0.00123321	0	0	0.0164429	0.0108249	0.159222	0	0	0.0216498	0	0	0	0	0	0	0	0.00411072	0.000685119	0	0	0.0139764	0	0	0	0.000822143	0	0.00109619	0.00191833	0	0.0908468	0.0178131	0	0	0	0	0	0	0	0
White	3.19178	0	0.00699101	0	0.0446569	0.00185476	0.00228278	0	0.0251106	0	0.00142674	0.0125553	0	0.0164075	0.00584962	0.134684	0	0.00456556	0.0231131	0	0	0	0	0	0	0.00228278	0.0315309	0.000713369	0	0	0.00913112	0	0	0	0	0	0.0027108	0.00185476	0	0.143102	0.0268227	0	0	0.00128406	0	0	0	0	0
White	2.45205	0	0	0	0.01851	0.0106921	0	0.0014946	0.000919752	0.000804783	0.014946	0	0.0877213	0.121177	0.0658772	0.00103472	0.00551851	0.0151759	0.00126466	0	0.0303518	0	0	0	0	0.0252932	0.0548402	0.000229938	0	0	0	0	0	0.00103472	0	0	0	0.0320763	0	0	0.0232237	0	0	0	0	0	0	0	0.0033341
White	2.45205	0	0	0	0.0189566	0.00818926	0	0.00121322	0	0.000530786	0.00386715	0	0.171975	0.0114498	0.00765848	0.00219897	0	0.05505	0.00242645	0	0.00576281	0	0	0	0	0.00417046	0.104565	0.00212314	0	0	0	0	0	0	0	0	0.000606612	0.0040188	0	0	0.059448	0	0	0	0	0	0	0.00166818	0
White	2.45205	0	0	0	0.0337117	0.0184039	0	0.00447196	0	0.000945992	0.00361197	0	0.152563	0.0233058	0.00808394	0.00257998	0	0.0972652	0.00309598	0	0.00472996	0	0	0	0	0.0182319	0.0491916	0.000687994	0	0	0	0	0	0.00163399	0	0	0.00111799	0.00911593	0	0	0.00541796	0	0	0	0	0	0	0	0
White	4.71233	0	0.00314118	0.00365056	0.0248748	0.0166398	0	0.000424484	0.0103574	0.265727	0.0103574	0	0.0215638	0.0185924	0.0141778	0.141014	0	0	0.00118856	0	0	0	0	0	0	0.00186773	0.0174888	0	0	0	0	0	0	0.00161304	0.00101876	0	0.000424484	0.00704644	0.00297139	0.00127345	0.00789541	0.00432974	0	0.000424484	0	0.0193565	0	0.000848969	0.000424484
White	4.71233	0	0.00625416	0.00093147	0.0162342	0.0203593	0	0.00279441	0.0166334	0.344245	0.00425815	0	0.0380572	0.0151697	0.019827	0.126946	0	0	0	0.00093147	0	0	0	0	0	0.00159681	0.0145043	0	0	0	0	0	0	0	0.00279441	0	0	0.000665336	0.00359281	0	0.00718563	0.00093147	0	0	0	0.0188955	0	0.00146374	0
White	4.71233	0	0.00311358	0.00609178	0.0139434	0.0116421	0	0.00514417	0.0211182	0.248815	0.00460268	0	0.0396643	0.0207121	0.00920536	0.167998	0	0	0	0	0	0	0	0	0	0.00582104	0.00676865	0	0	0	0	0	0	0	0.00121836	0	0	0.0035197	0.00636253	0	0.0120482	0.0014891	0	0	0	0.0185461	0	0	0
Asian/Pacific Islander	4.48767	0	0.00291916	0	0.0719311	0.0151198	0	0	0.00261976	0.163922	0.00411677	0	0.0103293	0.0144461	0.00449102	0.100973	0.000898204	0	0	0.00860778	0.00194611	0.000598802	0.00127246	0	0.00314371	0.00142216	0.000598802	0	0	0	0.000374251	0	0	0.00396707	0.00546407	0	0.000748503	0.00688623	0	0.00284431	0.000673653	0.000523952	0.00381737	0	0.00321856	0	0	0.00134731	0
Asian/Pacific Islander	4.48767	0.000156104	0.00796129	0	0.0435529	0.00881986	0	0	0.00085857	0.199344	0.0227131	0	0.0177178	0.0043709	0.000936622	0.0597877	0	0	0	0.0191227	0	0	0.00117078	0	0.00101467	0	0	0	0	0	0	0.000156104	0	0.00515142	0.00405869	0	0	0.00359038	0	0.00257571	0.00522947	0.000234155	0.0130347	0	0.00218545	0	0	0.00117078	0
Asian/Pacific Islander	4.48767	0	0.0140415	0	0.0197727	0.00687745	0	0	0.0169071	0.00152832	0.0166205	0.00124176	0.00897889	0.023689	0.00487153	0.0575986	0.00544465	0.00105072	0	0.0701118	0.00506257	0.00210144	0	0	0.000764161	0.0028656	0.0532047	0	0	0	0	0	0	0.04499	0.0174802	0	0	0.0258859	0	0.00181488	0.00171936	0.00592225	0.00401184	0	0.00133728	0	0	0	0
White	2.42466	0	0.0100756	0.0141175	0.0183938	0.00351473	0.000351473	0.00251889	0	0.020034	0.00685373	0	0.00117158	0.031574	0.0072052	0.00474489	0	0.000761525	0.0339172	0	0	0.000410052	0	0	0	0	0	0.00052721	0	0	0.00105442	0	0	0	0	0	0.00386621	0	0	0.000644368	0	0.000937262	0	0	0	0.0319841	0	0	0
White	3.57534	0	0.0254192	0.00238305	0.015534	0.00211827	0.0070609	0	0.0575463	0.0373345	0.0117387	0	0.0182701	0.00441306	0.00926743	0.182524	0	0	0.0183583	0.0234775	0.0241836	0.000176523	0.00264784	0	0	0.00105914	0	0.000353045	0.0194175	0	0.0105031	0	0	0.0027361	0.00503089	0	0.00185349	0	0	0.00785525	0.00750221	0.00467785	0.0289497	0	0	0.0109444	0	0	0
White	3.57534	0	0.0119247	0.00147827	0.0379422	0.00650439	0.0126146	0	0.00719424	0.380802	0.0590322	0	0.00433626	0.010545	0.0139943	0.0782497	0	0.000295654	0.0143885	0.00709569	0.00137972	0.000689859	0.00275944	0	0	0	0	0	0.00995368	0	0.0072928	0	0	0	0	0	0.0038435	0	0	0.00128117	0.00335074	0.000197103	0.0241451	0	0	0.00325219	0	0	0
White	3.57534	0	0.0154046	0.00278396	0.0262621	0.0080735	0.0106719	0	0.0197661	0.404324	0.0181886	0	0.00519673	0.00640312	0.0383259	0.0426875	0	0	0.0158686	0.0100223	0.000649592	0	0	0	0	0	0	0	0.00463994	0	0.00176318	0	0	0	0	0	0.00417595	0	0	0.0112287	0.00380475	0.000556793	0.032758	0	0	0.00426875	0	0	0
White	1.96712	0	0.00641733	0	0.0783616	0.0283265	0	0.0321368	0	0.00305826	0.00456232	0	0.0445703	0.0118821	0.0436679	0.108994	0.00260704	0.0498346	0.0181991	0	0.00476286	0	0	0	0	0.0015542	0.0181991	0	0	0	0	0	0	0	0	0	0.00190514	0.0090745	0	0.0492329	0.0195027	0	0	0	0	0	0	0	0.000601624
White	3.93973	0	0.0091658	0.00174034	0.0701938	0.00986193	0	0.00220443	0	0	0.00232045	0	0.0588235	0.0125305	0.00730943	0.247477	0	0	0.0324864	0.0451328	0	0.000348068	0	0	0	0	0.00243648	0	0.0109061	0	0	0	0	0	0.00127625	0	0.0117183	0	0.00487296	0.0795916	0	0	0.025409	0	0.00139227	0.0226244	0	0	0
White	3.93973	0	0.00439504	0.000258532	0.0288694	0.00508445	0	0	0	0	0.0280076	0	0.0556705	0.00723888	0.00749741	0.295502	0	0	0.058342	0.0264564	0	0	0	0	0	0.00517063	0.0132713	0.000517063	0.0323164	0	0	0	0	0.00060324	0	0	0.0137883	0.000947949	0.00749741	0.0623061	0	0.00224061	0.0191313	0	0.000689417	0.016029	0	0	0
White	3.93973	0	0.00261097	0.00139873	0.0244312	0.00447594	0	0	0	0	0.019116	0.0036367	0.0274151	0.0103506	0.0115628	0.141645	0	0.00102574	0.0303059	0.019116	0.000839239	0	0	0	0	0.00531518	0.191533	0	0.0138941	0	0	0	0	0.00149198	0.000932488	0	0.00988437	0	0.00596792	0.039351	0	0.00447594	0.016132	0	0	0.00839239	0	0	0.00074599
White	5.06849	0	0.0773827	0.0145404	0.00766856	0.00398367	0.00438203	0	0.0198187	0.00149388	0.00468081	0	0.00288816	0.00806693	0.00547754	0.143711	0	0.01952	0.0482024	0	0	0	0	0	0	0	0.00149388	0	0.0172294	0	0.0401354	0	0	0	0.000896325	0	0.00159347	0	0.00139428	0.0433224	0.0364506	0.00159347	0.0164326	0	0	0	0	0	0
White	5.06849	0	0.0116783	0.00189078	0.0134579	0.00900901	0.00834168	0	0.0142365	0.547548	0.00133467	0	0.00255811	0.00333667	0.00233567	0.109999	0.000333667	0.0144589	0.0106773	0.0107886	0	0	0	0	0	0.00122345	0	0	0	0	0.002002	0	0	0	0	0	0.000556112	0	0	0.00556112	0	0.000444889	0.0126793	0.000444889	0	0.0114559	0	0	0
White	5.06849	0	0.011259	0.00163767	0.0175026	0.00675537	0.00767656	0	0.0107472	0.545241	0.00174002	0	0.00204708	0.0013306	0.00194473	0.111668	0	0.0122825	0.0106448	0.012999	0	0.000716479	0	0	0	0.000716479	0	0.000921187	0	0	0.00317298	0	0	0	0	0	0	0	0	0.00440123	0	0.000921187	0.00839304	0	0	0.00573183	0	0	0
White	6.68493	0	0.00747773	0.00325119	0.0253593	0.00422654	0.00292607	0.000715261	0.0304961	0.291306	0.000975356	0	0.0107289	0.0122245	0.00617725	0.213343	0	0	0.0431107	0.052084	0	0	0	0	0	0	0.00669744	0	0.000845309	0	0.00156057	0.000195071	0	0	0.00149555	0	0	0	0	0.0187919	0.00702256	0.000975356	0.0361532	0	0	0.00650237	0	0	0
White	6.68493	0	0.0426664	0.0012284	0.0329211	0.0292359	0.0024568	0	0.05839	0.236836	0.00139219	0	0.0133486	0.00646958	0.00450414	0.166899	0	0	0.0421751	0.0283351	0.00253869	0	0	0	0	0	0.0180165	0.00024568	0	0	0.00393088	0	0	0	0	0	0	0	0	0.0227664	0.0144132	0	0.036852	0	0	0.0103186	0	0	0
White	6.68493	0	0.0423422	0.00173147	0.0416339	0.0256572	0.00369904	0	0.0433653	0.218479	0.00078703	0	0.0161341	0.00448607	0.00236109	0.178577	0.000393515	0	0.0197544	0.0206989	0.00236109	0	0	0	0	0	0.0236109	0	0.00118054	0	0.00102314	0	0	0	0	0	0	0	0	0.0192822	0.0121203	0.000393515	0.026759	0	0	0.0136943	0	0	0
White	2.61918	0	0.0344558	0.00104411	0.0146176	0.00687375	0.0103541	0	0.0054816	0.483077	0.00217524	0	0.00165318	0.00565562	0.0036544	0.104672	0.000435047	0.0267989	0.0383712	0.00661272	0	0.000261028	0	0	0	0	0	0.000348038	0.000522057	0	0.0046115	0	0	0	0.000348038	0	0.000609066	0	0	0.00617767	0	0.00243627	0.0172279	0.000870095	0	0.0308014	0	0	0
White	2.61918	0	0.0349203	0.00171739	0.0264288	0.00486595	0.0108768	0	0.0103998	0.340521	0.00219445	0.0018128	0.00228986	0.00715581	0.00410266	0.178132	0	0.0264288	0.0282416	0.0141208	0	0	0	0	0	0	0	0	0.00219445	0	0.0018128	0	0	0	0	0	0.000286232	0	0	0.00868238	0	0.000572464	0.0223261	0	0	0.00753745	0	0	0
White	2.61918	0	0.00704148	0.00242051	0.0256354	0.00825173	0.0127627	0.00451095	0.0235449	0.328969	0.00638134	0	0.00539113	0.00374079	0.00275058	0.119815	0	0.0514908	0.0135328	0.0370778	0	0	0	0	0	0	0	0	0.000880185	0	0.00539113	0	0	0	0	0	0.00121025	0	0	0.0113324	0	0.000550116	0.00726152	0	0	0.0110023	0	0	0
White	3.22466	0	0.0119111	0	0.0991706	0.0263808	0.000882301	0.00538204	0	0	0.00299982	0	0.00573496	0.0109405	0.0497618	0.0592024	0.00238221	0.0118228	0.0534674	0.0262043	0.00926416	0.00158814	0.00741133	0	0	0.00141168	0.0270866	0.000441151	0	0	0.0350274	0	0	0.00299982	0.00758779	0	0.000882301	0	0	0.0680254	0.00873478	0.000970531	0.0147344	0	0	0.00167637	0	0	0
White	3.22466	0	0.0159637	0	0.0610958	0.0375443	0.00226646	0.00808041	0	0.000886874	0.00187229	0	0.00157667	0.0339968	0.114308	0.0479898	0.00384312	0.0102483	0.0302523	0.0143871	0.00729208	0.000689791	0.000788333	0	0	0.000886874	0.0184273	0	0	0	0.0493693	0	0	0	0.0180331	0	0.0123177	0	0	0.0528183	0.0113323	0.00216791	0.0153725	0	0.000689791	0.00768624	0	0	0
White	4.66575	0	0.00116427	0.00275191	0.00635055	0.00042337	0	0.00243438	0	0	0.00709145	0	0.0549323	0.0131245	0.0116427	0.181626	0	0	0.00677392	0.0104784	0.0388442	0	0.00444539	0	0	0.00264606	0.0605419	0	0	0	0	0.000317528	0	0.00232854	0.00169348	0	0.00222269	0	0	0.0488992	0.0131245	0	0	0	0	0	0	0	0.00285775
White	4.66575	0	0.00187852	0.0025047	0.00297433	0	0	0	0	0.0010958	0.000939261	0.000782718	0.0425798	0.0112711	0.0114277	0.121321	0	0.000626174	0.00203507	0.0103319	0.0156544	0	0.00876644	0	0	0.00172198	0.0324045	0	0	0	0	0	0	0.00704446	0.00234815	0	0.00203507	0.00125235	0	0.0871947	0.0114277	0	0	0	0	0	0	0	0
White	4.66575	0	0.00265069	0.00345742	0.0436787	0.000691483	0	0.00126772	0	0	0.00587761	0	0.0663824	0.01164	0.0112942	0.137836	0	0.000921978	0.0314625	0.00564711	0.00460989	0	0.0496715	0	0	0.00242019	0.00875879	0.000460989	0	0	0	0	0	0	0.00103722	0	0.00345742	0	0	0.137605	0.0114095	0	0	0	0	0	0	0	0.00184396
White	4.66575	0	0.00317058	0.0233037	0.0729233	0.00729233	0	0.0699112	0	0	0	0	0.000951173	0.0672162	0.0661065	0.0293278	0	0.000634115	0.00871909	0.00158529	0.00618263	0	0	0	0	0.032974	0.0125238	0	0	0	0	0	0	0	0	0	0.0109385	0.00634115	0	0.0229867	0	0	0	0.000475587	0	0	0	0	0.0011097
White	4.66575	0	0	0.00589703	0.0147426	0.00589703	0.000340213	0.00192787	0	0	0.00192787	0	0.0868678	0.02132	0.0209798	0.213087	0	0	0.00657746	0.00997959	0.0884554	0	0	0	0	0.00646405	0.129508	0	0	0	0	0	0	0	0.00487639	0	0.00124745	0	0	0.0767748	0.00396915	0	0	0	0	0	0	0	0.00306192
White	4.66575	0	0.00568843	0.00530058	0.0157725	0.000387847	0	0.00749838	0	0	0.00400776	0	0.0258565	0.0294764	0.0655462	0.169231	0	0.000646412	0	0.00866193	0.00930834	0	0	0	0	0.0103426	0.0929541	0	0	0	0	0	0	0	0.00258565	0	0.0209438	0	0	0.237104	0.00930834	0	0	0	0	0	0	0	0
White	4.66575	0	0.000569152	0	0.0121799	0	0	0	0	0	0.00227661	0.0787706	0.0256118	0.00671599	0.00853728	0.105748	0	0.020148	0.0166192	0.00603301	0.0712578	0	0.00307342	0.00125213	0	0.000682982	0.0795674	0.00170746	0	0	0	0	0	0	0	0	0	0	0	0.0318725	0.00432555	0	0	0	0	0	0	0	0.00159363
White	4.66575	0	0.000908632	0.0017163	0.0135285	0.00212014	0	0.000605755	0	0	0.00292781	0	0.111762	0.00393741	0.00676426	0.292983	0	0	0.0131247	0.00656234	0.00827865	0	0.00353357	0	0	0.00100959	0.0304897	0	0.000807673	0	0	0	0	0	0.000504796	0	0	0	0	0.136396	0.0255427	0	0	0	0	0	0	0.00252398	0
White	4.66575	0	0	0	0	0	0	0	0	0	0.00410311	0.0610115	0.0169476	0	0.000267594	0.0707341	0	0.0543216	0	0.00196236	0.0096334	0	0	0.00544108	0	0.000713585	0.0374632	0.0092766	0.000891981	0	0	0	0	0	0.00115958	0	0	0	0	0.0372848	0.00303274	0	0	0	0.00115958	0	0	0	0.00124877
White	3.49041	0	0.00197889	0	0.069167	0.0120618	0.00424048	0.0255371	0.00292122	0.000376932	0.00452318	0	0.00546551	0.0271391	0.0510743	0.0414625	0	0.0294949	0.0168677	0	0.00942329	0	0	0	0	0.00103656	0.00207312	0	0	0	0.0877309	0	0	0	0.00160196	0	0.00810403	0.0102714	0	0.0225217	0	0.00866943	0	0	0	0.0313796	0	0	0
White	3.49041	0	0.00228603	0.0115216	0.0290783	0.003109	0	0.0179225	0.0161851	0.11805	0.00420629	0.00704097	0.00292612	0.063643	0.0120702	0.184894	0	0.00164594	0.0187454	0.00612655	0.0190198	0	0	0	0	0.0230432	0	0.000914411	0	0	0.00173738	0	0	0.00740673	0	0	0	0	0	0.00502926	0	0.00950988	0	0	0	0.00960132	0	0	0
White	3.49041	0	0.00653826	0	0.0579019	0.00636155	0.000589032	0.012193	0.0196737	0	0.000824645	0	0.0134888	0.0133121	0.0429404	0.0386994	0	0.0729222	0.00259174	0	0.0176121	0	0	0	0	0.00270955	0.00312187	0	0	0	0	0	0	0	0.0017671	0	0.0147258	0.00106026	0	0.0696825	0	0.00335748	0.0055369	0	0	0.0541321	0	0	0.000647935
White	5.44384	0	0.00417495	0	0.0234592	0.0203777	0.00576541	0.0630219	0.00775348	0.00159046	0.00119284	0	0.00168986	0.0184891	0.0290258	0.021173	0	0.0473161	0.00576541	0	0.00675944	0	0	0	0	0.00218688	0.00347913	0.000497018	0.000298211	0	0.0374751	0	0	0	0	0	0.016004	0	0	0.0144135	0.000397614	0.00337972	0	0	0	0.0166004	0	0	0.00129225
White	5.44384	0	0.0118883	0.00545558	0.036072	0.0149011	0	0.00708411	0.0172624	0.0505659	0.00138425	0	0.00252422	0.0551258	0.0236951	0.149744	0.000895693	0.000325706	0.0758896	0.00667698	0.00724697	0	0	0	0	0.00854979	0	0	0.00048856	0	0.0100155	0	0	0.0142497	0.000732839	0	0	0.00130283	0	0.00447846	0	0.00447846	0	0	0	0.0506473	0	0	0
White	5.44384	0	0.00257905	0	0.0191747	0.010989	0.00145773	0.00224266	0.0348733	0.00235479	0.00997982	0.000224266	0.025342	0.00852209	0.00594304	0.258354	0	0.0146894	0.00291545	0	0.00874636	0	0	0	0	0.00538237	0.0265755	0	0	0	0	0	0	0	0	0	0.00201839	0.0248935	0	0.0659341	0	0.00661583	0.0136802	0.000560664	0	0.0189504	0	0	0
White	3.93973	0	0.00546892	0.00428645	0.0149287	0.00317789	0	0	0.0285271	0	0.00206932	0.0227625	0.034809	0.0135245	0.00221713	0.128372	0	0.00413864	0.0477422	0.0255709	0.000517331	0	0	0	0	0.000812948	0	0	0	0	0.00628187	0	0	0	0	0	0.00140418	0	0.0050255	0.044047	0.0308181	0	0	0	0	0.00997709	0	0	0.000295617
White	3.93973	0	0.00788111	0.00534789	0.018408	0.00585454	0	0.000731817	0.033551	0.00061923	0.00686782	0.0146363	0.0303986	0.0163814	0.00343391	0.195789	0.000788111	0.000337762	0.0421639	0.0327066	0.00123846	0	0	0	0	0	0	0	0	0	0.00399685	0	0	0	0	0	0.00208286	0	0.00850034	0.0669894	0.0480185	0	0	0	0.000168881	0.00568566	0	0	0.000788111
White	3.93973	0	0.00228144	0.00118635	0.0313926	0.00337653	0	0	0.042526	0	0.00136886	0.0327615	0.0294762	0.00976456	0.0146012	0.102847	0	0.00255521	0.014875	0.012411	0	0	0	0	0	0	0	0	0	0	0.006023	0	0	0	0	0	0.000456288	0.000821318	0.00793941	0.0950903	0.015605	0	0	0	0	0.00310276	0	0	0
White	2.19178	0	0.00107437	0.010505	0.0940671	0.0281724	0.0463173	0	0.00453623	0.000477498	0.0107437	0	0.00202937	0.111138	0.061836	0.0199355	0	0	0.0959771	0.00835621	0.00692372	0	0	0	0	0.00107437	0	0	0	0	0.0336636	0	0	0	0.000716247	0	0.0219649	0	0.00155187	0	0	0.00763997	0	0	0	0.0614779	0	0	0
White	2.19178	0	0.00102337	0.00281426	0.0408494	0.0160327	0.131673	0.0321508	0.00179089	0	0.00221729	0	0	0.0566263	0.026437	0.0379499	0	0.00204673	0.0851953	0.00400819	0.00776053	0	0	0	0	0.000852806	0.00903974	0	0	0	0.00699301	0	0	0.00110865	0.000511683	0	0.0083575	0	0	0.00537268	0	0.00281426	0	0	0	0.0206379	0	0	0
White	2.19178	0	0.0015748	0.00959198	0.0702935	0.0289191	0.112527	0.00415175	0.00286328	0	0.00229062	0.000286328	0.00372226	0.0748747	0.0455261	0.0684324	0	0.00100215	0.0337867	0.018325	0.00701503	0	0.00100215	0	0	0	0	0	0	0	0.0337867	0	0	0	0	0	0.0133142	0	0	0	0	0.0035791	0	0	0	0.0909091	0	0	0
White	3.86575	0	0.0912134	0	0.0111925	0.00387029	0.0039749	0	0.0751046	0	0.0082636	0	0.017887	0.0042887	0.00658996	0.00962343	0	0.00083682	0.00575314	0.0164226	0.0656904	0	0	0	0	0.00146444	0.0793933	0.00104603	0.00292887	0	0.0241632	0	0	0	0.048954	0	0.00146444	0	0	0.0240586	0.0314854	0	0.00774059	0.000732218	0	0	0	0	0
White	3.86575	0.000410678	0.0936345	0	0.0199863	0.00533881	0.00205339	0	0.0778919	0.000684463	0.00424367	0.00109514	0.0428474	0.0132786	0.0172485	0.0154689	0	0	0.00533881	0.0245038	0.0392882	0	0	0	0	0	0.108966	0	0.0019165	0	0.0240931	0	0	0	0.0332649	0	0.0019165	0.00410678	0.0112252	0.0303901	0.0472279	0	0.0187543	0.00123203	0	0	0	0	0.00219028
White	3.86575	0	0.0213383	0	0.00166842	0.00237092	0.000790306	0	0.0316122	0.000878117	0.00307341	0	0.0172989	0.00280998	0.000790306	0.00842993	0	0	0.00184405	0.0336319	0.0734984	0	0	0	0	0	0.426502	0.00122936	0	0	0.00930804	0	0	0	0.00842993	0	0	0	0.00983491	0.012118	0.0406568	0	0.00842993	0	0	0	0	0	0.000263435
White	7.16438	0	0.0405559	0	0.0390192	0.019376	0.00821808	0	0.0241865	0.000267255	0.0137636	0.000334068	0.00267255	0.0162357	0.0607336	0.0400214	0	0	0.215741	0.0116256	0.00280617	0	0.000935391	0	0	0.00113583	0.0200441	0	0.00788401	0	0.0335405	0	0	0	0.00901984	0	0.00307343	0	0.00574597	0.0325383	0.00407563	0	0.015768	0.000400882	0	0	0	0	0.00360794
White	7.16438	0	0.01845	0	0.0385121	0.00632911	0.000835921	0.00214951	0.0185097	0	0.0451994	0.000358252	0.00447815	0.0172558	0.0397659	0.125925	0	0.000477669	0.158347	0.0115238	0	0	0.00668737	0	0	0	0.00203009	0	0.00328397	0	0.00949367	0	0	0	0.000716503	0	0	0	0.0041796	0.0373179	0.00167184	0	0.0143898	0	0	0	0	0	0.00113446
White	7.16438	0	0.015803	0	0.0520658	0.00921431	0.00515209	0.000594471	0.0489448	0	0.028386	0.000247696	0.0174874	0.0171901	0.0337858	0.0951154	0	0	0.0909541	0.0160012	0	0	0.000743089	0	0	0	0.00198157	0.000941246	0.0030219	0	0.0493907	0	0	0	0.00208065	0	0.000891707	0	0.00326959	0.105073	0.00153572	0	0.0225404	0	0	0	0	0	0.000346775
White	8.98356	0.000236379	0.0166647	0	0.0317929	0.00319111	0	0.000945515	0.107907	0.00354568	0.0166647	0	0.0405389	0.0126463	0.0275381	0.0516487	0.00437301	0.112753	0.0283654	0.0210377	0.0429027	0	0	0	0	0.00614585	0	0.000827325	0	0.000236379	0.0387661	0	0	0.0010637	0.0499941	0	0	0	0	0.0101643	0.00850963	0	0.0100461	0.00898239	0	0	0	0	0
White	8.98356	0.000245781	0.0216287	0	0.0609536	0.0042602	0	0	0.0244961	0.00131083	0.0119613	0	0.131165	0.012371	0.0222022	0.0335081	0.00147468	0.0842209	0.0329346	0.0162215	0	0	0	0	0	0.0042602	0	0	0	0	0.0239227	0	0	0	0.00860233	0	0.0012289	0.00278552	0.00893003	0.0182697	0.0150746	0	0.0154023	0.00237588	0	0	0	0	0.000655415
White	8.98356	0	0.0133699	0	0.0713061	0.00282825	0	0.00119986	0.0395955	0.000857045	0.0141412	0.000171409	0.117672	0.00788481	0.00522797	0.0347103	0.00102845	0.143812	0.0109702	0.0374529	0.00077134	0	0	0	0	0.00145698	0.00222832	0.000942749	0	0	0.0218546	0	0	0	0.0111416	0	0	0	0.0131985	0.016541	0.0455091	0	0.0257113	0.000857045	0	0	0	0	0
White	3.71507	0	0.0133244	0.00356662	0.0327052	0.0162853	0.131561	0.00612382	0.0144684	0	0.00208614	0	0.0117766	0.0314939	0.0340511	0.0438762	0	0.0624495	0.0557201	0.0168237	0.00343203	0	0	0	0	0	0	0.00013459	0	0	0.00524899	0	0	0	0	0	0.0118439	0	0.00477793	0	0	0.00208614	0.006393	0	0	0.00181696	0	0	0
White	3.71507	0	0.007133	0.00253106	0.0422227	0.0144961	0.0631615	0.00770824	0.0186378	0	0.00230097	0	0.00874367	0.0110446	0.0544179	0.0939945	0	0.0239301	0.10642	0.0303728	0.00218592	0	0.00161068	0	0	0	0	0	0	0	0.0111597	0	0	0	0	0	0.00391164	0	0.00517717	0	0	0.0033364	0.0105844	0	0	0.0123102	0	0	0
White	3.71507	0	0.00981363	0.00207077	0.037904	0.0252994	0.0897632	0.0075628	0.0104439	0	0.0013505	0	0.00774286	0.00666247	0.0957954	0.0652742	0	0.0366436	0.0295309	0.0144053	0.00234087	0	0	0	0	0	0	0	0	0	0.0363735	0	0	0	0	0	0.008103	0	0.0125146	0	0	0.00198073	0.016296	0	0	0.00792293	0	0	0
White	3.92055	0	0.0354626	0.00302047	0.0483276	0.0123056	0.0473207	0	0.00246113	0.161539	0.0105157	0	0.00816646	0.0166685	0.00469851	0.0155498	0	0.101242	0.00660029	0.0135362	0.00234926	0.00190178	0	0	0	0	0	0	0.000335608	0	0.00503412	0	0	0	0.00223739	0.00156617	0.0115225	0	0.00514599	0.00648842	0	0.0029086	0.00660029	0	0	0.0534735	0	0	0
White	4.89041	0	0.0144989	0.000545984	0.0208081	0.00260859	0.00181995	0.000424654	0.00151662	0.436848	0.00430721	0	0.0159549	0.00885707	0.00861441	0.0274812	0	0	0.0184421	0.0157729	0.000727979	0.00109197	0	0	0	0	0	0.00012133	0.000667314	0	0.00782577	0	0	0	0	0	0.00461053	0	0.00200194	0.00606649	0.00218394	0.00430721	0.0153482	0	0	0.00370056	0	0	0
White	6.80822	0	0.0045381	0.00193	0.0106411	0.0049554	0.0045381	0	0.133796	0.225653	0.00177351	0	0.00850243	0.00636378	0.00829378	0.0738094	0	0.0701059	0.011267	0.062751	0.00177351	0.00073027	0	0	0	0	0	0.000521621	0	0	0.00505973	0	0	0.0049554	0.00146054	0	0.00808513	0	0.00114757	0.00928486	0.00119973	0.00208648	0.01351	0.00099108	0	0.011893	0	0	0.000312973
White	2.54247	0	0.000588986	0	0.0600766	0.0173751	0	0.0227741	0	0.00068715	0.00176696	0	0.0961029	0.0159026	0.0170806	0.138314	0	0	0	0	0.0057917	0	0	0	0	0.00147246	0.0593894	0	0	0	0	0	0	0	0	0	0	0.00775498	0	0	0	0	0	0	0	0	0	0	0
White	2.54247	0	0.00107143	0	0.00883929	0.0167857	0	0.019375	0	0	0.00892857	0	0.0432143	0.0574107	0.0582143	0.0420536	0	0	0	0	0.0677679	0	0	0	0	0.00473214	0.0191964	0	0	0	0	0	0	0.00116071	0	0	0	0.01375	0	0	0	0	0	0	0	0	0	0	0.00196429
White	2.54247	0	0.00104466	0	0.181314	0.0220684	0	0.0299687	0.000979368	0	0.0138417	0	0.0808305	0.0178245	0.00535388	0.279969	0	0	0	0	0.0167798	0	0	0	0	0.00110995	0.0750196	0.00130582	0	0	0	0	0	0	0	0	0.000391747	0.00554975	0	0	0	0	0	0.000457038	0	0	0	0	0.000457038
White	1.92329	0	0.0128192	0	0.0696339	0.00543534	0	0.0209209	0	0.000717875	0	0	0.14378	0.0414316	0.0150754	0	0	0	0.0150754	0	0.00635832	0	0	0	0	0.00184596	0.117629	0	0	0	0	0.000512768	0	0.00164086	0	0	0.0113834	0.00953748	0	0	0	0	0	0	0	0	0	0	0.000307661
White	1.92329	0	0.00226087	0	0.201739	0.00913043	0	0.0666087	0	0.000782609	0	0	0.0469565	0.0477391	0.046087	0.00113043	0	0	0.0128696	0	0.0157391	0	0	0	0	0.0184348	0.0466087	0	0	0	0.00026087	0	0	0.00278261	0	0	0.0177391	0.031913	0	0	0	0	0	0	0	0	0	0	0.00104348
White	1.92329	0	0.0193288	0	0.0695259	0	0	0.00952015	0	0	0.000673142	0	0.326762	0.014713	0	0.00269257	0	0	0.0073084	0	0.00394269	0	0	0	0	0.0036542	0.220213	0	0	0	0	0	0	0	0	0	0.000961631	0.00451967	0	0	0	0	0	0	0	0	0	0	0
White	4.68219	0	0.0321891	0.00259067	0.0311528	0.00900259	0.00148964	0.00595855	0.0123705	0.00110104	0.000518135	0.000453368	0.00647668	0.0261658	0.00841969	0.19294	0	0.00123057	0.0314119	0.0134715	0	0.000388601	0	0	0	0	0.0165155	0.000259067	0.00563472	0	0.0512953	0	0	0.00103627	0	0	0.00284974	0	0	0.0608161	0.00252591	0.000518135	0.00395078	0.0247409	0	0.0430052	0	0	0
White	4.68219	0	0.0144776	0.00130822	0.00584336	0.00318332	0.000479679	0.000697715	0.0181406	0.000610501	0.000959358	0.000174429	0.00510204	0.00510204	0.00248561	0.175693	0	0.00161347	0.00292168	0.0477935	0	0.000392465	0.000348857	0	0	0.000828537	0.0549887	0.000130822	0	0	0.00287807	0	0	0.00431711	0	0	0	0	0.0023984	0.00619222	0.00462236	0.000479679	0.0116867	0.0698587	0	0.0384615	0	0	0
White	4.68219	0	0.0120149	0.00129891	0.00833469	0.00297667	0.00108243	0	0.0515776	0.000595335	0.00649456	0.0400498	0.00281431	0.00211073	0.00135303	0.0956865	0	0.0126644	0.00395086	0.0582887	0	0.000324728	0.00508741	0	0	0	0.088759	0.0015154	0.00221897	0	0.00362613	0	0	0.0124479	0.0058451	0	0.000432971	0	0.00340964	0.00508741	0.00514153	0.00286843	0.00373437	0.0674352	0	0.0601288	0	0	0
White	3.18356	0	0.091498	0	0.131523	0.18912	0	0.00559105	0	0	0.0242279	0	0	0.0320376	0.00505857	0.000798722	0.00576855	0.000354988	0.041711	0	0.00195243	0	0	0	0	0.0126908	0	0	0	0	0	0	0	0	0.0142882	0	0.0182819	0.00709975	0	0	0	0	0	0	0	0	0.00141995	0	0.00230742
White	3.18356	0	0.0547146	0	0.145246	0.0920154	0	0.00395765	0	0	0.00930048	0	0	0.0584743	0.00178094	0	0.00385871	0	0.0322549	0	0.00197883	0	0	0	0	0.0105867	0	0	0	0	0	0.000494707	0	0	0.00395765	0	0.00831107	0.00316612	0	0	0	0	0	0	0	0	0.037103	0	0.0011873
White	3.18356	0	0.0724479	0	0.11436	0.172637	0	0.00159665	0.00169644	0.000698533	0.0261451	0	0	0.0374214	0.00498952	0	0.00498952	0	0.0251472	0	0.0020956	0	0	0	0	0.0170642	0	0	0	0	0	0	0	0	0.00279413	0	0.0129728	0.0093803	0	0	0	0	0	0	0	0	0	0	0.000898114
Asian/Pacific Islander	2.70411	0	0.0383166	0.00241593	0.0288462	0.0316003	0	0	0.0018361	0.00855238	0.0485118	0.000289911	0.00483185	0.0178295	0.00787592	0.0293293	0	0.000241593	0.0013046	0.0200522	0.0431968	0.00231929	0	0	0.000289911	0.0253672	0	0	0.0484152	0	0	0	0	0.0126111	0.0116448	0.000773096	0.0240626	0	0.00357557	0.0020777	0.00217433	0.0201005	0	0	0	0.0256088	0	0	0.0044453
Asian/Pacific Islander	2.70411	0	0.0151341	0.00261197	0.0578474	0.00906507	0.00207421	0.00192057	0.0215103	0.100945	0.0033802	0.000230468	0.00622263	0.0205885	0.00460936	0.0639164	0	0.00199739	0.0543904	0.00591534	0.00192057	0.000537758	0	0	0	0.00153645	0.00261197	0	0.0189752	0	0	0	0	0.00268879	0.00430207	0	0.00384113	0	0.00483982	0.00706768	0	0.000384113	0.00729815	0	0	0.0310363	0	0	0
Asian/Pacific Islander	2.70411	0	0.0239243	0.00134121	0.0691268	0.0185595	0.000543734	0.000978722	0.0320078	0.116287	0.0328778	0	0.00663356	0.0142096	0.0133396	0.0370464	0	0.000724979	0.0196832	0.0114909	0.00608982	0.00108747	0	0	0	0.000471236	0.0017762	0.000144996	0.0375177	0	0	0	0	0.0017037	0.0109109	0	0.00192119	0	0.0104759	0.00467612	0.00213869	0.00115997	0.00942473	0	0	0.0198282	0	0	0.000398739
Asian/Pacific Islander	5.82466	0	0.000478652	0.00201034	0.00516944	0	0	0.00306337	0.0066054	0.594007	0	0.00899866	0.0134023	0.0012445	0.00201034	0.136129	0	0.00172315	0.00277618	0.00248899	0	0	0	0	0	0.00430787	0.0189546	0	0.0012445	0	0	0	0	0	0.000765843	0	0	0.00143596	0	0.00555236	0	0	0.00229753	0	0	0	0	0	0
Asian/Pacific Islander	5.82466	0	0.000246488	0.00156109	0.013639	0	0	0.00271136	0.00829841	0.584751	0	0	0.00106811	0.00320434	0.00180758	0.0786295	0	0	0.00887355	0.00246488	0	0	0	0	0	0.000739463	0.00566921	0	0.00246488	0	0	0	0	0	0	0	0	0.00106811	0	0.00419029	0	0	0	0	0	0	0	0	0
Asian/Pacific Islander	5.82466	0	0.0050129	0.00855142	0.0396609	0	0	0.00147438	0.0190195	0.352746	0.000368596	0.00088463	0.0108367	0.0292665	0.0244748	0.0768153	0	0.000442315	0.0485809	0.0189458	0.00471802	0	0	0.00272761	0	0.000516034	0.00700332	0	0.00759307	0	0	0.000516034	0	0	0	0	0.00199042	0.00523406	0.00766679	0.0121637	0	0.000147438	0.00759307	0	0	0	0	0	0.000663472
Asian/Pacific Islander	4.83562	0	0.00255725	0.00244101	0.0360339	0.00709055	0	0.00255725	0	0	0.00185982	0	0.0677671	0.0066256	0.0210392	0.00127862	0	0.0294083	0.0339416	0	0	0	0	0	0	0	0.0710217	0	0	0	0.00499826	0	0	0	0.00116239	0	0.0015111	0	0.0371963	0.134255	0	0	0	0	0	0	0	0	0
Asian/Pacific Islander	4.83562	0	0.00694165	0.000905433	0.00643863	0.00191147	0	0	0	0	0.00140845	0	0.0217304	0.00201207	0.00442656	0	0	0.00533199	0.00653924	0	0	0	0	0	0	0	0.0490946	0	0	0	0.00150905	0	0	0	0	0	0.00110664	0	0.0138833	0.0410463	0	0	0	0	0	0	0	0	0
Asian/Pacific Islander	4.83562	0	0.00305904	0.00132558	0.0264097	0.00316101	0	0.000815744	0	0	0.00520037	0.0105027	0.0281432	0.00989089	0.00601611	0	0	0.0241664	0.0283471	0	0.000611808	0	0	0	0	0	0.283267	0	0	0	0.00265117	0	0	0	0.00152952	0	0.00275314	0	0.0170287	0.0772917	0	0	0	0	0	0	0	0	0
Asian/Pacific Islander	3.68493	0	0.0191211	0	0.0202458	0.00803406	0	0.00128545	0	0.000482044	0	0.00851611	0	0.022415	0.0201655	0.228649	0.000964088	0.00353499	0.0279585	0	0.00241022	0	0	0	0	0.00168715	0.0215313	0.00249056	0.00224954	0	0.0153451	0	0	0	0.00120511	0	0.0109263	0	0	0.0848397	0	0.0127742	0	0.00441874	0	0	0	0	0
Asian/Pacific Islander	2.24384	0	0.0029519	0.00303872	0.0164091	0.00607744	0	0.00850842	0	0	0.000520924	0.0757076	0.0020837	0.0333391	0.00781386	0.0528738	0.00243098	0.0303004	0.00390693	0.0020837	0	0.000260462	0	0	0	0.0167564	0.00138913	0	0	0	0.00286508	0	0	0.00286508	0.00104185	0	0.00416739	0	0	0	0	0.00425421	0	0	0	0	0	0	0
Asian/Pacific Islander	2.24384	0	0.00444708	0.00296472	0.0148236	0.00395296	0	0.0176895	0	0	0	0.00326119	0.00681886	0.0151201	0.00770827	0.0903251	0	0.00790592	0.0169977	0	0	0	0	0.000889416	0	0.00919063	0	0	0	0	0.0113648	0	0	0	0.00168001	0	0.00464473	0	0	0	0	0.00217413	0	0	0	0	0	0	0
Asian/Pacific Islander	2.24384	0	0.00332306	0	0.00290013	0	0	0.000422935	0	0.000543774	0.00229593	0.000241677	0.00302097	0.00712948	0.00084587	0.029968	0	0.00283971	0.00169174	0	0.022053	0	0	0	0	0.0322639	0	0.000785451	0	0	0	0	0	0	0.00326264	0.00090629	0.00489396	0	0.00084587	0.00211468	0	0.000483354	0	0	0	0	0	0	0
White	5.8274	0	0.0848287	0.00120203	0.0446467	0.0149395	0.0381214	0.00394951	0.00927277	0	0.000772731	0	0.0692024	0.0133081	0.0172577	0.120203	0	0.0226668	0.0325406	0.00583841	0	0	0	0	0	0	0.000686872	0	0	0	0.0225809	0	0	0	0.00120203	0	0.0282476	0	0	0.0403537	0	0.00137374	0.00746973	0	0	0.0129647	0	0	0
White	5.8274	0	0.0397326	0.00176383	0.0219087	0.00352766	0.0660973	0	0.0329558	0	0	0.000371333	0.0932046	0.00297066	0.0118827	0.14482	0	0.00464166	0.0554215	0.0171742	0	0.00120683	0	0	0	0	0.001671	0	0.001114	0	0.00891199	0	0	0	0.00102117	0	0.0191237	0	0	0.0576495	0.0058485	0.000928333	0.0181025	0.0019495	0	0.0047345	0	0	0.00102117
White	5.8274	0	0.0142307	0.0017297	0.0217784	0.00456011	0.0117934	0.000864848	0.079566	0.000864848	0.00228005	0.00298766	0.0616401	0.00880572	0.00880572	0.0918311	0	0.0311345	0.0192625	0.0286186	0	0	0	0	0	0.00644705	0.0316849	0.00573944	0	0	0.00432424	0	0	0	0.00102209	0	0.00684016	0	0	0.0459942	0.00927746	0.00149383	0.0132872	0.00251592	0	0.00267317	0	0	0.000393113
White	2.55616	0	0.00462685	0.00471254	0.0172222	0.00471254	0	0	0	0.00068546	0.00119955	0	0	0.0123383	0.0137092	0.00128524	0.00299889	0.0149944	0	0	0.00102819	0	0	0	0	0.0019707	0	0	0	0	0.0260475	0	0	0	0.00299889	0	0.00471254	0	0	0.273241	0	0	0	0	0	0	0	0	0.000514095
White	2.55616	0	0.00732237	0.0114179	0.0685076	0.0263109	0	0.00477816	0	0.000434378	0.00446789	0	0.000372324	0.0404592	0.0271176	0	0.00484021	0.118461	0.00670183	0	0.0014893	0	0	0.00297859	0	0.0116661	0	0	0	0	0.0062054	0	0	0	0.00266832	0	0.00695005	0	0	0.0372944	0	0	0	0	0	0	0	0.000868756	0.000744648
White	2.55616	0	0.00322637	0.00566795	0.0350541	0.00819672	0	0	0	0.000523195	0.00244158	0	0	0.0312173	0.0230206	0.00113359	0.00374956	0.0597314	0.00462156	0	0.000959191	0	0	0	0	0.00523195	0	0.00165678	0	0	0.0108999	0	0	0	0.000697593	0	0.00374956	0	0	0.256453	0	0	0	0	0	0	0	0	0
Black	3.56986	0	0.0519988	0.00244355	0.10087	0.0177891	0.108983	0.00117291	0.0224807	0.0194507	0.0163229	0	0.0220897	0.0291272	0.0255107	0.13117	0	0.0164207	0.0879679	0	0.00332323	0.00146613	0	0	0	0.00107516	0	0.000293226	0.0190597	0	0	0	0	0.0157365	0.00390969	0	0.00224807	0	0	0	0.0062555	0.000586453	0	0	0	0.0237513	0	0	0
Black	3.56986	0	0.0187707	0.000680801	0.0671076	0.0066135	0.0229527	0	0.0177008	0.156779	0.0203268	0	0.0241198	0.00748882	0.0140051	0.302081	0	0.0219802	0.0335538	0	0	0	0	0	0	0	0	0	0.0149776	0	0	0	0	0	0.000486287	0	0.0020424	0	0	0	0.00252869	0.000486287	0	0	0	0.00505738	0	0	0
Black	3.56986	0	0.015694	0.00220696	0.0651054	0.00588524	0.0306523	0.0013487	0.0198627	0.146395	0.0312653	0.00392349	0.0312653	0.015694	0.0147131	0.151545	0	0.0117705	0.0891368	0.000613046	0	0.00232957	0	0	0	0	0.00208436	0	0.0142227	0	0	0	0	0	0.000613046	0	0.00147131	0	0	0	0.00711133	0.00245218	0	0	0	0.00637567	0	0	0
White	3.28767	0	0.0769115	0.00226655	0.0451798	0.0197945	0.11718	0.0048353	0.00657298	0.087942	0.00271985	0.00415533	0.00339982	0.0189634	0.0214566	0.0200212	0	0.00256875	0.00793291	0.000528861	0.00347537	0.000453309	0	0	0	0	0.00105772	0.000302206	0.00113327	0	0.0314294	0	0	0	0	0	0	0	0	0.00392868	0	0.00392868	0.00400423	0	0	0.0398912	0	0	0
White	3.28767	0	0.0724416	0.00480035	0.0464761	0.0228017	0.0601135	0.00501855	0.00840061	0.113572	0.00676413	0.00098189	0.0116736	0.0312023	0.0206197	0.0601135	0	0.00098189	0.00796422	0.00174558	0.00589134	0	0	0	0	0	0.00327297	0.000654593	0.00163648	0	0.0091643	0	0	0	0.00130919	0	0.00458215	0	0	0.0134192	0.00207288	0.00207288	0.0145101	0.000218198	0	0.046367	0	0	0
White	3.28767	0	0.172809	0.00190868	0.061665	0.0456614	0.0759066	0.00778153	0.00308325	0.0223168	0.00983703	0	0.0149758	0.0281897	0.0450741	0.0380267	0	0	0.0048451	0.00455146	0.00543239	0.00161503	0	0	0	0	0	0	0.00646014	0	0.00763471	0	0	0	0.00264278	0	0.00161503	0	0.00822199	0.0048451	0.00308325	0.00190868	0.00778153	0	0	0.0635736	0	0	0
White	5.2411	0	0.0649019	0.00401643	0.0275673	0.0181652	0.0204473	0.000821543	0.0146052	0.222273	0	0.000182565	0.0154267	0.00994979	0.0124144	0.0284801	0	0	0.00876312	0	0.000638978	0.000456413	0.00036513	0	0	0	0	0.000273848	0.00374258	0	0.0889092	0	0	0.00073026	0	0	0.00100411	0	0	0.0129621	0.00721132	0.000912825	0.0104062	0	0	0.0158832	0	0	0
White	5.2411	0	0.0848318	0.00326938	0.0339843	0.0209929	0.0321776	0.00404371	0.00791534	0.0645272	0.00671083	0.00920588	0.00998021	0.0101523	0.00696894	0.0578164	0	0.000516218	0.0245203	0.00249505	0.00129054	0.000860363	0.000516218	0	0	0	0	0.000602254	0.00507614	0	0.0702917	0	0	0	0	0	0	0	0	0.0202185	0.00129054	0.000774327	0.0037856	0	0	0.0191861	0	0	0
White	5.2411	0	0.0189204	0.00187813	0.0291458	0.00939065	0.0029911	0.00222593	0.00855593	0.136617	0.000904285	0.000208681	0.0722732	0.0127295	0.0130078	0.24207	0	0.0107123	0.024207	0.0341541	0	0	0	0	0	0	0	0	0	0	0.0111297	0	0	0	0.00132165	0	0.00166945	0	0	0.0825682	0	0.000765164	0	0	0	0.00653868	0	0	0
Black	6.31233	0	0.000489976	0	0.00151076	0.00538974	0.000653301	0	0.00093912	0.000204157	0	0.221102	0.00906455	0.000898289	0.00228655	0.0154342	0	0.0137193	0.00265404	0.0014291	0	0.000653301	0.000204157	0.000571639	0	0	0.000857458	0.00293986	0.000816627	0	0.000857458	0	0	0	0	0	0	0	0	0.00244988	0	0	0.0014291	0.00465477	0	0.000489976	0	0	0
Black	6.31233	0	0.00698278	0	0.00329032	0.00288817	0.00288817	0.000146236	0.00270537	0	0.000255913	0.162578	0.0406171	0.00106021	0.00350967	0.0481483	0	0.034329	0.00138924	0.00519139	0	0.00040215	0	0.000146236	0	0	0.00329032	0.0161591	0.000438709	0	0.000950536	0	0	0.00040215	0	0	0	0	0	0.00921288	0	0	0.00475268	0.0179871	0	0.000804299	0	0	0
Black	6.31233	0	0.0284616	0.00302609	0.0306698	0.00834219	0.0241269	0	0.00343502	0	0.00286252	0.0223276	0.105668	0.00482539	0.0190562	0.161773	0	0.0300973	0.0313241	0.0121044	0.00171751	0.000572503	0.00269894	0	0	0	0.00376217	0.000817862	0.00229001	0	0.0206101	0	0	0	0	0	0	0	0.00204466	0.0165208	0	0.00286252	0.0112865	0.000899648	0	0.00466181	0	0	0.000327145
White	4.85753	0	0.0229936	0	0.0403493	0.0114968	0	0	0	0	0.0130444	0.0014371	0.00309529	0.0320584	0.0122706	0.0428919	0.00221092	0.177426	0	0	0.00475348	0	0	0	0	0.00950696	0	0	0.00154765	0	0.041897	0	0	0.00265311	0.0144815	0	0.00729604	0.00254256	0	0.00530621	0	0	0.00232147	0	0	0	0	0	0.000663277
White	4.85753	0	0.0264056	0.00227416	0.0315224	0.00574858	0	0	0	0	0.00606443	0.00631712	0.0125711	0.0220467	0.00429564	0.143651	0	0.0816172	0.0925458	0.000315856	0.00555907	0	0	0	0	0.0150347	0	0.00189514	0.000821226	0	0.0193936	0	0	0.00240051	0.00574858	0	0.00366393	0	0	0.1012	0	0	0.0207833	0	0.00145294	0	0	0	0.000694883
White	2.64932	0	0.00325973	0	0.0263239	0.00873362	0.0329664	0.00159911	0.00430531	0	0.00768805	0	0.00467433	0.0145765	0.00682699	0.0450212	0	0.0921951	0.0603973	0.00479734	0.00651947	0	0.00116858	0	0	0.00246018	0.0027677	0	0	0	0.0124239	0	0	0.00153761	0.00492035	0	0.00731902	0	0.00178363	0.0182668	0	0.00338274	0	0	0	0.0101482	0	0	0
White	2.64932	0	0.0149959	0	0.0268434	0.0064623	0.0372825	0.00041425	0	0	0.0291632	0.00140845	0	0.0077879	0.0094449	0.115079	0	0.0300746	0.0471417	0.0587407	0.0013256	0.00057995	0.00124275	0	0	0.00455675	0.0021541	0	0	0	0.004971	0	0	0.001657	0	0	0.00157415	0	0.003314	0.0323944	0	0.0011599	0.0130903	0.00024855	0	0.0147473	0	0	0
White	2.64932	0	0.0290378	0	0.0353093	0.0123711	0.024055	0.000773196	0.0447595	0.000773196	0.0146907	0.00292096	0.0121134	0.0127148	0.00670103	0.0921821	0	0.0274055	0.0664089	0.027921	0.00695876	0	0.00180412	0	0	0.00652921	0.0016323	0.0110825	0	0	0.0137457	0	0	0	0	0	0.00463918	0	0.00257732	0.0138316	0.0032646	0.00309278	0.012543	0.00197595	0	0.0215636	0.000257732	0	0
White	5.39452	0	0.0910724	0.00193477	0.0222499	0.00815368	0.0164456	0.00110558	0.00573521	0.108347	0.00870647	0.0243228	0.00580431	0.00946656	0.00794638	0.0356551	0	0.147734	0.00386954	0.0356551	0	0.000276396	0.000552792	0	0	0.000898286	0.00925926	0	0.000829187	0	0.00241846	0	0	0	0.00117468	0	0.00525152	0	0	0.0284688	0.00545882	0.00221117	0.0155473	0.00117468	0	0.0158928	0	0	0
White	5.39452	0	0.0861423	0.00214895	0.047584	0.00816602	0.0122797	0	0.00607847	0.0591883	0.0132621	0.0333395	0.00356112	0.0109904	0.0047277	0.0046663	0	0.150427	0.00319273	0.00214895	0	0	0	0	0	0.000675385	0.000613987	0.000736784	0.00239455	0	0.00399091	0	0	0.000982379	0.00343833	0	0.00178056	0	0	0.016946	0	0.00288574	0.00343833	0.00798183	0	0.016946	0	0	0
White	5.39452	0	0.0910411	0.00155626	0.0185714	0.00669191	0.0205945	0	0.0288945	0.0949318	0.00575816	0.00326814	0.000933755	0.00638066	0.00492815	0.0381283	0	0.137936	0.00472065	0.0332002	0.000622504	0	0	0	0	0.00088188	0.00555066	0	0.00264564	0	0.0119832	0	0	0.00311252	0.00269752	0	0.00238626	0.000674379	0	0.0127094	0.00596566	0.00295689	0.0378171	0.00197126	0	0.0131244	0	0	0
White	7.70959	0	0.0300797	0.00362936	0.0368436	0.0102282	0.0205114	0	0	0	0.0155623	0	0.097388	0.00654385	0.00764366	0.0595546	0.000494913	0.00181468	0.0331592	0.0222161	0.0017047	0.000219962	0	0	0	0	0	0	0.017102	0	0.0403079	0	0	0	0.0011548	0	0.000714875	0	0	0.108936	0.00406929	0	0.0182568	0	0	0.0107781	0	0	0
White	7.70959	0	0.0194264	0.00296694	0.0207686	0.00798248	0.0166714	0	0	0	0.00911274	0.000211924	0.0803193	0.00890082	0.0117971	0.0381464	0.00593388	0.0012009	0.0862532	0.014976	0.00141283	0	0	0	0	0	0	0	0.0166714	0	0.0161769	0	0	0	0.00197796	0	0.0020486	0	0	0.0574315	0.00332015	0	0.00939531	0	0	0.0126448	0	0	0.000706414
White	7.70959	0	0.00726704	0.00137982	0.0129703	0.0105786	0.0470058	0	0	0	0.00653114	0	0.0579524	0.00285162	0.0098427	0.146169	0	0.0053353	0.0446141	0.0343115	0.000643915	0	0	0	0	0	0	0	0.0144421	0	0.0200534	0	0	0	0.0030356	0	0.000827891	0	0	0.0117744	0.00165578	0	0.0160059	0	0	0.0053353	0	0	0
Asian/Pacific Islander	2.59452	0	0	0.00142726	0.00132531	0.00244673	0	0	0	0.00152921	0.00071363	0	0.00101947	0.00163116	0.00866551	0.00611683	0	0.000815578	0.00305842	0.00071363	0	0.000815578	0	0.0456723	0	0.000407789	0	0	0	0	0.000407789	0	0	0	0	0	0	0	0	0	0	0.00316036	0	0	0	0	0	0	0
Asian/Pacific Islander	2.59452	0.00015873	0.00309524	0.00571429	0.0236508	0.00269841	0.000634921	0.00666667	0.0206349	0.000634921	0.000634921	0.00103175	0.0107937	0.0131746	0.0068254	0.0613492	0	0.00031746	0.0473016	0.00119048	0	0.000714286	0.00047619	0	0	0.00166667	0	0	0	0	0.0034127	0.000396825	0	0	0.000634921	0	0.0143651	0	0	0.00801587	0	0.00626984	0	0	0	0.0031746	0	0	0
Asian/Pacific Islander	2.59452	0	0.00662499	0.00783801	0.0295792	0.00606513	0	0.0341513	0.0135299	0	0	0	0.00270598	0.0275264	0.0474946	0.0416161	0	0	0.0111039	0.00401232	0	0.000746478	0	0.00307922	0.00279929	0.000466548	0	0	0	0	0	0	0	0	0	0	0.0408696	0.00205281	0	0.0067183	0	0.00363908	0	0	0	0.000933097	0	0	0
White	NA	0	0.0227021	0.0148891	0.0147417	0.00818162	0.0201224	0.000884499	0	0	0.000515958	0	0.0671482	0.00678116	0.00257979	0.119407	0	0.0376649	0.0531437	0	0.00169529	0.000515958	0	0	0	0	0.0350851	0	0	0	0.00737083	0	0	0.00375912	0.00044225	0	0.00530699	0	0.00685487	0.0235866	0.0368541	0.00044225	0.010614	0	0	0.0109825	0	0	0
White	NA	0	0.00903722	0.0161531	0.0176475	0.00747171	0.0123817	0.00120971	0	0	0	0.0242653	0.087597	0.00533694	0.00398491	0.0717996	0	0.00917953	0.0172205	0	0	0	0	0.000426955	0	0	0.012951	0	0	0	0.00498114	0	0	0	0	0	0	0	0.0085391	0.0209208	0.0454707	0.000782751	0.0169359	0.0102469	0	0.00562158	0	0	0
White	NA	0	0.010361	0.013356	0.0408774	0.00744698	0.0206411	0.00849927	0	0.00145702	0.0017808	0.00380444	0.065242	0.0101182	0.00704225	0.0572284	0	0.0475959	0.0127084	0	0.00169985	0.000485673	0	0	0	0	0.00493767	0	0	0	0.00817549	0	0	0	0.000242836	0	0.0035616	0	0	0.0461389	0.00906589	0.000647564	0.00744698	0.000728509	0	0.0130322	0	0	0
White	3.06575	0	0.113967	0.0029125	0.0239331	0.00189946	0.00405217	0	0.0196277	0.0416614	0.000759782	0	0.0196277	0.000886413	0.00265924	0.0607826	0	0.0222869	0	0.00392554	0	0.0041788	0	0	0	0	0	0.00405217	0.0341902	0	0.0693934	0	0	0	0.00151956	0	0.000506521	0	0.00645815	0	0.0105103	0.00455869	0.0201342	0.00303913	0	0.00303913	0	0	0
White	3.06575	0	0.0687085	0.00319384	0.0200639	0.00589632	0.00278437	0.00049136	0.110147	0.0086807	0.00114651	0.0269429	0.0206371	0	0.00204733	0.072967	0	0.0073704	0.00393088	0.00777987	0.000655147	0.00024568	0	0.0394726	0	0	0	0.00147408	0.00106461	0	0.00573254	0	0	0	0.000655147	0	0	0	0.0074523	0.00794366	0.0109737	0.00073704	0.00696094	0.000327573	0	0.00180165	0	0	0
White	3.06575	0	0.0746954	0.00125188	0.00467368	0.00141879	0.00968119	0	0.0191955	0.0265398	0	0	0.0149391	0.00125188	0.00166917	0.065348	0	0.0238691	0.00191955	0.00817894	0	0.00717743	0	0	0	0	0	0	0.00358872	0	0.0637623	0	0	0	0.000918044	0	0.00116842	0	0	0.0044233	0	0.00233684	0.0054248	0.000500751	0	0	0	0	0
White	5.03836	0	0.00464696	0	0.0535691	0.00819672	0	0.00484058	0	0.000258164	0.00212986	0.00296889	0.000839034	0.0127146	0.0047115	0.0830644	0	0.0116174	0.0484704	0.00238802	0	0	0	0.000322706	0	0	0	0	0.000322706	0	0.0571189	0	0	0	0.000322706	0	0.00593778	0	0	0.0266555	0	0.000968117	0	0	0	0.073706	0	0	0
White	3.16164	0	0.00108382	0	0.0133671	0.00313102	0	0	0	0	0	0.0665944	0.0733382	0.00620183	0.0015053	0.112054	0	0.0361874	0.0324542	0.0280588	0.000662331	0	0	0	0	0	0.00397399	0.135116	0	0	0.00331166	0	0	0.00210742	0.000662331	0	0.000963391	0	0	0.0184249	0	0.00138487	0	0.0100554	0	0.0174615	0	0	0
White	3.16164	0	0.00234592	0	0.0149286	0.00351887	0	0.00725101	0	0.00255918	0	0.000746428	0.143741	0.011303	0.000959693	0.194604	0	0.0410535	0.132544	0.0457454	0	0	0	0	0	0	0.01045	0	0	0	0.0210066	0	0	0	0.000319898	0	0.000959693	0	0	0.047025	0	0.00447857	0	0	0	0.0352954	0	0.000746428	0
White	3.16164	0	0.0032981	0	0.00634249	0.00980973	0	0.00693446	0	0	0.00541226	0.0757717	0.0618182	0.00701903	0.0027907	0.0943763	0	0.0476956	0.00972516	0.0454123	0.0134461	0	0	0	0	0.047019	0.11222	0.0158985	0	0	0.0208879	0	0	0.00930233	0	0	0.0015222	0.00186047	0	0.0134461	0.000338266	0.000930233	0	0.00414376	0	0.0168288	0	0	0
White	4.36438	0	0.0337148	0.00315496	0.0221466	0.00804207	0.0298794	0.000556758	0.00655738	0.275905	0.00210331	0.000247448	0.00532014	0.0136715	0.0227652	0.0413238	0	0.0213424	0.0440458	0.0048871	0.000804207	0.0012991	0.000185586	0	0	0	0	0	0.0110114	0	0.00123724	0	0	0	0.000866069	0	0.00334055	0	0.000680483	0.0103928	0	0.00569131	0.0256109	0	0	0.00940303	0	0	0.000433034
White	4.36438	0	0.00108091	0	0.0125077	0.00401482	0.00748919	0	0.00324274	0.0233169	0.00494132	0.00316553	0.00432366	0.00509574	0.0105003	0.0190704	0	0.0258647	0.0208462	0.00316553	0	0.000617665	0	0	0	0	0	0	0.00324274	0	0.0119673	0	0	0.00131254	0	0	0.00115812	0	0	0.00509574	0	0.00787523	0.00239345	0	0	0.0047097	0	0	0
White	4.36438	0	0.00696092	0	0.00806834	0.000791014	0.0172441	0	0	0.0329062	0.000949217	0.000791014	0.00174023	0.00348046	0.000949217	0.00332226	0	0.00616991	0.0420819	0.00664452	0	0.000474608	0	0	0	0	0	0	0.00126562	0	0.00205664	0	0	0	0	0	0	0	0	0.00506249	0	0.00110742	0.00253125	0	0	0.00601171	0	0	0
White	2.62192	0	0.00808339	0	0.0543501	0.00755158	0	0.0010636	0	0	0.00265901	0	0.000638162	0.014465	0.00574346	0.156243	0.00244629	0.0767922	0.120825	0	0	0.000957243	0	0	0	0.00116996	0.0263774	0	0	0	0.00404169	0	0	0.00914699	0.00776431	0	0.00265901	0.00148904	0	0.11455	0	0.000531802	0	0	0	0	0	0.000957243	0
White	2.62192	0	0.000761731	0	0.0330591	0.00533211	0	0	0	0	0.00182815	0.000761731	0.000609385	0.0112736	0.00243754	0.385436	0	0.0152346	0.0842474	0	0	0.000304692	0	0	0	0.0112736	0.103443	0	0	0	0.00487508	0	0	0.0230043	0.00304692	0	0.00350396	0.00472273	0	0.0591103	0	0	0	0	0	0	0	0	0
White	2.62192	0	0.00488238	0	0.0690635	0.00505992	0	0.00221926	0	0	0.00559254	0.000266312	0.000355082	0.0166001	0.00896582	0.256458	0.00213049	0.12419	0.060719	0	0.00310697	0	0	0	0	0.00825566	0.0224589	0	0	0	0.00869951	0	0	0	0.00124279	0	0.00514869	0.00612517	0	0.0817577	0	0	0	0	0	0	0	0.00399467	0
White	2.90411	0	0.00513731	0	0.0218177	0.0171244	0	0.0396398	0	0	0.00101478	0	0.154754	0.0596816	0.0146509	0.00164901	0.00507389	0	0.00247352	0.000380542	0.00120505	0	0	0	0	0.014524	0.109596	0	0	0	0.0104015	0	0	0	0	0	0.00209298	0.00634236	0	0	0.00665948	0	0	0.00964039	0	0	0	0.00405911	0
White	2.90411	0	0.00301127	0	0.0292523	0.00292523	0	0.0137658	0	0	0.00163469	0	0.261722	0.0415555	0.0132496	0.00111847	0.00765723	0.000602254	0.00903381	0	0.00163469	0	0	0	0	0.0170352	0.191173	0	0	0	0.000774327	0	0	0	0	0	0	0.00361352	0	0	0.0132496	0	0	0.00266713	0	0	0	0.00258109	0.000344145
White	2.90411	0	0.00188921	0	0.0256393	0.00317118	0	0.0257068	0	0	0	0	0.310775	0.039606	0.00661224	0.00074219	0.00283382	0.00101208	0.00485797	0	0.000674718	0	0	0	0	0.00593752	0.169422	0.000472303	0	0	0.00121449	0	0	0	0	0	0.0021591	0	0	0	0.112408	0	0	0.00890628	0	0	0	0.00303623	0.000539775
White	2.79726	0	0.00615378	0.00172306	0.0273004	0.00767544	0.00203634	0.000626566	0.0168278	0.000716076	0.0401003	0	0.211131	0.00973416	0.00416219	0.136323	0	0.00264053	0.0596581	0.0495211	0.000626566	0	0	0	0	0.000693699	0	0	0.00998031	0	0.00689223	0	0	0.000827963	0.000313283	0	0.00234962	0.000537057	0.0096894	0.0386681	0.0098908	4.47547e-05	0.0141201	0	0	0.00134264	0	0	0
White	2.79726	0	0.0136316	0.00794071	0.0496294	0.00780836	0.00185283	0.00185283	0.00449974	0	0.0243515	0.00291159	0.0389095	0.0244839	0.0258073	0.0407623	0.00251456	0.0422181	0.0612758	0.0352038	0.00423504	0	0	0	0.000529381	0	0	0	0.00913182	0	0.0328216	0	0	0.00622022	0.0014558	0	0.00886713	0	0	0.0160138	0.00449974	0.00224987	0.00913182	0	0	0.0096612	0	0	0
White	2.79726	0	0.0247746	0.00396393	0.0704588	0.0100089	0.0056486	0	0.0115945	0	0.00743237	0	0.0406303	0.0188287	0.0229908	0.0681796	0	0.0385492	0.0348826	0.0369636	0.00465762	0.000594589	0	0	0.00891884	0	0	0	0.00644138	0	0.0469725	0	0	0.00426122	0.00188287	0	0.0052522	0	0	0.0422158	0.00941433	0.00158557	0.0121891	0	0	0.0137747	0	0	0
White	7.56712	0	0.00622744	0.00929603	0.0288809	0.00595668	0.0103791	0.000812274	0.0138989	0.000631769	0.00225632	0.000722022	0.217329	0.00947653	0.00848375	0.138809	0	0.0188628	0.057852	0.0647112	0.00758123	0	0	0	0	0	0.00604693	0	0.000270758	0	0.0189531	0	0.000722022	0.0015343	0	0	0.00117329	0	0	0.0425993	0.00288809	0.00848375	0.0049639	0	0	0.00505415	0	0	0
White	7.56712	0	0.0135291	0.00263983	0.0239234	0.00412473	0.00907441	0	0.0364626	0.000824946	0.00214486	0.000494968	0.133641	0.00940439	0.00511467	0.190233	0	0.0384425	0.0506517	0.0882693	0	0	0	0	0	0	0	0	0.000824946	0	0.00824946	0	0	0.0046197	0	0	0	0	0	0.0638508	0.0031348	0.00709454	0.0077545	0	0	0.00428972	0	0	0
White	7.56712	0	0.0184682	0.00253485	0.0300561	0.00905305	0.0132175	0.00271592	0.026797	0	0.00344016	0	0.190114	0.0173819	0.00506971	0.101937	0	0.0152091	0.0760456	0.0568532	0.000905305	0	0	0	0	0.00199167	0	0	0	0	0.0137606	0	0	0.00543183	0	0	0	0	0	0.0617418	0.0065182	0.00162955	0.0200978	0	0	0.0105015	0	0	0
White	3.98082	0	0.0149309	0.00562967	0.0418553	0.0100355	0.0102803	0.00159099	0.0198262	0	0.00281483	0	0.159099	0.0203158	0.012116	0.090809	0	0.0154204	0.0588667	0.0463836	0.00771019	0	0	0	0.000979072	0.013707	0.0186024	0	0	0	0.00807735	0	0.00257006	0.00599682	0.000856688	0	0.000979072	0	0	0.0428344	0.00526251	0.00269245	0.0115041	0	0	0.0463836	0	0	0
White	3.98082	0	0.0174482	0.00372592	0.0298073	0.00281716	0.00699746	0.00154489	0.0270811	0	0.00199927	0.00636132	0.122501	0.00745184	0.00745184	0.15767	0	0.0297165	0.0494366	0.0750636	0.00299891	0	0	0	0.00290803	0	0	0	0	0	0.00599782	0	0.00172664	0.0045438	0	0	0.00109051	0	0	0.0550709	0.00363504	0.00472555	0.00517993	0	0	0.00717921	0	0	0
White	3.98082	0	0.00676913	0.0090786	0.0306602	0.00852114	0.00557458	0.00135383	0.0134586	0	0.00127419	0	0.189854	0.00915824	0.00724695	0.110616	0	0.012503	0.0536752	0.0575774	0.00509676	0	0	0	0.00167237	0.00501712	0.040137	0	0	0	0.0149717	0	0.00589313	0.00286693	0	0	0.00342438	0	0	0.0391813	0.00207056	0.00868042	0.00390221	0	0	0.0197499	0	0	0.000318547
White	3.88767	0	0.027959	0.00379956	0.0983583	0.0162019	0.0063087	0.00114704	0.0168471	0.000860277	0.00107535	0	0.0134777	0.0159868	0.0200014	0.0702559	0	0.00623701	0.0395727	0.0152699	0.00444476	0.00157717	0	0	0.0163453	0.000501828	0.00322604	0	0.00143379	0	0.0727651	0	0	0.00121873	0.000645208	0	0.00186393	0.000860277	0.00222238	0.0527636	0.0227256	0.00293928	0.00853108	0	0	0.0184243	0	0	0
White	3.88767	0	0.0187608	0.00611015	0.0653184	0.0121343	0.00550775	0.00215146	0.0045611	0	0.0166093	0.00258176	0.0362306	0.027883	0.0345955	0.0394148	0	0.029432	0.0487952	0.026506	0.00344234	0.00060241	0	0	0.00920826	0	0	0	0.00851979	0	0.0364028	0	0	0.00438898	0.00120482	0	0.00748709	0	0	0.0193632	0.00473322	0.00490534	0.0100688	0	0	0.0267642	0	0	0
White	3.88767	0	0.00589327	0.00152788	0.0338317	0.00589327	0.0123322	0	0.0187711	0.00141875	0.026738	0	0.191859	0.0121139	0.00491106	0.134126	0	0.00469279	0.0439812	0.0505293	0	0	0	0	0	0	0	0	0.00709375	0	0.00698461	0	0	0	0	0	0.00174615	0	0.00960384	0.0476918	0.035687	0	0.0148423	0	0	0.00709375	0	0	0.000327404
White	8.23562	0	0.0240058	0.00226664	0.0121574	0.00484237	0.00618174	0	0.0351329	0.00103029	0.00443025	0	0.0641871	0.00947867	0.00422419	0.0349268	0	0.039048	0.0348238	0.00824232	0.00226664	0.000618174	0	0	0.0303936	0	0.0385329	0.00144241	0.0166907	0	0.00927261	0	0	0.00484237	0.000309087	0	0.00133938	0	0.00164846	0.0526478	0	0.00144241	0.0482176	0	0	0.00494539	0	0	0
White	8.23562	0	0.0127873	0.00376097	0.0175512	0.00242374	0.00359382	0.00668617	0.0220644	0	0.0018387	0.01028	0.0930213	0.0177183	0.010865	0.0805683	0	0.0113665	0.0305892	0.00267447	0.00852486	0	0	0	0.00325951	0	0	0	0.000250731	0	0.00150439	0	0	0	0	0	0.00133723	0	0	0.0976181	0	0.0010865	0.00534893	0	0	0.0106143	0	0	0
White	8.23562	0	0.0135157	0.00202331	0.0249272	0.0127064	0.00453221	0	0.0188572	0.000647459	0.000809323	0.0117352	0.0455649	0.0169149	0.0115733	0.150129	0	0.0173195	0.0585141	0.00226611	0.00283263	0	0	0	0.0101165	0	0	0	0	0	0.0110877	0	0	0.000485594	0	0	0.000566526	0	0.00161865	0.052687	0	0.000971188	0	0	0	0.00639365	0	0	0
Asian/Pacific Islander	4.65753	0	0.0400152	0.00314405	0.052782	0.00886052	0.0123857	0	0.0081936	0.0660252	0.0134337	0.000476372	0.0141959	0.0292492	0.0151486	0.102229	0	0	0.0630716	0.00981326	0	0	0	0	0	0.000476372	0.00190549	0	0	0	0	0	0	0	0.00142912	0	0.0040968	0.000381098	0	0.00628811	0	0.00228659	0.00400152	0	0	0.0452553	0	0	0
Asian/Pacific Islander	4.65753	0	0.0152844	0.00225507	0.073791	0.0134052	0.0310699	0	0.00212979	0.154974	0.00726635	0.00125282	0.0115259	0.00977199	0.0147833	0.099098	0	0.000751691	0.0181659	0.0111501	0	0	0	0	0	0.000876973	0	0	0.00112754	0	0.00263092	0	0	0.00375846	0	0	0.00588825	0	0	0.00388374	0	0.0027562	0.00288148	0	0	0.0296918	0	0	0
Asian/Pacific Islander	4.65753	0	0.0355526	0.0022633	0.0735571	0.00811015	0.0223501	0	0.00264051	0.0447944	0.0352697	0	0.0190494	0.0246134	0.0222558	0.136741	0	0	0.0123538	0.0104677	0	0	0	0	0	0.00047152	0.00160317	0	0.00414938	0	0.00320634	0	0	0.00179178	0.00094304	0	0.00631837	0	0	0.00160317	0	0.00452659	0.00141456	0	0	0.0352697	0	0	0
White	4.78904	0	0.0260741	0.0042963	0.0422222	0.00977778	0.00948148	0	0	0.24163	0.00311111	0.00118519	0.0100741	0.0114074	0.0125926	0.0986667	0	0.000888889	0.0413333	0.00814815	0	0	0	0.000592593	0	0	0	0.000740741	0.00207407	0	0.00281481	0.000296296	0	0.00207407	0	0	0.00311111	0	0	0.00459259	0.00474074	0	0.0197037	0	0	0.014963	0	0	0
White	4.78904	0	0.0264407	0.00121032	0.0242994	0.0201099	0.00539987	0.000837911	0	0.286286	0.00111721	0	0.0262545	0.0102411	0.00502746	0.166465	0	0.00074481	0.0188064	0.0107997	0.00121032	0	0	0	0	0	0.00418955	0	0	0	0	0	0	0.00428266	0	0	0	0	0.00968252	0.0131273	0.00363095	0.000651708	0.0232753	0.000651708	0	0.015641	0	0	0
White	4.78904	0	0.0286744	0.0025854	0.0497493	0.00540583	0.017706	0.000940144	0	0.213961	0.00916641	0	0.0233469	0.0128486	0.0119868	0.0637731	0	0.0034472	0.0227202	0.0148073	0.00101849	0	0	0	0	0	0.00227202	0	0.00203698	0	0.00195863	0	0	0	0.00164525	0	0.00188029	0	0.0185678	0.00775619	0.00634597	0.00117518	0.0274209	0.000235036	0	0.0573488	0	0	0
White	5.4137	0	0.0076728	0.0139445	0.0789965	0.00280224	0	0	0	0.00053376	0.00493728	0.0003336	0.00346944	0.0577796	0.0485722	0.0260875	0.0020016	0.00206832	0.0997465	0	0.0114091	0.00427008	0	0	0	0.00106752	0	0	0	0	0.0666533	0	0	0	0.00106752	0	0.0196157	0	0	0.00887377	0	0	0	0.00020016	0	0.0013344	0	0	0.00106752
White	4.70685	0	0.00519121	0.00181692	0.0702544	0.00423949	0	0.00536425	0.025956	0	0	0	0.0141028	0.00536425	0.017131	0.138173	0	0	0.0686105	0	0.000865202	0.000692161	0	0	0	0.000865202	0.012805	0.00311473	0	0.00025956	0.0380689	0	0	0	0	0	0.00138432	0	0	0.0761377	0.0025956	0.000346081	0.0153141	0	0	0.00917114	0	0	0
White	4.70685	0	0.00892943	0.00547288	0.0338934	0.0156505	0	0.00172828	0.0932309	0.00105617	0.000672108	0.000192031	0.0233317	0.0108497	0.00825732	0.177052	0	0	0.0261162	0	0.0140182	0.000288046	0.00336054	0	0	0.00268843	0.00643303	0.00825732	0	0	0.0339894	0	0	0.0105617	0.00518483	0	0.000576092	0	0.00825732	0.0660586	0.0119059	0.000768123	0.0572252	0	0	0.00710514	0	0.000864138	0
White	4.70685	0	0.00604636	0.00302318	0.10458	0.00459075	0	0.00850969	0.0260889	0	0.00212742	0	0.00895756	0.0228418	0.0134363	0.0532975	0	0	0.0604636	0	0.00414287	0.00123166	0	0	0	0	0.0118688	0	0	0	0.0468033	0	0	0	0.00391893	0	0.00470272	0	0	0.0695331	0.00582242	0.00134363	0.0166835	0	0	0.0784907	0	0	0
Asian/Pacific Islander	2.30959	0	0.00685887	0.0403395	0.0140665	0.000697512	0	0	0.00372007	0.0317368	0.00220879	0	0	0.132644	0.0698675	0.00186003	0	0.196001	0.041037	0	0	0	0	0	0.00174378	0.00767263	0	0	0	0	0	0	0	0	0	0	0.0431295	0.0084864	0	0	0.000348756	0.0141827	0	0	0	0	0	0	0.00186003
Asian/Pacific Islander	2.30959	0	0.00787478	0.00554151	0.00738868	0.00369434	0	0.00145829	0	0.352129	0.00106941	0	0.0100136	0.0124441	0.00787478	0.0314019	0	0.165662	0.0490959	0.00554151	0	0	0	0	0.00787478	0.000680537	0	0	0.00233327	0	0	0	0	0	0.00233327	0	0.00476376	0	0	0.0312075	0.00291659	0.00145829	0	0	0	0.003986	0	0	0
White	2.14247	0	0.00221395	0.00231458	0.0306934	0.00181141	0.00322029	0.00191205	0	0.00100634	0.0222401	0	0.06984	0.00402536	0.0106672	0.200664	0	0.0151957	0.0519271	0.0177116	0.00120761	0	0	0	0	0	0.0187179	0	0	0	0.0394485	0	0	0.00744692	0	0	0.00191205	0	0	0.0157995	0	0	0	0	0	0.0154976	0	0	0
White	2.14247	0	0.00202134	0.00145985	0.0616508	0.00145985	0.000673779	0	0	0.000673779	0.00606401	0	0.0503088	0.00999439	0.0113419	0.274116	0	0.0178551	0.0302077	0.018192	0.00202134	0	0	0	0	0	0.0293094	0	0	0	0.143066	0	0	0.00134756	0	0	0.00426727	0	0	0.0267266	0	0	0	0	0	0.00437956	0	0	0
White	2.14247	0	0.00536132	0.000679604	0.0923507	0.0052103	0.0104961	0.00279393	0	0.000377558	0.006494	0	0.0385864	0.00370007	0.0104961	0.165597	0	0.00566337	0.0428906	0.0142717	0	0	0.00958997	0	0	0	0.0132145	0	0	0	0.045609	0	0	0	0	0	0.00113267	0	0	0.00672053	0	0	0	0.000302046	0	0.00996753	0	0	0
White	2.22192	0	0.0050206	0	0.0843203	0.00180227	0	0.00167353	0	0.0011586	0.000514933	0	0.139289	0.0229145	0.00411946	0.364058	0	0.00720906	0.023172	0	0	0	0.0003862	0	0	0	0.032827	0	0	0	0	0	0	0	0	0	0.00205973	0	0	0	0	0.00128733	0	0	0	0	0	0	0
White	2.22192	0	0.00321101	0	0.134862	0.00149083	0.00412844	0.00126147	0	0.00103211	0.00114679	0.000802752	0.188303	0.00791284	0.00825688	0.317546	0	0.0474771	0.0100917	0	0	0	0	0	0.000458716	0.00114679	0.0208716	0	0	0	0	0	0	0	0.00470183	0	0.00194954	0.00206422	0	0	0	0.00126147	0	0	0	0	0	0	0
White	2.22192	0	0.00301477	0	0.0575822	0.00321576	0.00562758	0.000703447	0.00120591	0	0.000602954	0	0.178676	0.00462265	0.00763742	0.356447	0	0.019797	0.0270325	0.000502462	0	0	0	0	0	0	0.0245201	0.00040197	0.00703447	0	0	0	0	0	0.00170837	0	0.00110542	0	0	0	0	0.000301477	0	0	0	0	0	0	0
White	5.48493	0	0.0341656	0.00181465	0.0254052	0.0105125	0	0	0.0150178	0	0.00994931	0.00256555	0.0613854	0.0364808	0.0185846	0.0743383	0	0.00481822	0.0824104	0	0.0118265	0	0.00362931	0	0	0.00494337	0.00400476	0.00143921	0	0	0.0546899	0	0	0.0021901	0.00344159	0	0.00344159	0	0.00362931	0.00475565	0	0	0	0	0	0	0	0	0
White	5.48493	0	0.000332079	0	0.00841266	0.000166039	0.000166039	0	0.0292229	0.000442772	0.00315475	0.053188	0.0139473	0.00210317	0.00127297	0.0792008	0	0.01118	0.0030994	0.000276732	0.0133385	0	0.000553465	0	0	0	0.165818	0.00199247	0	0	0.00188178	0	0	0	0.00691831	0	0.000332079	0	0.00431702	0.00116228	0	0	0	0.0202015	0	0	0	0	0.000332079
White	5.48493	0	0.00393043	0.00186695	0.0100226	0.00235826	0	0	0.0254495	0	0.00334087	0.0300678	0.204284	0.0323278	0.00962956	0.139236	0.00147391	0.00402869	0.0565982	0	0.020733	0	0	0.000393043	0	0.00363565	0.0254495	0.00137565	0	0	0.0377321	0	0	0.00235826	0.0027513	0	0.00294782	0	0.00157217	0.0216174	0	0	0	0.00766434	0	0	0	0	0
White	9.78356	0	0.0299308	0.00121107	0.0192042	0.021857	0.0560554	0	0.0385813	0.0255479	0.00749712	0.00017301	0.00167243	0.00478662	0.0071511	0.145098	0	0.039677	0.0110727	0.00184544	0.000519031	0.000519031	0.0141292	0	0	0	0	0.00219146	0.00870819	0	0.0128028	0	0	0	0.00190311	0	0.00219146	0	0.00467128	0.0277393	0.00184544	0.000865052	0.0270473	0.00149942	0	0.00651672	0	0	0
White	9.78356	0	0.0385604	0.000879448	0.0478961	0.0448518	0.0752943	0.000744148	0.00798268	0.034772	0.0131917	0	0	0.00635909	0.0105534	0.0803004	0	0.0420782	0.0205656	0.00250304	0.000541199	0.000744148	0.00230009	0	0	0	0	0	0.0123799	0	0.0225274	0	0	0	0	0	0	0	0.00358544	0.0255716	0	0.0020295	0.017589	0	0	0.00811798	0	0	0
White	9.78356	0	0.0332436	0.00263079	0.0285202	0.0293572	0.0437668	0	0.0120179	0.0238565	0.0142302	0	0.00197309	0.00657698	0.015426	0.174709	0	0.0166816	0.0191928	0.00281016	0.000956652	0.000538117	0.0206278	0	0	0	0	0.00113602	0.0090284	0	0.0210463	0	0	0	0.00149477	0	0.00263079	0	0.00203288	0.0107623	0	0.00125561	0.00585949	0	0	0.0103438	0	0	0
Asian/Pacific Islander	9.11781	0	0.0119795	0.00337288	0.021284	0.0111654	0	0	0.0137241	0.593394	0.00104676	0	0	0.00546639	0.00151198	0.0175622	0	0.0019772	0.0130263	0.00918818	0	0.000465224	0	0	0	0.00604792	0.00476855	0	0	0	0.000814143	0	0	0	0	0	0.00511747	0	0	0.00662945	0	0.00500116	0.00465224	0.000581531	0	0.0075599	0	0	0
Asian/Pacific Islander	9.11781	0	0.0432157	0	0.0143263	0.0170495	0	0	0.00426237	0.464599	0.000947194	0	0.0121951	0.00307838	0.000710395	0.024035	0	0.0235614	0.00580156	0.0149183	0.00142079	0	0	0	0	0.00331518	0.00355198	0	0	0	0	0	0	0	0	0	0.00497277	0	0	0.0181151	0	0	0.0215487	0	0	0.00852475	0	0	0
White	4.76986	0	0.0374649	0.00264741	0.0211793	0.0225431	0.0681909	0.00754112	0	0.0159647	0.0124348	0.00537505	0	0.00689932	0.00625752	0.00168472	0	0.163738	0.0631368	0.000561572	0.000641797	0.00216606	0	0.000481348	0	0	0	0	0.00144404	0	0.00882471	0	0	0	0.00112314	0	0.00312876	0	0	0.000962696	0	0.00256719	0.000802246	0.000561572	0	0.0324108	0	0	0
White	4.76986	0	0.043936	0.00138679	0.0223777	0.00491679	0.0429274	0.00119768	0.00781644	0.356467	0.0224407	0.000126072	0.00321483	0.00233232	0.0066818	0.0305724	0.000189107	0	0.0265381	0.0770298	0	0	0	0	0	0	0.00586233	0	0.00523197	0	0.00138679	0	0	0	0	0	0.000630358	0	0.00252143	0.0042234	0.0026475	0.00138679	0.0101488	0	0	0.00523197	0	0	0
Asian/Pacific Islander	2.40822	0	0.00607074	0	0.0410875	0.0100299	0	0.00519092	0	0	0.0019356	0	0.0389759	0.00483899	0.00510294	0.0938765	0	0.0531409	0	0.0374802	0	0	0.0439029	0	0	0.0052789	0	0	0	0	0	0	0	0	0.00316734	0	0.00052789	0.00395918	0	0	0.00343129	0.000615872	0	0	0	0.0121415	0	0	0.000351927
White	2.46027	0	0.00466273	0	0.00725313	0.00310849	0	0	0.062895	0.0278728	0.00611336	0	0.00279764	0.0032121	0.000932546	0.143612	0	0	0	0.0502539	0.044555	0	0	0	0	0.00373018	0.0692156	0	0.00580251	0	0.0132629	0	0	0.00549166	0.00165786	0	0.00279764	0	0.0125376	0.0176148	0	0	0	0.00145063	0	0	0	0	0
White	2.46027	0	0.0116798	0	0.0193955	0.0186168	0	0.0010618	0.00750336	0.0214483	0.0388618	0	0.0057337	0.0242797	0.0292348	0.0906774	0	0.0250584	0	0.125434	0.00594606	0.000424719	0	0.000353932	0	0.000707864	0.0150067	0	0.00453033	0	0.053019	0	0	0	0	0.000566291	0.0067955	0	0.0462943	0.00658314	0.0140157	0.00566291	0	0.000353932	0	0	0	0	0.0010618
White	2.46027	0	0.0250729	0	0.0668485	0.00927925	0	0.00124986	0.00814301	0.116275	0.0491232	0	0.00409044	0.0307162	0.0149604	0.126766	0	0.0601826	0.000605992	0.109382	0.00215885	0.000189372	0	0	0	0.00121198	0.00378745	0	0.00321933	0	0.00261334	0	0	0	0	0	0.00640079	0	0.0363216	0.0121198	0.00829451	0.00196947	0	0	0.000113623	0	0	0	0.000265121
White	6.03836	0	0.0916641	0	0.0409197	0.0066849	0.00364631	0	0	0	0.0158007	0	0.0219791	0.00334245	0.0135724	0.201256	0.00172187	0.0137749	0.0572268	0.0698876	0.000607718	0.000202573	0	0	0	0	0.0190418	0	0.0108376	0	0	0	0	0	0	0	0.00567203	0	0.0158007	0	0	0	0	0	0	0	0	0	0
White	6.03836	0	0.0251605	0.0012837	0.0439024	0.0123235	0	0.00949936	0.0392811	0.000513479	0.00526316	0.000513479	0.129268	0.00770218	0.0227214	0.000770218	0.000898588	0.00385109	0.0297818	0.17009	0	0	0	0	0	0.00141207	0.0872914	0	0.0596919	0	0	0	0	0.0055199	0.00102696	0	0.00269576	0	0.00590501	0	0.0254172	0	0	0	0	0	0	0.000898588	0
White	7.92877	0	0.0538904	0.0134357	0.0369113	0.0134357	0.00442935	0.00059058	0	0.32851	0.00221468	0	0	0.0121069	0.0248044	0.0134357	0	0.0346966	0.0209656	0.00147645	0.00664403	0	0	0.00191939	0	0	0	0	0.0159457	0	0.00930164	0	0	0	0	0	0	0	0	0.00501993	0	0.00944928	0	0	0	0.00250997	0	0	0
White	7.92877	0	0.11385	0.000752729	0.0647347	0.00856229	0.0117614	0	0	0	0.0111968	0	0.0249341	0.00780956	0.0115732	0.11752	0.00207	0.0260632	0.054761	0.0629469	0	0.000282273	0	0	0	0	0.0177832	0	0.0184419	0	0	0	0	0	0.00112909	0	0.0063041	0	0.0180655	0	0.00235228	0	0	0	0.00141137	0	0	0	0
White	7.92877	0	0.00485223	0	0.0011763	0	0	0	0.297015	0	0	0.0136745	0.011763	0.00220556	0.00249963	0	0	0.00661667	0.00426408	0.0471989	0	0	0	0.000441112	0	0.000735186	0.266431	0	0.000441112	0	0	0	0	0.00397	0	0	0.0011763	0	0	0	0.0120571	0	0	0	0	0	0	0	0.000882223
White	3.33699	0	0.00224527	0	0.0171068	0.00138993	0	0.00320753	0.0305784	0.000641505	0.00449054	0.000748423	0.13771	0.0060943	0.00598738	0.359457	0	0.0146477	0.038918	0.0839303	0.00149685	0	0	0	0	0	0	0	0	0	0.00342136	0	0	0	0.00171068	0	0.00331444	0	0	0.070031	0	0	0	0	0	0.00694964	0	0	0
White	3.33699	0	0.00617776	0	0.0546034	0.00697489	0	0	0.0344759	0.00239139	0.00179354	0	0	0.12495	0.0438422	0.0245118	0	0.019729	0.033878	0.0187326	0	0	0	0.00956556	0	0.00557991	0	0	0	0	0.0177361	0	0	0.00298924	0.00677561	0.00139498	0.0199283	0.00259067	0	0.00577919	0	0	0	0	0	0.0984456	0	0	0.0235153
White	3.33699	0	0.0107703	0.000585343	0.0325451	0.00339499	0.00128775	0.00128775	0.00796066	0.0505736	0.0022243	0.000702412	0.107352	0.0059705	0.00772653	0.280262	0	0.0175603	0.0283306	0.0467104	0	0	0	0	0	0	0	0.000351206	0	0	0.00866308	0	0	0	0.00245844	0	0.00140482	0	0	0.10583	0	0	0	0	0	0.00655584	0	0	0
White	2.4137	0	0.00202645	0	0.00575939	0	0	0.00181314	0	0	0.0104522	0	0	0.00735922	0.00202645	0.161369	0	0.0050128	0	0	0.0050128	0	0	0	0	0.00159983	0	0	0	0	0	0	0	0	0.00127986	0	0.00319966	0.00533276	0	0.131506	0.128946	0	0	0.000213311	0	0	0	0	0.000213311
White	2.4137	0	0	0	0.00751131	0	0	0.00114969	0	0	0.00544186	0	0	0.00528857	0.00214609	0.166398	0	0.0107304	0.00122634	0	0.0224573	0	0	0	0	0.00153292	0	0.00130298	0	0	0	0	0	0	0.00145627	0	0.00160957	0.00835441	0	0.106001	0.0571779	0.000229938	0	0.000306584	0	0	0	0.00076646	0
White	2.4137	0	0.00222803	0	0.0153657	0.000230486	0	0.000921942	0	0.000384143	0.0106792	0	0	0.0141364	0.00660725	0.161647	0	0.0204364	0.00560848	0	0.0460971	0	0	0	0	0.00192071	0	0	0	0	0	0	0	0	0.00184388	0	0.00453288	0.00568531	0	0.10779	0.0837431	0	0	0	0	0	0	0.00115243	0.000921942
White	6.43836	0	0.00251514	0.000745226	0.0770377	0.00707965	0	0	0	0	0.00214252	0	0.0636237	0.0181649	0.00903586	0.262413	0	0.00447136	0.0344667	0	0.0029809	0	0.000931532	0	0	0	0.019469	0	0	0	0.0137867	0	0	0	0.000745226	0	0.000465766	0	0	0.0563577	0	0.000745226	0.00596181	0	0	0.0427573	0	0	0
White	6.43836	0	0.00698248	0	0.0998768	0.00828313	0	0	0	0.000547645	0.00465498	0	0.0514786	0.0136911	0.00753012	0.156763	0	0.0198521	0.0959748	0	0.00116375	0	0	0	0	0.000342278	0.00568182	0	0	0	0.0549699	0	0	0.00116375	0	0	0.00164294	0	0	0.0302574	0	0	0.00239595	0	0	0.0243018	0	0	0
White	6.43836	0	0.000945776	0	0.10351	0.0113493	0	0.0023119	0.000945776	0.000840689	0.00409836	0	0.0541194	0.017024	0.0098781	0.298445	0.000315259	0.00893232	0.0248003	0	0.000945776	0	0	0	0	0	0.0214376	0	0	0.000315259	0.011034	0	0	0.00105086	0	0	0.00126103	0	0	0.0933165	0	0.000525431	0.00725095	0	0	0.052438	0	0	0
Asian/Pacific Islander	4.05205	0	0.0136657	0.0040491	0.0488422	0.0129065	0	0	0.0355561	0.271542	0.00177148	0	0	0.0105023	0.0106289	0.122232	0	0.0108819	0.0259395	0	0.00189801	0.000379603	0	0	0	0	0.0266987	0	0.00265722	0	0.00265722	0	0	0	0.00101227	0	0.00417563	0	0	0.0425155	0.0560547	0.00341642	0.0434012	0	0	0.0044287	0	0	0
Asian/Pacific Islander	4.05205	0	0.0156027	0.00156027	0.0279548	0.00702119	0	0.00104018	0.0165128	0.447406	0	0.000780133	0	0.00650111	0.00572097	0.122091	0.00169029	0.0156027	0.00819139	0	0.00260044	0	0	0	0.00104018	0.0076713	0.0113119	0	0.00169029	0	0.00130022	0	0	0	0	0	0.00429073	0.00377064	0	0.0263945	0.0171629	0.0023404	0.0182031	0.000780133	0	0.00364062	0	0	0
Asian/Pacific Islander	4.05205	0	0.00493866	0.0119484	0.135256	0.00669109	0	0.00159312	0.00493866	0.0528915	0.0129043	0.00525729	0	0.0283575	0.0227816	0.0125856	0	0.0213478	0.0356858	0	0.0164091	0	0	0	0.000637247	0.0184802	0.00191174	0	0.00143381	0	0.00191174	0	0	0.00398279	0.00223036	0	0.0242154	0.0165684	0	0.00525729	0	0.0151346	0.00716903	0	0	0.0326589	0	0.00350486	0
Asian/Pacific Islander	5.79726	0	0	0	0.000334304	0	0.000143273	0.000191031	0	0	0.000334304	0.149434	0.00171928	0.00109843	0.00042982	0.0310426	0	0.0340513	0	0	0.00974259	0	0	0	0	0.00515784	0.0134677	0.00391614	0	0	0	0	0	0.00114619	0	0	0.000286547	0	0	0.00386838	0	0	0	0	0	0	0	0	0
White	3.27123	0	0.0316088	0.00451555	0.152754	0.0198684	0	0.00387047	0	0.0347052	0.0136757	0	0	0.104632	0.0380596	0.00941814	0	0.00322539	0.0176751	0.000258031	0.00141917	0	0	0	0	0.00619275	0	0.00116114	0	0	0.024384	0	0	0	0	0	0.0345762	0	0	0	0	0.00838601	0	0	0	0	0	0	0.000903109
White	3.27123	0	0.017742	0.00202591	0.0309411	0.0141813	0.000982258	0.00122782	0.00791945	0.0677758	0.00681441	0.00159617	0.0123396	0.00853337	0.0122782	0.217632	0	0.00405181	0.0225305	0.00564798	0	0	0	0	0	0	0	0.000429738	0.00478851	0	0.0142427	0	0	0.00110504	0.00779667	0	0.00423599	0	0	0.0207502	0.00607772	0.00110504	0.0114187	0	0	0	0	0	0.000613911
White	2.27397	0	0	0	0.0226664	0.00160628	0	0	0.370159	0	0.00124933	0	0	0.0214171	0.00356952	0.203819	0	0	0	0	0	0	0	0	0	0.00660361	0	0.000535427	0	0	0	0	0	0.0051758	0.00160628	0	0.00731751	0.0105301	0	0	0	0	0	0	0	0	0	0.00571123	0
White	2.27397	0	0	0	0.0301459	0.00134409	0	0	0.459293	0	0.00460829	0.00134409	0.00211214	0.0387865	0.00633641	0.0458909	0.00499232	0	0	0	0.00806452	0.00345622	0	0	0	0.047043	0	0.000768049	0	0	0	0.000384025	0	0.0293779	0.0136329	0	0.0138249	0.00345622	0.000576037	0	0	0	0	0.000768049	0	0	0	0.00268817	0.00576037
White	3.47123	0	0.00286141	0.00634486	0.0653148	0.00721573	0.00161732	0.00111968	0.00149291	0	0.00422991	0.000995272	0.0129385	0.0475243	0.0245086	0.0441652	0	0.115576	0.0232645	0.00485195	0	0.00111968	0	0	0	0	0.00422991	0	0.0490172	0	0.146305	0	0	0	0.00124409	0	0.0210251	0.00572282	0.00522518	0.0181637	0	0.00373227	0	0.000497636	0	0	0	0	0
White	3.47123	0	0.00258988	0.00746496	0.0776965	0.00647471	0.00129494	0.000761731	0.00365631	0	0.0131779	0.00236137	0.0251371	0.0364869	0.0105119	0.100929	0.00167581	0.0999391	0.00982633	0.0102072	0	0	0	0	0	0.00099025	0.0152346	0.000228519	0.0557587	0	0.0575107	0	0	0	0.00251371	0	0.0131018	0.00182815	0.00716027	0.041362	0	0.00319927	0	0.000533211	0.00106642	0	0	0	0
White	3.47123	0	0.00482037	0.00391655	0.114258	0.00542291	0	0.00143105	0.00233486	0	0.0103939	0.000301273	0.0312571	0.0210891	0.0115237	0.109663	0	0.0518943	0.00986669	0.0086616	0.00293741	0	0	0	0	0	0.0154402	0	0.0979137	0	0.0408225	0	0	0	0.00233486	0	0.00655269	0.00353996	0.00534759	0.0472998	0	0.00301273	0	0	0	0	0	0	0.000677864
White	5.98082	0	0.0454273	0.00419198	0.0182223	0.00530413	0.0170246	0.00179656	0.0272051	0.292668	0.01942	0	0.00787065	0.0082984	0.0124048	0.0666439	0.00205321	0	0.0257507	0.00633074	0	0	0	0	0	0	0.0154846	0	0.0159124	0	0.0108649	0	0	0	0	0	0.000684404	0	0	0.0142869	0	0	0.0119771	0	0	0.00248097	0	0	0
White	5.98082	0	0.00787512	0.0136408	0.00407819	0.0158909	0.00267192	0.00351568	0.0144846	0.427225	0.00379693	0.00210941	0.0015469	0.00365631	0.000421882	0.0563915	0	0	0.0540008	0.00548446	0	0	0	0	0	0	0.0198284	0.000421882	0	0	0	0	0	0	0	0	0.00112502	0	0	0.00407819	0	0.00632822	0.00210941	0	0	0.00182815	0	0	0
White	5.98082	0	0.0165517	0.00564263	0.0107837	0.0131661	0.00288401	0.00965517	0.0131661	0.493668	0.00551724	0	0.00426332	0.0061442	0.00576803	0.0524138	0	0	0.0302194	0.00163009	0	0	0	0	0	0	0.00965517	0	0.00125392	0	0	0	0	0	0	0	0.00376176	0	0	0.0046395	0	0.00338558	0.00564263	0	0	0	0	0	0
White	4.1726	0	0.00616302	0.0055666	0.0476143	0.0215706	0	0.00725646	0	0	0.00606362	0.00228628	0.0122266	0.0198807	0.0455268	0.150398	0	0.0798211	0.0517893	0	0.00149105	0.00208748	0	0	0	0.0026839	0.0027833	0.0026839	0	0	0.0464215	0	0	0.0082505	0.0027833	0	0	0.00238569	0	0	0.00228628	0.00894632	0.00526839	0	0	0.000695825	0	0	0
White	5.28767	0	0.0399306	0.00165344	0.0191799	0.00611772	0.00388558	0	0.00314153	0.374173	0.00603505	0.00214947	0.00223214	0.00496032	0.0041336	0.0705192	0	0.0763062	0.014881	0.000248016	0.000744048	0	0	0	0	0	0.00934193	0	0.00744048	0	0.00363757	0	0	0	0	0	0.00190146	0	0.00297619	0.0324074	0	0.00157077	0	0.00082672	0	0.0233135	0	0	0
White	5.28767	0	0.0638823	0.00332832	0.0146017	0.00869659	0.0110586	0.00171784	0.00450934	0.302555	0.0049388	0	0.00429461	0.00161048	0.00193257	0.0725789	0	0.0757999	0.0114881	0	0.00386515	0	0	0	0	0	0	0	0.0236204	0	0	0	0	0	0.000966287	0	0.00128838	0	0.00848186	0.0504617	0	0	0	0	0	0.0192184	0	0	0
White	5.28767	0	0.0825856	0.00174231	0.0110637	0.011325	0.0295322	0.00121962	0.0229985	0.076836	0.00270058	0	0.00418155	0.00139385	0.00261347	0.0999216	0	0.103668	0.00897291	0.000261347	0.0055754	0.000348462	0	0	0	0	0.061765	0	0.0231728	0	0.00522694	0	0	0	0.00182943	0	0.00121962	0	0.026396	0.0166391	0	0.00235212	0	0	0	0.00548828	0	0	0
White	4.3726	0	0.00585399	0.00746097	0.0685262	0.0154959	0	0.00183655	0	0	0.00160698	0.00286961	0	0.0307622	0.0704775	0.00103306	0	0.00114784	0.0414371	0	0.00573921	0.00241047	0	0.000688705	0	0.00998623	0.0596878	0	0	0	0	0	0	0	0	0	0.122819	0	0	0.135445	0	0.00286961	0	0	0	0	0	0	0
White	4.3726	0	0.00575093	0.00535431	0.0226071	0.0156663	0	0.00528821	0	0	0.00416446	0.000661026	0	0.0535431	0.0585669	0.00198308	0	0	0.0200952	0	0.0115019	0.000462718	0	0	0	0.00383395	0.225476	0	0	0	0	0	0	0	0.000925436	0	0.00442887	0	0	0.127776	0	0.00112374	0	0	0	0	0	0	0
White	NA	0	0.00760679	0.00325076	0.0230804	0.00962226	0.00832196	0.00832196	0.00539627	0.315194	0.00331578	0	0.00318575	0.0260061	0.0227553	0.0492816	0	0.0294519	0.0419349	0	0.00143034	0.000910214	0	0	0	0	0	0	0.000910214	0	0.012678	0	0	0	0	0	0.00175541	0.000390092	0.000325076	0.00702165	0	0.00455107	0.00572134	0	0	0.0267863	0	0	0
White	5.89589	0	0.023341	0.000523341	0.025539	0.00565208	0.0294118	0.00136069	0.0111995	0	0.00104668	0	0.11995	0.0069081	0.00544275	0.247959	0	0.0153862	0.0177936	0	0	0	0.00272137	0	0	0	0.00397739	0	0.00167469	0	0.0125602	0	0	0	0.000732677	0	0	0	0	0.0225037	0.00544275	0.000418673	0.00743144	0	0	0	0	0	0
White	5.89589	0	0.00289631	0	0.0046341	0.00251014	0	0	0.00115852	0.10726	0	0.115273	0.00173779	0	0.00164124	0.0169917	0	0.0317629	0.00135161	0	0	0	0.000579262	0	0	0	0	0.000965437	0.000675806	0	0	0	0	0	0	0	0	0	0	0.00212396	0	0	0.000482719	0.04972	0	0.000868894	0	0	0
White	5.89589	0	0.0121139	0.00158559	0.0384981	0.00849876	0.0256866	0	0.00894273	0	0.00120505	0.0354538	0.0766791	0.0144606	0.0130653	0.168326	0	0.0116699	0.0108454	0	0	0.000951354	0.0398934	0	0	0	0.00247352	0	0.00126847	0	0.00596182	0	0	0	0.000443965	0	0	0	0	0.0206127	0.00761083	0.00145874	0.0123676	0.000824507	0	0	0	0	0
White	9.06301	0	0.00397483	0.00132494	0.00861212	0.00496853	0	0	0	0.551507	0	0.0200397	0	0.011262	0.00679033	0.00662471	0	0.00861212	0.0195429	0	0	0	0	0	0	0	0	0	0	0	0.00115932	0	0	0	0	0	0	0	0	0	0	0.00314674	0	0.00347797	0	0.0107652	0	0	0
White	9.06301	0	0.0244898	0	0.0395604	0.00392465	0.0345369	0	0.022292	0.00156986	0.00549451	0.00737834	0.104867	0.0043956	0.00675039	0.270958	0	0.0120879	0.00251177	0	0	0	0.0127159	0	0	0	0.00863422	0	0.00156986	0	0.00486656	0	0	0	0.000941915	0	0	0	0	0.0208791	0.00612245	0	0.00298273	0.00125589	0	0	0	0	0
White	9.06301	0	0.00825537	0	0.0249037	0.00481563	0.00247661	0	0.00577876	0.426665	0	0.00742983	0.00371491	0.0148597	0.0192625	0.096175	0	0.010732	0.00467804	0	0	0	0.00206384	0	0	0	0	0	0	0	0.00605394	0	0	0	0	0	0	0	0	0.00935608	0	0.0012383	0.00247661	0.00110072	0	0.00412768	0	0	0
White	3.89863	0	0	0	0.0119921	0.00155192	0	0.0189052	0	0.000564334	0	0	0.13149	0.010158	0	0.00282167	0	0.0196106	0	0	0.00239842	0	0	0	0	0.001693	0	0.000423251	0	0	0	0	0	0	0.00564334	0	0.0126975	0.00197517	0	0.298392	0	0	0	0	0	0	0	0.003386	0
White	3.89863	0	0	0	0.158843	0.00186289	0	0.00720318	0	0	0	0	0.138847	0.00434675	0	0.00211128	0	0.016766	0	0.000496771	0	0	0	0	0	0.00136612	0	0.000496771	0	0	0	0	0	0	0	0	0.000620964	0	0	0.297442	0	0	0	0	0	0	0	0	0
White	3.89863	0	0	0	0.0114104	0.00270556	0	0.003529	0	0.00129397	0	0	0.0826962	0.0142336	0	0.0024703	0	0.0895189	0	0	0.00152923	0	0	0	0	0.00341136	0	0.000705799	0	0	0.0003529	0	0	0	0.00270556	0	0.00258793	0.00199976	0	0.27138	0.0003529	0	0	0	0	0	0	0.00329373	0
White	4.3589	0	0.0236884	0	0.0794895	0.00867462	0.00125115	0	0	0.000834098	0.0016682	0.000583869	0.0556343	0.0140128	0.00375344	0.13037	0	0.02544	0.00759029	0.000333639	0.00216865	0.000250229	0.000250229	0	0	0	0.0201018	0	0	0	0.0352823	0	0	0.00241888	0	0	0.000750688	0	0	0.129452	0.00575528	0	0.0076737	0.00291934	0	0.0310284	0	0	0
White	4.3589	0	0.0143018	0.000780099	0.0777498	0.0121349	0	0.00121349	0	0	0.00329375	0	0.0499263	0.0138684	0.00450724	0.15992	0	0.0169021	0.00407385	0	0.00554737	0.000433388	0	0	0	0	0.0509665	0	0	0	0.0089278	0	0	0.00442056	0	0	0	0	0	0.126549	0.00823438	0	0.0220161	0	0	0.0177689	0	0	0
White	4.3589	0	0.0232053	0.00100893	0.0416764	0.0145906	0.00201785	0.000698487	0	0	0.00248351	0	0.0488941	0.0112534	0.00582072	0.0937524	0.000232829	0.01591	0.00170741	0	0.0155995	0	0	0	0	0	0.0634847	0	0	0	0.00442375	0	0	0.00535506	0.000698487	0	0.00279395	0	0	0.13442	0.011331	0	0.0131936	0	0	0.0546372	0	0	0
White	0.115385	0.229203	0	0	0	0	0	0	0	0	0	0	0	0	0	0	0	0	0	0	0	0	0	0	0	0	0	0	0	0.037206	0	0	0	0	0	0	0	0	0	0	0	0	0	0	0	0	0	0	0
White	0.115385	0.0998133	0	0	0	0	0	0	0	0	0	0	0	0	0	0	0	0	0	0	0	0	0	0	0	0	0	0	0	0.328976	0	0	0	0	0	0	0	0	0	0	0	0	0	0	0	0	0	0	0
White	0.115385	0.907936	0	0	0	0	0	0	0	0	0	0	0	0	0	0	0	0	0	0	0	0	0	0	0	0	0	0	0	0.042744	0	0	0	0	0	0	0	0	0	0	0	0	0	0	0	0	0	0	0
White	0.115385	0.506835	0	0	0	0	0	0	0	0	0	0	0	0	0	0	0	0	0	0	0	0	0	0	0	0	0	0	0	0.11968	0	0	0	0	0	0	0	0	0	0	0	0	0	0	0	0	0	0	0
White	0.115385	0.497992	0	0	0	0	0	0	0	0	0	0	0	0	0	0	0	0	0	0	0	0	0	0	0	0	0	0	0	0.248165	0	0	0	0	0	0	0	0	0	0	0	0	0	0	0	0	0	0	0
Black	0.115385	0.727638	0	0	0	0	0	0	0	0	0	0	0	0	0	0	0	0	0	0	0	0	0	0	0	0	0	0	0	0.0651831	0	0	0	0	0	0	0	0	0	0	0	0	0	0	0	0	0	0	0
White	0.115385	0.859847	0	0	0	0	0	0	0	0	0	0	0	0	0	0	0	0	0	0	0	0	0	0	0	0	0	0	0	0.0167718	0	0	0	0	0	0	0	0	0	0	0	0	0	0	0	0	0	0	0
White	0.115385	0.327711	0	0	0	0	0	0	0	0	0	0	0	0	0	0	0	0	0	0	0	0	0	0	0	0	0	0	0	0.128614	0	0	0	0	0	0	0	0	0	0	0	0	0	0	0	0	0	0	0
White	0.115385	0.367236	0	0	0	0	0	0	0	0	0	0	0	0	0	0	0	0	0	0	0	0	0	0	0	0	0	0	0	0.00606286	0	0	0	0	0	0	0	0	0	0	0	0	0	0	0	0	0	0	0
White	0.115385	0.292745	0	0	0	0	0	0	0	0	0	0	0	0	0	0	0	0	0	0	0	0	0	0	0	0	0	0	0	0.0478431	0	0	0	0	0	0	0	0	0	0	0	0	0	0	0	0	0	0	0
White	0.115385	0.695321	0	0	0	0	0	0	0	0	0	0	0	0	0	0	0	0	0	0	0	0	0	0	0	0	0	0	0	0.14708	0	0	0	0	0	0	0	0	0	0	0	0	0	0	0	0	0	0	0
White	0.115385	0.668133	0	0	0	0	0	0	0	0	0	0	0	0	0	0	0	0	0	0	0	0	0	0	0	0	0	0	0	0.213238	0	0	0	0	0	0	0	0	0	0	0	0	0	0	0	0	0	0	0
White	0.115385	0.184932	0	0	0	0	0	0	0	0	0	0	0	0	0	0	0	0	0	0	0	0	0	0	0	0	0	0	0	0.0968689	0	0	0	0	0	0	0	0	0	0	0	0	0	0	0	0	0	0	0
White	0.115385	0.728542	0	0	0	0	0	0	0	0	0	0	0	0	0	0	0	0	0	0	0	0	0	0	0	0	0	0	0	0.0913478	0	0	0	0	0	0	0	0	0	0	0	0	0	0	0	0	0	0	0
Black	0.115385	0.652174	0	0	0	0	0	0	0	0	0	0	0	0	0	0	0	0	0	0	0	0	0	0	0	0	0	0	0	0.0493677	0	0	0	0	0	0	0	0	0	0	0	0	0	0	0	0	0	0	0
White	0.115385	0.633158	0	0	0	0	0	0	0	0	0	0	0	0	0	0	0	0	0	0	0	0	0	0	0	0	0	0	0	0.0746481	0	0	0	0	0	0	0	0	0	0	0	0	0	0	0	0	0	0	0
White	0.115385	0.340869	0	0	0	0	0	0	0	0	0	0	0	0	0	0	0	0	0	0	0	0	0	0	0	0	0	0	0	0.124606	0	0	0	0	0	0	0	0	0	0	0	0	0	0	0	0	0	0	0
Asian/Pacific Islander	0.115385	0.324211	0	0	0	0	0	0	0	0	0	0	0	0	0	0	0	0	0	0	0	0	0	0	0	0	0	0	0	0.11349	0	0	0	0	0	0	0	0	0	0	0	0	0	0	0	0	0	0	0
White	0.115385	0.273575	0	0	0	0	0	0	0	0	0	0	0	0	0	0	0	0	0	0	0	0	0	0	0	0	0	0	0	0.0538427	0	0	0	0	0	0	0	0	0	0	0	0	0	0	0	0	0	0	0
White	0.115385	0.33074	0	0	0	0	0	0	0	0	0	0	0	0	0	0	0	0	0	0	0	0	0	0	0	0	0	0	0	0.178536	0	0	0	0	0	0	0	0	0	0	0	0	0	0	0	0	0	0	0
White	0.115385	0.525294	0	0	0	0	0	0	0	0	0	0	0	0	0	0	0	0	0	0	0	0	0	0	0	0	0	0	0	0.0479765	0	0	0	0	0	0	0	0	0	0	0	0	0	0	0	0	0	0	0
Asian/Pacific Islander	0.115385	0.824142	0	0	0	0	0	0	0	0	0	0	0	0	0	0	0	0	0	0	0	0	0	0	0	0	0	0	0	0.14951	0	0	0	0	0	0	0	0	0	0	0	0	0	0	0	0	0	0	0
White	0.115385	0.363463	0	0	0	0	0	0	0	0	0	0	0	0	0	0	0	0	0	0	0	0	0	0	0	0	0	0	0	0.278146	0	0	0	0	0	0	0	0	0	0	0	0	0	0	0	0	0	0	0
White	0.115385	0.591748	0	0	0	0	0	0	0	0	0	0	0	0	0	0	0	0	0	0	0	0	0	0	0	0	0	0	0	0.216456	0	0	0	0	0	0	0	0	0	0	0	0	0	0	0	0	0	0	0
White	0.115385	0.777223	0	0	0	0	0	0	0	0	0	0	0	0	0	0	0	0	0	0	0	0	0	0	0	0	0	0	0	0.139897	0	0	0	0	0	0	0	0	0	0	0	0	0	0	0	0	0	0	0
White	0.115385	0.730252	0	0	0	0	0	0	0	0	0	0	0	0	0	0	0	0	0	0	0	0	0	0	0	0	0	0	0	0.0449145	0	0	0	0	0	0	0	0	0	0	0	0	0	0	0	0	0	0	0
White	0.115385	0.357186	0	0	0	0	0	0	0	0	0	0	0	0	0	0	0	0	0	0	0	0	0	0	0	0	0	0	0	0.0435959	0	0	0	0	0	0	0	0	0	0	0	0	0	0	0	0	0	0	0
White	0.115385	0.835646	0	0	0	0	0	0	0	0	0	0	0	0	0	0	0	0	0	0	0	0	0	0	0	0	0	0	0	0.0137327	0	0	0	0	0	0	0	0	0	0	0	0	0	0	0	0	0	0	0
White	0.115385	0.891649	0	0	0	0	0	0	0	0	0	0	0	0	0	0	0	0	0	0	0	0	0	0	0	0	0	0	0	0.0138677	0	0	0	0	0	0	0	0	0	0	0	0	0	0	0	0	0	0	0
White	0.115385	0.52445	0	0	0	0	0	0	0	0	0	0	0	0	0	0	0	0	0	0	0	0	0	0	0	0	0	0	0	0.0671826	0	0	0	0	0	0	0	0	0	0	0	0	0	0	0	0	0	0	0
White	0.115385	0.712184	0	0	0	0	0	0	0	0	0	0	0	0	0	0	0	0	0	0	0	0	0	0	0	0	0	0	0	0	0	0	0	0	0	0	0	0	0	0	0	0	0	0	0	0	0	0	0
White	0.115385	0.843417	0	0	0	0	0	0	0	0	0	0	0	0	0	0	0	0	0	0	0	0	0	0	0	0	0	0	0	0.0146678	0	0	0	0	0	0	0	0	0	0	0	0	0	0	0	0	0	0	0
White	1.56712	0.0120001	0	0	0.0175108	0.00409673	0	0.00246529	0	0	0.00145017	0	0.0140666	0.0394083	0.0812094	0.0204474	0.00025378	0.000217525	0.0214987	0	0.00257405	0	0	0	0	0.00583693	0.0423812	0	0	0.0328463	0	0.000290034	0	0	0.000326288	0.000761339	0.00377044	0.000652576	0	0.015263	7.25084e-05	0.000870101	0	0	0	0	0	0	0
White	1.64384	0.00418689	0.000333469	0	0.0226018	0.00466857	0	0	0	0	0.00118567	0	0.00481678	0.0960391	0.0884434	0.00281596	0.000148209	0.00711401	0.0143762	0	0.0237504	0	0	0	0	0.0645819	0.00763274	0	0	0.0120049	0	0.00100041	0	0	0.000333469	0.000889251	0.00641002	0.00292712	0	0.00396458	0	0.00163029	0	0	0	0	0	0	0
White	1.77808	0.00566729	0	0	0.0178115	0.0041759	0	0.000298279	0	0	0.00187489	0	0.00502812	0.0926794	0.0772541	0.00272712	0	0.00276973	0.0103119	0	0.0136356	0	0	0	0	0.0341742	0.00187489	0	0	0.0172575	0.00374979	0.00149139	0	0.00306801	0.000894836	0.001534	0.0060934	0.00251406	0	0.0083518	0	0.0011505	0	0	0	0	0	0	0
White	1.89041	0.027456	0	0	0.00735333	0	0	0	0	0	0.00142834	0	0.03227	0.0202613	0.00788235	0.0482463	0	0.00179866	0.00925779	0	0.0176692	0	0	0	0	0.0396233	0.0119558	0	0	0.0418452	0	0.00148125	0	0.00423213	0.000581918	0.000793525	0.000899328	0.000105803	0	0.0491985	0.000423213	0.00031741	0	0	0	0	0	0	0
White	1.9589	0.0366643	0	0	0.0593458	0	0	0.00168943	0	0	0.00244428	0	0.0366283	0.0415169	0.0361251	0.0292955	0	0.00499641	0.048023	0	0.00273185	0	0	0	0	0.00521208	0.0432782	0	0	0.0327822	0.000970525	0.000215672	0	0.00355859	0.000287563	0.000287563	0.00125809	0.000611071	0	0.0384975	0	0.00046729	0	0	0	0	0	0	0
White	2.01918	0.012814	0.000473244	0	0.0255187	0.00498726	0	0.00600655	0	0	0.00280306	0	0.0123407	0.0681107	0.069312	0.00844558	0	0.00484165	0.05253	0	0.0107754	0	0	0	0	0.0105206	0.00917364	0	0	0.0254095	0	0.00141973	0	0.00822716	0.000291227	0.000800874	0.00695304	0.00116491	0	0.00731707	0	0.00087368	0	0	0	0	0	0	0
White	2.35342	0.0388856	0.00803519	0	0.00744868	0.000703812	0	0.000293255	0	0	0.00521994	0	0.0433431	0.0717302	0.071261	0.0484457	0	0	0	0	0.000234604	0	0	0	0	0.0144868	0.0272141	0	0	0.0486217	0	0.000997067	0	0.0106158	0.00211144	0.000234604	0.00164223	0.00117302	0	0.0205865	0	0.00351906	0	0	0	0	0	0.00117302	0
White	1.35616	0	0	0	0.0461055	0.00780421	0	0.000265192	0	0	0.0051523	0	0	0.0198136	0.0946356	0.0811865	0	0	0.00522806	0	0.0269738	0	0	0	0	0.032164	0.0526974	0	0	0.00261403	0	0.00136384	0	0	0.000871344	0.000530383	0.00511441	0.00454614	0	0	0	0	0	0	0	0	0	0	0.000151538
White	1.56712	0.0159083	0.000177746	0	0.0407483	0.00382154	0	0.00142197	0	0	0.00293281	0	0.0197743	0.019241	0.0687433	0.0373267	0.000266619	0	0.0499467	0	0.027284	0	0	0	0	0.0652773	0.00839851	0	0	0.00119979	0.00186633	0.000622112	0	0	0.000888731	0.00111091	0.00351049	0.00191077	0	0.0092428	0	0.00111091	0	0	0.000844294	0	0	0.000311056	0
White	1.6411	0.01723	0	0	0.0334833	0.00212759	0	0	0	0	0.00310418	0	0.0172997	0.0431098	0.0917303	0.0599561	0.000383663	0	0.0225315	0	0.0118587	0	0	0	0	0.0168114	0.00847546	0	0	0.006313	0.00209271	0.00122075	0	0	0.00156953	0.00136026	0.0035576	0.00244149	0	0.017788	0	0	0	0	0.000627812	0	0	0.000209271	0
White	1.70411	0.00183699	0	0	0.00770736	0.000758756	0	0.000199673	0	0	0.000718821	0	0.00119804	0.0891338	0.0912903	0.00523142	0.000599018	0	0.07316	0	0.0113813	0	0	0	0	0.0215646	0.00315483	0	0	0.000878559	0.0010383	0.000678887	0	0	0.000678887	0.0012779	0.000359411	0.00595024	0	0.0012779	0	0	0	0	0	0	0	0	0
White	1.77534	0.00215178	0	0	0.018367	0.00326609	0	0	0	0	0.000153698	0	0.00268972	0.0632085	0.0828818	0.00660903	0.000268972	0	0.0248223	0	0.0184822	0	0	0	0	0.0802305	0.00142171	0	0	0.00092219	0.000883766	0.000960615	0	0	0.000806916	0.00049952	0.00426513	0.00211335	0	0.00165226	0	0.000461095	0	0	0	0	0	0	0
White	1.89041	0.0190229	0.000188813	0	0.0386594	0.00193533	0	0	0	0	0.0015105	0	0.0212414	0.0113288	0.0115648	0.0755723	0.000472032	9.44064e-05	0.0225631	0	0.0179844	0	0	0	0	0.0694359	0.0043427	0	0	0.0101959	0	0.0115176	0	0	0.00306821	0.00132169	0.00505074	0.000613642	0	0.0150106	0	0.000849658	0	0	0	0	0	0.000424829	0
White	1.96712	0.000696065	0	0	0.00593703	0.00233387	0	0.000368505	0	0	0.000696065	0	0.000696065	0.06629	0.121852	0.00298899	0.00024567	0	0.0748884	0	0.0127748	0	0	0	0	0.0528191	0.00049134	0	0	0.000696065	0	0.00102363	0	0.00237481	0.000532285	0.00090079	0.00262048	0.0020882	0	0	0	0.00131024	0	0	0	0	0	0	0
White	2.01918	0.0100782	0.00174825	0	0.0370218	0	0	0.0115693	0	0	0.00061703	0	0.00868984	0	0.00426779	0.0756376	0	0	0	0	0.00169683	0	0	0	0.000205677	0	0	0	0	0.00714726	0	0.0024167	0	0.0341937	0	0.00257096	0.0059132	0	0	0.0269951	0	0	0	0.000102838	0.000359934	0	0.000154258	0	0
White	2.3589	0.0523309	0.0020015	0	0.0119673	0	0	0	0	0	0.0020432	0	0.0336502	0.0229756	0.0637145	0.0377783	0	0.00450338	0	0	0.000708865	0	0	0	0	0.036861	0.01105	0	0	0.0113835	0	0.00170962	0	0.00746393	0.00688016	0.00141773	0.00421149	0.00125094	0	0.015595	0	0.000792261	0.00166792	0	0	0	0	0.000792261	0
White	1.26575	0	0	0	0.00364408	0.0126305	0	0	0	0	0.00247656	0	0.00268884	0.13614	0.0106492	0	0.000318415	0	0	0	0.0153901	0	0	0	0	0.0106846	0	0	0	0.0146117	0.00530692	0.00123828	0	0.0141872	0.0025827	0	0.01026	0.00194587	0	0	0	0	0	0	0	0	0	0.000495312	0
White	1.50137	0.00261552	0.000290613	0	0.0178935	0.00635197	0	0	0	0	0.00211732	0	0.00369494	0.110765	0.00959024	0	0	0	0	0	0.0395234	0	0	0	0	0.0300577	0	0	0	0.0260306	0.00116245	0.00249097	0	0.00224187	0.0017852	0	0	0.0017852	0	0	0	0	0	0	0	0	0	0.000581226	0
White	1.63562	0.037529	0.00298627	0	0.0245587	0.0140399	0	0	0	0	0.0119005	0	0.024737	0.119362	0.020993	0	0	0	0	0	0.0205473	0	0	0	0	0.00824568	0	0	0	0.0343198	0.00753254	0.000802282	0	0.0035657	0.00298627	0	0.0103405	0.00169371	0	0	0	0	0	0	0	0	0	0.000757711	0
White	1.72877	0.0203161	0.00146492	0	0.0112953	0.0153045	0	0	0	0	0.0150347	0	0.00551272	0.14256	0.0380879	0	0	0	0	0	0.00362375	0	0	0	0	0.00759445	0	0	0	0.0173863	0.00169622	0.000346955	0	0.0134541	0.00165767	0	0.00582113	0.00177332	0	0	0	0	0	0	0	0	0	0.000346955	0
White	1.80274	0.0149576	0.00169622	0	0.0301722	0.00452326	0	0	0	0	0.0078643	0	0.0216397	0.128296	0.0328964	0	0	0	0	0	0.00688769	0	0	0	0	0.0222051	0	0	0	0.0631714	0.0078129	0.000668209	0	0.00627088	0.00123362	0	0.00282704	0.00077101	0	0	0	0	0	0	0	0	0	0.00149062	0
White	1.89863	0.0079022	0.000785855	0	0.00951757	0.00576293	0	0	0	0	0.0471513	0	0.0102598	0.142764	0.0255403	0	0	0	0.0191225	0	0.0336171	0	0	0	0	0.0476752	0	0	0	0.0216983	0.0012661	0.0063305	0	0.000698537	0.00148439	0	0.000567562	0.00523903	0	0	0	0	0	0	0	0	0	0.000523903	0
White	1.9726	0	0.00313319	0	0.025977	0.0114504	0	0	0	0	0.00763359	0	0.00244958	0.13091	0.0357753	0	0	0	0.0540048	0	0.0116213	0	0	0	0	0.0186852	0	0	0	0.0178877	0.00239262	0.000797539	0	0.00438646	0.00444343	0	0.00102541	0.00205081	0	0	0	0	0	0	0	0	0	0	0
White	2.09863	0.00112329	0	0	0	0	0	0.0029438	0	0.000387342	0	0	0.069063	0.0670876	0.000542278	0	0	0	0.0608126	0	0.0190185	0	0	0	0.000116203	0.0172367	0	0.00848278	0	0.0787078	0	0	0	0	0	0	0.00642987	0.000697215	0	0	0	0	0	0	0	0	0	0.000154937	0
White	2.2	0	0.00395555	0	0.00857035	0.00847617	0	0	0	0	0.00263703	0	0.0153513	0.141646	0.0100301	0	0.000282539	0	0.128414	0	0.0225089	0	0	0	0	0.0128555	0	0	0	0.0184121	0.00273121	0.00216613	0	0	0.00244867	0	0.0102185	0.000659258	0	0	0	0	0	0.000565078	0	0	0	0.000282539	0
White	1.49863	0.00323389	0	0	0.0110681	0.00628558	0	0	0	0	0.001913	0	0.00564792	0.108039	0.0298338	0	0	0	0.0736051	0	0.0366659	0	0	0	0	0.0159417	0	0	0	0.0282396	0.00150307	0.000683216	0.00227739	0	0.000728763	0	0	0.0010476	0	0	0	0	0	0	0	0	0	0.000546573	0
White	1.63562	0.0266002	0.00134638	0	0.00847859	0.00862414	0	0	0	0	0.00352971	0	0.00851497	0.141152	0.0405735	0	0	0	0.0613151	0	0.0145191	0	0	0	0	0.0143008	0	0	0	0.0185219	0.00320221	0.000654998	0	0	0.000909719	0	0.0105164	0.000764164	0	0	0	0	0	0	0	0	0	0	7.27776e-05
White	1.72877	0.0260698	0.00249726	0	0.0141133	0.00291347	0	0	0	0	0.0111998	0	0.00601612	0.0656097	0.0217186	0	0	0	0.104052	0	0.0153619	0	0	0	0	0.00616747	0	0	0	0.0169511	0.0022324	0.00139998	0	0	0.00245942	0	0.00764312	0.00166484	0	0	0	0	0	0	0	0	0	0.000340535	0
White	1.89589	0.0163548	0.00159094	0	0.0190276	0.00700013	0	0	0	0	0.0108184	0	0.031246	0.0980018	0.0155276	0	0.000190913	0	0.0710831	0	0.0110729	0	0	0	0	0.0123457	0	0	0	0.0646557	0.00267278	0.00076365	0	0.0005091	0.00076365	0	0.00178185	0.0010182	0	0	0	0	0	0	0	0	0	0.00127275	0
White	1.97534	0.0269002	0.0023467	0	0.0143844	0.0146452	0	0	0	0	0.0248142	0	0.016818	0.0900439	0.0253792	0	0	0	0.0803529	0	0.0103863	0	0	0	0	0.0115162	0	0	0	0.0494112	0.00330277	0.000782235	0.000130372	0.000912607	0.00304202	0	0.00230325	0.000738777	0	0	0	0	0	0	0	0	0	0.0020425	0
White	2.2	0.000206271	0	0	0.019802	0.00675536	0	0	0	0	0.00907591	0	0.0335705	0.0458952	0.0437294	0	0	0	0.0672442	0	0.0127888	0	0	0	0	0.035066	0	0	0	0.0626547	0.00536304	0.00113449	0.000257838	0.001908	0.00273309	0	0.0033519	0.000206271	0	0	0	0	0	0	0	0	0	0.000928218	0
White	1.31781	0	0.00214442	0.00672193	0.0274651	0	0	0.000371149	0	0	0.000206194	0	0.00952617	0.0696936	0.0330735	0	0	0	0	0	0.0040414	0	0	0	0	0.0426409	0	0	0	0.0969112	0	0.00210318	0	0.000247433	0.000866015	0	0.0113407	0.00218566	0.00140212	0.0383521	0.00564972	0	0	0	0	0	0.00247433	0	0
White	1.81096	0.0402458	0	0.0139773	0.0296405	0.00179475	0	0.000380704	0	0	0.000217545	0	0.0137597	0.0534073	0.0231142	0	0	0.00391581	0.0437809	0	0.000815794	0	0	0	0	0.00293686	0.0139773	0	0	0.0790776	0.0043509	0.00087018	0	0.000978953	0.00043509	0.000217545	0.00358949	0.000543863	0.000598249	0.0287159	0.00478599	0	0	0	0	0	0	0.000707021	0
White	1.93151	0.0283782	0	0.00804049	0.0302701	0.00960129	0	0.000662158	0	0	0.000236485	0	0.0046351	0.0446483	0.023885	0	0	0.00297971	0.0301755	0	0.0141891	0	0	0	0	0.00993237	0.0112567	0	0	0.0414794	0.00236485	9.4594e-05	0	0.000993237	0.000283782	0	0.00397295	0.000709455	0	0.00349998	0.00170269	0	0	0	0	0	0	0	0
White	2	0.0369615	0	0.0165533	0.0205782	0.000283447	0	0.00175737	0	0	0	0	0	0.0380952	0.064966	0	0	0.000113379	0.0343537	0	0.00578231	0	0	0	0	0.00515873	0.00283447	0	0	0.010941	0	0	0	0	0.000226757	0	0.00935374	0.000170068	0	0	0	0	0	0	0	0	0	0	0
White	2.36986	0.0599367	0.00158296	0.00539646	0.0315873	0.00208663	0	0.000287811	0	0	0.000359764	0	0.0267664	0.0246798	0.015254	0	0	0.00402936	0.0550439	0	0.00467693	0	0	0	0	0.0025903	0.0209383	0	0	0.0684991	0.00733919	0.000215858	0	0.00115124	0	0	0.00201468	0	0.000647575	0.0159735	0.00374155	0	0	0	0	0	0	0	0
White	1.21918	0.000146678	0	0	0	0	0	0.0013201	0	0	0	0	0.046888	0	0.0145211	0	0	0.000684496	0	0	0.0231262	0	0	0	0	0.0631692	0	0.000244463	0	0.1722	0	0.000977852	0	0	0.000391141	0	0.00625825	0.00190681	0	0.0430255	0.00127121	0	0	0	0	0	0	0	0
White	1.81096	0.0380717	0.0013891	0	0.0277821	0.00231517	0	0.00030869	0	0	0.000257241	0	0.00118331	0.0822143	0.019859	0	0	0.0030869	0.0259814	0	0.00673972	0	0	0	0	0.000926069	0.00771724	0	0	0.0224314	0.00180069	0.000463034	0	0	0	0	0.00241807	0	0	0.00246952	0.000463034	0	0	0	0	0	0	0	0
White	1.90959	0.051121	0.00107578	0	0.0337794	0.0133827	0	0	0	0	0.000903653	0	0.0132966	0.0469039	0.0182022	0	0.000215156	0.000688498	0.0286587	0	0.00352855	0	0	0	0	0.00395886	0.0212574	0	0	0.052627	0.00288308	0.000688498	0	0.000645467	0.00038728	0	0.0142863	0.000559404	0	0.0161797	0.00309824	0	0	0	0	0	0	0.000559404	0
White	2.00822	0.0543084	0.00429882	0	0.0367788	0.00936186	0	0	0	0	0.00167176	0	0.00902751	0.0357757	0.0173863	0	0	0.00797669	0.0326232	0	0.00811998	0.000143294	0	0	0	0.0068781	0.00740352	0	0	0.0368743	0.00520634	0.00062094	0	0.000525411	0.000955292	0	0.0107948	0.000382117	0	0.0157623	0.00396446	0	0	0	0	0	0	0.000382117	0
White	2.02466	0.0654171	0.00431593	0	0.032986	0.0122079	0	0	0	0	0.000739873	0	0.0110981	0.0480917	0.0274986	0	0	0.00721376	0.0459954	0	0.00129478	0	0	0	0	0.00221962	0.00746039	0	0	0.0420494	0.00684383	0.000801529	0	0.000184968	0.000246624	0	0.00419261	0.000369936	0	0.0139343	0.0040693	0	0	0	0	0	0	0.000739873	0
White	2.27945	0.0202616	0.00485485	0	0.0212524	0.00490439	0	0	0	0	0.00168434	0	0.0200634	0.0446844	0.0380462	0	0	0.00961062	0.0332409	0	0.00470623	0	0	0	0	0.000544932	0.00797582	0	0	0.0661845	0.0066878	0.000594471	0	0.000743089	0.00104032	0	0.00421084	0	0	0.0317547	0.0198157	0	0	0	0	0	0	0.000941246	0
White	1.31507	0.00263381	0	0	0.0133815	0.000807137	0	0.000212404	0.00858114	0	0.000594732	0	0.00390824	0.247876	0.0281648	0.00280374	0.000127443	0	0.0130841	0.00152931	0.02226	0	0	0	0	0.00463042	0	0	0	0.0037808	0.00790144	0.0011045	0	0	0.000382328	0	0.000594732	0.00157179	0	0	0	0	0	0	0	0	0	0	0
White	1.33425	0	0	0	0.0196566	0.000261506	0	0.000566597	0.0180439	0	0	0	0.0139906	0.11637	0.0503835	0.0161698	0	0	0.0347368	0	0.00239714	0	0	0	0	0.00732218	0	0.000174338	0	0.0169543	0	0.000435844	0	0	0.000435844	0	0.00069735	0.00213563	0	0	0	0	0	0	0	0	0	0	0
White	1.47123	0.0464817	0.00414193	0	0.0170279	0.00520042	0	0.000276129	0.00846795	0	0.00225505	0	0.015003	0.157992	0.0336417	0.0178563	0	0	0.0125639	0.0025772	0.0126559	0	0	0	0	0.00363569	0.00032215	0	0	0.0125639	0.00184086	0.000874407	0	0	0.000552257	0.000368172	0.00096645	0.000230107	0	0	0	0	0	0	0.00096645	0	0	0	0
White	1.54521	0.038712	0.00385348	0	0.0159897	0.00146166	0	0	0.00239181	0	0.006201	0	0.00757408	0.157107	0.0348585	0.00540373	0.000265757	0	0.0158568	0.0031005	0.00961155	0	0	0	0	0.00301191	0	0	0	0.00788413	0.00974443	0.000708686	0	0	0.00115161	0.00115161	0.00243611	0.000221464	0	0	0	0	0	0	0.000974443	0	0	0	0
White	1.69863	0.00578075	0.00585125	0	0.00324286	0.000140994	0	0	0	0	0.00401833	0	0	0.271343	0.0480085	0	0	0	0.00133944	0	0.0162143	0	0	0	0	0.00155093	0	0	0	0.000916461	0.0182587	0.000563976	0	0	0.000281988	0.00162143	0.00155093	0	0	0.000211491	0	0	0	0	0	0	0	0	0
White	1.78082	0.0671456	0.00330626	0	0.00804114	0.000571452	0	0.00118372	0.00151027	0	0.0097555	0	0.0045308	0.114045	0.0205315	0.00926568	0	0.00787787	0.0147353	0.00224499	0.00918405	0	0	0	0	0.00383689	0	0	0	0.00665333	0.0109392	0.000489816	0	0	0.000571452	0.00171436	0.00620433	0.000122454	0	0.000244908	0	0.00040818	0	0	0	0	0	0	0
White	1.87123	0.024744	0.00105401	0	0.016061	0.000953624	0.00291106	0.00301144	0.00356354	0	0.00165629	0	0.00828147	0.127735	0.0432644	0.0105401	0	0.0106404	0.0172656	0.00436659	0.0135013	0	0	0	0	0.00210801	0.000552098	0	0	0.0105902	0.00240915	0	0	0	0	0.000451717	0.00140534	0	0	0.00135515	0	0.000351335	0	0	0	0.00441678	0	0	0
White	2.3589	0.087701	0.00319031	0	0.0348981	0.0111335	0	0	0.000585976	0	0.00371118	0	0.000976626	0.145778	0.0117846	0.00345075	0	0.000651084	0.0164724	0.00104173	0.00605508	0	0	0	0	0.000911518	0	0	0	0.00507846	0.005404	0	0	0.000455759	0.000455759	0	0.00214858	0	0	0.00169282	0	0.0015626	0	0	0	0.0580767	0	0	0
White	1.33425	0.00794988	0	0	0.0100384	0.00161692	0	0.000336859	0.0078825	0	0	0	0.0120596	0.114936	0.0276224	0.0144176	0	0	0.017584	0.000943206	0.0105774	0	0	0	0	0.00545712	0	0	0	0.0130028	0.00768039	0.000943206	0	0	0	0	0.000943206	0.00107795	0	0	0	0	0	0	0.000673718	0	0	0	0
White	1.46849	0.0434552	0.00348524	0	0.0149115	0.00326466	0	0	0.00141174	0	0.0134557	0	0.00688225	0.133189	0.0421759	0.00149998	0	0	0.00988221	0	0.00498522	0	0	0	0	0.00291172	0.00185291	0	0	0.00816164	0.00811753	0.000264702	0.00158821	0	0.00119116	0.00158821	0.00110292	8.8234e-05	0	0	0	0	0	0	0.000661755	0	0	0	0
White	1.54521	0.0129276	0	0	0.0473846	0.00094471	0	9.94431e-05	0.00875099	0	0.00218775	0	0.0166567	0.131066	0.0327168	0.000696102	0.000546937	0	0.0118337	0	0.0263027	0	0	0	0	0.0252088	0.000596659	0	0	0.016607	0	0.0234686	0.00452466	0	0.00169053	0.000894988	0.00611575	0.00372912	0	0	0	0	0	0	0	0	0	0	0
White	1.69863	0	0	0	0.00690793	0.0228634	0	0	0.00568529	0	0.00238415	0	0.0162612	0.00232302	0.0504952	0.00055019	0	0	0	0.000489057	0.043465	0	0	0	0	0.0507397	0.00745812	0	0	0.0207849	0	0.0453601	0	0	0.00458491	0.00379019	0.00525737	0.00317887	0	0	0	0	0	0	0	0	0	0	0.000366793
White	1.77808	0.00411872	0.00271751	0	0.00878944	0.000551994	0	0.00195321	0.00254766	0	0.00297227	0	0.00518025	0.103647	0.0579169	0.010318	0	0	0.000551994	0.00301473	0.0354125	0	0	0	0	0.0377479	0	0	0	0.0075156	0	0.000339688	0.00106153	0	0.000976604	0.000254766	0.00339688	0	0	0.000551994	0	0	0	0	0	0	0	0	0
White	1.87123	0.0590766	0.00473701	0	0.00702385	0.00272242	0	0.000435587	0.00718719	0	0.0151367	0	0.0107263	0.0844495	0.0624524	0.00903844	0	0	0.00294022	0.00424698	0.0070783	0	0	0	0	0.00217794	0.00315801	0	0	0.0197103	0.00397474	0.000326691	0.00255908	0.000762278	0.00114342	0	0.00370249	0	0	0.00800392	0	0.00136121	0	0	0	0.025373	0	0	0
White	1.96438	0.0768977	0.00747006	0	0.0215314	0.00455894	0	0	0.00598704	0	0.0168076	0	0.0172471	0.0698121	0.061628	0.00823904	0	0.00576733	0.000659123	0.00472372	0.0114248	0	0	0	0	0.00648138	0.00131825	0	0	0.0250467	0.00703065	0	0.00071405	0	0.00280127	0	0.00230693	0.000164781	0	0.00653631	0	0.00137317	0	0	0	0.0327365	0	0.000604196	0
White	2.35342	0.0638176	0.0132715	0	0.0303531	0.013462	0	0	0.0200025	0	0.021844	0	0.00304801	0.0349886	0.0551181	0.00387351	0.000317501	0.000254001	0	0.00266701	0.0252096	0	0	0	0	0.00628651	0.0340361	0	0	0.010922	0.00762002	0.000698501	0	0.00457201	0.00254001	0.000508001	0.0165735	0	0	0.00273051	0.00444501	0.00425451	0	0	0	0.0461011	0	0	0
White	1.38082	0.0217921	0.00850931	0	0.0125045	0.0167592	0	0	0.0129196	0.000207544	0.0223629	0	0.0349193	0.0181601	0.0184714	0.0946402	0.000622633	0	0.0037358	0.00456597	0.0122451	0	0.00025943	0	0	0.0101697	0.010014	0	0	0.061018	0.00684896	0.000466975	0	0.000778291	0.00155658	0.00124527	0.00622633	0.000726405	0	0	0.0316505	0	0	0	0	0	0	0.000207544	0
White	1.62466	0.0403863	0.00464066	0	0.0255027	0.00798528	0.0115808	0	0.00530959	0.000167231	0.00765082	0	0.0252937	0.0791421	0.0608303	0.0232451	0.000585309	0	0.0091559	0.00275931	0.00284293	0	0	0	0	0.00175593	0.00255027	0	0	0.0421004	0.00459885	0.000125423	0	0.0155525	0.000877963	0.00192316	0.00188135	0.000125423	0	0	0.0114135	0.00171412	0	0	0	0	0	0	0
White	1.86575	0.128237	0.0068327	0.00292123	0.0109422	0.00732782	0.00207952	0	0.00376294	0.000148537	0.0171313	0	0.0511957	0.0291627	0.0379264	0.0136654	0.000247562	0	0.00292123	0.00445611	0.000544635	9.90246e-05	0.000148537	0	0	0.000742685	0.00336684	0	0	0.0252513	0.00529782	0.000148537	0	0.00623855	0	0.000247562	0.00381245	0	0	0	0.0150517	0.000445611	0	0	0	0.0390652	0	0	0
White	1.94795	0.0825269	0.0122999	0	0.0400199	0.00899882	0.000180881	0	0.00217057	9.04404e-05	0.00185403	0	0.0101746	0.0552139	0.0625848	0.0267704	0.000587863	0	0.00596907	0.000994845	0.00158271	0	9.04404e-05	0	0	0.00307498	0.00497422	0	0	0.0164149	0.00135661	0.000271321	0	0.000768744	0	0.000135661	0.00316542	0	0	0	0	0.0031202	0	0	0	0.0417835	0	0	0
White	2.03014	0.100385	0.00459248	0.00255138	0.0236582	0.00371109	0.000788607	0	0.00115972	0	0.00106694	0	0.0157721	0.037482	0.0711602	0.00997356	0.000510275	0	0.0132672	0.00129888	0.000881384	0	9.27773e-05	0	0	0.0049172	0.00185555	0	0.000834996	0.0159577	0.00426776	0.000231943	0	0.00329359	0	0	0.00213388	0	0	0	0.00129888	0.000278332	0	0	0	0.0202254	0	0	0
White	2.20274	0.123659	0.0153791	0.00536481	0.0247675	0.00876252	0.00348712	0	0.0013412	0	0.00366595	0	0.00742132	0.0500715	0.0828863	0.00438126	0.000447067	0	0.00509657	0.000357654	0	0.00026824	0	0	0	0.00152003	0.00250358	0	0.000447067	0.0109979	0.00751073	0.000357654	0	0.0019671	0	0	0.00760014	0	0	0	0.00116237	0.00107296	0	0	0	0.042382	0	0	0
White	1.26849	0.0109912	0	0	0.0265411	0.00820544	0	0	0.00420402	0	0.00536899	0	0.0199058	0.0815985	0.0367725	0.128147	0.00106367	0	0.00582485	0.00415337	0.0253761	0	0	0	0	0.0152966	0.00972497	0	0	0.0595148	0.0030897	0.00141822	0	0.000709112	0.000354556	0	0.000658461	0.00177278	0	0	0.00835739	0	0	0	0	0	0	0.000253254	0
White	1.37808	0.0209664	0.0125108	0	0.0166091	0.019931	0	0	0.00452977	0	0.0145384	0	0.0301984	0.0540552	0.0222606	0.0308887	0.000388266	0	0.0452114	0.00150992	0.0101381	0	0.000301984	0	0	0.00069025	0.0116911	0	0	0.054918	0.00422778	0.000517688	0	0.0015962	0.00168248	0.00202761	0.00327869	0.000301984	0	0	0.0147541	0	0	0	0	0	0	0.000172563	0
White	1.47397	0.0216792	0.00462552	0	0.0258375	0.0163061	0	0	0.00224268	0	0.0114003	0	0.018689	0.0449002	0.0212587	0.0573284	0	0	0.0603654	0.000981171	0.0068682	0	0	0	0	0.00116806	0.00915759	0	0	0.04747	0.00210251	0.00018689	0	0	0.000654114	0.000841004	0.00434519	0.000327057	0	0	0.0140634	0	0	0	0	0	0	0.000233612	0
White	1.73151	0.00941256	0.011633	0	0.0182459	0.0090264	0.00144809	0	0.00540619	0	0.00294444	0	0.0033306	0.06053	0.0947531	0.00994352	0.00183424	0	0.00289617	0.00178597	0.0028479	0	0	0	0	0.0022204	0.00468215	0	0	0.0200319	0.00371675	0.000434426	0	0.0147222	0.00101366	0.000675774	0.000820582	0	0	0	0.0289617	0.00135155	0	0	0	0	0	0	0
White	1.86575	0.0811919	0.0188804	0	0.0304017	0.00959102	0	0	0.00898782	0	0.00307637	0	0.00838461	0.0352274	0.0418024	0.0499457	0.000301605	0	0.00253348	0.00560984	0	0	0	0	0	0.00205091	0.00205091	0	0	0.041923	0.00615273	0.000301605	0	0.00880685	0	0.000361925	0.00331765	0.000241284	0	0	0.0147183	0	0	0	0.000482567	0.0460852	0	0	0
White	1.95068	0.0707077	0.0169391	0.00442661	0.0257924	0.00979756	0.00253792	0	0.00283303	0	0.00253792	0	0.00123945	0.0328159	0.0645694	0.0141651	0.000236086	0	0.0033052	0.000767279	0.000590214	0	0	0	0	0.00554801	0.00200673	0	0.000590214	0.0103878	0.00241988	0.000236086	0	0.00253792	0	0.000472171	0.00395444	0	0	0	0.00135749	0.00259694	0	0	0	0.0383049	0	0	0
White	1.20822	0.084378	0	0	0.0232021	0.0113995	0	0.00142951	0	0	0.0052049	0	0	0.0415659	0.00403196	0.061909	0	0	0.00201598	0.00597464	0.0302764	7.33084e-05	0	0	0.00597464	0.0261344	0	0	0	0.0708526	0	0.000916355	0	0	0.00139286	0	0.0112162	0.00102632	0	0	0.00296899	0.00285903	0	0.000109963	0	0	0	0.00293234	0
White	1.4	0.0830788	0.000186275	0	0.0348707	0.00830788	0	0.000521571	0	0	0.00201177	0	0	0.0304746	0.0295433	0.0572238	0	0	0	0.00275687	0.00637061	0	0	0	0.00156471	0.0707473	0	0	0	0.00380001	0	0.00972357	0	0	0.000260785	0	0.00901572	0.00201177	0	0	0.00216079	0	0	0	0	0	0	0.000856866	0
White	1.67945	0.0195704	0.00477758	0	0.0227908	0.00881198	0	0.000566231	0	0	0.00449446	0	0	0.0818558	0.0148282	0.018084	0.000176947	0	0.000707789	0.000353895	0.0270375	0	0	0	0.00120324	0.00184025	0.00155714	0	0.00162792	0.0087412	0	0.000849347	0	0	0.00123863	0	0.0231447	0.00130941	0	0	0.000920126	0.00297271	0	0	0	0	0.000106168	0.000283116	0
White	1.72603	0.00710978	0.000802129	0	0.0214387	0.00623473	0	0	0	0	0.00477632	0	0	0.0537427	0.0135268	0.00532322	0.000473985	0	0	0.000145842	0.0722646	0	0	0	0.00185948	0.00317206	0.0015678	0	0.00153134	0.00787545	0	0.00226055	0	0	0.00087505	0.000145842	0.0117038	0.00401065	0	0	0.000291683	0.00492216	0	0	0	0	0.00692748	0.000546906	0
White	1.95068	0.0344065	0.0114554	0	0.0160778	0.00397926	0.000200973	0	0	0	0.00844085	8.03891e-05	0	0.030588	0.0147112	0.0276137	0.000241167	0.000763696	0.00192934	0.00116564	0.0573576	0	0	0.00116564	0	0.00277342	0.0142289	0	0.00309498	0.00996825	0	0.00321556	0	0	0.00156759	0	0.0216649	0.00120584	0	0.000401945	0.00160778	0.00389887	0	0	0	0	0.00132642	0.000361751	0
White	2.05205	0.00911495	0.0107849	0	0.0149249	0.0054968	0	0	0	0	0.00591428	0	0	0.0647439	0.0181603	0.00643613	0.000452268	0.00413999	0.00608823	0.000139159	0.0386515	0	0	0.000417478	0	0.0051489	0.00125244	0	0.00681881	0.0105413	0	0.00393126	0	0	0.00118286	0	0.0194475	0.0020526	0	0.0114459	0.000556638	0.00539243	0	0	0.000139159	0.0017047	0.004801	0.000139159	0
White	2.2137	0.0391392	0.012071	0	0.0226178	0.0092666	0.000365787	0	0	0	0.00743766	0	0	0.0249345	0.0371883	0.0198134	0.000487716	0.00109736	0.0143876	0.00140218	0.0365177	0	0	0	0	0.0269463	0.0063403	0	0.00859599	0.00506005	0	0.000853502	0	0	0.00231665	0	0.0158508	0.00121929	0	0.0157898	0.00195086	0.00341401	0	0	0	0.0105469	0.000670609	0.000487716	0
White	1.21096	0.0354468	0.000249626	0	0.0414794	0.00773839	0.000457647	0.000998502	0	0	0.0140622	0	0	0.0163089	0.124147	0.0187635	0.000166417	0	0	0.000416043	0.0208437	0.000124813	0	0	0.00441005	0.00998502	0	0	0.000208021	0.0407722	0	0.00149775	0	0	0.00374438	0	0.0172658	0.000624064	0	0	0.00128973	0.00212182	0	0	0	0	0	0.00257946	0
White	1.68219	0.013987	0.00175447	0	0.0523905	0.00755397	0	0	0	0	0.000633559	0	0	0.0636483	0.0285589	0.00950339	0.000389883	0	0	0.000341147	0.0610166	0.000194941	0	0	0.00282665	0.00268044	0.00199815	0	0	0.0117452	0.00311906	0.00492227	0	0	0.00472733	0	0.0127687	0.000974706	0	0	0.000633559	0.00326527	0	0	0	0	0	0	0
White	1.73151	0.00562397	0.00676346	0	0.0265392	0.00985113	0.000367579	0.000477853	0	0	0.0020952	0.000294064	0	0.0638486	0.0237824	0.00419041	0.000808675	0.0053299	0	0.000220548	0.0632604	7.35159e-05	0	0	0	0.00246278	0.00268333	0	0	0.00544018	0.00117625	0.0020952	0	0	0.00205845	0	0.0109906	0.00150708	0	0	0.000514611	0.00264657	0	0	0	0	0.000294064	0	0
White	1.88767	0.0138325	0.00645518	0	0.0278126	0.00767245	0.000258207	0	0	0	0.00276651	0	0	0.0634083	0.0196238	0.00929546	0.000590188	0.00671339	0	0.000184434	0.0538916	0.000221321	0	0	0.000221321	0.00247141	0.00383622	0	0.000295094	0.00837329	0.00103283	0.00103283	0	0	0.00103283	0	0.0151236	0.00129104	0	0.00114349	0.000553301	0.00372556	0	0	0	0.00243453	0	0	0
White	1.95342	0	0	0	0.0395358	0.00243714	0	0	0	0	0.00208897	0	0	0.142785	0	0	0.00413926	0	0	0.0128046	0.0650677	0	0	0	0.00243714	0.0390329	0	0	0	0.0124565	0	0.0154739	0	0	0.0105609	0	0.00348162	0.00170213	0	0.00680851	0.00475822	0	0	0	0.000232108	0	0	0.000348162	0
White	2.05479	0.001882	0.000561297	0	0.0306402	0.00174993	0	0	0	0	0.00191501	0	0	0.169347	0	0.00108958	0.00231122	0	0	0	0.0248952	0	0	0	0.00178294	0.0431208	0.00026414	0	0	0.0047215	0	0.0174993	0	0	0.00303761	0	0.00997127	0	0	0.00435831	0	0	0	0	0	0	0	0	0
White	2.21096	0.0101631	0	0	0.0372753	0.00566044	0	0	0	0	0.00122214	0	0	0.0954556	0.0490142	0.00665745	0.000771878	0	0	0.000160808	0.0333837	0	0	0	0.000771878	0.068665	0.000257293	0	0.000771878	0.00466343	0	0.00244428	0	0	0.00328048	0	0.00221915	0.00469559	0	0.00640015	0.000128646	0	0	0	0.00283022	0	0	0	0
White	1.35616	0.0128725	0.00277729	0	0.0195292	0.00533416	0	0	0	0	0.010492	0	0.00943396	0.0734438	0.0452301	0.00427614	0	0	0	0.0119908	0.00440839	0	0.000705343	0	0	0.028346	0	0	0	0.0898871	0	0.000308588	0.00423206	0	0.00189561	0	0.006304	0.00105801	0.000837595	0.0299771	0	0	0.00158702	0	0	0	0	0.000352671	0
White	1.4411	0.018772	0.00323163	0	0.0194373	0.00655831	0	0.000522764	0	0	0.0129741	0	0.0154453	0.0892025	0.0313183	0.010883	0	0	0	0.0225264	0.0142097	0	0.000570288	0	0	0.0364509	0	0	0	0.0845927	0	0.00023762	0.00228115	0	0.00133067	0	0.00095048	0.00242372	0.00152077	0.0341698	0	0	0.00285144	0	0	0	0	0.000807908	0
White	1.57534	0.00471228	0.000459735	0	0.0095395	0	0	7.66225e-05	0	0	0.00379281	0	0.00655122	0.0609915	0.0457819	0.000804536	0	0	0.0370087	0	0.0590759	0	0	0	0	0.0141368	0.00329477	0	0	0.0353613	0.0100375	0.000804536	0.00168569	0	0.00164738	0	0.0183894	0.00226036	0	0.0188108	0	0	0	0	0.000383112	0	0	0	0
White	1.63562	0.0100126	0.00580439	0	0.0128664	0.000628809	0	9.67399e-05	0	0	0.0250073	0	0.00715875	0.0582374	0.0488536	0.0078843	0	0	0	0	0.0106898	0	0	0	0	0.0292638	0.00512721	0	0	0.0973687	0.00667505	0.000483699	0.00130599	0	0.000677179	0	0.00488536	0.00174132	0	0.0264584	0	0	0	0	0	0.0033859	0	0.000725549	0
White	1.70685	0.00629115	0.00515875	0	0.0148052	0.000167764	0	0	0	8.38821e-05	0.0108627	0	0.00335528	0.103343	0.0539781	0.00100658	0	0	0.00868179	0	0.0308686	0	0	0	0	0.0288974	0	0	0	0.0452124	0.00188735	0.00104853	0.00180346	0.00213899	0.00117435	0	0.0189573	0.00390052	0	0.0264228	0	0	0	0	0	0.00125823	0	0	0
White	1.7863	0.0686538	0.00390841	0	0.00805369	0.00169759	0	0.000750099	0	0	0.0129886	0	0.00596131	0.0534149	0.0398737	0.00319779	0.000157916	0	0.00363206	0	0.0159889	0	0	0	0	0.00252665	0	0	0	0.0296881	0.0109356	0.000434268	0	0.00446111	0.00134228	0	0.0155942	0.000789578	0	0.0104224	0	0	0	0	0	0.0440584	0	0	0
White	1.90685	0.05	0.00350877	0	0.0117794	0.0037594	0	0	0	0	0.00213033	0	0.0155388	0.0843985	0.0326441	0.00858396	0	0	0.0593358	0	0.00789474	0	0	0	0	0	0	0	0	0.0570175	0.00125313	0	0	0.00952381	0.0018797	0	0.00219298	0.000313283	0	0.0200501	0	0	0	0	0	0.0201754	0	0	0
White	1.94521	0.0686329	0.00191909	0	0.0155043	0.00191909	0	0.000151507	0	0	0.00515125	0	0.00944397	0.0933286	0.0347962	0.0060098	0.000353517	0	0.0554517	0	0.0122216	0	0	0	0	0	0	0	0	0.0475734	0.00555527	0.000151507	0	0.00424221	0.00136357	0	0.00308065	0	0	0.0163628	0	0	0	0	0	0.0418161	0	0	0
White	2.23014	0.0784342	0.00160866	0	0.0124305	0.00492347	0	0.00034123	0	0	0.00570342	0	0.035098	0.0533294	0.0187677	0.0481135	0	0	0.0233012	0	0.00497221	0	0.000974944	0	0	0.00331481	0	0	0	0.122014	0.0051672	0.000243736	0.00136492	0.000292483	0.00087745	0	0.00180365	0.000584966	0.00331481	0.0417276	0	0	0	0	0	0.0452374	0	0.000146242	0
White	2.36164	0.0250512	0	0	0.0118433	0.00589726	0	0	0	0	0.0207623	0	0.0390876	0.0166683	0.000779803	0.00170582	0	0	0	0	0.000243688	0	0	0	0	0	0	0	0	0.242275	0.00199825	0	0	0.000389902	0	0	0.0104786	0.00229067	0.0101374	0.116337	0	0	0	0	0.00194951	0.0173994	0	0.00662833	0
White	1.35616	0.0228278	0.00428584	0	0.00726338	0.0109176	0	0	0	0	0.00139854	0	0.0104214	0.0776865	0.0505278	0.00473698	0	0	0	0.000721826	0.000360913	0	9.02283e-05	0	0	0.0165569	0	0	0	0.0300911	0.00230082	0.000135342	0.000812054	0	0.000496256	0	0.000270685	0.00139854	0	0.00789497	0.000406027	0	0	0	0	0	0	0	0
White	1.57534	0.000823011	0	0	0.0242377	0.000123452	0	0	0	0	0.000987614	0	0.00127567	0.000370355	0.0701206	0.00415621	0	0	0	0	0.0545245	0	0	0	0	0.12695	0.00353895	0	0	0.0271594	0	0.00530842	0.00514382	0	0.000205753	0	0.00074071	0.0103699	0	0.0134562	0	0	0	0	0	0	0	0	0
White	1.63288	0.0085512	0	0	0.0167751	8.18297e-05	0	0.000900127	0	0	0.00932859	0	0.00278221	0.0451291	0.137719	0.00270038	0	0	0	0	0.0263083	0	0	0	0	0.049507	0.00270038	0	0	0.0304407	0.00380508	0.00122745	0.000981957	0	0.00196391	0	0.0162841	0.00241398	0	0.00846938	0	0	0	0	0	0	0	0	0
White	1.70685	0.00352301	0.00390595	0	0.00708432	0.000497817	0	0	0	0	0.0145133	0	0.00160833	0.0679712	0.0806081	0.000650992	0	0	0	0	0.0236272	0	0	0	0	0.0871563	0.000880754	0	0	0.0139389	0.00252738	0.00157004	0.00130198	0.00141686	0.00271885	0	0.00819484	0.00214444	0	0.00467182	0	0	0	0	0	0	0	0	0
White	1.7863	0.0389422	0.00431224	0	0.00466426	0.00110006	0	0	0	0	0.00844847	0	0.0114406	0.0444865	0.0402183	0.00602834	0	0	0.202279	0	0.000836047	0	0	0	0	0.00950453	0.00281616	0	0	0.0497668	0.00272815	0.000264015	0.000968054	0	0.00162809	0	0.00616034	0.000836047	0	0.0337939	0	0	0	0	0	0.017821	0	0	0
White	1.88493	0.010099	0.00206019	0	0.00989699	0.000565542	0	0	0	0	0.0159564	0	0.00343365	0.103292	0.0678651	0.00145425	0	0	0	0	0.029489	0	0	0	0	0.0423349	0	0	0	0.0516259	0.00145425	0.00068673	0.00161584	0.00133306	0.00250454	0	0.00169663	0.00424157	0	0.0306201	0	0	0	0	0	0.00359523	0	0	0
White	1.94521	0.0343503	0.00275706	0	0.0185763	0.00262147	0	0.000180791	0	0	0.00370621	0	0.0132429	0.0872768	0.0395028	0.0174011	0	0	0.095096	0	0.000271186	0	0	0	0	0.00343503	0	0	0	0.0660339	0.00108475	0.00040678	9.03955e-05	0.0109831	0.000677966	0	0.00144633	0.000587571	0	0.032452	0	0	0	0	0	0.00578531	0	0.000361582	0
White	2.2274	0.0525297	0	0	0.0181122	0.00443125	0.00133368	0	0	0	0.0172948	0	0.00959387	0.0597574	0.0542506	0.0158751	0	0	0.061048	0	0.0108845	0	0.000387197	0	0	0.0146705	0	0	0	0.0605318	0.00180692	0.000172087	0.000516262	0	0.00103252	0	0.00288246	0.00146274	0.00107555	0.0429358	0	0	0	0	0	0.0252969	0	0	0
White	2.36164	0.0748431	0.00821336	0	0.0386674	0.0104743	0.00018457	0	0	0	0.0230712	0	0.0067368	0.0952842	0.0169804	0.0127353	0	0	0.00498339	0	0	0	0	0	0	0.0218254	0	0	0	0.070275	0.00447582	0	0	0	0.000276855	0	0.00950535	0.00355297	0.00193798	0.0461425	0.00244555	0	0	0	0	0.0478498	0	0.00036914	0
Black	1.24932	0	0	0	0.0065553	0	0	0.00200888	0.00100444	0	0.000422922	0	0	0.00613237	0.0525481	0.00803553	0	0	0	0.000158596	0.000158596	0	0	0	0	0.00169169	0	0.000211461	0	0	0	0.000264326	0	0	0	0	0	0.00126877	0	0.000792979	0	0	0	0	0	0	0	0	0
Black	1.33973	0.0129845	0	0	0.0200539	0.00177936	0	0	0.0067808	0	0.000288545	0	0.00307781	0.0203905	0.0460229	0.0224584	0	0.0216409	0.0720881	0.00788689	0.0125517	0.00057709	0	0	0	0.00201981	0	0	0	0.00341445	0	0.000817544	0	0.0025969	0	0	0.0106762	0	0.00918534	0.0189478	0	0	0.00466481	0	0.00110609	0	0	0.00129845	0
Black	1.3726	0.00360536	0	0	0.0131547	0.00151035	0	0	0.00267966	0	0.000828258	9.74421e-05	0.00258222	0.0101827	0.0658222	0.0226553	0	0.0101827	0.00453106	0.00228989	0.00940317	0.000535932	0	0	0	0.00155907	0	0	0	0.00574909	0	0.00112058	0	0.000341048	0.00190012	0	0.00506699	0.000487211	0.00267966	0.0181242	0	0	0.00199756	0	0.000682095	0	0	0.000292326	0
Black	1.42192	0.0351108	0	0	0.0359738	0.00395167	0	0.000999273	0.00404251	0	0.000545058	0	0.00172602	0.0901617	0.0479197	0.0347475	0	0.00572311	0.0756722	0.0048601	0.0071766	0.000272529	0	0	0	0.00136265	0	0	0	0.00495094	0	0.000363372	0	0	0.00140807	0	0.00122638	0.000272529	0.00263445	0.0122638	0	0	0.0025436	0	0	0	0	0.000454215	0
Black	1.4411	0.0302317	0	0	0.0391719	0.00525428	0	0	0.000941066	0	0.000901855	0	0.000313689	0.113477	0.0839117	0.0112536	0	0.00521507	0.0158413	0.00160765	0.0134494	0.00109791	0	0	0	0.00501902	0	0	0	0.00737168	0	0.000980277	0	0.000431322	0.0031761	0	0.00156844	0.00074501	0.000392111	0.00486217	0	0	0	0	0.000627377	0	0	0.000823433	0.000392111
Black	1.61644	0.0498538	0.0127472	0	0.0300345	0.0102152	0	0.000218274	0.00689745	0	0.00174619	0	0.00196447	0.0657004	0.054001	0.0642162	0	0.0212162	0.032872	0.00737766	0.00493299	0.000218274	0	0	0	0.00279391	0	0	0	0.00859999	0	0.000305583	0	0	0.00139695	0	0.000873096	0	0.00235736	0.0239228	0	0	0.00331776	0	0	0	0	0.000174619	0
Black	1.69863	0.0245088	0	0	0.0854366	0.00098895	0	0.0019349	0.00322484	0	0.000171991	0	0	0.126715	0.0421379	0.0154362	0	0.0117384	0.0137163	0.00124694	0.000214989	0	0	0	0.000859956	0.000816958	0	0	0	0.0019779	0	0	0	0	0	0	0.000300985	0	0.000558971	0.00722363	0	0	0.000730963	0	0	0	0	0	0
Black	1.87397	0.0285257	0.00270891	0	0.0274175	0.00504843	0	0.000287309	0.00398128	0	0.00229847	0	0.000369397	0.0984239	0.0435068	0.0350517	0	0.0156789	0.0341487	0.0038992	0.00221638	0.000164177	0	0	0	0.00192908	0	0	0	0.0263093	0	0.000205221	0	0	0.000944016	0	0.00188803	0.000410442	0.00160072	0.00894763	0	0	0.00303727	0	0	0	0	0	0
Black	1.98356	0.0304241	0.000325143	0	0.0314924	0.00176506	0	0.000185796	0.00557388	0	0.000650286	0	0.000882531	0.0740397	0.0513726	0.060523	0	0.00812857	0.0207162	0.0112871	0.00148637	0	0	0	0	0.00195086	0	0	0	0.0235496	0	0.00046449	0	0	0.000510939	0	0.00125412	0	0.00311208	0.0170932	0	0	0.00301918	0	0	0	0	0.000325143	0
Black	2.26575	0.0169354	0.0029497	0	0.0240045	0.00223771	0	0.000254285	0.00417027	0	0.000864568	0	0.000508569	0.113208	0.0322433	0.0513147	0	0.00274627	0.0402278	0.00284799	0.00264456	0	0	0	0	0.000406856	0	0	0	0.0147994	0	0.000508569	0	0	0.00167828	0	0.000305142	0	0.000864568	0.0142908	0	0	0.00147485	0	0	0	0	0	0
Black	1.24932	0	0	0	0.0243455	0.00601177	0	0.00353884	0	0	0.000596913	0	0.00775987	0	0.0697962	0.0411444	0.000298457	0.00157756	0	0.00652341	0.000298457	0.00025582	0	0	0	0.038842	0	0	0	0.00690714	0	0.00775987	0	0.00110855	0	0	0.00110855	0.00213183	0	0.0113413	0	0	0.00140701	0	0.00038373	0	0	0.00038373	0.00012791
Black	1.33699	0	0	0	0.0238633	0.00630707	0	0.000141203	0	0	0	0	0.00127083	0.0630707	0.0803445	0.0501271	0	0.0014591	0	0.0208039	0.0107314	0	0	0	0	0.00630707	0	0	0	0.00127083	0	0.00263579	0	0.00673068	0	0	0.000282406	0.000282406	0.00207098	0.0179328	0	0	0.00117669	0	0	0	0	0.000470677	0
Black	1.3726	0	0	0	0.0282002	0.00307181	0	0	0	0	0.000302145	0	0.00609326	0.0189344	0.0295095	0.0393796	0.00161144	0.0117333	0	0.0100715	0.00141001	0.00115822	0	0	0	0.00382717	0	0	0	0.00976936	0	0.00705006	0	0.0120858	0	0	0.00453218	0.00100715	0.00846007	0.0542854	0	0	0.0108772	0	0.00161144	0	0	0.00553933	0
Black	1.42192	0	0	0	0.0182141	0.00537751	0	0.000823973	0	0	0.000216835	0	0.00329589	0.110629	0.043367	0.060974	0.000477037	0.0221172	0	0.0124897	0.0044668	0.000997441	0	0	0	0.00628822	0	0	0	0.0150917	0	0.00299232	0	0.00889024	0.00823973	0	0.000693872	0.000477037	0.00346936	0.0230279	0	0	0.0035561	0	0	0	0	0.00134438	0
Black	1.44384	0.0587799	0	0	0.0286681	0.0113847	0	0.00107247	0.00148496	0	0	0	0.000494988	0.142639	0.0466939	0.0261106	0.000577486	0.011921	0	0.00701233	0.0019387	0.000206245	0	0	0	0.0140659	0	8.2498e-05	0	0.0041249	0	0.00123747	0	0	0.000701233	0	0.00123747	0.00160871	0.00206245	0.00936353	0	0	0.00148496	0	0.000742482	0	0	0.00136122	0
Black	1.6137	0.0460974	0.00625966	0	0.0242658	0.00807573	0	0.000231839	0.00873261	0	0.00262751	0	0.000347759	0.0981066	0.0714065	0.0549073	0	0.0116306	0.0193199	0.00544822	0.00374807	0.000347759	0	0	0	0.00251159	0	0	0	0.0049459	0	0.000347759	0	0	0.00150696	0	0.00015456	0.00011592	0.00243431	0.0190881	0	0	0.00181607	0	0	0	7.72798e-05	0.000502318	0
Black	1.69863	0.0181274	0.00281886	0	0.0351706	0.00320916	0	0	0.00871677	0	0	0	0	0.0964916	0.0873412	0.0443645	0	0.00442344	0.0182575	0.00294896	0.00212498	0	0	0	0	0.00164795	0	0	0	0.0137907	0	0.000130101	0	0	0.000693872	0	0.000303569	0	0.00307906	0.0130101	0	0	0.00359946	0	0	0	0	0	0
Black	1.87397	0.03292	0.000291758	0	0.0243132	0.00209093	0	0	0.00272307	0	0.000632142	0	0.000486263	0.0748845	0.0305373	0.0401653	0	0.0227085	0.0500365	0.00534889	0.00471675	0.000145879	0	0	0	0.000778021	0	0	0	0.0501823	0	0.00038901	0	0	0.00165329	0	0.00111841	9.72526e-05	0.00617554	0.0103088	0	0	0.00170192	0	0	0	0	0	0
Black	1.98356	0.0384834	0.00128966	0	0.0340985	0.00139283	0	0	0.00495228	0	0.0011349	0	0.00252773	0.0886252	0.0366263	0.0647924	0	0.00913077	0.0207893	0.0135672	0.00242456	0.000773794	0	0	0	0.00128966	0	0	0	0.0164044	0	0.000206345	0	0	0.000464277	0	0.00118648	0	0.00273407	0.0158886	0	0	0.00557132	0	0.000309518	0	0	0.000464277	0
Black	2.26575	0.0272323	0.00280546	0	0.0279095	0.00353101	0	0	0.00493373	0.00014511	0.00174132	0	0	0.132775	0.0393248	0.0533037	0	0.0054658	0.0427107	0.00333753	0.00333753	0	0	0	0	0.00024185	0	0	0	0.020654	0	0.000386959	0	0	0.00222502	0	0.00024185	0	0.000628809	0.0129148	0	0	0.00222502	0	0	0	0	0	0
White	1.14247	0	0	0	0.0215762	0.000105593	0	0.000387174	0	0	0.000316779	0	0	0.152089	0.00471648	0	0	0	0	0	0.0191123	0	0	0	0	0.0330506	0	0	0	0.0822921	0	0.00218225	0	0.00271022	0.000915139	0	0.00461089	0.00172468	0	0	0	0	0	0	0	0	0	0	0
White	1.29863	0	0	0	0.0194938	0	0	8.68319e-05	0	0	0.000477576	0	0	0.0333869	0.00612165	0	0.00416793	0	0	0	0.0327791	0	0	0	0	0.119828	0	0	0	0.0540963	0	0.00455868	0	0.00112882	0.00164981	0	0.0205358	0.00451526	0	0	0	0	0	0	0	0	0.000130248	0	0
White	1.58356	0	0	0	0.0054676	0.00722674	0	0.00727428	0	0	0.000285266	0	0	0.0449769	0.0243902	0	0	0.00404127	0	0	0.00199686	0	0	0	0.000760709	0.0129796	0	0	0	0.0582418	0	0.000713165	0	0	0	0	0.0033281	0.00133124	0	0	0	0	0	0	0	0	0	0	0
White	1.82192	0	0	0	0.0223588	0.00953395	0	0.00193583	0	0	0.000193583	0	0	0.0596719	0.0342641	0	0.00193583	0	0	0	0.035716	0	0	0	0	0.0425398	0	0	0	0.064947	0	0.000435561	0	0	0	0	0.0121957	0.00503315	0	0	0	0	0	0	0.000532353	0	0	0	0
White	2.23288	0.00459964	0	0	0.0466535	0.00581996	0	0	0	0	0.000657092	0	0	0.0643481	0.0306017	0	0.000516286	0	0	0	0.0225289	0	0	0	0	0.00577302	0	0	0	0.0365155	0	0.000234676	0	0.000563222	0.000985638	0	0.0220595	0.000891768	0	0	0	0	0	0	0.000657092	0	0.00187741	0	0
White	1.29589	0	0	0	0.070114	0	0	0.00109875	0	0	0	0	0	0	0.00844664	0	0.000686719	0	0	0	0.0714874	0	0	0	0	0.139953	0	0	0	0.000755391	0	0.0021975	0	0	0	0	0.0131163	0.0026782	0	0	0	0	0	0	0	0	0	0	0
White	1.90959	0	0	0	0.0241872	0.00628239	0	0.000785299	0	0	0.00109942	0	0	0.116421	0.0385975	0	0.00109942	0	0	0	0.0286634	0	0	0	0	0.0309015	0	0	0	0.0477069	0	0.00208104	0	0.00106015	0.000274855	0	0.00855976	0.00290561	0	0	0	0	0	0	0.000510444	0	0	0	0
White	1.99178	0	0	0	0.0991103	0.00608177	0	0.000675752	0	0	0.000506814	0	0	0.00720802	0.00991103	0	0.000619439	0	0	0	0.0351391	0	0	0	0	0.00450501	0	0	0	0.0399257	0	0.000506814	0	0	0.000168938	0	0.0062507	0.0107557	0	0	0	0	0	0	0.00197094	0	0.000281563	0	0
White	2.23288	0	0.00257577	0	0.0635173	0.00257577	0	0	0	0	0.000712446	0	0	0.0417055	0.0397874	0	0.000822053	0.00290459	0	0	0.0169891	0.000109607	0	0	0	0.00454869	0	0	0	0.0564476	0	0.000493232	0	0.00115087	0.00191812	0	0.0229627	0.000274018	0	0	0	0	0	0	0.000328821	0	0.000986464	0	0
White	1.63562	0.0462421	0.00660602	0	0.0185727	0.00200347	0	0	0.00286983	0	0.00492744	0	0.00422352	0.146253	0.0207386	0.0346004	0.000216591	0	0	0.00140784	0.0373078	0	0.000108295	0	0	0.00557721	0	0	0	0.016136	0.00444011	0.000162443	0	0.000270739	0.000487329	0	0.00395278	0.00157028	0.000866363	0.0152697	0.000974659	0.00205761	0	0	0	0	0	0	0
White	2.63288	0.0363119	0	0	0.0203513	0.00747597	0	0	0.00177999	0	0.001068	0	0.0130533	0.10591	0.0474665	0.0336419	0	0	0.0091373	0.000355999	0.0176813	0	0.000593331	0	0	0.00818797	0	0	0	0.0153673	0.00207666	0	0	0.0143586	0.000474665	0.000118666	0.00094933	0.00308532	0.000593331	0.00830663	0.000474665	0.00154266	0	0	0	0	0	0	0
White	1.63562	0.0220802	0.0232823	0	0.0239782	0.00303682	0	0	0.00721245	0	0.0235354	0	0.0122738	0.0516892	0.0165127	0.0543465	0.000569404	0	0.0201189	0.0051879	0.00322662	0	0.000189801	0	0.000126534	0.00101227	0	0	0.00449197	0.0177781	0.00911046	0.000253068	0	0.0139188	0.000316336	0	0.0143616	0.00132861	0.00575731	0.0102493	0	0.00240415	0	0	0	0	0	0	0
White	1.68219	0.0462937	0.00976376	0	0.0440492	0.00852926	0	0	0.00162729	0	0.00168341	0	0.00499411	0.053364	0.0268784	0.0116155	0	0	0.0248022	0.00364738	0.00269345	0	0	0	0.000448909	0.0012345	0	0	0.000168341	0.00819258	0.00106616	0	0	0.00258122	0	0	0.00230066	0.000392795	0.000392795	0.0045452	0.00078559	0.00375961	0	0	0	0	0	0.000336681	0
White	1.82466	0.0250083	0.00575412	0	0.0309837	0.0206927	0.000940578	0	0.00221312	0	0.00370698	0	0	0.0575965	0.0169857	0.00481354	0	0	0.0229612	0.000442625	0.00586478	0	0	0	0	0.00918446	0	0	0.000110656	0.00149386	0.00459223	0.00027664	0	0.00160451	0	0	0.0084652	0.000719265	0.000608609	0.00121722	0	0.00088525	0	0	0	0	0	0	0
White	1.96438	0.0893889	0.00536746	0	0.0106317	0.00283856	0.000877374	0	0	0	0.00154831	0	0.0221408	0.0623452	0.0340111	0.039327	0	0	0.011922	0.0124897	0.017341	0	0.000619323	0	0.018012	0.00681255	0	0	0	0.0220376	0.00134187	0.00242568	0	0.0127993	0	0.000928984	0.00289017	0.000258051	0.00113543	0.00629645	0.00154831	0.000567713	0	0	0	0	0	0.000670933	0.000154831
White	2.63562	0.0726741	0.0107647	0	0.0681442	0.00979055	0.00267901	0.000243546	0.00131515	0	0.000389674	0	0.00175353	0.0520214	0.0184121	0.0211398	0	0	0.041208	0.00136386	0.00784218	0	0	0	0.000292255	0.00204579	0	0	9.74184e-05	0.0057964	0.00628349	0	0	0.00862153	0.000194837	0	0.0119338	0	0	0.00258159	0.000340964	0.00150999	0.000487092	0	0	0.0172431	0	0	0
White	1.19726	0	0	0.00787709	0.0166121	0.0103728	0.00116986	0	0	0	0.0120886	0	0.0017158	0.0337701	0.0239432	0.0315863	0	0	0.0449228	0	0.00701919	0	0	0	0	0.0392294	0.0309624	0	0	0.0493683	0	0.000467946	0	0.00460147	0.000389955	0	0.00616129	0.00077991	0.00109187	0.00374357	0	0.00483544	0	0	0	0	0	0	0
White	1.27397	0.000543685	0.000489317	0.000978633	0.00331648	0.00288153	0	0	0	0	0.0467025	0	0.002066	0.0639917	0.0333823	0.044256	0	0	0	0	0.011363	0	0	0	0	0.0344153	0.0274561	0	0	0.08911	0	0.000217474	0	0.00179416	0	0.000108737	0.00543685	0.00195727	0.000978633	0.0280542	0	0	0	0	0	0	0	0	0
White	1.55068	0.0226838	0	0	0.00584859	0.00399016	0	0	0	0	0.00158513	0	0.000655917	0.0191309	0.0349822	0.0546051	0.000491938	0	0.107789	0	0.007871	0	0	0	0	0.0249795	0.00639519	0	0.00306095	0.0299535	0.00229571	0.000163979	0	0.00142115	0.000273299	0	0.00606723	0	0.000983875	0.0153594	0.00169445	0.000655917	0	0	0	0.0190216	0	0	0
White	1.3863	0.00889256	0	0	0.00845522	0	0	0	0	0	0.00121483	0	0.00641431	0.161087	0.0298848	0.0389718	0.000437339	0	0	0	0.00165217	0.00014578	0	0	0	0.0637057	0.00928131	0	0.000194373	0.023179	0	0.0014092	0	0.0320715	0	0	0.0014092	0.0014578	0.00335293	0.0324117	0	0	0	0	0	0.00986442	0	0	0
White	1.86301	0.0593451	0.00421385	0.00640857	0.0235273	0.00416996	0.00359933	0	0	0	0.00223861	0	0.00750593	0.038627	0.0215082	0.0156264	0.000526732	0	0.0391098	0	0	0	0	0	0	0.00158019	0.00245808	0	0	0.0143973	0.00175577	0.000219472	0	0	0	0	0.0100957	0	0	0.000877886	0.000526732	0.000438943	0	0	0	0.0255026	0	0	0
White	2.16438	0.0626341	0	0.00577653	0.0271497	0.00383727	0.00660175	0.00152665	0	0	0.00334214	0	0.0184436	0.033999	0.0137399	0.0127909	8.25219e-05	0	0.100347	0	0.000206305	0	0	0	0	0.000949001	0.00598284	0	0.002847	0.0211256	0	0	0	0.00148539	0	0	0.00561149	0	0.00127909	0.0045387	0	0.000907741	0	0	0	0.0144413	0	0	0
White	2.28493	0.0297136	0	0.000257632	0.00961827	0.000171755	0.000171755	0.00721371	0	0	0	0	0.0246468	0.00725664	0.0173472	0.00936064	0	0	0.00287689	0	0.0515694	0	0	0	0	0.152518	0.00360685	0	0	0.0180772	0	0.00364979	0	0	0	0	0.00103053	0.00506677	0	0.00111641	0	0.00034351	0.000171755	0	0	0.00180343	0	0	0
White	1.3863	0	0	0	0.00744167	0.00065366	0	0.000502816	0	0	0.000854787	0	0.00849759	0.0901549	0.0361525	0.0464099	0	0	0	0	0.0195093	0	0	0	0	0.021973	0.0314763	0	0	0.0714501	0	0.000301689	0	0.0103077	0.000301689	0.000351971	0.00306718	0.00251408	0.000553097	0.026599	0	0.000402253	0	0	0.000251408	0.000452534	0	0	0
White	1.71233	0.0347244	0.00139104	0.00226687	0.0142195	0.00257599	0	0	0	0	0.00262751	0	0	0.0628542	0.0219474	0.0249356	0.000721278	0	0.149047	0	0.000669758	0	0	0	0	0.00170015	0.00463679	0	0.00231839	0.0164348	0.00489438	0	0	0	0.00015456	0	0.00525502	0	0.000566718	0.00288511	0.000515198	0.00206079	0	0	0	0.0222566	0	0	0
White	1.89589	0.0496275	0.0105774	0.00871474	0.0430415	0.0053885	0.000465673	0	0	0	0.0157664	0	0.0233502	0.0641299	0.0398483	0.0436402	0.000532198	0.00146354	0.0399814	0	0.0127728	0	0	0	0	0.00439063	0.0190926	0	0.00192922	0.0121075	0.00485631	0.000199574	0	0.000798297	0.000864822	0	0.0059207	0	0.00146354	0.00332624	0.00119745	0.00226184	0	0	0	0.0231506	0	0	0
White	2.16438	0.0688574	0.0127078	0.00554218	0.0403068	0.00817332	0.0170184	0.000839725	0	0	0.00481442	0	0.0284387	0.0231204	0.0174663	0.0306779	0	0.00111963	0.0506634	0	0.00067178	0	0	0	0	0.000783743	0.0172423	0	0	0.0256956	0.00184739	0	0	0.000895706	0.000447853	0	0.0027431	0	0.00291105	0.00817332	0	0.00117561	0	0	0	0.0258635	0	0	0
White	1.71233	0	0	0	0.0105414	0	0	0.00438884	0	0	0	0	0.0313372	0	0.00955701	0	0	0	0	0	0.0573011	0	0	0	0	0.124528	0.0511485	0.00422477	0	0.0388433	0	0.007137	0	0	0	0	0.00816243	0.00233798	0	0.0553733	0	0	0	0	0	0	0	0	0
White	1.79452	0	0	0	0.00472166	0.000349752	0	0.00151559	0	0	0	0	0	0.0473331	0.00711163	0	0	0	0	0	0	0	0	0	0	0.00915185	0.00477995	0	0	0.0258234	0	0	0.00157389	0	0	0	0	0.00215681	0	0	0	0	0	0	0	0	0	0	0
White	1.29041	0.000280325	0	0	0.231509	0	0	0	0	0	0.00180209	0	0	0	0.00056065	0	0	0	0	0	0.000360418	0	0	0	0	0.000160186	0	0	0	0	0	0.000120139	0.000440511	0	0	0.000640743	0.00276321	0	0	0	0	0	0	0	0	0	0	0	0
White	1.85205	0	0.000954342	0	0.0111507	0.0114521	0	0	0	0	0.0117535	0	0	0.0914662	0.0741876	0	0	0	0	0	0.0120046	0	0	0	0.000100457	0.0359636	0.0118037	0	0	0.0380732	0	0.00190868	0.00346577	0	0.000954342	0.000753428	0.000301371	0.00311417	0.0101964	0	0	0	0	0	0	0	0	0.000652971	0
White	2.06575	0	0	0	0.00977973	0.00150809	0	0	0	0	0.0251805	0	0	0.193995	0.0371995	0	0	0	0.00118819	0	0.00379307	9.13993e-05	0	0	0	0.0484416	0.00653505	0	0	0.00818024	0	0.000959693	0.00164519	0.00191939	0	0.00315328	0.00187369	0.00137099	0.000685495	0	0	0	0	0	0	0	0	0	0
White	1.79452	0	0	0	0.00239355	0	0	0.00207861	0	0	0	0	0	0.0706097	0.0151801	0	0	0	0	0	0.000251953	0	0	0	0	0.00781053	0	0	0	0.026518	0	0	0.0110859	0	0	0	0.000440917	0.00239355	0.000251953	0.000188964	0	0	0	0	0	0	0	0	0
White	2.06849	0	0	0	0.0116313	0.00418393	0	0	0	0	0.00891176	0.000167357	0	0.0616711	0.0566922	0.000292875	0.000125518	0	0	0	0.021338	0	0	0	0	0.0933434	0.00359818	0	0	0.0235973	0	0.00167357	0.00196644	0.000962303	0.000251036	0.000502071	0.00192461	0.00343082	0.00133886	0	0	0	0	0	0	0	0	0	0
White	1.87397	0.0323475	0.00466728	0	0.0470887	0.00485213	0	0.000138632	0	0	0.00295749	0	0	0.171719	0.0429298	0.026525	0.000462107	0	0.0034658	0	0.00767098	0	0	0	0	0.00577634	0.00184843	0	0	0.0287893	0.00457486	0.000231054	0	0.000693161	0.00101664	0	0.000462107	0	0	0.000415896	0	0	0	0	0	0.0221349	0	0	0
White	2.22466	0.0538792	0.00156297	0	0.0109408	0.00603482	0.000390744	0	0.0029957	0	0.00534016	0	0	0.113576	0.0391178	0.034125	0	0	0.00594799	0	0.00221421	0	0	0	0	0.00316937	0.000607824	0	8.68319e-05	0.0161507	0.00178005	0	0	0.00230105	0.00169322	0	0.00225763	0	0	0.0110711	0	0.000564408	0.00208397	0	0	0.0458038	0	0	0
White	1.70685	0	0	0	0.00145501	0	0	0.000465604	0	0	0	0	0	0.029333	0.00343383	0.0636713	0	0	0	0	0.00779886	0	0	0	0	0.026423	0.000465604	0	0	0.0660575	0	0	0	0.00197882	0	0	0.00698405	0	0	0.0380631	0	0	0	0	0	0	0	0	0
White	2.22466	0	0	0	0.0357371	0.00715594	0	0.00017038	0	0	0.000298164	0	0	0.107041	0.071815	0.0310943	0.000212974	0	0.000340759	0	0.00323721	0	0	0	0	0.00178898	0.00540955	0	0	0.0473229	0	0.000298164	0	0.000255569	0.000212974	0	0.00017038	0.00017038	0.000212974	0.0156749	0	0.000383354	0	0	0	0	0	0	0
White	1.09589	0.027219	0.0122828	0.0200719	0.0320979	0.0103997	0.00222546	0.000171189	0.000470769	0.0173329	0.00423693	0	0	0.0921424	0.0375332	0.00192588	0.000256783	0.0106993	0.0209706	0.000128392	0.000513567	0	0	0	0	0.00445091	0	0	0.000470769	0.00261063	0	0	0	0	0	0	0.00667637	0	0	0.000427972	0	0.000941539	0.000385175	0	0	0.00239664	0	0	0
White	1.20548	0.0898617	0.00769314	0.00725972	0.0249214	0.00689854	0.00509264	7.22361e-05	0.00274497	0.0988912	0.00281721	0	0.000758479	0.0462672	0.0167949	0.0144472	0.000325062	0.013147	0.0138693	0.00108354	0.0010113	0	0	0	0	0.000830715	0.00126413	0	0.000722361	0.00498429	0	0	0	0	0.00018059	0	0.00184202	0	0	0.000866833	0.000216708	0.00018059	0.000975187	0	0	0.00498429	0	0	0
White	1.32877	0.0645549	0.00654002	0.00622859	0.0214441	0.0147707	0.0154825	0.000355919	0.00444899	0.0722961	0.00146817	0	0.00106776	0.0376385	0.0300752	0.0214886	0.00129021	0.00738533	0.0209103	0.00378164	0.00124572	0	0	0	0	0.00747431	0.00422654	0	0.00142368	0.00872002	0.000845309	0	0	0	0.000622859	0	0.00142368	0.000400409	0.000711839	0.000845309	0	0.000355919	0.000845309	0	0	0.0026694	0	0	0
White	1.72055	0.0131589	0.0121015	0.0150779	0.0427665	0.020365	0.00720608	0	0.000665779	0.0110441	0.00238897	0	0.000861596	0.0771912	0.0294901	0.00411216	0.000509125	0.00466045	0.0111616	0.000744106	0	0	0	0	0	0	0.000352471	0	0.000783269	0.0134722	0.00113574	0	0	0	0.000313308	0	0.00152738	0	0	0.000352471	0	0.000195817	0.000744106	0	0	0.000509125	0	0	0
White	0.772603	0	0	0	0	0	0	0.00455887	0	0	0	0	0	0	0	0	0	0	0	0	0	0	0	0	0.00182355	0.150226	0.11128	0	0	0.000130254	0	0	0	0	0	0	0	0.00212747	0	0	0	0	0	0	0	0	0	0	0
White	0.838356	0	0	0	0	0	0	0.00194982	0	0	0	0	0	0	0	0	0	0	0	0	0	0	0	0	0.000519953	0.123099	0.234109	0	0	0	0	0	0	0	0	0	0.000909918	0.00935916	0	0	0	0	0	0	0	0	0	0	0
White	0.950685	0	0	0	0.0558319	0	0	0.00543369	0	0	0	0	0	0	0.00819366	0	0	0	0	0	0	0	0	0	0.000287497	0.0491044	0.183423	0	0	0	0	0.00212748	0	0	0	0	0.00379496	0.00756116	0	0	0	0	0	0	0	0	0	0	0
White	1.03014	0	0	0	0.0918554	0	0	0.00586106	0	0	0.000288249	0	0	0	0	0	0	0	0	0	0	0	0	0	0.00121705	0.0569452	0.160363	0	0	0	0	0.00464401	0	0	0	0	0.0159818	0.00448387	0	0	0	0	0	0	0	0	0.0108254	0	0
White	1.10959	0	0	0	0.0208369	0.0158349	0	0.000714572	0	0	0.00128623	0	0	0	0.13977	0	0	0	0.0714857	0	0.0320414	0.000171497	0	0	0	0.0241239	0.0198079	0	0	0.0481335	0	0.000971817	0	0	0	0	0.00826045	0.0030012	0	0	0	0	0	0	0	0	0	0	0
White	1.2	0	0	0	0.0122293	0.00650496	0	0.00341149	0	0	0.00153228	0	0	0.00176357	0.0953193	0.0207002	0	0	0.018821	0	0.018185	0	0	0	0	0.048021	0.0426725	0	0	0.0703114	0	0.000549308	0	0	0	0.00104079	0.00589783	0.00315129	0	0	0	0.00147446	0	0	0	0	0	0	0.000231287
White	0.772603	0.000180467	0	0	0	0	0	0.00234608	0	0	0	0	0	0	0	0	0	0	0	0	0	0	0	0	0.000842181	0.180227	0.165128	0	0	0.000180467	0	0	0	0	0	0	0	0.000421091	0	0	0	0	0	0	0	0	0	0	0
White	0.950685	0	0	0	0.0576819	0	0	0.000180963	0	0	0.000316685	0	0	0	0.12491	0	0	0	0.0520268	0	0	0	0	0	0	0.000588129	0.0117173	0	0	0	0	0.000135722	0	0	0	0	0.0367354	0.00642418	0	0	0	0	0	0	0	0	0	0	0
White	0.838356	0	0	0	0	0	0	0.00584592	0	0	0	0	0	0	0.0269454	0	0	0	0	0	0	0	0	0	0	0.115602	0.127875	0	0	0.000464576	0	0	0	0	0	0	0.00127758	0.0138986	0	0	0	0	0	0	0	0	0	0	0
White	1.10959	0	0	0	0.0510967	0	0	0.0022216	0	0	0.000987376	0	0	0	0.00913323	0	0	0	0	0	0.025037	0.000352634	0	0	0	0.134777	0.0459835	0	0	0	0	0.00878059	0	0	0	0	0.00821638	0.0101911	0	0	0	0	0	0	0	0	0.00356161	0	0
White	1.0274	0	0	0	0.0782366	0	0	0.00129544	0	0	0.000392557	0	0	0	0.00498548	0	0	0	0	0	0	0	0	0	0	0.0456544	0.139436	0	0	0	0	0.00247311	0	0	0	0	0.00667347	0.00427887	0	0	0	0	0	0	0	0	0.00027479	0	0
White	1.2	0	0	0	0.0339504	0.000127954	0	0	0	0	0.000554466	0	0	0.00771987	0.0444852	0.010151	0	0	0.00106628	0	0.0119423	0	0	0	0	0.0316045	0.0108334	0	0	0.000255907	0.00392391	0.000938326	0	0	0	0	0.0121129	0.0107055	0	0	0	0	0	0	0	0	0.000170605	0	0
White	0.446575	0.000881543	0.00962351	0	0.000550964	0.00128558	0	0	0	0	0.0141414	0	0	0.0391185	0	0	0	0	0	0	0	0	0	0	0	0.00525253	0	0	0	0.0379431	0	0.000514233	0.00760331	0	0.0135537	0.00764004	0.00543618	0.000624426	0	0.0176676	0.0274013	0	0	0	0.000220386	0	0	0	0
White	0.326027	0.000806614	0.000846945	0	0	0.000241984	0	0	0	0.000403307	0.00895342	0	0.000685622	0.0681186	0	0.00205687	0	0	0	0.00427506	0.000241984	0	0	0	0	0	0	0	0	0.0122202	0	0.000483969	0.00734019	0	0.00967937	0.00742085	0.00492035	0.000443638	0	0.00100827	0.00056463	0	0	0	0	0	0	0	0.000483969
White	0.79726	0.0635884	0	0	0.00898706	0.0015977	0	0.000119827	0	0.0635085	0.00303563	0	0.00215689	0.0303563	0	0.0228072	0	0	0	0.0143394	0.00015977	0	0	0	0	0.0074293	0	0	0	0.0612718	0	0.000399425	0.0234063	0	0.00227672	0.00147787	0.00619108	0.000399425	0	0.0163764	0.000399425	0	0	0	0	0	0	0.0015977	0.000359482
White	0.613699	0.00154089	0.01163	0	0.000256815	0.000953883	0	0	0	0.00132076	0.00810801	0	0.00333859	0.0285064	0	0.0333859	0	0	0	0.0124005	0.000440254	0	0	0	0	0.0294603	0	0	0	0.0136479	0	0.000256815	0.00553986	0	0.00821807	0.00546649	0.00660381	0.000476942	0	0.00557655	0.0039256	0	0	0	0	0	0	0	0.000587005
White	0.8	0.0116983	0.00757604	0	0.000222825	0.000891299	0	0	0	0.0109184	0.00508783	0	0.00271103	0.0513611	0	0.0140751	0	0	0	0.00809596	0.0011884	7.42749e-05	0	0	0	0.0147064	0	0	0	0.0534779	0	0.000891299	0.0125896	0	0.00486501	0.00404798	0.00341665	0.000817024	0	0.014855	0.00167119	0	0	0	0	0	0	0.000519924	0.000371374
White	0.715068	0.021495	0.000407664	0	0.0057073	0.0167883	0	0	0	0	0.000259423	0	0	0.0547382	0	0	0	0	0	0	0.0140829	0	0	0	0	0.0233851	0	0	0	0.00518845	0	0.00592966	0.0280547	0	0.00285365	0	0.00255717	0.00340955	0	0	0	0	0	0	0	0	0	0	0
White	0.517808	0	0.000508311	0	0.00406649	0.00218574	0	0	0	0	0.000559142	0	0	0.0290754	0	0	0	0	0	0	0.0145377	0	0	0	0	0	0	0	0	0.0289229	0	0.0112337	0.0175367	0	0.0188583	0	0.00665887	0.00365984	0	0	0	0	0	0	0	0	0	0	0.000660804
White	0.758904	0.00476903	0.000342871	0	0.0501527	0.0256842	0	0.000280531	0	0	9.35104e-05	0	0	0.0624961	0	0	0	0	0	0	0.0220373	0	0	0	0	0.0225672	0	0	0	0.000779253	0.000249361	0.00557945	0.00919519	0	0.000997444	0	0.00218191	0.000716913	0	0	0	0	0	0	0	0	0	0	0.000342871
White	0.923288	0.000993366	0.000638592	0	0.0582538	0.00397346	0	0	0	0	0.000745024	0	0.0220669	0.126832	0.0290559	0	0	0	0	0	0.00869195	0	0	0	0	0.0180934	0	0	0	0.0290914	0.00542803	0.00152553	0.000815979	0.00230603	0.0023415	0	0.00337035	0.00152553	0	0	0	0	0	0	0	0	0	0.001561	0.000567638
White	1.1726	0	0.000184305	0	0.00954698	0.012459	0	0	0	0	0.0049025	0	0.00361237	0.0894246	0.0255815	0	0.00250654	0	0	0	0.0162188	0	0	0	0	0.0326588	0	0	0	0.0650964	0.0047182	0.00538169	0	0.0104316	0.00589775	0	0.0143389	0.00191677	0	0	0	0	0	0	0	0	0	0.00136385	0.000589775
White	1.11507	0	0.00027852	0	0.0105281	0.0132576	0	0	0	0	0.00161542	0	0.0200535	0.0968137	0.0437277	0	0.00144831	0	0	0	0.0417781	0	0	0	0	0.0326426	0	0	0	0.0812723	0.0095254	0.00161542	0	0.00373217	0.00557041	0	0.00612745	0.00417781	0	0	0	0	0	0	0	0	0	0.00094697	0.000724153
White	0.191781	0	0.00187399	0	0	0.000936996	0	0.000299839	0	0	0.00161163	0	0	0	0	0	0	0	0	0	0	0	0	0.000224879	0	0	0	0	0	0.050298	0	0	0	0	0.0422773	0	0.0044601	0	0	0	0	0	0	0	0	0	0	0	0.00157415
White	0.271233	0	0.00140647	0	0	0.000259087	0	0	0	0	0	0	0	0	0	0	0	0	0	0	0	0	0	0	0	0	0	0	0	0.0729514	0	0	0	0	0.0620697	0	0.00684729	0	0	0	0	0	0	0	0	0	0	0	0.00125842
White	0.361644	0	0.00390323	0	0	0.000975807	0	0.000302837	0	0	0.00629227	0	0	0.000370134	0	0	0	0	0	0	0	0	0	0	0	0	0	0	0	0.0689794	0	0	0	0	0.0601635	0	0.00854672	0	0	0	0	0	0	0	0	0	0	0	0.000572025
White	0.517808	0	0	0	0	0.000255156	0	0	0	0	0.00119073	0	0	0	0	0	0	0	0	0	0.0316394	0	0	0	0	0	0	0	0	0.0170529	0	0	0.0273868	0	0.0103764	0	0.00433766	0	0	0	0	0	0	0	0	0	0	0	0.000680417
White	0.715068	0.00267031	0	0	0	0.00776253	0	0.000186301	0	0	0.0001242	0	0	0.0170155	0	0	0	0	0	0	0.0133826	0	0	0	0	0.0131031	0	0.000155251	0	0.000745203	0	0.00583742	0.021704	0	0.000776253	0	0.0177296	0.00335341	0	0	0	0	0	0	0	0	0	0	0.000217351
White	0.758904	0.000856409	0	0	0	0.0269565	0	0.000244688	0	0	0.00334407	0	0	0.0785857	0	0	0	0	0	0	0.0216957	0	0	0	0	0.00570939	0	0	0	0.00893112	0	0.00542392	0.0375189	0	0.00705518	0	0.000693283	0.00252845	0	0	0	0	0	0	0	0	0	0	0.000448595
White	0.923288	0.000167724	0.000447265	0	0.0184497	0.0121041	0	0.000111816	0	0	0.00153747	0	0	0.168787	8.38621e-05	0	0.000251586	0	0	0	0.0215805	0	0	0	0	0.00592626	0	0	0	0.0010343	0	0.00226428	0.0083303	0	0.000698851	0	0.00385766	0.0017611	0	0	0	0	0	0	0	0	0	0	0.000670897
White	0.0986301	0	0	0	0	0	0	0.00253672	0	0	0.0230085	0	0	0	0	0	0	0	0	0	0	0	0	0.000311526	0	0	0	0	0	0	0	0	0	0	0	0	0.0281264	0	0	0	0	0	0	0	0	0	0	0	0.000934579
White	1.03288	0.000165492	0	0	0.0120809	0.0108563	0	6.61967e-05	0	0	0.00291265	0	0.00522954	0.168901	0.00956542	0	0.00119154	0	0	0	0.03803	0	0	0	0	0.0119485	0	0	0	0.0177738	0.0107239	0.00311124	0.00324364	0	0.00182041	0	0.00297885	0.00311124	0	0	0	0	0	0	0	0	0	0	0.000562672
White	1.11233	0	0.000728332	0	0.0206361	0.0101157	0	0	0	0	0.00461277	0	0.0223355	0.112001	0.00376305	0	0.00129481	0	0	0	0.0211216	0	0	0	0	0.0187748	0	0	0	0.0733997	0.00190176	0.000930647	0.00295379	0	0.00267055	0	0.0075261	0.00157805	0	0	0	0	0	0	0	0	0	0	0.000485555
White	0.194521	0.00263556	0	0	0	0.000175704	0	0.000527111	0	0	0.00368978	0	0	0	0	0	0	0	0	0	0	0	0	0.00130021	0	0	0	0	0	0.0706329	0	0	0	0	0.0493376	0	0.00952314	0	0	0	0	0	0	0	0	0	0	0	0.00126507
White	0.550685	0	0	0.0111237	0.0259674	0.0013859	0	0.00820599	0	0	0	0	0	0.00361063	0	0	0	0	0	0	0	7.29421e-05	0	0	0.000255297	0.0867647	0	0	0	0.0440206	0	0.0030271	0	0	0.000984719	0	0.00740363	0.000984719	0	0.0400088	0.00149531	0	0	0	0	0	0.00346475	0	0.000729421
White	0.835616	0	0	0	0	0	0	0.0176972	0	0	0	0	0	0	0.00643535	0	0	0	0	0	0.00445112	0	0	0	0	0.0527699	0	0	0	0.00611358	0	0.00305679	0	0	0	0	0.000858047	0.00182335	0	0.00434386	0.000160884	0	0	0	0	0	0	0	0.000214512
White	0.89589	0	0.000214431	0	0	0	0	0.00539652	0	0	0.000321647	0	0	0	0.00757657	0	0	0	0	0	0.00393124	0.000214431	0	0	0.000214431	0.0639362	0	0	0	0.105786	0	0.0052893	0	0	0.00117937	0	0.014081	0.00239448	0.000464601	0.024874	0.00350238	0	0	0	0	0	0	0	0.00160823
White	0.169863	0	0	0	0.000311111	0	0	0.00533333	0	0	0.00288889	0	0	0	0	0	0	0	0	0	0	0.000177778	0	0	0	0.0150222	0	0	0	0	0	0.00813333	0	0	0	0	0.0146667	0	0	0	0	0	0	0	0	0	0	0	0.000355556
White	0.493151	0.000158617	0.000356888	0	0.00935839	0.000436196	0	0.00218098	0	0	0.000356888	0.000118963	0	0.0319613	0	0	0	0	0.00261718	0	0.0046792	0.00027758	0	0	0	0.0397335	0	0	0	0.00495678	0	0.0114997	0	0	0.00313268	0	0.0125307	0.00202236	0	0	0.0019034	0	0	0	0	0	0.00582917	0	0.00075343
White	0.517808	0.000178619	0.000357239	0	0.0253937	0.00196481	0	0.0245304	0	0	0.000178619	0	0	0.0212855	0	0	0	0	0.00666845	0	0	0	0	8.93096e-05	0.000446548	0.0340865	0	0	0	0.00401893	0	0.0030663	0	0	0.00196481	0	0.00634098	0.00220297	0	0	0.00184573	0	0	0	0	0	0.000208389	0	0.000238159
White	0.835616	0	0	0	0	0	0	0.0112015	0	0	0.000554529	0	0	0	0.0110536	0	0	0	0	0	0.00994455	0	0	0	0	0.0644362	0	0	0	0.0747135	0	0.00140481	0	0	0	0	0.00532348	0.00598891	0	0	0	0	0	0	0	0	0	0	0.000480591
White	0.89589	0.0328579	0	0	0.000709432	0	0	0.00750504	0	0	0.000336047	0	0.028676	0	0.00440594	0.0701964	0	0	0	0	0.00433127	0	0	0	0	0.0189306	0	0	0	0.148981	0	0.000858786	0	0	0	0	0.0086252	0.00182959	0	0.040699	0	0	0	0	0	0	0	0	0.000186693
White	0.934247	0.0256468	0	0	0.0148699	0	0	0.00443093	0	0	0	0	0.0238068	0	0.0342458	0.0319177	0	0	0	0	0.00848635	0	0	0	0	0.0286133	0	0	0	0.178626	0	0.00123916	0	0	0.000638354	0	0.0144568	0.0076227	0	0.0129173	0	0	0	0	0	0	0	0	0.000450603
White	0.167123	0	0	0	0	0	0	0.00216157	0	0	0	0	0	0	0	0	0	0	0	0	0	0	0	0.00222609	0	0	0	0	0	0	0	0.020551	0	0	0	0	0.0200671	0	0	0	0	0	0	0	0	0	0.00558137	0	0
White	0.435616	6.77667e-05	0	0	0.0012198	0.000542134	0	0.00565852	0.0263274	0	0.000169417	0.000779318	0.0236506	0.0133162	0	0.0242266	0	0	0	0	0.0610917	0	0	0.000169417	0	0.033714	0	0.000372717	0	0.0430997	0	0.0018297	0	0	0	0	0.0226002	0.000372717	0	0	0	0	0	0	0	0	0	0	0
White	0.591781	0	0	0	0.00021046	0	0	0.000771686	0.00438458	0	7.01533e-05	0.00115753	0.00547196	0.0707847	0.0260269	0.00712056	0	0	0.00494581	0	0.0183802	0	0	0.00042092	0	0.0463713	0	0	0	0.0107335	0	0.00235014	0	0	0.00140307	0	0.0153986	0.000491073	0	0	0	0	0	0	0	0	0	0	0
White	0.676712	7.61305e-05	0	0	0.0124854	0.00040603	0	0.000253768	0.0174339	0	0	0	0.0190073	0.0811044	0.041009	0.0505253	0	0	0.0141857	0	0.0166472	0	0	7.61305e-05	0	0.0104806	0	0	0	0.0415165	0	0.000659798	0	0	0.00172563	0	0.00360351	0.00040603	0	0	0	0	0	0	0	0	0	0	0
White	0.758904	0.000264247	0	0	0	0	0	0.000822103	0.00390499	0	0	0	0.0036701	0	0	0	0	0	0	0	0	0	0	0.000322969	0	0.155671	0	0.00155612	0	0.0041986	0	0	0	0	0	0	0.0156787	0.0135941	0	0	0	0	0	0	0	0	0	0	0
White	0.813699	0.0020094	0.00140658	0	0.00257204	0.00229072	0	0.0036973	0.0445686	0	0.000321505	0	0.080979	0	0.0120966	0.000281317	0.00301411	0	0	0	0.0223848	0	0	0	0	0.0363702	0	0.00743479	0	0.175823	0	0.0063899	0	0	0	0	0.00795724	0.00691235	0	0	0	0	0	0	0.00514407	0	0.00799743	0	0
White	0.857534	0.0636264	0.0014652	0	0.00769231	0.00391941	0	0.00282051	0.00410256	0	0.0003663	0	0.0255678	0.0330037	0.0135897	0.0375092	0.000879121	0	0	0	0.0108059	0	0	0	0	0.0385714	0	0.00021978	0	0.129853	0	0.0032967	0	0	0	0	0.00322344	0.00296703	0	0	0	0	0	0	0	0	0	0	0
White	0.928767	0.0499733	0.00397341	0	0.0327424	0.0225415	0	0	0.00771758	0	0.0115382	0	0.035073	0.0502407	0.00729732	0.0509284	0.000534882	0	0	0	0.00576908	0	0	0	0	0.0200963	0	0	0	0.060327	0	0.000840529	0	0	0	0	0.00615114	0.000764117	0	0	0	0	0	0	0	0	0	0	0
White	1.01096	0.00407823	0.00811261	0	0.0466146	0.00513068	0	0	0.0034643	0	0.00127171	0	0.00442905	0.0582792	0.0110507	0.00934047	0.000263112	0	0	0	0.0078495	0	0	0	0	0.00223645	0	0	0	0.00969128	0.000306964	0.000745483	0	0	0.000306964	0	0.0115769	0.0032889	0	0	0	0	0	0	0	0	0	0	0
White	1.08493	0.00148968	0.00187983	0	0.0344754	0.00205718	0	0	0.00322764	0	0.00145421	0	0.00361779	0.123289	0.00521388	0.00542669	0.000212811	0	0	0	0.0294034	0.000106406	0	0	0	0.0075548	0	0	0	0.0144712	0	0.000567497	0	0	0.00145421	0	0.0204299	0.00358232	0	0	0	0	0	0	0	0	0	0	0
White	1.16438	0.00325384	0	0	0.0838173	0.000370691	0	0	0.00057663	0	0.000659006	0	0.0104617	0.146629	0.0242596	0.00556036	0.000988509	0	0.00210058	0	0.00840232	0	0	0	0	0.00724906	0	0	0	0.0132625	0	0.000906133	0	0	0.000247127	0	0.00494254	0.0013592	0	0	0	0	0	0	0	0	0	0	0
White	0.435616	0.000333533	0	0	0	0	0	0.00160096	0.00273497	0	0.00020012	0	0.00143419	0.0307851	0	0.00103395	0	0	0	0	0.0302181	0	0	0.000433593	0	0.0992262	0	0	0	0.00430258	0	0	0	0	0	0	0.0156094	0.000533654	0	0	0	0	0	0	0	0	0	0	0
White	0.528767	0.000135149	0	0	0.00145285	0	0	0.0026354	0.0116566	0	0	0	0.0137852	0.0263878	0	0.0216914	0	0	0.00645336	0	0.00503429	0	0	0	0	0.0381458	0	0.000506808	0	0.0308139	0	0.00277055	0	0	0	0	0.0224347	0.00060817	0	0	0	0.000439234	0	0	0	0	0	0	0
White	0.676712	0.0135212	0.0128218	0	0	0	0	0	0.0168515	0	0.000166517	0	0.0346022	0.14467	0.0165851	0.0341026	0	0	0.000233124	0	0.00659407	0	0	0	0	0.00353016	0	0	0	0.052253	0	0.0039631	0	0	0	0	0.00915842	0.00752656	0	0	0	0	0	0	0	0	0	0	0
White	0.761644	0	0	0	0	0	0	0.000484465	0.00933402	0	0.000161488	0	0.0183128	0.153672	0.0054906	0.0158259	0	0	0	0	0.0110458	0	0	0	0	0.0107228	0	0.00119501	0	0.0315225	0	0.0208966	0	0	0	0	0.0155029	0.00649183	0	0	0	0	0	0	0	0	0	0	0
White	0.857534	0	0.000853592	0	0.0350997	0.000717017	0	0.00174133	0.0410407	0	0	0	0.0737503	0.0431576	0.0166621	0.00618001	0.00136575	0	0	0	0	0	0	0	0	0.0402213	0	0	0	0.089115	0	0.00518984	0	0	0	0	0.00658973	0	0	0	0	0	0	0	0.00102431	0	0	0	0
White	0.931507	0.000544868	0.000461042	0	0.0242676	0.000796345	0	0.000461042	0.000670606	0	0.0310994	0	0.00448468	0.0824427	0.0145857	0.00276625	0.000880171	0	0.00863406	0	0.0292552	0	0	0	0	0.00502955	0	0	0	0.0108554	0	0.00150886	0	0	0.000544868	0	0.00419129	0.00410746	0	0	0	0	0	0	0	0	0	0	0
White	1.08493	0	0.000263771	0	0.00791313	0.00298941	0	0	0.000967161	0	0.00109905	0	0.00153866	0.00206621	0.0134963	0.00180244	0	0	0	0	0.0242669	0	0	0	0	0.0436981	0	0	0	0.00281356	0	0.00158263	0	0	0.000747351	0	0.0217611	0.000527542	0	0	0	0	0	0	0	0	0	0	0
White	0.427397	0	0	0	0.00276082	0	0	0	0	0	0.00190535	0	0	0.21165	0	0	0	0	0	0	0	0	0	0	0.00213866	0	0	0	0	0	0	0	0	0	0	0	0.000155539	0	0	0	0	0	0	0	0	0	0	0	0.000777696
White	1.16438	0.0187397	0	0	0.00839928	0	0	0.000447962	0.0011199	0	0.000634613	0	0.0250485	0	0.000671943	0.0111617	0	0	0	0	0	0.000298641	0	0	0	0.145476	0	0.000186651	0	0.0321413	0	0.0011199	0	0	0	0	0.0160146	0.00847394	0	0	0	0	0	0	0	0	0	0	0
White	0.690411	0	0	0	0.129059	0	0	0.00141996	0	0	0	0	0	0.0699883	0.0525701	0	0.00372345	0	0	0	0.00413367	0	0	0	0	0.0393172	0	0	0	0.0016724	0	0.00249282	0	0	0	0	0.00378656	0.00217727	0	0	0	0	0	0	0	0	0	0	0.000631094
White	0.293151	0.0068447	0	0	0	0	0	0.00074179	0	0	0.0176006	0	0	0	0	0	0	0	0	0	0	0	0	0	0	0.000269742	0	0	0	0.0294356	0	0	0	0	0.0230292	0.000606919	0.0211747	0	0	0	0	0	0	0	0	0	0	0	0.000809225
White	0.882192	0.0517486	0.000450828	0	0.000998261	0.000128808	0	0.00473369	0	0	0.00305919	0	0	0	0.0098216	0.0435693	0	0	0	0.003349	0.0530044	0	0	0	0.0174535	0.125427	0	0	0	0	0	0	0	0	0	0	0.00563534	0.0015779	0	0	0.00186771	0	0	0	0.000354222	0	6.44039e-05	0.00698783	0
White	0.556164	0	0	0	0	0	0	0.00438561	0	0	0.00100587	0	0	0	0.0157319	0	0	0	0	0.043494	0.0308602	0	0	0	0.0223706	0.146737	0	0	0	0	0	0	0	0	0	0	0.00209222	0.00193128	0	0	0.00285668	0	0	0	0	0	0	0	0.000844934
White	0.939726	0.0595544	0.00067714	0	0.000406284	0	0	0.00595883	0	0	0.00599269	0	0	0	0.00704225	0.0444204	0	0	0	0.00270856	0.0343987	0	0	0	0.0141184	0.107259	0	0	0	0	0	0	0	0	0	0	0.00839653	0.00311484	0	0	0.00186213	0	0	0	0.000575569	0	0.000203142	0.00903982	0.000778711
White	1.15068	0.0330428	0.00025385	0	0.0231427	0.017558	0	0.00118463	0	0	0.00270773	0.000126925	0	0	0.00165003	0.0233542	0	0	0.0060924	0.00122694	0.0258504	0	0	0	0.00473853	0.0427314	0	0	0	0.000465392	0	0.00114233	0	0	0.00025385	0	0.0187003	0.00241158	0	0	0.000634625	0.00325774	0	0	0	0	0	0.00173464	0.000592317
White	0.558904	0.000430496	0.000301347	0	0	0.0145938	0	0.00929872	0	0	0.00297042	0	0	0	0.0185974	0	0	0	0	0.00490766	0.021654	0	0	0	0.0300056	0.136596	0	0	0	8.60993e-05	0	0	0	0	0	0	0.00176504	0.00215248	0	0	0	0.00916957	0	0	0	0	0.00507986	0.000215248	0.00150674
White	0.882192	0.00828325	0.000239227	0	0.049849	0.011453	0	0.00852247	0	0	0.0340301	0	0	0	0.0112736	0.00571155	0	0	0.00206334	0.000448551	0.0418648	0	0	0	0.0154601	0.100326	0	0	0	8.97102e-05	0	0	0	0	0	0	0.00224276	0.00224276	0	0	0.000538261	0.00448551	0	0	0	0	0	0.00218295	0.000149517
White	0.8	0.00692612	0	0	0.0203826	0.00811346	0	0.00333113	0	0	0.0251649	0	0	0	0.0135224	0.00458443	0	0	0	0.000593668	0.0531003	0	0	0	0.00808047	0.126418	0	0	0	0	0	0	0	0	0	0	0.00306728	0.00280343	0	0	0.000725594	0.0182718	0	0	0	0	0	0.000296834	0.0012533
White	0.942466	0.078599	0	0	0.0796556	0.00229985	0	0.00522128	0	0	0.0203568	0.000310791	0	0.00164719	0.00764545	0.0619095	0	0	0.000404028	0.00540776	0.028686	0	0	0	0.00655768	0.0384759	0	0	0	0.000435107	0	0.000590502	0	0	0	0	0.00553207	0.0025174	0	0	0.00568747	0.00599826	0	0	0	0	0	0.00463078	0.000310791
White	1.0137	0.0473888	0	0	0.0477112	0.00587435	0	0.00340282	0	0	0.00211333	0	0	0	0.00211333	0.041013	0	0	0.000250734	0.000967118	0.0790888	0	0	0	0.0027939	0.078444	0	0	0	0	0	0.000250734	0	0	0	0	0.0300881	0.0024357	0	0	0.00218497	0.00214915	0	0	0	0	7.16384e-05	0.00723548	0
White	1.15068	0.0441104	0.000285901	0	0.0533001	0.00641235	0	0.000898546	0	0	0.00404346	8.1686e-05	0	0	0.0052279	0.039291	0.00040843	0	0	0.00159288	0.0362277	0	0	0	0.00588139	0.075192	0	0	0	0.0029407	0	0.00110276	0	0	0.00249142	0	0.011967	0.00106192	0	0	0.00269564	0.00383924	0	0	0	0	0.000163372	0.00571802	0.000571802
White	0.290411	0	0	0	0	0	0	0	0	0	0.00684612	0	0.00128365	0	0	0	0	0	0	0	0.0117473	0	0	0	0	0	0	0	0	0.00182822	0	0.00163373	0.00143924	0	0	0	0.0244671	0	0	0	0.00159483	0	0	0	0	0	0	0	0.00143924
White	0.430137	0.00163721	0.000587717	0	0	0	0	0	0	0	0.000167919	0	0.0199824	0	0.00146929	0	0	0	0	0	0.00100751	0	0	0	0	0.0669997	0	0	0	0.0184711	0	0.000923555	0.0110407	0	0	0	0.0127199	0	0	0	0.00453381	0	0.00104949	0	0	0	0	0	0.00109147
White	0.350685	0	0	0	0	0	0	0	0	0	0.00247711	0	0.0114163	0	0	0	0	0	0	0	0.0217017	0	0	0	0	0	0	0	0	0.0114163	0	0.00764674	0.00560043	0	0	0	0.0129779	0	0	0	0.00323102	0	0.000269251	0	0	0	0	0	0.00129241
White	0.520548	0.00208799	0	0	0.0193512	0	0	0	0	0	0	0	0.0102163	0	0.00197614	0	0	0	0	0	0.00208799	0	0	0	0	0.0781133	0	0	0	0.0101417	0	0.00395227	0.014094	0	0	0	0.00510813	0.001044	0	0	0	0	0.000149142	0	0	0	0	0	0.000820283
White	0.679452	0.082266	0	0	0.0973524	0	0	0.000558755	0	0	0.000171925	0	0.0899596	0	0.0202441	0	0	0	0	0	0.00171925	0	0	0	0.000257887	0.0888851	0	0	0	0.0277658	0	0.00176223	0.00795152	0	0	0	0.00249291	0.000988567	0	0	0.00146136	0	0.00128944	0	0	0	0	0	0.000601736
White	0.621918	0.0397257	0	0	0.0579237	0	0	0.000395609	0	0	0.000329674	0	0.057627	0	0.0276596	0	0	0	0	0	0.00121979	0	0	0	0	0.0865394	0	0	0	0.0203739	0	0.00112089	0.0147035	0	0	0	0.00570336	0.000692315	0	0	0.00224178	0	0.00197804	0	0	0	0	0	0.000692315
White	0.846575	0.00736863	0	0	0.0577209	0	0	0	0	0	0.00323185	0	0.00685153	0.231271	0.00245621	0	0	0	0	0	0.00866137	0	0	0	0	0.0407537	0	0	0	0.023334	0	0.00326417	0.0074979	0	0	0	0.00339345	0.00193911	0	0	0.000581734	0	0.000743326	0	0	0	0	0	0
White	0.945205	0.0564454	0	0	0.0550465	0.00150381	0	0	0	0	0.00153878	0	0.0650836	0.0497657	0.00475624	0	0	0	0	0	0.01266	0	0	0	0	0.0313003	0	0	0	0.118312	0	0.00192348	0.00951249	0	0	0	0.00598028	0.000384696	0	0	0.0022732	0	0.00199343	0	0	0	0	0	0.00150381
White	1.02192	0.0300479	0	0	0.0450077	0.0175244	0	0.000213712	0	0	0.0047444	0	0.0379552	0.0456916	0.00359036	0	0	0	0	0	0.0144897	0	0	0	0	0.0104719	0	0	0	0.0828347	0	0.00102582	0.00889041	0	0.000213712	0	0.00487263	0.000641135	0	0	0	0	0.000512908	0	0	0	0	0.000213712	0.000384681
White	1.08493	0.0171351	0.00121121	0	0.0439243	0.0132877	0	0	0	0	0.00302804	0	0.0555734	0.073706	0.0120765	0	0	0	0	0	0.00480923	0	0	0	0	0.0370489	0	0	0	0.143778	0	0.0035624	0.00748103	0	0.000641231	0	0.00349115	0.00260055	0	0	0.000854975	0	0.00235118	0	0	0	0	0.000676855	0.000427487
White	1.1726	0.0249144	0.00265261	0	0.0153784	0.009771	0	0	0	0	0.0068162	0	0.0311262	0.140622	0.00446578	0	0	0	0	0	0.0173931	0	0	0	0	0.0294809	0	0	0	0.114935	0	0.0017796	0.00174602	0	0.00339131	0	0.00100732	0.00208179	0	0	0.00224968	0	0.000671547	0	0	0	0	0.000201464	0.000705124
White	0.128767	0.000273581	0	0	0	0	0	0.000334377	0	0	0.00644436	0	0.0576648	0	0	0	0	0	0	0	0.0386965	0	0	0.00130711	0	0	0	0	0	0.0535915	0	0	0	0	0	0	0.0338633	0	0	0	0.0072043	0	0	0	0	0	0	0	0.000820744
White	1.46575	0.0047105	0.00133464	0	0.0136605	0.0028263	0	0	0	0	0.00549558	0	0.00200196	0.0592738	0.058842	0.000588813	0	0	0	0.000902846	0.0249657	7.85083e-05	0	0	0	0.0596271	0	0	0	0.0275172	0	0.00113837	0.00129539	0	0.00172718	0	0.0028263	0.0023945	0	0.0109912	0	0	0.000353288	0	0	0	0	0	0.00113837
White	0.213699	0	0	0	0	0	0	0	0	0	0.00134936	0	0.00906599	0	0	0	0	0	0	0	0.00733713	0	0	0.000295172	0	0	0	0	0	0.00822264	0	0	0.00134936	0	0	0	0.00940333	0	0	0	0.00130719	0	0	0	0	0	0	0	0.00109635
White	0.350685	0	0	0	0.00558727	0	0	0	0	0	0	0	0.000303656	0	0	0	0	0	0	0	0.00358314	0	0	0.000242925	0	0.0371068	0	0	0	0.000425118	0	0.0075914	0.00941334	0	0	0	0.000242925	0	0	0	0	0	0	0	0	0	0	0	0.000971699
White	0.449315	0.000194772	0	0	0.035916	0	0	0	0	0	0	0	0.000506408	0	0.000194772	0	0	0	0	0	0.000272681	0	0	0	0	0.186436	0	0	0	0.00070118	0	0.00198668	0.00268786	0	0	0	0.0118422	0.00124654	0	0	0.000272681	0	0	0	0	0	0	0	0.000779089
White	0.621918	0.0492974	0	0	0.037744	0	0	0.00140515	0	0	7.8064e-05	0	0.0567135	0	0.00757221	0	0	0	0	0	0.00854801	0	0	0	0	0.0738095	0	0	0	0.169594	0	0.000858704	0.0172131	0	0	0	0.0138173	0.00226386	0	0	0	0	0	0	0	0	0	0	0
White	0.906849	0.0376335	0	0	0.0147186	0	0	0	0	0	0.00167388	0	0.0383261	0.126926	0.00513709	0	0	0	0	0	0.0181241	0	0	0	0	0.0388456	0	0	0	0.150072	0	0.0011544	0.00334776	0	0	0	0.00357864	0.00138528	0	0	0.000923521	0	0.00121212	0	0	0	0	0	0.00126984
White	0.753425	0.00789197	0	0	0.028832	0	0	0	0	0	0.00045598	0	0.0110488	0	0.00820765	0	0	0	0	0	0.0344791	0	0	0	0	0.162013	0	0	0	0.078148	0	0.00084181	0.00701508	0	0	0	0.0172571	0.00617327	0	0	0	0	0	0	0	0	0	0	0.00140302
White	0.945205	0.00719224	0	0	0.0375112	0.00412314	0	0.000248008	0	0	0.00350312	0	0.0123694	0.059894	0.0270329	0	0	0	0	0	0.00778126	0	0	0	0	0.0523607	0	0	0	0.133924	0.00254208	0.00161205	0.0061072	9.30031e-05	0.00136405	0	0.00623121	0.00120904	0	0	0	0	0	0	0	0	0	0.000589019	0.000930031
White	1.02192	0.00978532	0	0	0.0132083	0.034416	0	0.00085575	0	0	0.00107899	0	0.0125758	0.0755293	0.0708412	0	0	0	0	0	0.00305094	0	0	0	0	0.00647394	0	0	0	0.0651858	0.00148826	0.00130223	0.0028649	0.000334859	0.00145105	0	0.00878074	0.00107899	0	0	0	0	0	0	0	0	0	0	0.000334859
White	1.08493	0.000877874	0	0.00320762	0.0196509	0.000168822	0	0.00189081	0	0	0.000101293	0	0	0.00729311	0.034676	0	0	0	0.031671	0	0	0	0	0	0	0.144849	0	0	0	0.00570618	0	0.000641523	0	0	0	0	0.000573995	0.00270115	0	0	0	0.00253233	0	0	0	0	0.000168822	0	0.000168822
Black	0.350685	8.22955e-05	0	0	0	0	0	0.00806496	0	0	0.0206287	5.48637e-05	0	0	0	0	0	0	0	0	0	0	0	0	0	0.097767	0	0	0	0.0136611	0	0.00364843	0	0	0	0	0.0185714	0.0205739	0	0	0	0	0	0	0	0	0	0	0
Black	0.693151	0	0.000383205	0	0.00722615	0.000109487	0	0.00531012	0	0	0	0	0	0	0.02135	0.056769	0	0	0	0	0	0.000273718	0	0	0	0.0293973	0	0	0	0.0233207	0	0.00131384	0	0	0	0	0.00695243	0.0116056	0	0	0	0	0	0	0.00399628	0	0	0.0103465	0
Black	0.750685	0	0.000266889	0	0.00500417	0.000133445	0	0.000166806	0	0	0.000700584	0	0	0	0.0189158	0.00427023	0.000233528	0	0	0	0	0.00110092	0	0	0	0.0560467	0	0	0	0.00130108	0	0.002402	0	0	0	0	0.0153795	0.0188157	0	0	0	0	0	0	0.00116764	0	0	0.00176814	0
Black	0.854795	0	0	0	0.0155949	0.00102329	0	0.00405223	0	0	0.00695837	0	0	0	0.0148991	0.0612337	0	0	0	0	0	0.000818632	0	0	8.18632e-05	0.0816995	0	0	0	0.00744955	0	0.0015554	0	0	0	0	0.0288568	0.0108469	0	0	0	0	0	0	0.00282428	0	0	0.00536204	0
Black	0.920548	0	0	0	0.011606	0	0	0.00842206	0	0	0.000718956	0	0	0	0.018282	0.0356397	0	0	0	0	0	0.000718956	0	0	0.00051354	0.109247	0	0	0	0.000718956	0	0.00356055	0	0	0	0	0.00544353	0.0050327	0	0	0	0	0	0	0.00181451	0	0	0.000376596	0.00112979
Black	1.01918	0.000269187	0	0	0.0034097	0.000119639	0	0.00538374	0.00831489	0	0.000299097	0	0	0	0.0260812	0.0241371	0	0	0	0	0.000149548	5.98193e-05	0	0.000119639	0.00095711	0.160226	0	0	0	0	0	0.00275169	0	0	0	0	8.9729e-05	0.00613148	0	0	0	0	0	0	0	0	0	0.000747742	0
Black	0.106849	0.00746076	0	0	0.0620611	0	0	0.00175547	0	0	0.00929368	0	0	0	0	0	0	0	0.00222016	0	0	0	0	0	0	0	0	0	0	0.036013	0	0	0.000774473	0	0.02579	0	0.0219434	0	0	0	0	0	0	0	0	0	0	0	0
Black	1.09041	0	0.000195244	0	0.0339334	0	0	0.00175719	0.0134718	0	0.000117146	0	0	0	0.0510758	0.036862	0	0	0	0	0.000234293	0.000117146	0	0	0	0.0637276	0	0	0	0	0	0.00308485	0	0	0	0	0.00210863	0.00441251	0	0	0	0	0	0	0.000663829	0	0	0.000390488	0.000546683
Black	0.178082	0.000147362	0	0	0.000383142	0	0	0.0236664	0	0	8.84173e-05	0	0	0	0	0	0	0	0	0	0	0	0	0	0	0.148688	0	0	0	0.00480401	0	0	0.00129679	0	0	0	5.89449e-05	0	0	0	0	0	0	0	0	0	0	0	0
Black	0.693151	0	0	0	0.00190338	0	0	0.00132935	0	0	0.000211487	0	0	0	0.0230521	0.0427807	0	0	0	0	0	0.000392761	0	0.000181274	0	0.10387	0	0	0	0.00329315	0	0.0026889	0	0	0	0	0.014079	0.00879181	0	0	0	0	0	0	0.00172211	0	0	0	0
Black	0.753425	0	0	0	0.00432364	9.53743e-05	0	0.00213003	0	0	0.000381497	0	0	0	0.00762995	0.0217136	0	0	0	0	0	0.000508663	0	0	0	0.0971229	0	0	0	0.0014942	0	0.00263869	0	0	0	0	0.0109045	0.0144651	0	0	0	0	0	0	0.000921952	0	0	0.00206644	0
Black	0.920548	0	0	0	0.014784	0.000277447	0	0.0107808	0	0	0.000990884	0	0	0	0.0140706	0.0602457	0.000435989	0	0	0	0	0.000317083	0	0	0.00360682	0.0889417	0	0	0	0.000832342	0	0.00194213	0	0	0	0	0.00313119	0.00558859	0	0	0	0	0	0	0.00170432	0	0	0.00114943	0.000356718
Black	1.09041	0	0.000106033	0	0.0567985	0	0	0.0015905	0	0	7.06889e-05	0	0	0	0.0939808	0.0530166	0	0	0	0	0	0	0	0	0	0.0366168	0	0	0	0	0	0.00180257	0	0	0	0	0.000989644	0.00516029	0	0	0	0	0	0	0.00187325	0	0	0.0009543	0.00102499
Black	0.112329	0.00069621	0	0	0.00345078	0	0	0.0128042	0	0	0.00941397	0	0	0	0	0	0	0	0	0	0	0	0	0	0	0	0	0	0	0.0607822	0	9.081e-05	0.00163458	0	0.0480688	0	0.00935343	0	0	0	0	0	0	0	0	0	0.00018162	0	0
White	0.394521	0.00196375	0	0	0	0	0	0.00145879	0	0	0.000504965	0	0	0.154014	0	0	0	0	0	0	0.00712562	0	0	0	0	0.000785502	0	0	0	0	0	0.00965045	0	0	0	0	0.00291758	0	0	0	0	0	0	0	0	0	0	0	0.000448858
White	0.652055	0	0	0	0.0275821	0	0	0.000477612	0	0	0	0	0	0.0585672	0	0	0	0	0	0	0.00370149	0	0	0	0.000537313	0.013791	0	0	0	0.0934925	0	0.000537313	0	0	0	0	0.00268657	0.00597015	0	0	0	0	0	0	0	0	0	0	0
White	0.906849	0	0	0	0.0223067	0.00321006	0	0.00216188	0	0	0.000163779	0	0	0.0417308	0.00209637	0	0	0	0	0	0.011399	0	0	0	0.000524092	0.0324609	0	0	0	0.160274	0	0.00321006	0	0	0	0	0.00419273	0.0039962	0	0	0	0	0	0	0	0	0	0	0.000327557
White	0.980822	0	0.000321213	0	0.00411153	0	0	0.00179879	0	0	0.000610305	0	0	0.104458	0.00475395	0	0.000546062	0	0	0	0.00321213	0	0	0	0	0.0264037	0	0	0	0.0989336	0	0.00321213	0	0.00276243	0.000578183	0	0.0106964	0.00597456	0	0	0	0	0	0	0	0	0	0	0.000321213
White	1.07397	0	0.000468148	0	0.0202384	7.20228e-05	0	0.000684216	0	0	0.000684216	0	0	0.0644964	0.00374518	0	0.00162051	0	0	0	0.019122	0	0	0	0	0.0375599	0	0	0	0.131009	0	0.00183658	0	0.00219669	0.00522165	0	0.0131802	0.0034931	0	0	0	0	0	0	0.000540171	0	0	0	0.000468148
White	0.542466	0.000392503	0	0	0	0	0	0.00883132	0	0	0.000294377	0	0	0	0	0	0	0	0	0	0.00377784	0	0	9.81258e-05	0.00107938	0.0151114	0	0	0	0	0	0.000883132	0	0	0	0	0.00618193	0.00412128	0	0	0	0	0	0	0	0	0.0357669	0	0.000196252
White	0.652055	0	0	0	0.0309182	0	0	0.00630803	0	0	0.000533073	0	0	0	0	0	0	0	0	0	0.00191018	0	0	0	0.000222114	0.00533073	0	0	0	0.128382	0	0.00151037	0	0	0	0	0.00191018	0.00128826	0	0	0	0	0	0	0	0	0.0153258	0	8.88455e-05
White	0.742466	0	0	0	0.034455	0	0	0.0052621	0	0	0.00087143	0	0	0.00690441	0	0	0	0	0	0	0.00452474	0	0	0	0.000201099	0.00509452	0	0	0	0.258982	0	0.00234616	0	0	0	0	0.00321759	0.00284891	0	0	0	0	0	0	0	0	0	0	0
White	0.906849	0.000137038	0	0	0.00753709	0.00459077	0	0.00370002	0	0	0.000445373	0	0	0.0363836	0	0	0.000205557	0	0	0	0.0121279	0	0	0	0.00150742	0.00972969	0	0.000616671	0	0.111652	0	0.00298057	0	0	0	0	0.00918154	0.00513892	0	0	0	0	0	0	0	0	0.000411114	0	0.000411114
White	0.268493	0.000346081	0	0	0	0	0	0.000288401	0	0	0.00011536	0	0	0	0	0	0	0.00242256	0	0	0	0	0	0.000490281	0	0	0	0	0	8.65202e-05	0	0.0235046	0	0	0	0	0.0130069	0	0	0	0	0	0	0	0	0	0	0	0.00149968
White	0.279452	0.00131567	0.00548952	0	0.000861991	0	0	0	0	0	0.00263134	0	0.00630614	0.000544415	0	0.00276744	0	0	0	0.004809	0	0	0	0	0.0224571	0	0	0	0	0.0221396	0	0.000816623	0	0.000952727	0.00621541	0.00762181	0	0	0	0	0	0.00635151	0	0	0	0	0	0	0
White	0.427397	0	0	0	0.0156181	0	0	0	0	0	0.000183742	0	0.042665	0	0	0.0601205	0	0	0	0.000293988	0.000257239	0	0	0	0.0152139	0.0330369	0	0	0	0.054939	0	0.00981185	0	0	0	0.00385859	0	0.00047773	0	0	0	0	0	0	0	0	0	0	0
White	0.561644	0	0	0	0.00030235	0	0	0	0	0	0.000345543	0	0.00492398	0	0.00319627	0.0435815	0	0	0	0.000259157	0	0	0	0	0.0287232	0.128023	0	0	0	0.00712681	0	0.00388735	0	0	0	0.0018141	0	0.0047944	0	0	0	0	0	0	0	0	0	0.000475121	0.000172771
White	0.775342	0	0.00168287	0	0.00534779	0	0	0	0	0	0.000897532	0	0.00848915	0.184031	0.00448766	0.0151832	0	0	0	0.000860135	0.000186986	0	0	0	0.00774121	0.0997756	0	0	0	0.0309274	0	0.00213164	0	0.0066193	0	0.00119671	0.000112191	0.00456245	0	0	0	0	0	0	0	0	0	0.00818998	0.00115931
White	1.00274	0.0235794	0.000376067	0	0.0362529	0.00364785	0	0	0	0	0.00124102	0	0.0317777	0.106465	0.00575383	0.0452785	0.00033846	0	0	0.00676921	0.00906322	0	0	0	0.00665639	0.00383588	0	0	0	0.075063	0	0.00022564	0	0.00910082	0	0.000601707	0.0016923	0.00383588	0	0.0191418	0	0.003347	0	0	0	0	0	0.00267008	0
White	1.33425	0.0168485	0	0	0.0200141	0	0	0.00177903	0.00196217	0	0.000758705	0	0.0234675	0	0.0149386	0.0438218	0	0	0	0	0.0193601	0	0	0	0	0.0153834	0	0	0	0.0242263	0	0.000627894	0	0	0	0	0.00449991	0.00345342	0	0.0504147	0	0	0	0	0	0	0	0.000758705	0.000261623
White	1.41918	0.0022126	0	0	0.0109668	0.00793651	0	0.0002405	0.0029822	0	0.0004329	0	0.00481	0.0666667	0.0319384	0.0433381	0.0001924	0	0	0	0.0263588	0	0	0	0	0.00817701	0	0	0	0.00634921	0.0333333	0	0	0	0	0	0.000817701	0.0022126	0	0.0137566	0	0.000962001	0	0	0.0003848	0	0	0.000481	0.0003848
White	0.383562	0	0.00455287	0	0	0	0	0	0	0	0.000373743	0	0	0	0	0.000509649	0	0	0	0	0.000509649	0	0	0	0.0181095	0	0	0	0	0.00404322	0	0.00302392	0	0	0	0.00536831	0.000237836	0	0	0	0	0.0265357	0	0	0	0	0	0	0.00020386
White	0.424658	0.0120123	0	0	0	0	0	0	0.0238757	0	0.00168768	0	0.027946	0	0	0.0738112	0	0	0	0.000148913	0	0	0	0	0.0137496	0.0183659	0	0	0	0.0264569	0	0.00362355	0	0	0	0.00134022	0	0.00228333	0	0.0574308	0	0	0	0	0	0	0	0	0
White	0.561644	0.00849735	0	0	0	0	0	0.000167932	0.0225364	0	0.000503795	0	0.0142406	0.00258615	0.00117552	0.11688	0	0	0	0.0039296	0	0	0	0	0.0347619	0.0628736	0	0	0	0.0194801	0	0.00204877	0	0	0	0.00141063	0.0007389	0.000873245	0	0.0444683	0	0	0	0	0	0	0	0.00198159	0.000167932
White	0.775342	0	0.000778186	0	0.00949387	0.00426446	0	0	0	0	0.00672353	0	0	0.176773	0.00874681	0.00273921	0.000186765	0	0	0.00012451	0	0	0	0	0.0047625	0.0727759	0	0	0	0.197628	0	0.000778186	0	0.0118596	0	0.00345515	0.000840441	0.00893357	0	0.000373529	0	0	0	0	0	0	0	0.000778186	0.000622549
White	0.865753	0.00154415	0.0092649	0	0.0143443	0.00170669	0	0	0.00121907	0	0.0120281	0	0.00109716	0.0657483	0.00390101	0.011378	0.00138161	0	0	0.00036572	0.0233248	0.000121907	0	0	0.010037	0.0216587	0	0	0	0.0229997	0	0.000568898	0	0.00768012	0	0.00260067	0.0265756	0.00353529	0	0.00747694	0	0	0	0	0	0	0	0.00109716	0.000893982
White	1.00548	0.00115875	0.001545	0	0.0219733	0.00369083	0	0	0.00356208	0	0.00150208	0	0.00158791	0.086992	0.0110725	0.0415862	0.000429166	0	0.000472083	0.00158791	0.00995665	0	0	0	0.0102571	0.00304708	0	0	0	0.013905	0.00424874	0	0	0.000557916	0	0.000300416	0.01236	0.00145916	0	0.00965624	0	0	0	0	0.000343333	0	0	0.00133042	0.000772499
White	1.14521	0.0795877	0.00145405	0	0.0293803	0.00299363	0	0	0.00124022	0	0.000555959	0	0.000598726	0.0403284	0.0255314	0.0199718	0	0	0.0310054	0.000855322	0.00876705	0	0	0	0	0.00273703	0	0	0	0.00372065	0.0076979	0	0	0.00457597	0	0	0.00577343	0.000384895	0	0.00188171	0	0	0	0	0	0	0	0.000812556	0
White	0.709589	0	0	0	0	0	0	0.00369593	0	0	0.000182515	0	0	0	0	0	0	0	0	0	0	0	0	0	9.12575e-05	0.00109509	0	0	0	0.000547545	0	0.00104946	0	0	0	0	0.000958204	0	0	0	0	0	0	0	0	0	0	0	0.00073006
White	1.26027	0.0397143	0.00198257	0	0.041508	0.00173081	0	0.000660855	0.000251754	0	0.00519243	0	0	0.0678793	0.0206753	0.00182522	0	0	0.00427983	0.000157347	0.0125877	0	0	0	0	0.00339868	0	0	0	0.00456305	0.0035875	0.000566447	0	0.00796173	0	0.000220285	0.025144	0.000818202	0	0.000534978	0	0.00129024	0	0	0	0	0	0	9.44079e-05
White	1.01644	0	0	0	0.00105027	0	0	0.00196051	0	0	0.000700182	0	0.00182047	0.0171895	0.0180297	0.0351841	0.0007702	0	0.0954348	0	0.0392102	0	0	0	0	0.0363044	0.00147038	0	0	0.0360594	0.000735191	0.000490127	0	0.000210055	0.000175046	0	0.0128133	0.00140036	0.000665173	0.00952248	0.000805209	0.00220557	0	0	0	0	0	0	0
White	0.939726	0	0	0	0.00133879	0	0	0.000297508	0	0	0.000185943	0	0.0068055	0.0303459	0.0115284	0.0473782	0	0	0.00152473	0	0.000297508	0	0	0	0	0.0159911	0.00899963	0	0	0.0517293	0	0.000148754	0	0	0	0	0.0019338	0.00141316	0	0.0120863	0	0.00394199	0	0	0	0	0	0	0
White	0.772603	9.63066e-05	0	0	0.00028892	0	0	0.00149275	0	0	0	0	0	0	0	0	0	0	0	0	0	0	0	0	0	0.00101122	0	0	0	0.000963066	0	0.000770453	0	0.000337073	0	0	0.000337073	0.000192613	0	0	0	0	0	0	0	0	0	0	0.00043338
White	0.857534	0.000329536	0.00014123	0	0.00593164	0.000188306	0	0.000659072	0	0	0.00014123	0	0	0	0	0	0.000564919	0	0	0	0	0	0	0	0	0.0189718	0	0	0	0.00404858	0	0.00767348	0	0.00230675	0	0	0.00776763	0.000894454	0	0	0	0	0	0	0	0	0.00108276	0	0.000517842
White	0.936986	0	0	0	0	0	0	0.00149313	0	0	0.000483071	0	0.00768521	0	0	0.018708	0.000834395	0	0	0	0	0	0	0	0	0.00983707	0	0	0	0.0464626	0	0.00329366	0	0.00360107	0	0.00202011	0.00693865	0.00245927	0	0	0	0	0	0	0	0	0	0	0.000526986
White	0.632877	0	0	0	0	0	0	0.00569845	0	0	0.000622781	0	0	0.00230429	0.00224201	0	0	0	0	0	0.000186834	0	0	0	0	0.307436	0	0	0	0.00140126	0	0.00351871	0	0.000280252	0	0	0	0.0303295	0	0	0	6.22781e-05	0	0	0	0	0	0	0.00034253
White	1.01918	0.00591034	0.000408892	0	0.0102595	0.00230466	0	0.000260204	0	0	0.00475801	0	0.00293658	0.0496989	0.0419671	0.0426734	0.00189577	0	0.0508512	0	0.0237529	7.43439e-05	0	0	0	0.0245707	0.000297376	0	0	0.0418185	0.000446063	0.000446063	0	0.000260204	0.000408892	0	0.011895	0.000483235	0.00178425	0	0.00289941	0.00275072	0	0	0.000557579	0	0	0	0
White	0.947945	0	0	0	0.0670475	0	0	0.00494421	0	0	0.000334068	0	0	0	0.0409902	0	0	0	0	0	0.00601323	0	0	0	0	0.181934	0	0	0	0	0	0.00190419	0	0	0	0	0	0.0171377	0	0	0	0	0	0	0	0	0	0	0.000200441
White	0.682192	0	0	0	0	0	0	0.0141236	0	0	0.000562299	0	0	0	0	0	0	0	0	0	0	0	0	0	0.00297688	0.104323	0	0	0	9.92293e-05	0	0.00545761	0	0	0	0	0	0.0269904	0	0	0	0	0	0	0	0	0	0	0.000992293
White	1.06027	0	0	0	0.0450794	0	0	0.0148562	0	0	0	0	0	0	0.0225986	0	0	0	0	0	0	0	0	0	0.00381229	0.17454	0	0	0	7.8604e-05	0	0.00243672	0	0	0	0	0	0.0157208	0	0	0	0	0	0	0	0	0	0	0
White	0.619178	0	0	0	0	0	0	0	0	0	0.000664112	0	0	0	0	0	0	0	0	0	0.0846999	0	0	0	0	0.212618	0	0	0	0	0	0.00342273	0	0	0	0	0.000561941	0.0234994	0	0	0	0	0	0	0	0	0	0	0.000613027
White	0.682192	0	0	0	0	0	0	0.00715404	0	0	0.000711845	0	0	0	0	0	0	0	0	0	0.0342042	0	0	0	0	0.244946	0	0	0	7.11845e-05	0	0.00669134	0	0	0	0	0.000676253	0.0483699	0	0	0	0	0	0	0	0	0	0	0.000960991
White	0.947945	0	0	0	0.0593477	0	0	0.000580215	0	0	0.000290107	0	0.000124332	0	0.00020722	0	0	0	0	0	0.00323262	0	0	0	0	0.155249	0	0	0	0	0	0.00505616	0	0	0	0	0	0.0117701	0	0	0	0	0	0	0	0	0	0	0.000331551
White	0.520548	0	0.000304363	0	0	0	0	6.76361e-05	0	0	0.00257017	0	0	0	0.0675008	0	0	0	0	0	0	0	0	0	0	0.0903957	0	0	0	0	0	0.00152181	0.00754143	0	0	0	0.0037538	0.023233	0	0	0	0	0	0	0	0	0	0	0
White	0.583562	0	9.89152e-05	0	0	0	0	0.000131887	0	0	0.0158594	0	0	0	0.00778133	0	0	0	0	0	0	0	0	0	0	0.235286	0	0	0	0.000131887	0	0.00118698	0.005836	0.00056052	0	0	0.00224208	0.0148703	0	0	0	0	0	0	0	0	0.000230802	0	0.000494576
White	0.520548	0	0.0049563	0	0.0297	0.00756687	0	0	0	0	0.0412016	0	0	0	0.0329916	0	0	0	0	0	0	0	0	0	0	0.0668533	0	0	0	0.00586433	0	0.00238356	0.00556165	0.000227006	0.00378344	0	0.0048428	0.0259165	0	0	0	0	0	0	0	0	0	0	0.0013242
White	0.583562	0	0.0109778	0	0.0378939	0.000365928	0	0.000284611	0	0	0.0593617	0	0	0.000243952	0.0106119	0	0	0	0	0	0	0	0	0	0	0.0518805	0	0	0	0.0174426	0	0.00382192	0.00931084	0.0023582	0.0134174	0	0.0131328	0.0498069	0	0	0	0	0	0	0	0	0.000162635	0	0.00154503
White	0.367123	0	0	0	0.0534787	0	0	0.00123018	0	0	0	0	0	0	0.0056725	0	0	0	0	0	0.00328048	0	0	0.000136687	0.0565541	0.00762028	0	0	0	0	0	0.0213573	0	0	0	0	0.0038614	0.0020503	0	0	0	0	0	0	0	0	0.000136687	0	0.000854292
White	0.427397	0.000157183	0	0	0.036663	0	0	0.00679818	0	0	0	0	0	0	0.00534423	0	0	0	0	0	0.000510846	0	0	0.000275071	0.0430682	0.0351305	0	0	0	7.85916e-05	0	0.00259352	0	0	0	0	0.00463691	0.00420465	0	0	0	0	0	0	0	0	0	0	0.000550141
White	0.509589	0	0	0	0.0219746	0	0	0.00415947	0	0	0	0	0	0	0.00337467	0	0	0	0	0	0.00274682	0	0	0.000431643	0.0314315	0.0341391	0	0	0	0	0	0.00306074	0	0	0	0	0.0048658	0.00160885	0	0	0	0	0	0	0	0	0	0	0.000549364
White	0.60274	0.00271354	0	0	0.036248	0	0	0.00352355	0	0	0.000162002	0	0	0	0.0066826	0	0	0	0	0	0.00895063	0	0	0	0.0270544	0.0644364	0	0	0	0	0	0.00546758	0	0	0	0	0.0127982	0.00441456	0	0	0	0	0	0	0	0	0	0	0.000445506
White	0.690411	0	0	0	0.0054664	0	0	0.00737964	0	0	0.000195229	0	0	0	0.000702823	0	0	0	0	0	0	0	0	0	0.039319	0.0194448	0	0	0	0	0	0.000312366	0	0	0	0	0	0.00206942	0	0	0	0	0	0	0	0	0	0	0
White	0.772603	0	0	0	0.0576928	0	0	0.00604924	0	0	0.000199975	0	0	0	0.0112486	0	0	0	0	0	0.0142982	0	0	0	0.0333708	0.0789901	0	0	0	0	0	0.00627422	0	0	0	0	0.00592426	0.0039995	0	0	0	0	0	0	0	0	0	0	0.000574928
White	0.865753	0	0	0	0.0445316	0	0	0.00158138	0	0	6.32551e-05	0	0	0.0507939	0.00594598	0	0	0	0	0	0.00186603	0	0	0	0.0246062	0.067082	0	0	0	6.32551e-05	0	0.00284648	0	0.00774875	0	0	0.00426972	0.00373205	0	0	0	0	0	0	0	0	0	0	0.00123347
White	0.928767	0	0	0	0.0202128	0.000220905	0	0.000184087	0	0	0.00014727	0	0	0.130371	0.000331357	0	0	0	0	0	0.00323994	0	0	0	0.0223114	0.0564044	0	0	0	0.000110452	0	0.00158315	0	0.00338721	0	0	0.00014727	0.0014727	0	0	0	0	0	0	0	0	0	0	0.000368175
White	1.00822	0	0.00212199	0	0.0376992	0.00117387	0	0.000496636	0	0	0.00207684	0	0	0.113865	0.00261863	0	0	0	0	0	0.0189625	0	0	0.000225744	0.00812678	0.0651948	0.0116484	0	0	0.000270893	0	0.00528241	0	0.00848797	0	0	0.00221229	0.00221229	0	0	0	0	0	0	0	0	0	0	0.000632083
White	0.0958904	0.000735632	0	0	0	0	0	0.000735632	0	0	0	0	0	0	0	0	0	0	0	0	0	0	0	0	0	0.145885	0	0	0	0	0	0.0261149	0	0	0	0	0.00708046	0	0	0	0	0	0	0	0	0	0.00514943	0	0
White	0.367123	0.000141253	0	0	0.0270146	0	0	0.00176566	0	0	0.000141253	0	0	0	0.00286037	0	0	0	0	0	0.00176566	0	0	0	0.0283565	0.000953457	0	0	0	0.000176566	0	0.0111237	0	0	0	0	0.000812204	0.000529698	0	0	0	0	0	0	0	0	0.000141253	0	0.000565012
White	0.60274	0	0	0	0.0687902	0	0	0.0111273	0	0	0.000213303	0	0	0	0.0168154	0	0	0	0	0	0.00316399	0	0	0	0.0212947	0.0219347	0	0	0	0	0	0.00277294	0	0	0	0	0.00426606	0.00743005	0	0	0	0	0	0	0	0	0	0	0.000497707
White	0.682192	0	0	0	0.0244125	0	0	0.00972116	0	0	0.000219274	0	0	0.00197347	0.00657823	0	0	0	0	0	0.00252165	0	0	0	0.033622	0.0339875	0	0	0	0	0	0.00928261	0	0	0	0	0.00497022	0.00233892	0	0	0	0	0	0	0	0	0	0	0.000657823
White	0.772603	0	0	0	0.020079	0	0	0.0034068	0	0	0	0	0	0.108806	0.00394947	0	0.000422081	0	0	0	0.00247219	0	0	0	0.0372637	0.0124815	0	0	0	0	0	0.00413036	0	0	0	0	0.000783864	0.00198981	0	0	0	0	0	0	0	0	0	0	0.000512527
White	0.865753	0	0	0	0.0443444	0	0	0.000430528	0	0	0	0	0	0.0991781	0.00356164	0	0.00101761	0	0	0	0.00551859	0	0	0	0.0163992	0.0300587	0.0218004	0	0	0.00700587	0	0.0046184	0.00305284	0	0	0	0.000821918	0.00129159	0	0	0	0	0	0	0	0	0	0	0.000430528
White	0.928767	0	0	0	0.0221183	0	0	0	0	0	0.000217557	7.25189e-05	0	0.0442728	0.00195801	0	0.00145038	0	0	0	0.0028645	0	0	0	0.017042	0.0149752	0.01929	0	0	0.100076	0	0.00253816	0.00366221	0	0	0	0.00145038	0.0015229	0	0	0	0	0	0	0	0	0	0	0.000652671
White	0.0958904	0	0	0	0.00028842	0	0	0.0019228	0	0	0.00062491	0	0	0	0	0	0	0	0	0	0	0	0	0	0	0.0952267	0	0	0	0	0	0.0449454	0	0	0	0	0.0123059	0	0	0	0	0	0	0	0	0	0.00062491	0	0.00028842
White	1.01096	0	0	0	0.053142	0	0	0	0	0	0	0	0	0.12135	0.00880332	0	0.001002	0	0	0	0.0235113	0	0	0	0.00207558	0.0330661	0.0307758	0	0	0.0487761	0	0.00458059	0.00604781	0	0	0	0.00382909	0.00314916	0	0	0	0	0	0	0	0	0	0	0.00114515
White	0.512329	0	0	0	0	0	0	0.00423394	0	0	0	0	0	0	0	0	0	0	0	0	0.0196986	0	0	0	0.000251166	0.0417295	0	0	0	0.144743	0	0.00265518	0	0	0	0	0.0121995	0	0	0	0	0	0	0	0	0	0	0	0.000430571
White	0.778082	0.00103061	0	0	0	0	0	0	0	0	0	0	0	0	0	0	0	0	0	0	0	0	0	0	0	0	0	0	0	0	0	0	0	0	0	0	0	0	0	0	0	0	0	0	0	0	0	0	0
White	0.871233	9.71487e-05	0	0	0	0	0	0.0187983	0	0	0	0	0	0.0611065	0.00796619	0	0	0	0	0	0.0662554	0	0	0	0.000145723	0.0331277	0	0	0	0	0	0.000874338	0	0	0	0	0.0100063	0	0	0	0	0	0	0	0	0	0	0	0.000680041
White	1.03836	0.0242553	0	0	0.00152172	0.000368902	0	0	0	0	0.000184451	0	0	0.0595315	0.00378124	0.0272065	0.000322789	0	0	0	0.00723969	0	0	0	0	0.013096	0	0	0.000553352	0.00313566	0	0.00133727	0	0	0	0	0.00161394	0.000461127	0	0.0136032	0	0	0	0	0	0.00816195	0	0.000553352	0.000461127
White	0.175342	0.00124346	0	0	0	0	0	0.00270131	0	0	0	0	0	0	0	0	0	0	0	0	0	0	0	0	0.000300146	0.142655	0	0	0	0	0	0	0.00021439	0	0	0	0.00201526	0	0	0	0	0	0	0	0	0	0	0	0
White	0.430137	0	0	0	0	0	0	0.00373726	0	0	0	0	0	0	0	0	0	0	0	0	0.0379388	0	0	0	0.000792752	0	0	0	0	0	0	0	0	0	0	0	0.00505851	0	0	0	0	0	0	0	0	0	0	0	0.00177425
White	0.589041	0.00031212	0	0	0	0	0	0.0258435	0	0	0.000280908	0	0	0	0	0	0	0	0	0	0.0520615	0	0	0	0.000374544	0	0	0	0	0.000124848	0	0.00552452	0	0	0	0	0.0132963	0	0	0	0	0	0	0	0	0	0	0	0.000624239
White	0.775342	0.000184631	0	0	0	0	0	0.00195709	0	0	0.00029541	0	0	0	0.00690521	0	0	0	0	0	0.0238174	0	0	0	0.000110779	0.0296149	0	0	0	0.220191	0	0.00269562	0	0	0	0	0.00834533	0.00587128	0	0	0	0	0	0	0	0	0	0	0.00088623
White	0.871233	0.000312098	0	0	0.00643701	7.80244e-05	0	0.0051106	0	0	0	0	0	0.070222	0.00105333	0	0	0	0	0	0.00187259	0	0	0	0	0.00827059	0	0	0	0.00682714	0	0.000273085	0	0	0	0	0.00070222	0.00035111	0	0	0	0	0	0	0	0	0	0	0.000273085
White	1.03836	0	0	0	0.0271207	0.00187933	0	0.000745253	0	0	0	0	0	0.0320459	0.00288381	0.0612404	0.000259218	0	0	0	0.00184693	0	0	0	0.00042123	0.00583242	0	0	0.00489275	0.092055	0.0111464	0.000874862	0	0	0	0	0.00210615	0.000162012	0	0.0244637	0	0	0	0	0	0	0	0.000777655	0.000226816
White	0.432877	0.000192821	0	0	0.0173539	0	0	0	0	0	0.00893402	0	0.000739146	0	0.00321368	0	0	0	0	0	0.00244239	0	0	0	0	0.063438	0.000867693	0	0	0.0317511	0	0.00221744	0	0.00237812	0.0169361	0.00472411	0.0244239	0.00228171	0.00189607	0	0	0	0	0	0	0	0	0.000160684	0.000642735
White	0.471233	0	0	0	0.0143985	0	0	0	0	0	0.00396777	0	0	0	0.00229067	0	0	0	0	0	0.00359962	0.000163619	0	8.18096e-05	0	0.0402912	0.000245429	0	0	0.0288379	0	0.0127623	0	0.0016771	0.0261791	0.0169346	0.0135395	0.000531763	0	0	0	0	0	0	0	0	0	0	0.000899906
White	0.526027	8.04246e-05	0	0	0.00824353	0.0276661	0	0	0	0	0.0159241	0	0	0	0.00631333	0	0	0	0	0	0.00253338	0	0	0	0	0.0530401	0	0	0	0.0163664	0	0.00172913	0	0.000924883	0.010978	0.00289529	0.0135516	0.00156828	0	0	0	0.0129886	0	0	0	0	0	0	0
White	0.586301	0.00185636	0	0	0.0990883	0	0	0.000206262	0	0	0.00239264	0	0.0285879	0.000495029	0.0124582	0	0	8.25048e-05	0	0	0.00577534	0.000123757	0	0	0	0.0417062	0.0184811	0	0	0.0535456	0	0.00177385	0	0	0.000742544	0.00160884	0.0110969	0.00189761	0.00313518	0	0	0	0	0	0	0	0	0.00132008	0
White	0.682192	0.0116074	0	0	0.0496621	0	0	0.000514252	0	0	0.00389362	0	0.0730605	0.0235821	0.0103585	0	0	0	0	0	0.0060241	0	0	0	0	0.00999118	0.0210843	0	0	0.206546	0	0.00080811	0	0	0.000771378	0.000624449	0.00503232	0.00080811	0.00220394	0	0	0	0	0	0	0	0	0.00047752	0.000734646
White	0.775342	0.0544142	0.00019597	0	0.0153836	0.0169187	0	0.000293954	0	0	0.000261293	0	0.00914525	0.0462488	0.0321717	0	0	0	0	0	0.00186171	0	0	0	0	0.0139792	0.0238103	0	0	0.0988013	0	0.000555247	0	0.000261293	0	6.53232e-05	0.00189437	0.00124114	9.79848e-05	0	0	0	0	0	0	0	0	0.000424601	0.00019597
White	0.934247	0.0596136	0.00530636	0	0.0229251	0.00945195	0	0	0	0	0.00261172	0	0.0113589	0.104593	0.045643	0	0	0	0.000621839	0	0.0052649	0	0	0	0	0.00708896	0.00965923	0	0	0.053644	0.00675732	0.00273609	0	0.000290192	0.00128513	0	0.00223862	0.00178261	0	0	0	0	0	0	0	0	0	0.000829119	0.000787663
White	0.115068	0.000109143	0	0	0.000982283	0	0	0.000654855	0	0	0.000291047	0	0.00145523	0	0	0	0	0	0	0	0.0142977	0	0	0.000691236	0	0.0976098	0.0266672	0	0	0.0288864	0	0	0	0	0.0199731	0	0.0220832	0	0	0	0	0	0	0	0	0	0	0	0.00127333
White	0.317808	0.000203211	0	0	0.018797	0.00325137	0	0.000270948	0	0	0.000812843	0	0	0	0.0199485	0	0	0	0	0	0.000203211	0	0	0	0	0.0465691	0.00044029	0	0	0.0204904	0	0.00704464	0	0.00413195	0.0177809	0.00714624	0.0257062	0.000203211	0.000338685	0	0	0	0	0	0	0	0	0	0.00142248
White	0.515068	0.0108197	0.00752103	0	0.00950025	0.00366155	0	0.0012535	0	0	0.00564077	0.000989609	0	0.0117763	0.0128979	0	0	0	0	0	0.00280389	0	0	0	0.000164935	0.0549233	0.0007587	6.59739e-05	0	0.0234537	0	0.0060696	0	0.00247402	0.0136896	0.00283688	0.0113475	0.00194623	0	0	0	0	0	0	0	0	0	0	0.00191324
White	0.589041	0.0162111	0.00266891	0	0.0265408	0.022488	0	0.00108733	0	0	0.000642515	0	0.0104285	0.0509069	0.0257994	0	0	0	0.000395394	0	0.00390451	0	0	0	0	0.0107745	0.0321752	0	0	0.130183	0	0.000642515	0	0	0.000345969	0.000197697	0.0030643	0.00237236	0.000642515	0	0	0	0	0	0	0	0	0.000247121	0.00113676
White	0.682192	0.0209372	0.00569616	0	0.0100376	0.0114231	0	0.00012316	0	0	0.00190898	0	0.00726646	0.0903689	0.037256	0	0	0	0	0	0.00150871	0	0	0	0	0.0158877	0.00621959	0	0	0.129411	0	0.000554221	0	0.000461851	0.000215531	6.15801e-05	0.00212452	0.00243242	0.000492641	0	0	0	0	0	0	0	0	0.000307901	0.00126239
White	0.775342	0.0174088	0.00423358	0.000510949	0.0281022	0.014562	0	0.000291971	0	0	0.00040146	0	0.0123723	0.0509124	0.0199635	0	0	0	0.0106204	0	0.00291971	0	0	0	0	0.0120803	0.0251825	0	0	0.123832	0	0.000364964	0	0	0.000364964	0.000620438	0.00543796	0.00149635	0.000218978	0	0	0	0	0	0	0	0	0.000218978	0.000218978
White	0.934247	0.00736382	0.000518058	0.00185021	0.0431098	0.00307134	0	0	0.0121004	0	0.00162818	0	0.00677176	0.0488825	0.0594287	0	0	0	0	0	0.00695678	0	0	0	0	0.0071048	0.0235716	0	0	0.0986901	0	0.000888099	0	0.00129515	0.00129515	0	0.00440349	0.00122114	0.000185021	0.0344879	0	0	0	0	0	0	0	0.000333037	0.00133215
White	0.290411	0	0	0	0	0	0	0.00333797	0	0	0	0.000158951	0	0	0	0	0	0	0	0	0	0	0	0	0.000119213	0.132088	0	0	0	0.0141069	0	0.00504669	0	0	0	0	0.00123187	0.00504669	0	0	0	0	0	0	0	0	0	0	0
White	0.468493	0	0	0	0	0	0	0.015125	0	0	0	0	0	0.0308581	0	0	0	0	0	0	0	0	0	0	0	0.0574219	0	0	0	0.00767652	0	0.00478833	0	0	0	0	0.00231816	0.00201414	0	0	0	0	0	0	0	0	0	0	0
White	0.526027	0	0	0	0	0	0	0.0235068	0	0	0.000327051	0	0	0	0	0	0	0	0	0	0	0	0	0.000204407	0.0013082	0.105474	0	0	0	0.000204407	0	0.000327051	0	0	0	0	0.00167614	0.0133682	0	0	0	0.0123053	0	0	0	0	0	0	0.00114468
White	0.605479	0.00381171	0.00329361	0	0.000888165	0	0	0.0144327	0	0	0	0	0	0.021464	0	0	0	0	0.00244245	0	0	0	0	0.000333062	0.000777145	0.102842	0	0	0	0.00621716	0.010584	0.00114721	0	0	0	0	0.0190215	0.00877063	0	0	0	0.0289024	0	0	0	0	0	0	0.000740138
White	0.117808	0	0	0	0.00861729	0	0	0.0068713	0	0	0	0.000112644	0	0	0	0	0	0	0	0	0	0	0	0.000506899	0	0	0	0	0	0.00230921	0	0	0	0	0	0	0	0.00425232	0	0	0	0	0	0	0	0	0	0	0
White	1.35616	0	0.000225938	0	0.0226314	0.00286188	0	0	0	0	0.00139328	0	0	0.0286941	0.116621	0.00764422	0	0	0.01928	0	0.0240247	0	0	0	0	0.0349074	0.0122759	0	0	0.0565221	0	0.000790782	0	0	0.000527188	0.00146859	0.00286188	0.00338906	0	0	0	0.00109203	0	0	0	0	0	0	0.000715469
White	2.21918	0.000674175	0	0	0.00277602	0	0	0.00261739	0	0	0.000158629	0	0.000793147	0.229973	0.00658312	0.0018639	0	0	0	0	0	0	0	0	0	0.0512373	0.00118972	0	0	0.0329156	0	0.00075349	0	0.00694004	0.000832805	0.00162595	0.00467957	0.00162595	0	0.000912119	0	0.00674175	0	0	0	0	0	0	0.000555203
White	2.21918	0.00416421	0	0	0.00047142	0	0	0.00113927	0	0	0.000117855	0	0.0049892	0.194147	0.0722844	0.0116284	0	0.00408564	0	0	0	0	0	0	0	0.0208211	0.00974268	0	0	0.00180711	0	0.000667845	0	0.00919269	0.00086427	0.00047142	0.000746415	0.00373208	0	0.0018464	0	0.00161069	0	0	0	0	0	0.00023571	0.00031428
White	0.326027	0.000315585	0	0	0.00256977	0.00135251	0	0	0	0	0.0239845	0	0	0.0396736	0	0	0	0	0	0	0	0	0	0	0	0	0	0	0	0.0176728	0	0.000811505	0.00166809	0	0.00707813	0.00599612	0.00198368	0.000225418	0	0.00730355	0.00261485	0	0	0	0	0	0	0	0.000541004
White	0.613699	0	0.00764723	0	0.00283047	0.00422088	0	0	0	0	0.00878935	0	0	0.0262687	0	0	0	0	0	0.0147482	0.000496574	0	0	0	0	0.0272619	0	0	0	0.0441454	0	0.000695203	0.00541265	0	0.00660443	0.00461813	0.00690237	0.000595888	0	0.0213527	0.0166352	0	0	0	0	0	0	0	0.000695203
White	0.723288	0.0194366	0.000738098	0	0.00315742	0.000943125	0	0	0	0.0214869	0.00943125	0	0.00557674	0.0402264	0	0.0213638	0	0	0	0.0496986	0.000697093	0	0	0	0	0.0249723	0	0	0	0.0281297	0	0.000246033	0.02284	0	0.00348546	0.00287038	0.00323943	0.000615082	0	0.00250133	0.000205027	0	0	0	0	0	0	0	0.000328044
White	0.849315	0.0149247	0	0	0.00508798	0.000508798	0	0	0	0.0154335	0.00593598	0	0.000847997	0.0727581	0	0.00411278	0	0	0	0.00907356	0.000381598	0	0	0	0	0.0148399	0	0	0	0.0559254	0	0.0010176	0.0166207	0	0.00106	0.00326479	0.00368879	0.000847997	0	0.00190799	0	0	0	0	0	0	0	0.000296799	0.000551198
White	0.427397	0.00234929	0.000939717	0	0.000281915	0	0	0	0	0.00286614	0.010102	0	0.00056383	0.0558662	0	0.00126862	0	0	0	0.00474557	0.000422873	0	0	0	0	0.0150355	0	0	0	0.0107128	0	0.00187943	0.0114176	0	0.00606118	0.00841047	0.00949114	0.00122163	0	0.00150355	0.000375887	0	0	0	0	0	0	0	0.000657802
White	0.728767	0.0153299	0.0080383	0	0	0.00101028	0	0	0	0.0149346	0.00812615	0	0.00900466	0.0564438	0	0.0246859	0	0	0	0.0183607	0.000922428	0	0	0	0	0.0166037	0	0	0	0.0413336	0	0.000790653	0.0113327	0	0.00737943	0.00412896	0.00557849	0.000922428	0	0.0164719	0.000922428	0	0	0	0	0	0	0.000263551	0.00114205
White	0.849315	0.0305331	0.00322293	0	0	0.00148425	0	0	0	0.0324838	0.00470718	0	0.000932954	0.0817183	0	0.0138247	0	0	0	0.0123829	0.0011874	0	0	0	0	0.011153	0	0	0	0.0600059	0	0.000296849	0.0189135	0	0.00161147	0.00190832	0.00237479	0.000890547	0	0.00873585	0.000551291	0	0	0	0	0	0	0.00101777	0.000212035
White	1.58904	0.000235927	0.00132119	0	0.00391639	0.00934271	0	0	0	0	0.00245364	0	0.000519039	0.180012	0.0242061	0	0	0	0	0	0.0175058	0	0	0	0	0.0105695	0	0	0	0.0354362	0.00792715	0.000896522	0	0.00585099	0.00061341	0	0.00495447	0.0022649	0	0	0	0	0	0	0	0	0	0	0.000235927
White	2.09589	0.00598543	0.00598543	0	0.00996259	0.00968695	0	0	0	0	0.00669423	0	0.00578854	0.0757236	0.0450089	0	0	0	0.0123253	0	0.0159874	0	0	0	0	0.029179	0	0	0	0.0456389	0.0194133	0.000945068	0	0.00204765	0.0028352	0	0.003544	0.00153574	0	0	0	0	0	0	0	0	0	0.000393778	0.00055129
White	1.56164	0.000778865	0.0020562	0.00118387	0.0200012	0.00186928	0	0	0	0	0.0003427	0.000124618	0.0341143	0.0197209	0.0337404	0	0	0	0.00538974	0	0.0232102	0	0	0	0	0.0271356	0	0	0	0.20534	0	0.00158888	0	0.000685401	0.00152657	0	0.0174154	0.000996947	0.000872328	0.0561717	0.0246433	0	0	0	0	0	0	0.00124618	0.000623092
White	0.528767	0	0	0	0	0	0	0.00088882	0.000541021	0	0	0.000154577	0.00189357	0.0440932	0.0183947	0.00170035	0	0	0.00390308	0	0.0376396	0	0	0.000347799	0	0.104881	0	0	0	0.00158442	0	0.00347799	0	0	0	0	0.0207907	0.00027051	0	0	0	0	0	0	0	0	0	0	0
White	2.15068	0.0941758	0.00240449	0	0.0231098	0.00587764	0	0	0	0	0.000445276	0	0.00529878	0.0280969	0.0269392	0	0	0.00311693	0.015273	0	0.000935079	0	0	0	0	0.000445276	0.00583311	0	0	0.0749399	0.0268501	0.000356221	0	0.000133583	0	0	0.000979606	0.000133583	0	0.0141152	0.000846024	0	0	0	0	0	0	0.000445276	0.000133583
White	1.60548	0.0155426	0.00666667	0	0.00465116	0.000426357	0	0.000813953	0.00135659	0	0.00124031	0	0.00317829	0.202946	0.0362403	0.0029845	0.000193798	0.00205426	0.00817829	0.000193798	0.0117054	0	0	0	0	0.00511628	0	0	0	0.00403101	0.0127907	0.000813953	0	0	0	0.000813953	0	0.000232558	0	0	0	0	0	0	0	0	0	0	0.000193798
White	1.95342	0.0710188	0.00334035	0	0.0405562	0.00820565	0	0.000217849	0.00127079	0	0.0130346	0	0.00315881	0.0806405	0.0633215	0.0053373	0	0.00359451	0.0030862	0.00192433	0.0216397	7.26164e-05	0	0	0	0.0163024	0.00116186	0	0	0.00896812	0	0	0	0	0.000435698	0	0.00700748	0	0	0.000835088	0	0.0013434	0	0	0	0.0252705	0	0	0
White	2.2	0.110329	0.00600264	0	0.0327344	0.0102045	0	0.000200088	0.000880387	0	0.00244107	0	0.00116051	0.0871583	0.0350154	0.000320141	0	0.00188083	0.00444195	0	0.00220097	0	0	0	0	0.000760335	0	0	0	0.0138861	0.0140462	0.000280123	0	0.000600264	0.000200088	0	0.00232102	0	0	0.00152067	0	0.000280123	0	0	0	0.011365	0	0	0.000200088
White	2.2	0.145855	0.00749812	0	0.0258101	0.00380558	0.000150716	0	0.00425772	0	0.0128862	0	0.00154484	0.0523738	0.0680106	0.0016202	0	0.000150716	0.00271289	0.0021477	0.00425772	0.000113037	0	0	0	0.00312735	0.00693293	0	0.00226074	0.0151846	0.000715901	0	0	0.00783723	0.00346647	0.000113037	0.0050113	0	0	0.0014318	0	0.00278824	0	0	0	0.103278	0	0	0.00109269
White	1.60548	0.0126184	0.00113679	0	0.00750284	0.00204623	0	0.000530504	0.00367563	0	0.00303145	0	0.00746495	0.0511557	0.0935582	0.00712391	0	0	0.00575976	0	0.0148162	0	0	0	0	0.0174687	0.00147783	0	0	0.0119742	0	0.000416825	0.00246305	0	0.00125047	0.0010989	0.00367563	0.000189466	0	0	0	0	0	0	0	0	0	0	0.000341038
White	0.284932	0.000769268	0	0	0	0	0	0.00100966	0	0	0.0101447	0	0	0.0639935	0	0	0	0.000336555	0	0	0	0	0	0.000240396	0	0	0	0	0	0	0	0	0	0	0	0	0.00692341	0	0	0	0	0	0	0	0	0	0	0	0.000817347
White	0.608219	0	0	0	0.0894733	0	0	0.00494285	0	0	0	0	0	0.0836809	0.00888168	0	0	0	0	0	0.0021625	0	0	0	0	0.0568814	0	0	0	0.000424776	0	0.00108125	0	0	0	0.00115848	0.00702811	0.00308928	0	0	0	0	0	0	0	0	0	0	0
White	0.342466	0	0	0	0.00496671	0	0	0	0	0	0.0116254	0	0	0.0897282	0	0	0	0	0	0	0	0	0	0	0.000163738	0	0	0	0	0	0	0	0	0	0	0	0.00065495	0	0	0	0	0	0	0	0	0	0	0	0.00169196
White	0.778082	0	0.000261761	0	0.0551941	0	0	0.000560915	0	0	0.000897465	0	0.0458081	0.0367213	0.0377309	0	0.000411338	0	0	0	0.00246803	0	0	0	0	0.0144342	0	0	0	0.196769	0	0.000635704	0	0	0	0	0.00695535	0.0013088	0	0	0	0	0	0	0	0	0	0	0.000448732
White	1.00822	0.0560815	0	0	0.0161774	0.0160575	0	0	0	0	0.00115838	0	0.0070701	0.123188	0.0602756	0.0140204	0.000279609	0	0	0	0.0168963	0	0	0	0	0.0130218	0	0	0	0.0465748	0	0.00415418	0	0	0.00147793	0	0.0013581	0.00139804	0	0	0	0	0	0	0	0	0	0	0.000479329
White	0.843836	0.0231678	0	0	0.0155503	0.00112684	0	0.00265933	0	0	0.000270441	0	0.0425944	0.0876228	0.0662129	0	0.000360588	0	0	0	0.000901469	0	0	0	0.000360588	0.00946543	0	0	0	0.104841	0	0.000360588	0	0	0	0	0.0114036	0.000676102	0	0	0	0	0	0	0	0	0	0	0.000540882
White	1.08767	0.0374618	0.00103211	0	0.0081422	0.00745413	0	0.000191131	0	0	0.00206422	0	0.00313456	0.0715596	0.0384174	0.0197248	0	0	0	0	0.0184633	0	7.64526e-05	0	0	0.00684251	0	0	0	0.0405963	0	0.000993884	0	0	0.00126147	7.64526e-05	0.0153287	0.000802752	0	0	0	0	0	0	0	0	0	0	0.000611621
White	1.26575	0.0172841	0	0	0.0223821	0.00548203	0	0.000174587	0.00579629	0	0.00352666	0	0.0227662	0.0183666	0.0238486	0.155802	0	0	0.00171095	0.0052027	0.0150494	0	6.98348e-05	0	0	0.0238486	0.0182967	0	0	0.103321	0	0.000244422	0	0	0.000349174	0.000209505	0.00111736	0.000872936	0	0	0.010999	0	0	0	0	0	0	0.000244422	0
White	1.1863	0.000514892	0.000435678	0	0.0105355	0.000633714	0	7.92142e-05	0	0	0.00198035	0	0.0217047	0.0625792	0.0284379	0.0404388	0	0	0	0	0	0	0.00760456	0	0	0.00372307	0.035884	0	0	0.156171	0.000673321	7.92142e-05	0	0.00598067	0.000435678	0.000237643	0.000792142	0.000158428	0	0	0.0253881	0	0	0	0	0	0	0.000316857	0.000158428
White	1.47123	0.0611251	0.00203617	0	0.0178864	0.00890326	0	7.98499e-05	0.000678724	0	0.0117779	0	0.0237553	0.0518625	0.0113786	0.036691	0.000399249	0	0.0114185	0.00179662	0.0143331	0	0	0	0	0.00790514	0.00686709	0	0	0.104484	0.00419212	0.000479099	0	0.000798499	0.000718649	0.00195632	0.00247535	0	0	0	0.00974169	0	0	0	0	0	0	0.00023955	0.000279475
White	1.55068	0.0699774	0.00316027	0	0.0145164	0.0101406	0.00420212	0	0.00562598	0	0.00489668	0	0.0184407	0.0411877	0.0380969	0.0369161	0.000173641	0	0.0129884	0.00187533	0.0382011	0	0.000173641	0	0	0.00340337	0.0134051	0	0	0.0647335	0.00830005	0.000382011	0	0.00350755	0.00107658	0.00152804	0.00180587	0.000382011	0	0	0.0115298	0.000451467	0	0	0	0	0	0	0.000416739
White	1.72603	0.0586139	0.0191223	0	0.012768	0.00671061	0.00279114	0	0.00201912	0	0.00409763	0	0.0063543	0.0470931	0.0599798	0.00534474	0.000415702	0	0.00148465	0.00201912	0.00611675	0	0	0	0	0.00261298	0.00231605	0	0.000712631	0.0235762	0.00659184	0.000118772	0	0.00819526	0	0.00201912	0.0012471	0	0	0	0.0084328	0.00225667	0	0	0	0.00439456	0	0	0.000237544
White	1.81918	0.0942584	0.0083548	0.00301803	0.0272359	0.0158999	0.0055576	0	0.0104527	0	0.00449025	0	0.0267575	0.0319838	0.0798307	0.0161943	0.000331248	0	0.00301803	0.00614649	0	0	0.000699301	0	0	0	0.0118145	0	0.00161943	0.0546559	0.00187707	7.36106e-05	0	0.00235554	0	0	0.000588885	0	0	0	0.0131763	0.000257637	0	0	0	0.0312109	0	0	0
White	0.183562	0	0	0	0	0	0	0.00945958	0	0	0	0	0	0	0	0	0	0	0	0	0	0	0	0.000218972	0	0	0	0	0	0	0	0	0	0	0	0	0.00893405	0	0	0	0	0	0	0	0	0	0	0	0.000394149
White	0.342466	0.000380485	0	0	0	0	0	0.00054959	0	0	0.00410079	0	0	0	0	0	0	0	0	0	0	0	0	0	0	0	0	0	0	0.0385981	0	0	0	0	0.029086	0.0434176	0.00249429	0	0	0	0	0	0	0	0	0	0	0	0.00109918
White	0.421918	0.000176655	0	0	0	0	0	0.00114826	0	0	0.00291481	0	0	0	0	0	0	0	0	0	0	0	0	0	0.000529965	0	0	0	0	0.029943	0	0	0	0	0.0227885	0.0374509	0.000839111	0	0	0	0	0	0	0	0	0	0	0	0.00114826
White	0.608219	0	0	0	0.0882697	0	0	0.00257142	0	0	0	0	0	0	0.0137454	0	0	0	0	0	0.00406751	0	0	0	0	0.042779	0	0	0	0.000981813	0	0.000981813	0	0	0.000701295	0.00243116	0.00635841	0.000701295	0	0	0	0	0	0	0	0	0	0	0.000888307
White	0.693151	0.000724058	0	0	0.0804847	0.000114325	0	0.000724058	0	0	0	0	0	0	0.0171106	0	0.000876491	0	0	0	0.00236271	0	0	0	0.000342975	0.0340307	0	0	0	0.00331542	0	0.00266758	0	0	0.00266758	0.00377272	0.00544949	0.00179109	0	0	0	0	0	0	0	0	0	0	0.00144812
White	0.783562	0	0.000496114	0	0.0195552	0	0	0	0	0	0.0046304	0	0.0551513	0.0353894	0.026294	0	0.00214983	0	0.000537457	0	0.000372085	0	0	0	0	0.0170332	0	0	0	0.177485	0	0.000661485	0	0	0.0034728	0.00314205	0.0117414	0.00111626	0	0	0	0	0	0	0	0	0	0	0.000826856
White	0.843836	0.000347759	0	0	0.0185085	0.000888717	0	0.000888717	0	0	0.000618238	0	0.0188176	0.128594	0.0453246	0	0.000425039	0	0.0011592	0	0.00637558	0	0	0	7.72798e-05	0.028864	0	0	0	0.13296	0	0.000850077	0	0	0	0	0.00227975	0.00146832	0	0	0	0	0	0	0	0	0	0	0.000425039
White	1.00822	0.0458779	0.00903708	0	0.0217444	0.00169662	0	0	0	0	0.00193899	0	0.00907171	0.131886	0.0559537	0.0450815	0.000173124	0	0.0279422	0	0.00308161	0	0	0	0	0.0192168	0	0	0	0.0578927	0	0.000242374	0	0	0.00138499	0	0.00938333	0.00186974	0	0	0	0	0	0	0.000415498	0	0	0	0.00117724
White	1.08767	0.0231483	0.00791332	0	0.0105018	0.00632326	0	0.000221869	0	0	0.00281034	0	0.00691491	0.0892652	0.0632326	0.0404171	0.000739563	0	0.0347595	0	0.0181563	0	0.000258847	0	0	0.00861591	0	0	0	0.04393	0	0.000665607	0	0	0.00162704	0	0.00802426	0.00266243	0	0	0	0	0	0	0	0	0	0	0.000776541
White	1.17808	0.004947	0.000380538	0	0.0107094	0	0	0	0.0017396	0	0.000434901	0	0.015439	0.0647459	0.023539	0.047676	0	0	0.00375102	0.00728459	0	0	0.000597989	0	0	0.00266377	0.0222887	0	0	0.107692	0	0.000163088	0	0.00516445	0.00021745	0.00108725	0.00141343	0	0	0	0	0.000543626	0	0	0	0	0	0	0
White	1.55068	0.0397558	0.000441322	0	0.0162186	0.0107021	0	0	0.00805414	0	0.0028686	0	0.0193814	0.0359678	0.015336	0.0915376	0.000183884	0	0.013019	0.00147107	0.0112905	0	0	0	0	0.00246405	0.0231694	0	0	0.106432	0	0.000367769	0	0.000441322	0.000478099	0.000220661	0.00294215	0.000625207	0	0	0.00849546	7.35537e-05	0	0	0	0	0	0.000257438	0.000183884
White	1.6274	0.0215088	0.0149301	0	0.0232815	0.0113847	0.0035454	0.00011818	0.00453023	0	0.00563325	0	0.00492417	0.0622809	0.0784715	0.0307268	0.000512113	0	0.00571203	0.00323025	0.00204845	0	0	0	0	0.00196967	0.00362419	0	0.000433327	0.0567658	0.00189088	0.00035454	0	0.00468781	0.00153634	0.00149695	0.00279693	0.000393933	0	0	0.00559385	0.00173331	0	0	0	0	0	0	0
White	1.81644	0.0659378	0.0137043	0.00187217	0.0256861	0.0149025	0.00127307	0	0.00539184	0	0.00786311	0	0.0101472	0.0322013	0.0809526	0.0218669	0.000599094	0	0.000486764	0.00325757	0	0	0	0	0	0.000262104	0.00808777	0	0.00408133	0.045606	0.000823754	0	0	0.00202194	0.00119819	0.00011233	0.000898641	0	0	0	0.0327255	0.000561651	0	0	0.000411877	0.00381922	0	0	0
White	0.183562	0.00299658	0	0	0	0	0	0.000311333	0	0	0	0	0	0	0	0	0	0.00210149	0	0	0	0	0	0.00011675	0	0	0	0	0	0	0	0	0	0	0	0	0.0116361	0	0	0	0	0	0	0	0	0	0	0	0.000466999
White	2.20274	0.0852832	0.00805524	0.00387845	0.0286835	0.00775689	0.000383583	0	0.00196053	0	0.000213101	0	0.00720283	0.0332012	0.0856668	0.0101863	0.000596684	0	0.00242936	0.000852406	0.00106551	0.000298342	0	0	0	0.00268508	0.00345224	0	0.00438989	0.0129566	0.00238674	0	0	0.00421941	0	0.000213101	0.00443251	0	0	0	0.000511444	0.00187529	0	0	0	0.0293228	0	0	0
White	1.88493	0.0375869	0.000312573	0	0.0200047	0.00879112	0	0	0	0	0.000429788	0	0	0.00894741	0.00453231	0.0296945	0.000156287	0.000273502	0.00269594	0.00187544	0.0598578	0	0	0.000781433	7.81433e-05	0.053997	0.0133234	0	0.000195358	0.00148472	0	0.00132844	0	0	0.000351645	0	0.0200047	0.00199265	0	0	0.000781433	0.000781433	0	0	0	0	0.00175822	0.000429788	0.000195358
White	0.635616	0	0.000172973	0	0	0.0099027	0	0.0138811	0	0	0.00743784	0	0	0	0.0136216	0	0	0	0	0.0364108	0.0347243	0	0	0	0.0220973	0.108584	0	0	0	0	0	0	0	0	0	0	0.00263784	0.00255135	0	0	0	0.00955676	0	0	0	0	0.00142703	0.00549189	0.000605405
White	1.54247	0.00035453	0.00067683	0	0.0635898	0.00254617	0	0	0	0	0.0029007	0	0	0.069649	0.0336481	0.00022561	0.00045122	0.00083798	0	0	0.0777065	0	0	0	0.00061237	0.020885	0.00022561	0	0	0.00425436	0.00109582	0.00077352	0	0	0.00061237	0	0.00963677	0.00048345	0	0	9.669e-05	0.00254617	0	0	0	0	0.00029007	0	0.00029007
White	1.25205	0.0249575	0.00108511	0	0.0115116	0.00504812	0	0	0	0	0.00254765	0	0.0333554	0.09214	0.00316097	0.00297226	0	0.00122665	0	0	0.0197679	0	0	0	0	0.00816192	0	0	0	0.129789	0	0.00150972	0.00471787	0	0.00207586	0	0.00146254	0.00396301	0	0	0.00183997	0	0.00231176	0	0	0	0	0.000330251	0.00108511
White	0.282192	0	0	0	0.0186997	0	0	0	0	0	0.00440313	0	0.000380518	0	0	0	0	0	0	0	0.00532725	0	0	0.000326158	0	0.0125027	0	0	0	0.000543596	0	0.00293542	0	0	0	0	0.000869754	0	0	0	0	0	0	0	0	0	0	0	0.00163079
Black	1.55616	0.0318272	0.00875941	0	0.0568371	0.00491478	0	0	0.000475624	0	0.000475624	0	0	0.136742	0.0741974	0.00539041	0	0.00677765	0.0277844	0.000435989	0.00225922	0.000753072	0	0	0	0.000634166	0	0	0	0.00586603	0	0.000475624	0	0	0.00194213	0	0.000634166	0	0.000435989	0.00265557	0	0	0	0	0	0	0	0	0.000673801
Black	2.09863	0.0366864	0	0	0.0410996	0.00178547	0	0	0.00232448	0	0.00293087	0	0.000842205	0.102311	0.0391794	0.0178884	0	0.00589543	0.0202803	0.00276243	0.00340251	0	0	0	0	0.0019876	0	0	0	0.0320375	0	0.000572699	0	0	0.00104433	0	0.00138122	0.000134753	0.000909581	0.017821	0	0	0.000539011	0	0	0	0	0	0
Black	1.55616	0.0381942	0.000302229	0	0.0358141	0.00540234	0	0.000113336	0.00170004	0	0.00120892	0	0	0.122516	0.0873819	0.0262184	0.000226672	0.0135625	0.0231205	0.00268228	0.00464677	0.00136003	0	0	0	0.000982244	0	0	0	0.00449566	0	0.000642236	0	0	0.0010578	0	0.00147337	0	0.000528901	0.00899131	0	0	0	0	0	0	0	0	0.000642236
Black	2.09589	0.0111164	0.00111164	0	0.039225	0.00694775	0	0	0.00464507	0	0.00119104	0	0.00142925	0.152334	0.0387486	0.008377	0	0.00369223	0.00750357	0.00190567	0.00762268	0.000595522	0	0	0	0.00666984	0	0	0	0.0160791	0	0.000794029	0	0	0.00194537	0	0.00504208	0	0.000674925	0.00432746	0	0	0.000635223	0	0	0	0	0	0.000119104
White	0.542466	0.000204708	0	0	0	0	0	0.00839304	0	0	0.00024565	0	0	0.0432344	0	0	0	0	0	0	0.00327533	0	0	0	0	0.0163767	0	0	0	0	0.0158854	0.00184237	0	0	0	0	0.00630502	0.0106858	0	0	0	0	0	0	0	0	0.0163767	0	0.000286592
White	1.48767	0	0.000391055	0	0.0329553	0.0203349	0	0.000177752	0	0	0.00302179	0	0	0.0808774	0.00312844	0	0.00241743	0	0.00206193	0	0.0237122	0	0	0	0	0.00263074	0	0	0	0.167834	0	0.00391055	0	0.000426606	0.00152867	0	0.00693235	0.00277294	0	0	0	0	0	0	0.00138647	0	0.00159977	0	0.000462156
White	1.63836	0.00110466	0	0	0.00807979	0.0145499	0	0.000220932	0	0	0.00154652	9.4685e-05	0	0.100903	0.0207676	0	0.00056811	0.00533392	0.00236713	0	0.0254071	0	0	0	0	0.00328241	0	0	0	0.163332	0	0.000347178	0	0.00119934	0.00018937	0	0.00186214	0.00233556	0	0	0	0	0	0	0.000284055	0	0	0	0
White	1.90685	0	0.00101006	0	0.010774	0.00340429	0	0.000486327	0	0	0.00164603	0	0	0.0997344	0.0239422	0	0.00183308	7.48195e-05	0	0	0.0251768	0	0	0	0	0.0209869	0	0	0	0.13157	0	0.000972653	0	0.000374097	0.000336688	0	0.00542441	0.00123452	0	0	0	0	0	0	0.000673375	0	0	0	0.000411507
White	1.99452	0	0.00019348	0	0.0250556	0.00441779	0	0	0	0	0.00106414	0	0	0.0685886	0.0360195	0	0.00267647	0.00270872	0	0	0.0320209	0	0	0	0	0.00515946	0	0	0	0.0444036	0	0.00103189	0	0.00822289	0.00425655	0	0.0212183	0.00564316	0	0	0	0	0	0	0.000161233	0	0	0	0.000419206
White	2.07945	0	0.000644382	0	0.075594	0.00350383	0	0.00136931	0	0	0.000201369	0	0	0.00173178	0.0461538	0	0.000966573	0	0	0	0.0120016	0	0	0	0	0.0143375	0	0	0	0.0691905	0	0.00052356	0	0	0	0	0.0255336	0.00974627	0	0	0	0	0	0	0.000483286	0	0.000402739	0	0.000604108
White	1.4	0	0.000348645	0	0.0141637	0.0181295	0	0.000392225	0	0	0.000479386	0	0	0.0792731	0.00435806	0	0.000871612	0	0	0	0.019742	0	0	0	0	0.00370435	0	0	0	0.217162	0	0.00161248	0	0	0.00274558	0	0.014861	0.00488103	0	0	0	0	0	0	0.000479386	0	0	0	0.000305064
White	1.5726	0	0.000189401	0	0.00484867	0.00446987	0	0.00125005	0	0	0.00106065	0	0	0.11705	0.0295466	0	0.00147733	0	0	0	0.0159097	0	0	0	0	0.0345089	0	0	0	0.0818592	0	0.00132581	0	0.0026895	0.000719724	0	0.00431835	0.0036365	0	0	0	0	0	0	0.000378802	0	0	0	7.57604e-05
White	1.83014	0.000131741	0	0	0.0103636	0.00469875	0	0.00320569	0	0	0.00136132	0	0	0.0950729	0.0280169	0	0.00131741	0	0	0	0.0173019	0	0	8.78272e-05	0	0.0175215	0	0	0	0.167003	0	0.000351309	0	0.000922185	0.000131741	0	0.00465484	0.00184437	0	0	0	0	0	0	0.000307395	0	0	0	0.000263481
White	2.07945	0	0.0011447	0	0.0271865	0.00168127	0	0	0	0	0.000250402	0	0	0.0210696	0.0372742	0	0.00178859	0	0	0	0.00715436	0	0	0	0	0.0344124	0	0	0	0.12166	0	0.00128778	0	0.00178859	0	0	0.0273296	0.00482919	0	0	0	0	0	0	0.000250402	0	0.00100161	0	0.000250402
White	1.82466	0.0768864	0.00307546	0	0.0237806	0.00298882	0	0	0.00415836	0	0.00125617	0	0.00853331	0.055055	0.0227844	0.0414104	0	0	0	0.00103959	0.00641081	0	0.00116954	0	0	0.00333535	0	0	0	0.0469982	0.0120852	0.000476479	0	0.00680066	0.000736377	0	0.000173265	0.00277224	0.00147275	0.0122585	0.00129949	0.00112622	0	0	0	0	0	0.00034653	0.000259898
White	2.45479	0.0335061	0	0	0.0190364	0.00246293	0	0	0.00774796	0	0.00112884	0	0.0037457	0.0678844	0.0181641	0.0755811	0	0	0.0132895	0.000923598	0.018472	0	0	0	0	0.0055929	0	0	0.000564421	0.0127764	0.00492586	0.000153933	0	0.00236031	0.000718354	0	0.0037457	0.000769665	0.000410488	0.0164195	0	0.000769665	0	0	0	0	0	0.000359177	0
White	2.45479	0.081416	0.0371767	0	0.03709	0.00242645	0.000909918	0	0.00450626	0	0.00363967	0	0.00346635	0.048659	0.0275142	0.0116556	0	0	0.0636943	0.000519953	0.00116989	8.66589e-05	0	0	0.00077993	0.00207981	0	0	0.00151653	0.00619611	0.0252611	0.000216647	0	0.00615278	0.000563283	0.000129988	0.00771264	0	0.000953248	0.00350968	0.000909918	0.00112657	0	0	0	0.0289007	0	0	0.000519953
White	1.48493	0.0243033	0.000960922	0	0.00548527	0.00248238	0	0	0	0	0.00112108	0	0.00340327	0.129684	0.0173366	0.0279068	0.000280269	0	0.00180173	0	0.00268258	0	0	0	0	0.0120916	0.0216608	0	0.00344331	0.0735906	0	0.000160154	0	0.000400384	0.000280269	0	0.000320307	0	0.00236227	0.0385971	0.00240231	0.000920884	0	0	0	0.0245836	0	0	0
White	1.71233	0.0447366	0.00128944	0	0.00458469	0.00530105	0	0	0	0	0.00383252	0	0.0017909	0.0775458	0.0320928	0.0426233	0.000429815	0	0.0583115	0	0.000716358	0	0	0	0	0.00161181	0.00798739	0	0.00218489	0.0530105	0.00458469	0	0	0.00164762	0.000465633	0	0.00343852	0	0.00691286	0.0141839	0.00537269	0.00164762	0	0	0	0.0215982	0	0	0
White	1.80274	0.0958838	0.00348079	0.00643542	0.0172016	0.0029951	0.00109281	0.000242846	0	0	0.00169992	0	0.0126685	0.0307605	0.0232323	0.0479216	0.000485692	0	0.05205	0	0	0	0	0	0	0.00619258	0.00590926	0	0.00161897	0.0313272	0.00667827	0	0	0.000323795	0.000161897	0	0.00550451	0	0.00182135	0.00659732	0.00186182	0.000526167	0	0	0	0.017404	0	0	0
White	1.94247	0.0508207	0.00715352	0.00912841	0.0346265	0.00601246	0.00355481	0	0	0	0.00241376	0	0.00680242	0.0456859	0.027078	0.0186079	0.000789959	0	0.0258931	0	0.00118494	0.000175546	0	0	0	0.00741683	0.00250154	0	0	0.0172035	0.0132976	0	0	0.00179935	0	0	0.00702186	0	0.00114105	0.00258931	0.000877732	0.00184324	0	0	0	0.00478364	0	0	8.77732e-05
White	2.05205	0.0492595	0.00235692	0.00542091	0.0260832	0.00471383	0.00381035	0.000510665	0	0	0.00278902	0	0.0233727	0.0332718	0.027026	0.0304828	0.000471383	0.000117846	0.039714	0	0.00907412	0	0	0	0	0.0045567	0.0236477	0	0	0.0364143	0.00475311	0	0	0.0017284	0.000157128	0	0.00762069	0	0.00176769	0.0041246	0.00133559	0.000864202	0	0	0	0.00950623	0	0	0
White	1.19726	0.016505	0.00328553	0	0.00575934	0.00606857	0	0.000541146	0	0	0.000850373	0.00011596	0.00475436	0.0221484	0.0188242	0.0664837	0.000309227	0	0.00398129	0	0.0148429	0	0	0	0	0.0234239	0.00394264	0	0	0.0538441	0.00475436	0.000309227	0	0.00208728	0.000386533	7.73066e-05	0.00510224	0.00150748	0.00912218	0.0115573	0.00657106	0	0	0	0	0.0101658	0	0	0.00046384
White	1.80274	0.0772887	0.00769695	0.00315681	0.0308233	0.00319228	0.000390168	0	0	0	0.00642003	0	0.0126982	0.0505799	0.0343702	0.0474941	0.000461107	0.000141879	0.0347959	0	0.000425638	0	0	0	0	0.00379527	0.00702302	0	0	0.0455787	0.00198631	7.09396e-05	0	0.000141879	0	0	0.00219913	0	0.00414997	0.00911574	0.00276664	0.00109956	0	0	0	0.0190118	0	0	0
White	0.186301	0.000348873	0	0	0	0	0	0.000348873	0	0	0	0	0	0	0	0	0	0	0	0	0	0	0	0	0	0	0	0	0	0	0	0	0	0	0	0	0.0062361	0	0	0	0	0	0	0	0	0	0	0	0
White	1.94247	0.0544792	0.00360159	0.00819672	0.0409422	0.00774135	0.000745156	0	0	0	0.00115913	0	0.00260805	0.0427223	0.0344014	0.0127505	0.000248385	0.00016559	0.0338218	0	0.00144892	0	0	0	0	0.00732737	0.00298063	0	0.000952144	0.0127505	0.00807253	0	0	0.000538169	0	0	0.0108048	0	0	0.00149031	0.000703759	0.00331181	0	0	0	0.0102252	0	0	0
White	2.05205	0.0742034	0.000819731	0.00566683	0.0315062	0.00691425	0.00327892	0	0	0	0.00196023	0	0.0197092	0.028049	0.0185687	0.0268373	0.000285124	0	0.0321477	0	0.00124742	0	0	0	0	0.00331456	0.0214199	0	0.000605888	0.0345712	0.000926652	7.12809e-05	0	0.000926652	0	0	0.00370661	0	0.00106921	0.0028156	0.000427686	0.000926652	0	0	0	0.00680733	0	0	0
White	1.08767	0	0.00149182	0	0.0204467	0	0	0	0	0	0.00732745	0.000175508	0	0.0752051	0.147207	0	0.00043877	0	0	0	0.00925804	0.000131631	0	0	0.00118468	0.0260629	0.00201834	0	0	0.0102233	0	0.00100917	0	0.00254486	0.000131631	0.00451933	0.00539687	0.00219385	0	0	0	0	0	0	0	0	0	0	0.00258874
White	1.20822	0	0.00128614	0	0.0171962	0.0010956	0	9.52699e-05	0	0	0.00390606	0	0	0.0281522	0.0644977	0	0	0	0	0	0.0174344	0	0	0	0	0.0406326	0.0505407	0	0	0.0658791	0.000523984	0.00219121	0.00195303	0.00676416	0.00019054	0	0.0028581	0.00261992	0	0	0	0	0	0	0	0	0	0	0.000476349
White	1.38356	0.000313332	0.00285916	0	0.0209541	0.0128466	0	0	0	0	0.0108883	0	0	0.0828764	0.0988563	0	0.0010575	0	0	0	0.00446499	0	0.000156666	0	0.000313332	0.0115541	0.00626665	0	0	0.0278082	0.00861664	0	0.00368165	0.011515	0.00121416	0.00109666	0.00317249	0.00176249	0.00195833	0	0	0	0	0	0	0	0	0.000352499	0.001175
White	1.44658	0	0.000474539	0	0.0283993	0.0110604	0	0	0	0	0.006023	0	0	0.0375616	0.0609965	0	0.000511042	0	0	0	0.00653404	0	0	0	0	0.0177405	0.0167184	0	0	0.116262	0.00270122	0	0.00438036	0	0.000620551	0.000255521	0.00448987	0.00160613	0.00616901	0	0	0	0	0	0	0	0	0.00036503	0.000693557
White	1.54247	0	0	0	0.0117846	0.00643121	0	0.0012575	0	0	0.00219164	0	0	0.192541	0.0148744	0	0	0	0	0	0.0057845	0	0	0	0.000395214	0.0317968	0.0448748	0	0	0.0359645	0	0.00168864	0.00197607	0	0.000215571	0.000359286	0	0.00546114	0.00294614	0	0	0	0	0	0	0	0	0	0.000431143
White	1.61918	0	0	0	0.0157326	0.0136883	0	0	0	0	0.0108884	0	0	0.132305	0.0418648	0	0	0	0	0	0.0154215	0	0.000399982	0	0.000222212	0.0305764	0.026621	0	0	0.0781743	0	0.00168881	0.0029332	0	0.00017777	0	0	0.00284432	0.00311097	0	0	0	0	0	0	0	0	0.00017777	0.000444425
White	1.69589	0	0	0	0.0181336	0.00428967	0	0	0	0	0.00491362	7.7994e-05	0	0.0837656	0.0227742	0	0	0	0	0	0.012986	0	0.000428967	0	0.00191085	0.0597044	0.0207074	0	0	0.122373	0	0.00148189	0.00202784	0	0.000506961	0.000584955	0.00077994	0.00136489	0.00670748	0	0	0	0	0	0	0	0	0.000272979	0.000272979
White	1.94521	0	6.83013e-05	0	0.00204904	0.00133188	0	0	0	0	0.0121918	0	0	0.254935	0.00290281	0	0	0	0	0	0.00286866	0	0	0	0	0.0364729	0.00133188	0	0	0.00204904	0	0	0.00245885	0	0.000273205	0.00170753	0.00351752	0.0022881	0.000273205	0	0	0	0	0	0	0	0	0	0.000307356
White	0.427397	0	0	0	0.0559163	0	0	0.00932594	0	0	0.00019675	0	0	0	0.00924724	0	0	0	0	0	0.00464329	0	0	0	0.0218392	0.0193602	0	0	0	0	0	0.0152284	0	0	0	0	0.00287255	0.00208555	0	0	0	0	0	0	0	0	0	0	0
White	0.512329	0	0	0	0.0661266	0	0	0.00892004	0	0	0.000136531	0	0	0	0.0140172	0	0	0	0	0	0.00277613	0	0	0	0.0295818	0.0233013	0	0	0	9.10208e-05	0	0.00637146	0	0	0	0	0.0096482	0.00277613	0	0	0	0	0	0	0	0	0	0	0.000409594
White	1.08767	0	0	0	0.00637407	0	0	0	0	0	0.00358343	0	0	0.129416	0.0680535	0	0.00117334	0	0	0	0.0345659	0	0	0	0.00104649	0.0867318	0.0040274	0	0	0.00938669	0	0.00136361	0.00190271	0	0	0	0.00218811	0.00355172	0	0	0	0	0	0	0	0	0	0	0.000665948
White	1.20548	0.00857077	0.00683345	0	0.0301135	0.00100378	0	0	0	0	0.00776002	0	0.00540499	0.107752	0.0584125	0	0.000386071	0	0	0	0.0263686	0	0	0	0.000154428	0.0222763	0.0101537	0	0	0.0487993	0	0.00177592	0.000463285	0	0.00100378	0	0.00416956	0.00455563	0	0	0	0	0	0	0	0	0	0.000231642	0.00104239
White	1.28767	0	0	0	0.0618044	0.00175956	0	0.00105573	0	0	0.0109532	0	0	0	0.12748	0	0.000263933	0	0	0	0.0179475	0	0	0	0	0.00272731	0	0	0	8.79778e-05	0	0.023666	0	0	0	0.00105573	0.0144284	0.00840188	0	0	0	0	0	0	0	0	0	0.00228742	0.000571856
White	1.38356	0.000481997	0.000626597	0	0.0426086	0.00375958	0	0	0	0	0.00486817	0	0	0.0747578	0.0915795	0	0.00125319	0	0	0	0.00906155	0	0	0	0	0.043428	0	0	0	0.00106039	0.0163397	0.00120499	0.00274739	0	0.000626597	0.00120499	0.0121463	0.00308478	0.000722996	0	0	0	0	0	0	0	0	0	0.000530197
White	1.45205	0	0	0	0.0203013	0.00403244	0	0	0	0	0.0157126	0	0	0.0673928	0.00695249	0	0.000602549	0	0	0	0.0117265	0	0	0	0	0.0133024	0	0	0	0.199305	0	0.00366165	0.0024102	0.000880649	9.26999e-05	0.000417149	0.00227115	0.00152955	0.00852839	0	0	0	0	0	0	0	0	0.000602549	0.000602549
White	1.53699	0	0.000205479	0	0.00657534	0.00650685	0	0	0	0	0.0089726	0	0	0.130479	0.00643836	0	0.000308219	0	0	0	0.0168493	6.84932e-05	0	0	0	0.136952	0	0	0	0.0249658	0	0.00883562	0.000856164	0	0.000547945	0.000856164	0.000684932	0.0100342	0.000684932	0	0	0	0	0	0	0	0	0	0.00130137
White	1.70137	0	0.000497813	0	0.0131209	0.00615155	0	7.11162e-05	0	0	0.00245351	0	0	0.0712584	0.00597376	0	0.000142232	0	0	0	0.0063649	0	0	0	0	0.0429542	0	0	0	0.204352	0	0.00622266	0.00369804	0	0.000888952	0.000284465	0.00245351	0.00334246	0.0112008	0	0	0	0	0	0	0	0	0.000284465	0.000533371
White	1.94521	0	0	0	0.0255129	0.00414585	0	0	0	0	0.00701605	0	0	0.128309	0.0221112	0	0	0	0	0	0.0144042	0	0	0	0	0.075582	0.0100989	0	0	0.0135006	0	0	0.00228553	0	0	0.000318911	0.00457106	0.00212608	0.000850431	0	0	0	0	0	0	0	0	0.000637823	0.00106304
White	1.52603	0.0685478	0.000852362	0	0.0266475	0.00951056	0	0.000179445	0	0	8.97223e-05	0	0	0.0518146	0.031672	0.0550895	0.000134583	0	0	0	0.00421695	0	0	0	0	0.00107667	0	0	0	0.0339599	0.00686376	0.000224306	0	0.000224306	0	0	0.000807501	0	0	0.0101386	0	0	0	0	0	0.0283971	0	0.000493473	0.000179445
White	1.94521	0.0352567	0.00657188	0	0.0197156	0.00429859	0.000578656	0.000206663	0.00140531	0	0.00119864	0	0	0.0823758	0.0575763	0.00586922	0.00016533	0	0.00293461	0	0.00413326	0.000123998	0	0	0	0.00446392	0	0	0	0.0307514	0.00785319	0.000247995	0	0.000867984	0.000289328	0	0.0015293	0	0	0.0015293	0	0	0	0	0	0.0193436	0	0	0.00033066
White	1.97808	0.0346973	0.00133309	0	0.0115164	0.00518423	0.00125903	0.000592483	0.0115904	0	0.000518423	0	0	0.0806517	0.0178485	0.0706536	0	0	0.0131457	0	0.00299944	0	0	0	0	0.00607295	0.00203666	0	0	0.0814664	0.00251805	0.000259211	0	0.00125903	0.000259211	0	0.000999815	0.000148121	0	0.0160711	0	0	0.00203666	0	0	0.0216256	0	0.000185151	0.000185151
White	2.0274	0.064619	0.00624618	0	0.0235359	0.00341286	0.00151325	0.000193181	0.00280112	0	0.0135548	0	0	0.0466209	0.0259184	0.0350945	0.000354165	0	0.0180624	0	0.0029621	0.000160984	0	0	0	0.00183522	0.000547345	0	0.00138446	0.0597572	0.0186741	9.65904e-05	0	0.000321968	0.00109469	0	0.00180302	0	0	0.024373	0	0	0.00424998	0	0	0.0360604	0	0	0.000321968
White	1.52603	0	0	0	0.0320731	0.00684062	0	0.000122885	0	0	0	0	0	0.0749191	0.0414124	0.0529226	0.000163847	0	0	0	0.00864294	0	0	0	0	0.00307213	0	0	0	0.098554	0.0120018	0.000204809	0	0.000983083	0.000163847	0	0.000901159	0	0	0.00905255	0	0	0	0	0	0	0	0	0.000286732
White	1.87123	0.0071151	0.00822526	0	0.0117576	0.00378463	0	0	0	0	0.00206893	0.000100923	0	0.136549	0.0357774	0.0437503	0.000555079	0	0.00504617	0	0.00777111	0	0	0	0	0.0092345	0.00590402	0.000151385	0	0.093001	0.0126154	0.00030277	0	0.00242216	0.000756926	0	0.000857849	0	0	0.00640864	0	0	0	0	0	0	0	0.000201847	0.00252309
White	1.94521	0.00467487	0.0049431	0	0.0316511	0.00429168	0	0.000153274	0	0	0.000191593	0	0	0.104571	0.0531096	0.00176265	0	0	0.0256734	0	0.00283557	0	0	0	0	0.00229911	0	0	0	0.072767	0.0118404	0.000153274	0	0.000919646	0.000114956	0	0.000996283	0	0	0.000843009	0	0	0	0	0	0	0	0	0.000843009
White	1.98356	0.00587797	0.0046936	0	0.0292582	0.00245646	0.00539545	0.000789578	0	0	0	0	0	0.0596131	0.0617186	0.0327236	0	0	0.0180287	0	0.00162302	0	0	0	8.77308e-05	0.00048252	0.002281	0	0	0.0877747	0.00438654	0.000131596	0	0.000219327	0	0	0.000657981	0	0	0.00614116	0	0	0	0	0	0	0	0	0
White	2.0274	0.00464784	0.00715052	0	0.0327335	0.00278076	0.0001589	0.00107258	0	0	0.000119175	0	0	0.0589521	0.0866404	0.0550987	0	0	0.00357526	0	0.00146983	0	0	0	0	0.0011123	0.00242323	0	0	0.0970087	0	0	0	0	0	0	0.00103285	0.000238351	0	0.010845	0	0	0	0	0	0	0	0	0.000278076
White	0.430137	0	0	0	0.0561451	0.00135289	0	0.00418552	0	0	0.00190251	0	0.0049888	0	0.0105272	0	0	0	0	0	0	0	0	0	0	0.0986344	0.0276075	8.45559e-05	0	0.0236334	0	0.00744092	0	0.00587663	0.0128948	0.00177567	0.0112882	0.000887837	0.00207162	0	0	0	0	0	0	0	0	0	0.000422779
White	0.468493	0	0	0	0.0184081	0.00475326	0	0.00254948	0	0	0.000259269	0	0.000907441	0.00341371	0.00501253	0	0	0	0	0	0.000777807	0	0	0	0	0.0380693	0.00704347	0	0	0.0290381	0	0.00825339	0	0.00185809	0.0185809	0.00362976	0.0115375	0.000561749	0.0011235	0	0	0	0	0	0	0	0	0	0.000777807
White	1.46027	0.00505051	0.00792168	0.0270859	0.0212052	0.00193718	0.00318251	0.000449703	0.000345925	0.00383977	0.000518888	0.000588073	0.000242148	0.0649647	0.0161201	0.00114155	0.000933998	0.000242148	0.00255985	6.9185e-05	0.0023177	0.000484295	0	0.00013837	0	0.000726443	0	0	0.00013837	0.0397122	0.00148748	0	0	0	0	0	0.00674554	0	0	0	0	0.00280199	0.00013837	0	0	0.000172963	0	0	0
White	1.77808	0.121482	0.0097682	0.00527173	0.0239941	0.00759749	0.0025971	7.75254e-05	0.00100783	0.118769	0.00151175	0	0.000930305	0.0307776	0.0136057	0.00918676	0	0.0121715	0.0103496	0.00104659	0	0.000465152	0	0	0	0	0.000969067	0	0.00275215	0.00248081	0.023684	0	0	0	0.000503915	0	0.00251958	0	0.000271339	0.000542678	0.000465152	0.000348864	0.00189937	0	0	0.00224824	0	0	0
White	2.86301	0.126816	0.00323786	0	0.0141553	0.00651723	0	0	0	0	0.00672478	0	0.0741802	0.0352844	0.0154421	0.0447489	0	0.00481528	0	0	0.00747198	0	0	0	0	0.0374429	0.00672478	0	0	0.114321	0	0.00170195	0	0.0041511	0.000498132	0.0011208	0.000913242	0.00178497	0	0.0182233	0	0.000871731	0.00361146	0	0	0	0	0.000456621	0.000498132
White	0.526027	0	0	0	0	0	0	0.0050513	0	0	0	0	0	0	0.00426815	0	0	7.83147e-05	0	0	0	0	0	0	0	0	0	0	0	0	0	0	0	0	0	0	0.00485551	0	0	0	0	0	0	0	0	0	0.0144099	0	0
White	0.605479	0.000113863	0	0	0	0.000113863	0	0.00500996	0	0	0	0	0	0	0.00261884	0	0	0	0	0	0	0	0	0	0.000284657	0.0272701	0	0	0	0.000227726	0	0	0	0	0	0	0.000569314	0.0010817	0	0	0	0	0	0	0	0	0	0	0.00119556
White	0.684932	0.000597967	0	0	0	0	0	0	0	0	0	0	0	0	0	0	0	0	7.97289e-05	0	0	0	0	0	0	0	0.000837154	0	0	0.000318916	0	0	0	0	0	0	0	0	0	0	0	0	0	0	0	0	0	0	0
White	1.70411	0.00054879	0	0	0.0250091	0.00763079	0	0.00036586	0	0	0.000705587	0	0.000522657	0.191737	0.0579104	0.00164637	0	0.00436419	0.0103747	0	0.00441645	0	0	0	0	0.0113678	0.0052527	0	0	0.0771442	0.0017509	0.000235196	0	0.00243036	0.000757853	0.000627189	0.0015941	0.00180317	0	0.00663775	0	0.00214289	0	0	0	0	0	0	0.000574923
White	2.86301	0.167252	0.00316515	0	0.011125	0.0108743	0	0.000282043	0	0.000156691	0.00150423	0	0.0735506	0.032905	0.0118458	0.0639925	0	9.40144e-05	0	0.00122219	0.00451269	0	0	0	0	0.00564086	0.00250705	0	0	0.0669383	0.0147289	0.000407396	0	0.000689439	0.0010655	0.000188029	0.00134754	0.000438734	0	0.00642432	0	0	0.00235036	0	0	0	0	0.000282043	9.40144e-05
White	0.526027	0.000472389	0	0	0	0	0	0.00642449	0	0	0	0	0	0.000141717	0.00132269	0	0	0	0	0	0	0	0	0.00042515	0	0.00373187	0	0	0	0.000236194	0	0	0	0	0	0	0.000614106	0.00179508	0	0.000188956	0	0	0	0	0	0	0	0	0.000944778
White	0.605479	0.000125146	0	0	0	0	0	0.00454697	0	0	0	0	0	8.34307e-05	0.00266978	0.000166861	0	0	0	0	0	0	0	0.000166861	0.000333723	0.027407	0	0	0	0.000208577	0	0	0	0	0	0	0.000333723	0.0010846	0	0	0	0	0	0	0	0	0	0	0.000917737
White	1.26849	0	0	0	0.0151342	0.0032997	0	0.000253823	0	0	0.000412463	0	0	0.0201789	0.0613618	0.0297608	0	0	0.048512	0	0.0345517	0	0	0	0	0.0591408	0.0113269	0	0	0.000666286	0.00317279	0.000983565	0	0	0	0.000475919	0.00104702	0.00263342	0	0	0	0.00149121	0	0	0	0	0	0	0.000349007
White	0.528767	0.000524806	0.0112308	0	0.000734728	0.00367364	0	0	0	0.000174935	0.0125254	0	0	0.0166189	0	0	0	0	0	0	0.000244909	0	0	0	0	0.0174236	0	0	0	0.0274299	0	0	0.00202925	0	0.00790707	0.00871178	0.0032538	0.000489819	0	0.0174236	0.026905	0	0	0	0	0	0	0	0.000734728
White	1.45479	0.0033484	0.000446453	0	0.0302472	0.00173001	0	0	0	0	0.000892907	0	0.00295775	0.066689	0.104303	0.00468776	0	0	0.0590435	0	0.0269546	0	0	0	0	0.0424689	0.00223227	0	0	0.00111613	0.0025113	0.00066968	0	0	0.000558067	0.00145097	0.00173001	0.00200904	0	0	0	0.00100452	0	0	0	0	0	0	0.000781294
White	2.87397	0.0110204	0.00914286	0	0.0155102	0.00514286	0	0	0	0	0.0358776	0	0.0371837	0.054	0.0307347	0	0	0	0.0828163	0	0.00412245	0	0	0	0	0.0084898	0	0	0	0.079551	0.0229388	0.000979592	0	0.00469388	0.00767347	0	0.0022449	0.00114286	0.006	0	0	0	0	0	0.000938776	0	0	0.000897959	0.000408163
White	0.361644	0	0.0026071	0	0	0.000651775	0	0	0	0	0	0	0	0.0040884	0	0	0	0	0	0	0	0	0	0	0	0	0	0	0	0.0466315	0	0	0.0053327	0	0.0358476	0	0.00379214	0	0	0	0	0	0	0	0	0	0	0	0.000474018
White	0.446575	0	0.00527732	0	0	0.00104847	0	0	0	0	0	0	0	0.011673	0	0	0	0	0.000104847	0	0	0	0	0	0	0	0	0	0	0.0823402	0	0	0.00118827	0	0.0600426	0	0.0109041	0	0	0	0	0	0	0	0	0	0	0	0.00167756
White	0.860274	0.0015486	0.0010324	0	0.0443536	0.0263659	0	0	0	0.000158831	0.00198539	0	0	0.117178	0.0252938	0	0	0	0	0	0.00956957	0	0	0	0	0.0200524	0	0	0	0.00194568	0.00595616	0.000952986	0.00107211	0.00325604	0.00135006	0	0.00329574	0.00218393	0	0	0	0	0	0	0	0	0	0.000873571	0.00138977
White	1.03562	0.000369375	0.000134318	0	0.0123909	0.00685024	0	0	0	0	0.00282069	0	0.00711887	0.118838	0.0386837	0	0.000537273	0	0	0	0.0213566	0	0	0	0	0.0284755	0	0	0	0.0566823	0.0111484	0.0032908	0	0.00570853	0.00852921	0	0.00470114	0.00278711	0	0	0	0	0	0	0	0	0	0.00080591	0.000570853
White	1.35616	0.0105971	0.000759521	0	0.0108141	0.0236537	0	0	0	0	0.00130204	0	0.0109226	0.140114	0.0205794	0	0.000108503	0	0	0	0.0096206	0	0	0	0	0.00520814	0	0	0	0.0725524	0.0152266	0.0013382	0	0.00600383	0.00130204	0	0.00419545	0.00144671	0	0	0	0	0	0	0	0	0	0.00144671	0.000180838
White	2.86301	0.0250297	0.00705443	0	0.0231982	0.00953027	0	0	0	0	0.00596914	0	0.0266237	0.0596914	0.028116	0	0.000135662	0	0.0844158	0	0.00451077	0	0	0	0	0.0138375	0	0	0	0.0961167	0.00898762	0.000203493	0	0.00237409	0.00115313	0	0.00417161	0.0026115	0.00267933	0	0	0	0	0	0	0	0	0.000746142	0.000474818
White	0.860274	0.000465766	0	0	0.0415248	0.00935115	0	0	0	0	0.00243632	0	0	0.0784995	0	0	0	0	0	0	0.0407366	0	0	0	0	0.00748809	0	0	0	0.00107485	0	0.00329619	0.0194189	0	0.00107485	0	0.0106768	0.00257963	0	0	0	0	0	0	0	0	0	0	0.00103902
White	1.17534	0	0	0	0.0118577	0.00631024	0	0.000138687	0	0	0.00162957	0	0.0613342	0.0501699	0.00370987	0	0.000693433	0	0	0	0.00828653	0	0	0	0	0.00610221	0	0	0	0.243048	0.00211497	0.00062409	0.00516608	0	0.00312045	0	0.0036752	0.000762777	0	0	0	0	0	0	0	0	0	0.00145621	0.000381388
White	1.8	0.00483053	0.0055206	0	0.00933631	0.00207023	0	0.000121778	0	0	0.00255734	0	0.0450173	0.0308098	0.00531764	0	0	0	0.0856911	0	0.00389689	0	0	0	0	0.00271971	0	0	0	0.154293	0.00418104	0.000243556	0	0	0.000852446	0	0.00267912	0.000162371	0	0	0	0	0	0.000202963	0	0	0	0.000527704	0
White	2.81644	0.0439047	0.00390884	0.0164381	0.0213939	0.000907409	0	0	0	0	0.00474645	0	0.0236275	0.0381112	0.0175549	0	0	0.00251283	0.0207657	0	0.0093533	6.98007e-05	0	0	0	0.00467665	0.0093184	0	0	0.0717551	0.0220221	0.000314103	0	0.00279203	0.000732908	0.000244303	0.00516525	0.000698007	0.00150072	0.0212892	0.0098768	0	0	0	0	0	0	0.000872509	0.000767808
White	0.454795	0.000558888	0.000856962	0.00797347	0.01509	0	0	0.00476918	0	0	0.000186296	0.000447111	0	0.000558888	0	0	0	0	0	0	0.000260814	0.000111778	0	0	0	0.0309624	0	0	0	0.0316703	0	0.0107307	0	0	0.00495548	0	0.00760088	0.00551436	0	0.0159469	0.00163941	0	0	0	0	0	0.00115504	0	0.000260814
White	0.60274	0	0.00135633	0.0218193	0.0381247	0.00135633	0	0.00698806	0	0	0.000383311	0	0	0.00869822	0	0.000235884	0	0	0	0	0	0.000265369	0	0.000825593	0.000117942	0.0590004	0	0	0	0.0549904	0	0.00459973	0	0	0.00353826	0	0.00828542	0.000678166	0	0.0411028	0.00374466	0	0	0	0	0	0.00271266	0	0.000471768
White	0.70137	0	0.000106966	0.00593662	0.0151625	0.000160449	0	0.00296831	0	0	0.00114989	0	0	0.0061773	0	0	0	0	0	0	0	8.02246e-05	0	0	0	0.0144404	0	0	0	0.210643	0	0.00762134	0	0	0.00374382	0	0.00657842	0.00128359	0.000160449	0.167456	0.00363685	0	0	0	0	0	0	0	0.000722022
White	0.945205	0	0.000214023	0	0.00333876	0	0	0.00586422	0	0	0.000299632	0	0	0	0.00389521	0	0	0	0	0	0.00513655	8.56091e-05	0	0	0	0.0288075	0	0	0	0.283195	0	0.0009417	0	0	0.000428046	0	0.0118997	0.0018406	0.000727677	0.0419485	0.00856091	0	0	0	0	0	0	0	0.000513655
White	1.05479	9.57243e-05	0.000446713	0	0.000542438	0.000159541	0	0.00619017	0	0	9.57243e-05	0	0	0	0.00753031	0	0	0	0	0	0.0138481	0.000191449	0	0	0	0.0662093	0	6.38162e-05	0	0.124027	0	0.00504148	0	0.000255265	0.00108488	0	0.0216337	0.00402042	0.00210593	0.045501	0.00698787	0	0	0	0	0	6.38162e-05	0	0.00134014
White	1.13425	8.568e-05	0.00011424	0	0.0417833	0	0	0.0009996	0	0	8.568e-05	0	0	0.0065688	0.00516936	0	0	0.0001428	0	0	0.0239904	8.568e-05	0	0	0	0.0632033	0	0	0	0.182813	0	0.00302736	0	0	0.00037128	0	0.0263894	0.00265608	0	0.008568	0.0009996	0	0	0	0	0	0	0	0.00051408
White	2.02466	0.0691861	0.000739563	0.00469622	0.0250342	0.00477018	0	0	0	0	0.000147913	0	0.00550974	0.0345746	0.0352772	0	0	0.00214473	0.0212994	0	0.0020338	0	0	0	0	0.00159006	0.00403062	0	0	0.0569094	0.00595348	0	0	0	0	0	0.00199682	0.000184891	0	0.00728469	0.000887476	0	0	0	0	0	0	0	0.00040676
White	2.15068	0.104853	0.00258676	0.00394417	0.0195416	0.00166475	0	0.00069151	0	0	0.000281726	0	0.0159816	0.0166218	0.00942502	0	0.000153669	0.00568575	0.0060187	0	0.00381611	0	0	0	0	0.00192086	0.0110385	0	0	0.14596	0.00863107	0.000409784	0	0.000307338	0.000332949	0.000102446	0.00122935	7.68344e-05	0.000717121	0.0468178	0.0172109	0	0	0	0	0	0	0.000614675	0.000332949
White	0.60274	0	0.000100439	0.0272523	0.0449295	0.00468713	0	0.0165389	0	0	0.000100439	0	0	0.00746593	0	0.000167398	0	0	0	0	0	6.69591e-05	0	0.000267836	0.000167398	0.0608993	0	0	0	0.0592588	0	0.0029462	0	0	0.00073655	0	0.00662895	0.000133918	0	0.0458335	0.00127222	0	0	0	0	0	0.000669591	0	0.000368275
White	0.69863	0.000204841	0	0	0	0	0	0.00242395	0	0	0	0	0	0	0	0	0	0	0	0	0	0	0	0	0.000102421	0.22157	0	0	0	0	0	0.0300434	0	0	0	0	0.0207914	0	0	0	0.045782	0	0	0	0	0	0	0	0.000785224
White	1.05479	0	0	0	0.00014269	0.000114152	0	0.0145258	0	0	0	0	0.000456608	0.000199766	0.0199766	0	0	0	0	0	0	0	0	0	0	0.0658942	0	0	0	0.0955452	0	0	0	0	0.00456608	0	0.0181502	0	0	0.0592163	0.00402386	0	0	0	0	0	0	0	0
White	1.13699	0	0	0	0	0	0	0.00614434	0	0	0	0	0.0655517	0	0.012325	0.000145428	0	0	0	0	0	0	0	0	0.000618069	0.059771	0	0	0	0.189675	0	0.00156335	0	0	0.000508998	0	0.0105799	0	0	0.0758771	0.000727141	0	0	0	0	0	0	0	0
White	0.364384	0.00135377	0	0	0	0	0	0.00179047	0.00344993	0	8.73401e-05	0.00061138	0.00170313	0.0245426	0	0.00135377	0	0	0	0	0.0621425	0	0	0.00030569	0	0.0624045	0	0.00017468	0	0.00506572	0	0	0	0	0	0	0.0291279	0.00026202	0	0	0	0	0	0	0	0	0	0	0
White	2.85205	0.0768086	0.0169511	0	0.0281084	0.00857344	0.0198873	0	0.000822111	0	0.00614626	0	0.000665518	0.0829549	0.0413796	0.00371907	0.000508926	0.00152678	0.0222753	0.0021923	0.0155418	0.000195741	0	0	0	0.00356248	0	0	0	0.0102568	0.008456	0.000234889	0	0.00289696	0.0020357	0.000117444	0.0082994	0	0	0.00129189	0.00485437	0.00289696	0	0	0	0.0302224	0	0	0.00109615
White	0.10411	0.00533366	0	0	0	0	0	0.00690951	0.00336384	0	0	0	0.0121523	0	0	0.0126674	0	0.00109098	0	0.0252136	0	0	0	0.00154555	0.00103037	0	0	0	0	0.0203649	0	0	0	0	0	0	0	0	0	0	0	0	0	0	0	0	0	0	0
White	0.183562	0	0	0	0	0	0	0.000731689	0	0	0	0	0.000182922	0	7.31689e-05	0.00559742	0	0	0.000109753	0	0	0	0	0.000475598	0	0.0328894	0	0	0	0.00197556	0	0	0	0	0	0	0.00201215	0	0	0	0	0	0	0	0	0	0	0	0
White	2.85205	0.080142	0.0184068	0	0.0265072	0.0119265	0	0	0.00916894	0	0.0100307	0.000758333	0.000413636	0.106373	0.0134776	0.002275	0.000275757	0.000137879	0.000448106	0.000861742	0.0421564	0	0	0	0	0.00730757	0.00658371	0	0.000689394	0.00892765	0.00606666	0.00127538	0	0.0030678	0.00141326	6.89394e-05	0.0137879	0.000241288	0	0	0.00244735	0.00658371	0	0	0	0.0496363	0	0	0.00213712
White	0.813699	0.00109981	0	0	0	0.000274952	0	0.000274952	0	0	0	0	0	0.101232	0.00322444	0	0	0	0	0	0	0	0	0	0	0.129777	7.49869e-05	0.000549904	0	0.000449921	0	0.00314945	0	0	0	0	0.00582398	0	0	0	0	0	0	0	0	0	0.00339941	0	0
White	0.591781	0.000813935	0	0	0	0	0	0.000379836	0	0	0	0	0.000271312	0	0.016333	0.000379836	0	0	0	0	0.0186662	0	0	0	0	0.204189	0	0.000162787	0	0	0	0.00613164	0	0	0	0	0.0113951	0	0	0	0	0	0	0	0	0	0	0	0
White	1.01096	0	0.000225538	0	0.0478893	0.0025561	0	0.000375897	0.0119911	0	0.000563846	0	0.0168778	0.0523249	0.00793144	0.0358606	0.000112769	0	0.0248844	0	0.0124046	0	0	0	0	0.0169906	0	0.000112769	0	0.0322896	0	0.000263128	0	0	0.000413487	0	0.00616472	0.000263128	0	0	0	0	0	0	0	0	0	0	0
White	1.31507	0.000383462	6.97204e-05	0	0.019452	0.00132469	0	0.000766925	0.0215436	0	0.00338144	0	0.0139441	0.0893467	0.0996305	0.0101792	0	0	0.00662344	0	0.0191383	0	0	0	0	0.00571707	0	0	0	0.0282019	0	0.000488043	0	0	0.000627484	0	0.00177787	0.00467127	0	0	0	0	0	0	0	0	0	0	0.000906365
White	2.88219	0.0325716	0.00944054	0.00512088	0.0334076	0.0121577	0.00337908	0	0.00215983	0	0.0179753	0	0.0063053	0.0975057	0.0410716	0.0119139	0.000383195	0	0.0137254	0.00268237	0.00473769	0.00017418	0.00424998	0	0	0.0017418	0.00254302	0	0.00926636	0.0204487	0.00783808	0.000278687	0	0.00658399	0.00146311	0.000522539	0.00473769	0	0	0	0.00327458	0.00094057	0	0	0	0.00111475	0	0	0.000452867
White	2.88219	0.0592039	0.0115388	0	0.0457678	0.0152172	0.000309765	0	0.000271045	0	0.0212964	0	0.00975761	0.0734918	0.0128553	0.00708588	0.000387207	0	0.0533571	0.000503369	0.0035623	0.000425927	0.000619531	0	0	0.00569194	0.00104546	0	0.00453032	0.0154883	0.00921552	0.000425927	0	0.00298149	0.000503369	0.00058081	0.00553706	0	0	0	0.00139394	0.00104546	0	0	0	0.00151011	0	0	0.000309765
White	2.88493	0.0633955	0.00281157	0	0.0171668	0.00859692	0	0	0	0	0.00840768	0	0	0.0673966	0.0185996	0.0414436	0	0.00162206	0.0124358	0.00129765	0.0285483	8.1103e-05	0	0	0	0.0445526	0.00429846	0	0.0026764	0.0157069	0	0.000216275	0	0	0.000946202	0.000648824	0.00562314	0.00256826	0	0.00859692	0.00108137	0.00232495	0	0	0	0.00251419	0.000432549	0.000243309	0.000243309
White	0.30411	0.000150099	0	0	0	0.000262674	0	0.00577883	0	0	0.00577883	0	0	0	0.0165485	0	0	0	0	0.0840182	0.0104694	0	0	0	0.0121205	0.0264926	0	0	0	0.00273931	0	0	0	0	0	0	0.0197006	0.00112575	0	0	0	0	0	0	0	0	0	0	0.00183872
White	0.479452	0	0	0	0	0	0	0.00378566	0	0	0.00105374	0	0	0	0.0143621	0	0	0	0	0.00776646	0.046872	0	0	0	0.0209187	0.17738	0	0	0	0.000273192	0	0	0	0	0	0	0.000780549	0.00401983	0	0	0.000390274	0	0	0	0	0	0	0	0.000468329
White	0.682192	0.00123181	0.000866828	0	0	0.00018249	0	0.00643278	0	0	0.0022355	0	0	0.000136868	0.0153748	0	0	0	0	0.00419727	0.0408322	0	0	0	0.0242712	0.149003	0	0	0	0.000228113	0	0	0	0	0	0	0.00967197	0.00296546	0	0	0.00155117	0	0	0	0.000684338	0	0.000273735	0.00479036	0.00168803
White	0.630137	0.000233907	0	0	0	0	0	0.007064	0	0	0.00102919	0	0	0	0.00954341	0	0	0	0	0.0459394	0.0276478	0	0	0	0.0233439	0.131456	0	0	0	0	0	0	0	0	0	0	0.00739147	0.00495883	0	0	0.00318114	0	0	0	0	0	0	0.00771894	0.000421033
White	0.79726	0.0976452	0.00262891	0	0.000863785	0	0	0.00458182	0	0.000262891	0.0019529	0	0	0	0.00559582	0.0701919	0	0	0	0.00484471	0.0303451	0	0	0	0.0170504	0.0613287	0	0	0	0	0	0	0	0	0	0	0.00694783	0.0022158	0	0	0.0028918	0	0	0	0.0019529	0	0.00480715	0.0182146	0.00146468
White	1.01096	0.0558332	0.000427463	0	0.0184138	0.000263054	0	0.00147968	0	0	0.00427463	0	0	0	0.00762857	0.0416283	0	0	0	0.00453768	0.0423188	0	0	0	0.00282783	0.0578061	0.000295936	0	0	0.00309089	0	0.00121663	0	0	0	0	0.0220965	0.00170985	0	0	0.0025319	0	0	0	0.000953571	0	0.00118374	0.00572143	0.00124951
White	1.28219	0.0183889	0.000809576	0	0.0381946	0.0215116	0	0.000491528	0	0	0.000693922	0	0	0.0130978	0.0436882	0.0105245	0	0	0.0111606	0.000751749	0.0326433	0	0	0	0.00320939	0.0123171	0	0	0	0.0163939	0	0.000954143	0	0	0.000115654	0	0.0165385	0.00112762	0	0	0.000491528	0.00355635	0	0	0	0	0.000346961	0.000173481	0.000462615
White	0.128767	0.00065187	0	0	0.00189353	0	0	0.00493559	0	0	0.00819494	0	0	0	0.000310414	0	0	0	0	0	0.0478659	0	0	0.000279373	0	0	0	0	0	0	0	0	0	0	0	0	0.0421853	0	0	0	0	0	0	0	0	0	0.000186249	0	0.00117957
White	1.53973	0.0193083	0.00112867	0	0.0258787	0.00395034	0	0	0	0	0.00233796	0.000282167	0	0.0151161	0.0105611	0.0150758	0	0	0	0.00157207	0.0725975	0	0	0	0.00201548	0.0625605	0.00451467	0	0	0.00370848	0	0.00213641	0	0	0.00108836	0	0.0213238	0.0012496	0	0	0.00157207	0.00475653	0	0	0	0	0.00197517	0.000564334	0.000322477
White	1.79726	0.0429317	0.00275674	0	0.0238918	0.00639565	0	0	0	0	0.0203632	0	0	0.00966699	0.00455782	0.0317945	0.000624862	0	0	0.00242594	0.0556495	0	0	0.000441079	0.00011027	0.0344409	0.018268	0	0.00213188	0.00330809	0	0.00845402	0	0	0.00113945	0	0.00757186	0.00804969	0	0	0.00161729	0.000477836	0	0	0	0	0.00264648	0.00113945	0.000624862
White	2.88493	0.102215	0.00122921	0	0.0171816	0.00426125	0	0.000136578	0	0	0.0157612	0	0	0.0701194	0.0214428	0.0724685	0.000464367	0.000737524	0	0.00409735	0.0210331	8.19471e-05	0	0	0.00248573	0.00682892	0.000218525	0	0	0.0530744	0	0.000355104	0	0	0.0013931	0.000600945	0.00213062	0.000464367	0	0.0416291	0.00303204	0.00111994	0	0	0	0.00773034	0	0.000655576	0.000163894
White	0.30411	0.0175252	0	0	0.000276298	7.89422e-05	0	0.00892047	0	0	0.00181567	0	0	0	0.0103414	0	0	0	0.000473653	0	0.0241563	0	0	0	0.0118413	0	0	0.000197355	0	0.00035524	0	0	0	0	0	0	0.0304322	0.00193408	0	0	0	0.0068285	0	0	0	0	0	0	0.000592066
White	0.372603	0.000179404	0	0	0	0.000287047	0	0.00211697	0	0	0.000215285	7.17618e-05	0	0	0.0197345	0	0	0	0	0	0.0212774	0	0	0	0.0128454	0.234661	0	0	0	0	0	0	0	0	0	0	0.0213132	0.000753498	0	0	0	0	0	0	0	0	0	0	0.0016864
White	0.682192	0.0010405	0	0	0.000240115	0.0018809	0	0.00420202	0	0	0.00332159	0	0	0.000160077	0.0138466	0	0	0	0	0.00504242	0.0482231	0	0	0	0.0168881	0.139787	0	0	0	0	0	0	0	0	0	0	0.00196094	0.00204098	0	0	0	0.0143669	0	0	0	0	0.000200096	0.00356171	0.000840403
White	0.479452	0	0	0	0	0.00500197	0	0.00903866	0	0	0.00184283	0	0	8.77539e-05	0.0192181	0.000307139	0	0	0	0.000263262	0.0184283	0	0	0	0.0270721	0.0941161	0	0	0	0.000307139	0	0	0	0	0	0	0.00254486	0.0022816	0	0	0	0.0135141	0	0	0	0	0.0118029	0	0.000921416
White	0.126027	0.00300251	0	0	0.00311169	0	0	0.00960804	0	0	0	0	0	0.000272956	0	0	0	0	0	0	0.205153	0	0	0.000709684	0	0	0	0	0	0.000382138	0	0	0	0	0	0	0.0237471	0	0	0	0	0	0	0	0	0	0.00343924	0	0.000436729
White	1.47123	0.0662926	0.00144563	0	0.0437821	0.00523182	0.000137679	0	0	0	0.00151447	0	0	0.0393419	0.0276391	0.0532819	0.000172099	0.000929336	0	0.00385502	0.0618525	0	0	0	0.000757237	0.0193784	0.00585138	0	0	0.00340757	0	0.000688397	0	0	0.000619557	0	0.00189309	0.000722817	0	0	0.0036485	0.00203077	0	0	0	0	0	0	0.000206519
White	1.79726	0.00637498	0.0152458	0	0.0236055	0.00851	0.000751767	0	0	0	0.00851	0	0	0.0722297	0.0441738	0.00333784	0.00045106	0.0034882	0	9.0212e-05	0.0678394	6.01413e-05	0	0	0	0.00995339	0.0108555	0	0.000300707	0.00863028	0.00318749	0.00165389	0	0	0.0039994	0	0.0138926	0.00090212	0	0.00156367	0.000300707	0.0034882	0	0	0	0	0	0	0.000360848
White	0.227397	0.07014	0	0	0.010173	0	0	0.00827842	0	0	0.00172982	0	0	0	0.00370675	0	0	0	0.00181219	0	0.0936573	0	0	0	0.00164745	0	0	0	0	0.000205931	0	0	0	0	0	0	0.0258237	0.000123558	0	0.000123558	0	0	0	0	0	0	0	0	0.000411862
White	2.73425	0.0773588	0.00105537	0	0.0115036	0.0052065	0	0	0	0	0.0111518	0	0	0.062865	0.0452755	0.0452403	0.000492507	0.000351791	0	0.000844297	0.0122423	0.000140716	0	0	0.00193485	0.00788011	0.00186449	0	0.00221628	0.00552311	0	0.000703581	0	0	0.00105537	0.000422149	0.00474917	0.000562865	0	0.0113277	0.00119609	0.00260325	0	0	0	0.017097	0.000175895	0.000140716	0.000281432
White	2.84384	0.0899334	0.000475838	0	0.0140637	0.00401819	0.000475838	0	0	0	0.012266	0	0.0352649	0.0530824	0.0105213	0.00919953	0.000264354	0.000317225	0	0	0.00851221	0	0	0	0	0.00158613	0	0	0	0.128318	0.0142751	0.000793063	0.0029079	0	0.00137464	0.00105742	0.0111558	0.0025378	0.00169187	0.0747594	0.00475838	0	0	0	0.00058158	0.0141165	0	0.00206196	0.00111029
White	2.84384	0.0585315	0.000496524	0.00172323	0.0158596	0.00432268	8.76219e-05	0.000204451	0	0	0.00581226	0	0.0056078	0.0509376	0.0344062	0.0170279	0	0	0.114405	0	0.00481921	5.84146e-05	0	0	0	0.00166482	0	0	0	0.0675565	0.00829488	0	0	0.000116829	0	0	0.00204451	0	0.000525732	0.00610433	0.000146037	0	0	0	0	0.0198318	0	0.00032128	0.000233659
White	0.520548	0.00306377	0	0	0.0112576	0	0	0	0	0	7.12504e-05	0	0.0141076	0.0128963	0.00188814	0	0	0	0.000213751	0	0.00327752	0	0	0	0.00131813	0.0450303	0	0	0	0.0296758	7.12504e-05	0.00203064	0.00463128	0	0	0	0.00534378	0.00520128	0	0	0.000712504	0	0	0	0	0	0	0	0.00131813
White	1.1726	0.00597582	0.000587219	0	0.0134715	0.0056304	0	0.000172712	0	0	0.0102245	0	0.00601036	0.160035	0.00307427	0.00411054	0	0	0	0	0.0424525	0	0	0	0	0.0322971	0	0	0	0.0829361	0.00400691	0.00117444	0.00141623	0.0119516	0.00117444	0	0.0065285	0.00352332	0	0.000241796	0	0	0	0	0	0	0	0.000863558	0.000172712
White	1.25479	0.017073	0.000317772	0	0.00863762	0.00589323	0	0	0	0	0.00612434	0	0.0182863	0.102785	0.0646522	0.00727987	0	0	0	0	0.0364571	0	0.00132887	0	0	0.032095	0	0	0	0.0816674	0.000664433	0.000202219	0.00488214	0	0.0012422	0	0.000288884	0.00219552	0	0.00158886	0	0	0	0	0	0	0	0.000433326	0.000577768
White	1.45479	0.0036149	0.000274549	0	0.00851103	0.00132699	0	0	0	0	0.00887709	0	0.00590281	0.194884	0.0364235	0.00292853	0	0	0	0.00402672	0.0279583	0	0.000228791	0	0	0.0114396	0	0	0	0.104374	0	0.000137275	0.000594857	0	0.000274549	0	0.000960922	0.0014185	0.000320307	0.00512492	0.000320307	0	0	0	0	0	0	0	0.00050334
Black	2.78082	0	0.00420803	0	0.0200331	0.00154654	0	0.000215796	0.00118688	0	0.000611423	0	0.0265789	0.0856711	0	0.0839448	0	0.00445979	0	0.00564667	0.00323694	0	0	0	0	0.0100345	0	0	0	0.0227665	0	0.00143864	0	0.0076248	0.00208603	0.000863185	0.00255359	0.00161847	0.00266149	0.0378722	0.00158251	0	0.00327291	0	0	0	0	0.0017983	0
Black	1.77534	0.0488342	0.000455685	0	0.0331131	0.00463279	0	0	0.00284803	0	0.00243032	0	0.00110124	0.0652389	0.0466697	0.0185312	0.000151895	0.014506	0.0413534	0.00493658	0.0102529	0.000113921	0	0	0	0.00205058	0	0	0	0.0609858	0	0.000645553	0	0	0.00580998	0	0.00307587	0.000417711	0.00277208	0.014468	0	0	0.000797448	0	0	0	0	0.000379737	0.000569606
Black	0.265753	0.000150789	0	0	0	0	0	0.00244278	0	0.000180946	0.0177931	0	0	0	0	0	0	0	0	0	0	0	0	0	0	0.113182	0	0	0	0.000693628	0	0	0	0	0	0	0.0506348	0.0124551	0	0	0	0	0	0	0	0	0	0	0
Black	2.78082	0	0.00030722	0	0.000648575	0.00587131	0	0	0.0115719	0	0.00454002	0	0.0378563	0.169141	0.00266257	0.0524322	0.000273084	0	0	0.00559822	0.000238949	6.8271e-05	0	0	0	0.0149172	0	0	0	0.220925	0	0.00098993	0	0	0.00245776	0.000204813	0	0.000887523	0	0.0471412	0	0	0	0	0	0	0	0	0
Black	1.77534	0.0282026	0.000818544	0	0.0109387	0.00137664	0	0	0.0062507	0	0.00186033	0	0.000781337	0.025933	0.0167429	0.0519775	0	0.0155151	0.0282026	0.0109015	0.00811102	0.000223239	0	0	0	0.0017115	0	0	0	0.0651114	0	0.000372065	0	0	0.00349741	0	0.00427875	0.000372065	0.00390669	0.0738178	0	0	0.00353462	0	0	0	0	0	0.000483685
White	0.49863	0	0	0	0	0	0	0.00232909	0	0	0	0	0	0.0473151	0	0	0	0	0	0	0.00940263	0	0	0	0	0.0266983	0	0	0	0	0	0.00254475	0	0	0	0	0.0100927	0.0149666	0	0	0	0	0	0	0	0	0.0226871	0	0.000388182
White	0.747945	0	0	0	0.0103322	0	0	0.000904505	0	0	0	0	0	0.0803618	0	0	0	0	0	0	0.00577492	0	0	0	0	0.0157593	0	0	0	0.18024	0	0.000730562	0	0	0	0	0.00445295	0.00407027	0	0	0	0	0	0	0	0	0.00546182	0	0
White	0.810959	0	0	0	0.0205819	0.000227006	0	0.00105936	0	0.000227006	0	0	0	0.0594756	0.000378344	0	0	0	0	0	0.012334	0	0	0	0	0.0240627	0	0	0	0.0864137	0.000113503	0.00291325	0	0	0	0	0.00692369	0.00469146	0	0	0	0	0	0	0	0	0	0	0.000378344
White	1.20548	0	0.000935104	0	0.0332274	0.00112212	0	0.000685743	0	0	0.001465	0	0	0.042329	0.0101926	0	0.00152734	0	0	0	0.0119382	0	0	0	0	0.0370301	0	0	0	0.199146	0	0.0048002	0	0.00520541	0.00115329	0	0.00947572	0.00292999	0	0	0	0	0	0	0	0	0	0	0.000436382
White	1.73973	0	0.000187133	0	0.00729818	0.00344324	0	0.000224559	0	0	0.00104794	0	0	0.0508627	0.00935664	0	0.000598825	0.00134736	0	0	0.0115648	0	0	0	0	0.0153823	0	0	0	0.30076	0	0.000673678	0	0	0.000261986	0	0.00243273	0.00258243	0	0	0	0	0	0	0.000486545	0	0	0	0.000224559
White	0.391781	0.00457524	0	0	0	0	0	0	0	0	0.000271413	0	0	0	0	0	0	0.00279167	0	0	0	0	0	0.000193866	0	0.0264821	0	0	0	0.000271413	0	0.00314063	0	0	0	0	0.0130666	0	0	0	0	0	0	0	0	0	0	0	0.00209375
White	0.487671	0.000190006	0	0	0	0	0	0.00805624	0	0	0.000304009	0	0	0	0	0	0	0	0	0	0.0127684	0	0	0	0	0.0251568	0	0	0	0.000114003	0	0.00425613	0	0	0	0	0.00931028	0.00942428	0	0	0	0	0	0	0	0	0	0	0
White	0.80274	0	0	0	0.00779695	0.00332995	0	0.00113706	0	0	0.000284264	0	0	0.0832487	0	0	0	0	0	0	0.00418274	0	0	0	0.000609137	0.00730964	0	0	0	0.112081	0	0.00288325	0	0	0	0	0.0053198	0.00288325	0	0	0	0	0	0	0	0	0	0	0
White	0.986301	0	0.000229859	0	0.0112631	0.00134084	0	0.00126422	0	0	0.000498027	0	0	0.0406084	0.00141746	0	0.000459717	0	0	0	0.00566985	0	0	0	0	0.00655097	0	0	0	0.170785	0	0.00107267	0	0.00172394	0.00103436	0	0.0098073	0.00187718	0	0	0	0	0	0	0	0	0.00260506	0	0.000498027
White	1.65479	7.83085e-05	0.000156617	0	0.0148003	0.0133516	0	0.000626468	0	0.000117463	0.000665623	0	0	0.0540329	0.0262334	0	0.00101801	0	0	0	0.0426782	0	0	0	0	0.0138998	0	0	0	0.103994	0	0.000430697	0	0.000391543	0	0	0.0177369	0.0018794	0	0	0	0	0	0	0.00027408	0	0.0027408	0	0
White	1.74247	0	0	0	0.0139026	0.00315781	0	0	0	0	0.00131234	0	0	0.0928478	0.0432661	0	0.00184547	0	0	0	0.0354331	0	0	0	0	0.0252625	0	0	0	0.130372	0	0.00139436	0	0.000738189	0	0	0.0120981	0.00422408	0	0	0	0	0	0	0.000410105	0	0	0	0.000984252
White	2.64932	6.72744e-05	0.00618924	0	0.0594033	0.00460829	0	0	0	0	0.00245551	0	0	0.0395573	0.0281207	0	0.00104275	0.000605469	0	0	0.00417101	0	0	0	0	0.00548286	0	0	0	0.131252	0	0.00023546	0	0.000874567	0.000437283	0	0.00629015	0.00023546	0	0	0	0	0	0	0	0	0.000168186	0	0.000100912
White	0.731507	9.65096e-05	0.00312048	0	0.00254142	0.000353868	0	0	0	0	0.000450378	0	0.00855718	0.0260576	0.0228084	0.0277626	0	0	0	0.00180151	0.000418208	0	0	0	0.0278913	0.0736368	0	0	0	0.0488338	0	0.00128679	0	0.0246743	0.000386038	0.00395689	0.00562972	0.00627312	0	0	0	0.0114525	0	0	0	0	0	0.00662699	0.000900756
White	0.923288	0.00102223	0	0	0.00383338	0.00233197	0	6.38896e-05	0	0	0.000511117	6.38896e-05	0.00102223	0.118675	0.00233197	0.00654868	0.000319448	6.38896e-05	0	0.000159724	0.0128418	0	0	0	0.00523895	0.0505686	0	0	0	0.0120432	0	0.000319448	0	0.000319448	0	0.00105418	0.000575006	0.000255558	0	0.00079862	0	0.00466394	0	0	0	0	0	0.000255558	0.000319448
White	1.26301	0.0602791	0.00014242	0	0.0333618	0.0043438	0	0	0.00519832	0	0.00302642	0	0.0201168	0.0353201	0.0240333	0.0855942	0	0	0.00356049	0.00302642	0.0128178	7.12099e-05	0.00185146	0	0	0.00281279	0	0	0	0.0239621	0	0	0	0	0	0	0.000712099	0.0014598	0	0.0385601	0	0.000462864	0	0	0.000284839	0	0	0.000818913	0
White	3.07945	0.0910364	0.00198054	0	0.0233567	0.00252689	0	0.000273177	0.00293666	0	0.00163906	0	0.0100393	0.0559331	0.0120198	0.056855	0.000204883	0	0.0167663	0.00191224	0.00570258	0	0.00280007	0	0	0.00505378	0	0	0	0.0349326	0.0173468	0	0	0.000307325	0.000170736	0	0.00109271	0.000580502	0.00194639	0.043845	0.000921974	0.000956121	0.00440499	0	0	0	0	0	0
White	0.59726	0.00182737	0.000505443	0	0	0	0	0	0.00209953	0	0.00104977	0	0.00229393	0.0167963	0.0101477	0.00754277	0	0	0.000855365	7.77605e-05	0.000544323	0	0	0	0.0309876	0.0924961	0	0	0	0.0206843	0	0.00633748	0	0	0	0.00349922	0	0.00139969	0	0.00773717	0	0	0	0	0	0	0	0.000349922	0.000933126
White	0.684932	0.000158148	0.000569332	0	0.0030997	0	0	0	0	0	0.000853998	0	0.00730643	0	0.0214448	0.0632591	0	0	0	0.000411184	0.000600962	0	0	0	0.0144863	0.123988	0	0	0	0.00986842	0	0.00069585	0	0.00632591	0.000569332	0.00313133	0.00692687	0.00822368	0	0	0	0.0105959	0	0	0	0	0.000221407	0.0106275	0.000347925
White	1.33425	0.109719	0.00138795	0	0.0348055	0.00181501	0	0	0.00213531	0	0.00565856	0	0.0055518	0.0697178	0.0211751	0.0192534	0	0	0.0285064	0.00213531	0.0058721	0	0.000142354	0	0.000213531	0.00160148	0	0	0	0.0052315	0.00950212	0	0	0.00419944	0	0	0.00459091	0.000747358	0.00046265	0.00580092	0	0.00263355	0	0	0.000498238	0	0	0	0
White	1.45205	0.0830273	0.00111768	0	0.0295066	0.00501357	0	0	0.00127734	0	0.000510937	0	0.00322529	0.028389	0.0128054	0.028868	0	0	0.0287722	0.00293789	0.0204375	0	0.000766406	0	0	0.00146894	0	0	0	0.00488584	0.00261855	0.000255469	0	0.00562031	0	0	0.00632285	0.00105381	0.000415137	0.0037043	0	0.00223535	0	0	0	0	0	0	0
White	0.775342	0	0	0	0	0	0	0.00529948	0	0	0.000441623	0	0	0	0	0.000165609	0	0	0	0	0.000276014	0	0	0	0	0.00999172	0	0	0	0.000276014	0	0.000331217	0	0	0	0	0.00690036	0.0019321	0	0	0	0	0	0	0	0	0	0	0.00143527
White	1.64658	0.0478065	0.00132409	0.000836266	0.00721279	0.00285724	0	6.96888e-05	0	0	0.0043904	0	0.00108018	0.0653333	0.0140423	0.0177358	0.000383289	0	0.0823374	0	0.00191644	0	0	0	0	0.00459946	0.015227	0	0.00202098	0.0680163	0.001568	0	0	0.00111502	0.000209067	0	0.0021952	0	0.0012544	0.00463431	0.00191644	0.000731733	0	0	0	0.0257849	0	0	0
White	2.61096	0.172072	0.00150836	0.00412813	0.0356845	0.00194498	0.00837534	0.00178621	0	0	0.00234192	0	0.0331838	0.0165125	0.0215933	0.0126226	0.000516016	0	0.0271107	0	0.000833565	0	0	0	0	0.00198468	0.0120668	0	0.000357242	0.0310007	0.000277855	0	0	0.000952646	0.000357242	0	0.00885167	0	0.00166713	0.00265947	0.00055571	0.000436629	0.00194498	0	0	0.0061922	0	0	0
White	1.55068	0.0267165	0.00136039	0	0.0117523	0.0104674	0	0.000151154	0	0	0.00427011	0	0.000453463	0.0385822	0.0210483	0.0183653	0.000377886	0.00026452	0.0374863	0	0.0242603	0	0	0	0	0.0296263	0.00211616	0	0	0.0626913	0	0.000188943	0	0.000415675	0	0	0.00408117	0	0	0.00272078	0.000302309	0.00113366	0	0	0	0.0153422	0	0	0
White	1.64658	0.05643	0.00208258	0.000160199	0.00420521	0.00204253	0	0	0	0	0.00176219	0	0	0.0195843	0.0124955	0.0202651	0.000680844	0.000680844	0.0833433	0	0.00204253	0	0	0.000120149	0	0.0141375	0.00184228	0	0	0.0542272	0.0169811	0.000120149	0	0	0	0	0.00524651	0	0.000160199	0.00108134	0	0.00220273	0	0	0.000240298	0.0125355	0	0	0
White	2.61096	0.141956	0.00560113	0.00446866	0.0243634	0.00446866	0.0151506	0.00113247	0	0	0.00584598	0	0.0398812	0.0101616	0.0197111	0.0243328	0.00033668	0.00088761	0.0214557	0	0.00119368	0	0	0	0	0.00226494	0.0113553	0	0.00156097	0.029536	0.000734574	0.000122429	0	0.000703967	0.000612145	0	0.00832517	0	0.00330558	0.00361166	0.00110186	0.000520323	0	0	0.000214251	0.00786606	0	0	0
White	0.772603	0.000113182	0	0	0	0	0	0.0101109	0	0	0.000943183	0	0	0	0	0	0	0	0	0	0	0	0	0	0	0.265827	0	0	0	7.54546e-05	0	0.000943183	0	0	0	0	0.000716819	0.02739	0	0	0	0	0	0	0	0	0	0	0.000867728
White	0.841096	0	0	0	0	0	0	0.0127054	0	0	0.000250352	0	0	0.000187764	0.0590518	0	0	0	0	0	0.00400563	0	0	0	0	0.194148	0	0	0	0.000187764	0	0.00131435	0	0	0	0	0	0.0127992	0	0	0	0	0	6.2588e-05	0	0	0	0	0.000125176
White	1.17808	0	0	0	0.0530497	0	0	0.00176236	0	0	0	0	0	0	0.00487842	0	0.00086841	0	0	0	0.0238302	0	0	0	0.000280956	0.184665	0	0	0	0	0	0.00367797	0	0	0	0	0.00252861	0.0076369	0	0	0	0	0	5.1083e-05	0	0	7.66244e-05	0	0.00102166
White	1.30685	0.0187546	0	0	0.0271839	0.000145836	0	0.000787516	0	0	8.75018e-05	0	0	0.108502	0.0349424	0	0	0	0	0	0.0225463	0	0	0	0	0.0723932	0	0	0	0.0994604	0.00387925	0.000729182	0	0	0	0	0.00513344	0.00408342	0	0	0	0	0	0	0	0	0	0.000204171	0.00105002
White	0.353425	6.25919e-05	0	0	0	0	0	0	0	0	0	0	0	0	0	0	0	0	0	0	0.0211874	0	0	6.25919e-05	0	0.345507	0	0	0	0	0	0.0102964	0	0	0	0	0	0	0	0	0	0	0	0	0	0	0	0	0.000375552
White	0.841096	0	0	0	0	0	0	0.010725	0	0	0.000464468	0	0	0	0.0134274	0	0	0	0	0	0.0563273	0	0	0	0	0.129544	0	0	0	0.000295571	0	0.000633366	0	0	0	0	0.0113161	0.00717814	0	8.44488e-05	0	0	0	0	0	0	0	0	0.000844488
White	1.06301	0	0	0	0.0409463	5.26302e-05	0	0.00549986	0	0	0.000394726	0	0	0	0.0369464	0	0	0	0	0	0.02021	0	0	0	0	0.222336	0	0	0	0.000473672	0	0.00323676	0	0	0	0	0.00563143	0.00673666	0	0	0	0	0	0	0	0	0	0	0.000684193
White	1.11507	0.000138498	0	0	0.0651401	0	0	0.00184664	0	0	0.000807904	0	0.000138498	0	0.0263607	0	0.000438576	0	0	0	0.0173815	0	0	0	0	0.138359	0	0	0	0	0	0.00304695	0	0	0	0	0.00332395	0.00535525	0	0	0	0	0	0	0	0	0	0	0.000784821
White	1.17808	0	0	0	0.0561571	0	0	0.00169851	0	0	0.000141543	0	0	0	0.0122435	0	0.00116773	0	0	0	0.0216207	0	0	0	0	0.198938	0	0	0	0	0	0.0084218	0	0	0	0	0.00435244	0.00881104	0	0	0	0	0	0	0	0	0	0	0.000813871
White	1.30685	0.0344263	0	0	0.0168626	0.000400695	0	0.000801389	0	0	0	0	0	0.089789	0.0243756	0	0	0	0	0	0.0110525	0	0	0	0	0.0481167	0	0	0	0.173868	0	0	0	0	0	0	0.00140243	0.00193669	0	0	0	0	0	0	0	0	0	0.000333912	0.00083478
White	0.70137	0	0	0	0.0041456	0	0	0.000125624	0	0	0.00891932	0	9.42181e-05	0	0.0103326	9.42181e-05	0	0	9.42181e-05	0	0	0	0	0	0	0.156308	0	0	0	0.000439685	0	0.00175874	0.00615559	0.00489934	0	0	0.00948463	0.0252191	0	0	0	0	0	0	0	0	0.0484281	0.00298357	0.00122484
White	0.794521	0.000497684	0	0	0	0	0	0.00214387	0	0.000382834	0.000267984	0	0	0	0.00482371	0	0	0	0	0	0	0	0	0	0	0.0773324	0	0	0	7.65667e-05	0	0.000650817	0.0196394	0	0	0	0.000650817	0.00111022	0	0	0	0	0	0	0	0	7.65667e-05	0	0.000382834
White	0.865753	0.000246879	0	0	0.0243705	0.000423221	0	0.000670099	0	0	0.00934612	0	0.000141074	0	0.0153418	0	0.00021161	0	0	0	0.000458489	0	0	0	0	0.155957	0	0	0	0.000352684	0	0.00391479	0.0142132	0	0.000176342	0	0.00497284	0.00253932	0	0	0	0	0	0	0	0	0.00687734	0.000493757	0.000916978
White	1.70959	0.00177735	0.000525125	0	0.00294878	0	0	0	0.00109064	0	0.000403942	0	0.0125626	0.0315883	0.000767491	0.0232267	0	0	0.0195912	0.000403942	0.0652367	0	0	0	0	0.071821	0.0494426	0.00109064	0	0.0210858	0	0.000363548	0.000686702	0	0.000444337	0	0	0.000929068	0.000444337	0.0203991	0.000565519	0	0	0	0	0	0	0	0.000161577
White	0.791781	0.000248818	8.29394e-05	0	0.0346272	0.00223936	0	0.000870863	0	0.000165879	0.0281994	0	0	0.000663515	0.0117359	0	0	0.000124409	0	0	0.000456167	0	0	0	0	0.0796218	0	0	0	0.00364933	0	0.00120262	0.0210666	0.000622045	0.000663515	0	0.00406403	0.00219789	0	0	0	0	0	0	0	0	0.00298582	0.00107821	0.00161732
White	0.69863	0	0.00390811	0	0.0422416	0.00183511	0	0.000271868	0	0	0.0391151	0	0	0	0.00914158	0	0	0	0	0	0	0	0	0	0	0.0833956	0	0	0	0.016448	0	0.00295657	0.00931149	0.00812207	0.0099232	0	0.0197444	0.032964	0	0	0	0	0	0	0	0	0.00608306	0.00407803	0.00149528
White	0.865753	0	0.000954463	0	0.020444	0.00412574	0	0.000184735	0	0	0.0243542	0	6.15783e-05	0	0.0190585	0	0.00206287	0	0	0	0.000307891	0	0	0	0	0.109394	0	0	0	0.00163182	0	0.00384864	0.00612704	0.000769728	0.000584993	0	0.00631177	0.00267865	0	0	0	0	0	0	0	0	0.000246313	0.00116999	0.00160103
White	1.00274	0.000381388	0	0	0.0239851	0	0	0.00110179	0.0196203	0	0.00152555	0	0.00622934	0	0.014408	0.0221205	0.000169506	0	0	0	0.0141961	0	0	0	0	0.031401	0.0403424	0.000254259	0	0.0361895	0	0.00296635	0	0	0	0	0.0231799	0.0021612	0	0.0189847	0.000211882	0	0	0	0	0	0	0	0.00334774
White	0.175342	0.000199195	0	0	0	0	0	0.00107565	0	0	7.96781e-05	0	0	0	0	0	0	0	0	0	0.0041831	0	0	0	0	0.133102	0	0	0	0.000756942	0	0.0262141	0	0	0	0	0.0146608	0.00231066	0	0	0	0	0	0	0	0	0.00318712	0	0.000637425
White	0.263014	0	0	0	0.0526926	0	0	0.0100565	0	0	0.000185374	0	0	0.000231717	0.00616369	0	0	0	0	0	0.000648809	0	0	0	0.000417091	0.00625637	0	0	0	0	0	0.0185837	0	0	0	0	0.00268792	0.00111224	0	0	0	0	0	0	0	0	0.000231717	0	0.000834183
White	1.61918	0	0.000463733	0	0.00651954	0.00226411	0	0	0	0	0.00300063	0	0	0.160997	0.00327341	0	8.18353e-05	0	0	0	0.0100657	0	0	0	0	0.0746883	0	0	0	0.115088	0	0.00261873	0.00051829	0	0	5.45569e-05	0.000763796	0.00425544	0.00469189	8.18353e-05	0	0	0	0	0	0	0	0	0.000109114
White	0.175342	0.000671742	0	0	0	0	0	0.0132109	0	0	0.000223914	0	0	0.000127951	0	0	0	0	0	0	0	0	0	0	0	0.00876463	0	0	0	0.00255902	0	0.00342269	0	0	0	0	0.00802892	0.00879662	0	0	0	0	0	0	0	0	0.00323076	0	0.000575779
White	1.85205	0.000150314	0.00142798	0	0.0427267	0.00770358	0	0	0	0.000112735	0.00635076	0	0	0.113111	0.0227725	7.51569e-05	0	0	0	0	0.00946977	0	0	0	0	0.0532862	0	0	0	0.137199	0	0.000864304	0.00293112	0	0.000112735	0.000338206	0	0.00154072	0.00563677	0	0	0	0	0	0	0	0	0.000526098	0.000263049
White	0.260274	0	0	0	0.0353959	0	0	0.00297151	0	0.000218493	0.000131096	0	0	0	0.00804055	0	0	0	0	0	0.000305891	0	0	0	0.000349589	0.00388918	0	0	0	0.000218493	0	0.0296277	0	0	0	0	0.00502535	0.000480685	0	0	0	0	0	0	0	0	0	0	0.00174795
White	0.673973	0.00030608	0	0	7.65199e-05	0	0	0.00340513	0	0	0.00015304	0.00022956	0	0	0.00478249	0	0	0	0	0	0.00631289	0	0	0	0	0	0.00022956	0.00022956	0	0.151662	0	0.000688679	0	0	0	0	0.00107128	0.00183648	0	0	0	0	0	0	0	0	0	0	0
White	0.917808	0.000154464	0	0	0	0	0	0.0051488	0	0	0.000308928	0	0	0.0132839	0.00417053	0	0	0	0.00849552	0	0.0642055	0	0	0	0	0.0872722	0	0	0	0	0	0.00113274	0	0	0	0	0.00983421	0.00159613	0	0	0	0	0	0	0	0	0	0	0.000926784
White	1.63014	0.00420282	0.000630422	0	0.0341629	0.00366245	0	0.000600402	0	0	6.00402e-05	0	0	0.113596	0.0351235	0.0345532	0.000480322	0	0	0	0.0112876	0	0	0	0	0.0215845	0.00540362	9.00603e-05	0	0.0508541	0.000660442	0.000390261	0	0.0046231	0.000270181	0	0.00219147	0.000150101	0	0.00891597	0	0	0	0	0	0.00123082	0	0	9.00603e-05
White	1.70685	0.00216297	0	0	0.00300168	0.00158912	0	0	0	0	0.00838704	0	0	0.0343427	0.0185839	0.0786616	0	0	0	0	0.0116536	0	0	0	0	0.00900503	0.00706277	0	0	0.133486	0	0.00119184	0	0.000662135	0.0011477	0	0.00560607	0.000308996	0	0.0352256	0	0	0	0	0	0.00101527	0	0.000264854	0.00057385
White	2.58904	0.0492912	0.00157522	0	0.0290102	0.00699002	0.000295353	0	0.00223156	0	0.00961538	0	0	0.0767262	0.0390522	0.00892623	0.000459438	0.000164085	0.0377067	0	0.00285508	0.000131268	0	0	0	0.000360987	0.00141113	0	0	0.0327514	0.00705566	0.000262536	0	0.00203465	0.000787608	0	0	0	0.0011486	0.00397086	0	0.00098451	0.0013455	0	0	0.0375755	0	0	0.00032817
White	2.73699	0.0784673	0.00176094	0	0.0133127	0.00274706	0	0	0.00359231	0	0.00130309	0	0	0.0241953	0.0367683	0.0385997	0	0.00478974	0.0279637	0	0.00028175	0	0	0	0	0	0.000704374	0	0	0.0780447	0.00905121	7.04374e-05	0	0.000493062	0.000669155	0	0.000845249	0	0.00366275	0.0196168	0	0.000246531	0.00172572	0	0	0.041699	0	0.000422624	0.000140875
White	0.676712	0.000366659	0	0	0	0	0	0.00818871	0	0	0.000203699	0	0	0	0.0112849	0	0	0	0	0	0.0426546	0	0	0	0	0	0	0	0	0.000570358	0	0.00362585	0	0	8.14797e-05	0	0.00492952	0.00623319	0	0	0	0	0	0	0	0	0	0	0.000896276
White	0.917808	0.000193206	0	0	0.00798583	0.00454033	0	0.00106263	0	0	0	0	0	0.0879408	0.00276928	0.000128804	0	0	0	0	0.0174529	0	0	6.44019e-05	0	0.0339076	0	0	0	0.0800837	0	0.000386411	0	0	0	0	0.00521655	0.000322009	0	0	0	0	0	0	0	9.66028e-05	0	0	0.000161005
White	1.6274	0.000123117	0.000246235	0	0.0217507	0.00311897	0	0.000574548	0	0	0.000164156	0	0	0.0737883	0.0487955	0.0421472	0.000533508	0.00393975	0	0	0.00861821	0	0	0	0	0.00172364	0.00541716	0	0	0.102352	0.00845406	0.000123117	0	0.00307793	0.000205196	0	0.00443222	0	0	0.00779743	0	0	0	0	0	0	0	0.000328313	0.000410391
White	2.72877	0.0371505	0.00074172	0	0.0734625	0.00535328	0.00170918	0	0	0	0.00309588	0	0	0.0482441	0.0480183	0	0.000161244	0.0103196	0.0354736	0	0.00570802	0.000128995	0	0	0	0.000838466	0.00677223	0	0	0.0238318	0.00893289	0.000644974	0	0.00325712	0.000709471	0	0.00532104	0	0.00332162	0.00519204	0	0.00099971	0	0	0	0	0	0	0
White	0.20274	0.00118958	0	0	0.000925232	0	0	0.000308411	0	0	0.000396528	0	0.000396528	0	0	0	0	0	0	0	0.0025554	0	0	0.00176235	0	0.0402696	0.00246729	0	0	0.0444112	0	0	0	0.00273164	0.0361722	0	0.00920827	0.00687316	0	0	0	0	0	0	0	0	0	0	0
White	0.2	0.000143174	0	0	0	0	0	0.00697974	0	0	0.000250555	0	0.00311404	0.000250555	0	0	0	0	0	0	0	0	0	0.000143174	0	0.162431	0.0265588	0	0	0.00465316	0	0	0.000393729	0.00415205	7.15871e-05	0	0.00973584	0.00340039	0	0	0	0	0	0	0	0	0	0	0
White	0.684932	0.000303664	0	0	0.0341791	0.00107969	0	0.00522977	0	0	0.00293542	0	0	0.000134962	0.043424	0	0	0	0.0289156	0	0	0	0	0	0	0.083204	0	0	0	0.0171064	0.00749038	0.00165328	0	0	0	0	0.0125515	0.00290168	0	0	0	0.00681557	0	0	0	0	0	0	0.000472367
White	0.849315	0.0317246	0	0.00559054	0.00323309	0.0200721	0.00387297	0.000808271	0	0	0	0	0	0.104334	0.0269761	6.73559e-05	0	0	0.00744283	0	0	0	0	0	0	0.0285252	0	0	0	0.0267066	0.0045802	0.00016839	0	0	0	0	0.00272792	0.00313205	0	0	0	0.00761122	0	0	0.00033678	0	0	0	0
White	1.6274	0.0759912	0.0096492	0.00231461	0.03517	0.0212222	0.00114227	0.000300598	0.00417831	0.0638771	0.00168335	0.000210419	0.00168335	0.0655003	0.0153606	0.0272041	0.000661316	0.0125049	0.00835663	0.00159317	0.000991974	0	0	0.000150299	0	0.000270538	0.00186371	0	0.000300598	0.0128055	0.000360718	0	0	0.000180359	0.000360718	0	0.000691376	0	0	0.000571137	0.000240479	0.000931854	0.000571137	0	0	0.00153305	0	0	0
White	1.26849	0	0	0	0.0139316	0.000793257	0	0.00109073	0	0	0.00327219	0	0	0.019881	0.0808627	0.0543381	0	0	0.0131383	0	0.0172038	0	0	0	0	0.029053	0.0284085	0	0	0.0717402	0	0.00133862	0	0	0.000297471	0.00114031	0.00758552	0.00262766	0	0	0	0.00198314	0	0	0	0	0.000446207	0	0
White	1.45479	0	0.000451671	0	0.018112	0.00523939	0	0.00063234	0	0	0.00203252	0	0.000225836	0.0871274	0.0488257	0.00121951	0	0	0.0198284	0	0.0360885	0	0	0	0	0.0174345	0.00411021	0	0	0.0423668	0	0.000767841	0	0	0.000496838	0.00103884	0.0037037	0.00198735	0	0.00266486	0	0.00311653	0	0	0	0	0	0	0.000361337
White	2.54795	0.0523746	0.000358423	0	0.0105287	0.00259857	0	0	0	0	0.00501792	0	0.0505824	0.0517025	0.046371	0.0535394	0	0.00322581	0.0217742	0	0.000716846	0	0	0	0	0.00609319	0.0171595	0	0	0.135573	0.00179211	0.000582437	0	0.00425627	0.000985663	0.000224014	0.0015233	0.000403226	0	0.019086	0	0.00201613	0.00801971	0	0	0	0	0.00062724	0
White	0.276712	0	0	0	0	0	0	0.000343909	0	0	0	0	0	0	0	0	0	0	0	0	0	0	0	0	0	0	0	0	0	0	0	0	0	0	0	0	0	0	0	0	0	0	0	0	0	0	0	0	0
White	2.69863	0.0783369	0.000397649	0	0.00622984	0.00225335	0	0	0	0	0.00530199	0	0.0266867	0.095701	0.0284098	0.0332258	0	0.00234171	0.0227102	0	0.00309283	0	0	0	0	0.0184244	0.0128573	0	0.00013255	0.0444042	0	0.000397649	0	0.00764371	0.000706932	0.000662749	0.000795299	0.00141386	0	0.0118411	0	0.00207661	0.00388813	0	0	0	0	0	0.000574383
White	2.54795	0.0788803	0	0	0.00727717	0.00026559	0	0	0	0	0.0125359	0	0.0215659	0.0861574	0.0312865	0.0319239	0	0	0	0	0.0154573	0	0	0	0	0.0257091	0.00775523	0	0	0.035111	0	0.000637416	0	0.00446191	0.00122171	0.0026559	0.00276214	0.00249655	0	0.0114204	0	0.000478062	0.00361203	0	0	0	0	0.000424944	0
White	0.613699	0.0105518	0	0	0.0252728	0.0140004	0	0	0	0	0.00272802	0	0	0.0762817	0	0	0	0	0	0	0.0197653	0	0	0	0	0.0322215	0	0	0	0.0188903	0	0.0109121	0.00401482	0	0.0162652	0	0.00602224	0.0022133	0	0	0	0	0	0	0	0	0	0	0.000875026
White	2.69589	0.0706602	9.273e-05	0	0.00384829	0.000231825	0	0	0	0	0.00255007	0	0.0830397	0.00755749	0.0141877	0.0679711	0	0	0	0.00565653	0.0319455	0	0	0	0	0.0575389	0.00723294	0	0	0.114475	0	0.00380193	0	0.00055638	0	0.00074184	0.000695475	0.00027819	0	0.0155323	0	0	0.00306009	0	0	0	0	0.000880935	0.00037092
White	2.43014	0.000136899	0.00506526	0	0.00543032	0.00711874	0	0	0	0	0.00410696	0	0.00451766	0.0929543	0.0208086	0	0	0	0.120015	0	0.032445	0	0	0	0	0.0172492	0	0	0	0.0212193	0.0074838	0.00104956	0	0	0.00433513	0	0.00159715	0.00264671	0	0	0	0	0	0	0	0	0	0.000456329	0.000136899
White	2.65479	0.00687319	0.028671	0	0.0337277	0.0115862	0	0	0	0	0.0105062	0.000392754	0.025038	0.0173303	0.0426629	0	0.000245471	0	0.00402573	0	0.0202759	0	0	0	0	0.0121263	0	0	0	0.0594531	0.0412882	0.00220924	0	0.00652953	0.0124699	9.81884e-05	0.01355	0.00225833	0.00608768	0	0	0	0	0	0.000147283	0	0	0.000785507	0.000490942
White	0.441096	0	0.00267912	0	0	0.00114819	0	0	0	0	0.000995101	0	0	0	0	0	0	0	0	0	0	0	0	0	0	0	0	0	0	0.020744	0	0	0.0381966	0	0.0157685	0	0.0081139	0	0	0	0	0	0	0	0	0	0	0	0.000306185
White	1.26575	0	0.00039019	0	0.00869565	0.014437	0	0.00039019	0	0	0.00195095	0	0.0187291	0.12408	0.00189521	0	0	0	0	0	0.0414158	0	0	0	0	0.0147715	0	0	0	0.0542363	0.0133779	0.000613155	0.00200669	0	0.000891862	0	0.0220178	0.00195095	0	0	0	0	0	0	0	0	0	0	0.000278707
White	0.613699	0.00292889	0	0	0	0.000271194	0	0	0	0	0.000488149	0	0	0	0	0	0	0	0	0	0.0410045	0	0	0	0	0.0130715	0	0	0	0.00352552	0	0.0123664	0.0189836	0	0.0026577	0	0.00385095	0.00596626	0	0	0	0	0	0	0	0	0	0	0.000542388
White	1.35616	0.0138949	0.0017663	0	0.0155827	0.00926326	0	0	0	0	0.00102053	0	0.063469	0.081917	0	0	0.00035326	0	0.0751658	0	0.00580916	0	0	0	0	0.00541665	0	0	0	0.127213	0.00600542	0.000785022	0.0036896	0	0.00117753	0	0.00474938	0.000824273	0	0	0	0	0	0	0	0	0	0.00105978	0.000196255
White	2.41644	0.0206508	0.00993429	0	0.0164268	0.0119681	0	0.000469337	0	0	0.0167397	0	0.0232322	0.06602	0.0303504	0	0	0	0.0543648	0	0.0096214	0	0	0	0	0.0107165	0	0	0	0.0934762	0.0121245	0.000391114	0	0.000938673	0.00132979	0	0.000704005	0.00156446	0	0	0	0	0	0	0	0	0	0.00117334	0
White	1.58082	0.00480023	0.00155301	0	0.0121417	0.0091769	0	0	0	0	0.00607087	0	0.013083	0.0898866	0.0267307	0	0	0	0.0542143	0	0.0267777	0	0	0	0	0.0132242	0	0	0	0.0687091	0.00654148	0.000282366	0	0	0.00141183	0	0.0047061	0.00145889	0	0	0	0	0	0	0	0	0	0.000564732	0.000235305
White	2.65479	0.0401414	0.00687285	0	0.0108571	0.00697246	0	0	0	0	0.00876538	0	0.00512974	0.076697	0.0384481	0	0	0	0.10369	0	0.0128492	0	0	0	0	0.012899	0	0	0	0.0513472	0.0075701	0.000249016	0	0.00229095	0.000547836	0	0.00712187	0.00119528	0.000597639	0	0	0	0	0	0	0	0	0.000398426	0.000199213
White	0.4	0	0	0.00401867	0.00756201	0	0	0.00851266	0	0	0	0	0	0	0	0	0	0	0	0	0.000475326	0.000129634	0	0	0.000259269	0.0526316	0	0	0	0.100423	0	0.00535822	0	0	0.00324086	0	0.0187106	0.00937689	0.000604961	0.082966	0.00561749	0	0	0	0	0	0.00449399	0	0
White	1.21096	0	0.00492496	0.00636528	0.0131023	0.000185848	0	0.00102216	0	0	0.000464619	0	0.0155647	0.0300144	0.00947823	0	0	0	0.00529666	0	0.0358221	0.000325233	0	0	0	0.0757329	0	0	0	0.0873949	0	0.00408865	0	0.00157971	0.0019514	0	0.0167263	0.00181202	0.00106862	0.0256934	0.0023231	0	0	0	0	0	0	0.000511081	0.00181202
White	1.3589	0	0.000562941	0.00424371	0.0402719	0	0	0	0	0	0.000303122	0	0.00155891	0.0699346	0.0307886	0	0	8.66063e-05	0	0	0.00969991	0	0	0	0	0.0347291	0	0	0	0.0747846	0	0.00129909	0	0.00082276	0.00095267	0	0.0156324	0.000736154	0	0.0027281	0.000606244	0	0	0	0	0	0.000129909	0	0
White	1.46849	0	0.00334817	0.00262768	0.0191566	0.000635728	0	0	0	0	0.000211909	0	0.0271244	0.0205976	0.0151727	0	0	0	0.0772197	0	0.00368722	0	0	0	0	0.00898495	0	0	0	0.194278	0.00851875	0.000890019	0	0.00101716	0.000847637	0	0.00606061	0.00127146	0.00067811	0.0360246	0.0311507	0	0	0	0	0	0.000169527	0.000720492	0
White	1.63836	0.0286776	0	0.00536378	0.0526819	0.00483271	0	0.000477961	0	0	0	0	0.0103558	0.0436006	0.044769	0	0	0	0.0282528	0	0.00106213	0	0	0	0	0.020393	0	0	0	0.0480616	0.000424854	0.000584174	0	0.000743494	0	0	0.00270844	0.00031864	0	0.0116304	0.00175252	0	0	0	0	0	0	0	0.000212427
White	1.73425	0.0144072	0.000529079	0.00236051	0.0130642	0.00170933	0	0.0025233	0	0	0.000366285	0	0.0344308	0.0149363	0.0107444	0	0	0.00183143	0.00691873	0	0.00463962	0	0	0	0	0.0164828	0.0394367	0	0	0.259534	0.00105816	0.000406984	0	0.00166863	0.000162794	0	0.000936063	0.00130235	0.000447682	0.0321517	0.00667454	0	0	0	0	0	0	0.000366285	0
White	2.55616	0.114165	0.00313953	0.00419962	0.0226698	0.00232406	0	0.000570823	0	0	0.00114165	0	0.0253608	0.0146375	0.0167577	0	0	0.00326184	0.0434641	0	0.00334339	0	0	0	0	0.00134551	0.014189	0	0	0.0905977	0.0116611	0	0	0.000203865	0.000611596	8.15461e-05	0.00248716	0.000163092	0.00101933	0.0206719	0.0118242	0	0	0	0	0	0	0.000611596	0
White	0.391781	9.29195e-05	0	0	0.00362386	0	0	0.00362386	0	0	0.000278759	0	0	0.019606	0	0	0	0	0.00185839	0	0.0114756	0	0	0	0	0.0754971	0	0	0	0.000743356	0	0.0155176	0	0	0	0	0.013845	0.00320572	0	0	0.0208604	0	0	0	0	0	0.00339156	0	0.000325218
White	1.32603	0	0	0	0.00378641	0	0	0	0	0	0.00101942	0	0.0088835	0.149078	0.00621359	0	0	0.0246602	0	0	0.00699029	0	0	0	0	0.0291262	0	0	0	0.149563	0	0.00252427	0	0	0.00106796	0	0.00436893	0.00135922	0	0.0230583	0.00475728	0	0	0	0.000533981	0	0	0	0.000485437
White	1.46849	0.06352	0	0	0.012704	0.00936573	0	0	0	0	0	0	0.0239243	0.0433976	0.0117303	0	0	0.00612018	0	0	0.0101076	0	0	0	0	0.00663019	0	0	0	0.134319	0	0.00074184	0	0.000324555	0.000788205	0	0.00561016	0.00139095	0	0.0432122	0.0103858	0	0	0	0.000510015	0	0.000231825	0	0.00027819
White	1.3589	0	0	0	0.0155323	0	0	0	0	0	0.000659389	0	0.0117957	0.0606638	0.0359733	0	0	0.000952451	0	0	0.0221994	0	0	0	0	0.0240311	0	0	0	0.13349	0	0.00139204	0	0	0.000586124	0	0.0193421	0.000366327	0	0.0211737	0.000659389	0	0	0	0.000586124	0	0.00080592	0	0.00080592
White	1.56164	0	0	0	0.00560554	0.00183711	0	0.000282632	0	0	0.0160629	0	0.0504028	0.051392	0.00650054	0	0	0.0118234	0	0	0.00475764	0.000329738	0	0	0.000188421	0.0249658	0	0	0	0.215743	0.000942107	0.00499317	0	0	0.000753686	0	0.00739554	0.00339159	0	0.0748504	0.00885581	0	0	0	0	0	0	0.000942107	0
White	1.63836	0.0659729	0	0	0.0187318	0.00827686	0	0.000580833	0	0	0.000193611	0	0.0517425	0.0159245	0.0127299	0	0	0.00372701	0.00367861	0	0.00227493	0	0	0	0	0.00116167	0.0036302	0	0	0.15029	0.0071636	0.000387222	0	0	0.000677638	0	0.00295257	0.000580833	0	0.0712488	0.0107938	0	0	0	0	0	0	0.000629235	0
White	1.73425	0.09565	0.00265	0	0.04425	0.0015	0	0	0	0	0.0023	0	0.012	0.03765	0.0332	0	0	0.0113	0.00425	0	0.0049	0	0	0	0	0.00155	0.01805	0	0	0.0716	0.0023	0.00025	0	0	0	0	0.0025	0.0004	0	0.018	0.0081	0	0	0	0	0	0	0.00025	0
White	2.63562	0.0791116	0.00228857	0	0.0291792	0.00223655	0	0	0	0	0.000728181	0	0.0226256	0.0377094	0.0177884	0	0	0.0108707	0.0398939	0	0	0	0	0	0	0.00254863	0.0294913	0	0	0.0663685	0.0146156	0	0	0	0.000624155	0	0.00384895	0	0	0.0227296	0.00156039	0	0	0	0	0	0	0.000468116	0
White	2.73425	0.0797546	0.00243371	0	0.022309	0.000659129	0	0	0	0	0.00719972	0	0.0183542	0.0171374	0.00547584	0	0	0.0150079	0.0298636	0	0.000709831	0	0	0	0	0.00304213	0.0146529	0	0	0.0625158	0.0220048	0	0	0	0.00212949	0.000659129	0.00491812	0	0	0.0409167	0.0188612	0	0	0	0	0	0	0	0.000760533
White	1.36712	0.00644182	0	0	0.0123315	0.00331293	0	0	0.0126996	0	0.000322091	0	0.00961671	0.130309	0.021166	0.0205678	0.000138039	0	0.0335435	0.00722404	0.0115493	0	0	0	0	0.00253071	0	0	0	0.0125615	0.010537	0.000138039	0	0	0.000184052	0	0.00165647	0.000736208	0	0	0	0	0	0	0.000736208	0	0	0	0.000322091
White	2.52877	0.0855462	0.0044001	0	0.0470709	0.00777693	0	0	0.000920952	0	0.00496291	0	0.00051164	0.102686	0.0406242	0.00276285	0	0.0038373	0.03121	0.000153492	0.00506523	0.000153492	0	0	0	0.00235354	0	0	0	0.00654899	0.0135585	0.000306984	0	0.00327449	0.0012791	0	0.00972116	0	0	0.000818624	0.00051164	0.0018419	0	0	0	0.0300844	0	0	0.00051164
White	0.263014	0.000499376	0	0	0	0	0	0.000832293	0	0	0	0	0	0.140907	0	0.023429	0	0	0	0	0	0	0	0	0	0	0	0	0	0.00703288	0	0	0	0	0	0	0.0272992	0.0150229	0	0	0	0	0	0	0	0	0	0	0
White	2.69863	0.0949866	0.011266	0	0.0345022	0.0151387	0	0	0.000774539	0	0.00535136	0	0.00450641	0.108717	0.0524574	0.0055626	0	0.000704126	0.00295733	0.00140825	0.00866075	0.00028165	0	0	0	0.00450641	0	0	0.00119701	0.00936488	0.00795663	0.000211238	0	0	0.000422476	0	0.00288692	0	0	0.00126743	0.00514012	0.0022532	0	0	0	0.0500634	0	0	0.000422476
White	1.36712	0	0	0	0.0471319	0	0	0	0.0161022	0	0.0244714	0	0.0177662	0.0966132	0.0577036	0.0180599	0.000636257	0	0.0047964	0	0.0120889	0	0	0	0	0.00954385	0	0	0	0.0250587	0	0.000538371	0	0	0.000783085	0	0.00132146	0.00127251	0	0	0	0	0	0	0	0	0	0	0.00215348
White	2.52877	0.0709347	0.00409238	0	0.0476034	0.0141587	0	0	0	0	0.00343384	0	0.000940778	0.124888	0.0530599	0.00131709	0.000188156	0.00178748	0.0135002	0.000376311	0.00456277	0	0	0	0	0.0025401	0	0	0	0.0127005	0.0104897	0	0	0.0033868	0.000235195	0	0.000705584	0	0	0	0.000188156	0.00192859	0	0	0	0.0547062	0	0	0.00042335
White	0.260274	0.00154147	0	0	0.00154147	0.00262049	0	0.00262049	0.0423389	0	0	0	0.0432638	0.00570342	0	0.0159285	0	0	0	0	0	0	0	0.000719351	0	0.0629432	0	0	0	0.0568801	0	0.000102764	0	0	0	0	0.0173672	0	0	0	0	0	0	0	0	0	0	0	0
White	2.69589	0.0837882	0.00616873	0	0.0392757	0.00852084	0	0	0.00337283	0	0.00971908	0	0.000355035	0.0993654	0.0527227	0.0113167	0.000177517	0.00230773	0.0429592	0.00474859	0.0121599	0.000133138	0	0	0	0.00190831	0	0	0	0.00789953	0.0137576	0.000576932	0	0.0030178	0.00146452	0.000221897	0.00505925	0	0	0.00119824	0.00235211	0.00119824	0	0	0	0.0322638	0	0	0
White	2.49589	0.0999817	0.0114748	0.0022401	0.0258298	0.00562311	0.000685746	0	0.00242297	0	0.0140349	0	0.0173722	0.0288927	0.0662887	0.013212	0.000228582	0	0.00379446	0.00256012	0	0.000777178	0.000411447	0	0	0	0.00589741	0	0.00580598	0.0832495	0.00370303	0	0	0.0027887	0.000365731	0	0.00795465	0	0	0	0.00589741	0.000640029	0	0	0	0.00960044	0	0	0
White	2.67671	0.0618567	0.0142143	0.00485247	0.0282325	0.0127438	0.000245074	0	0.00597981	0	0.016469	0	0.0096069	0.0699441	0.0748946	0.0127438	0.000245074	0	0.00313695	0.0036271	0.000784237	0.000441133	0.000735222	0	0	0.00200961	0.0108813	0	0.0144104	0.0199	0.016567	9.80296e-05	0	0.00338202	0.00186256	0.000294089	0.00416626	0	0	0	0.00710715	0.00171552	0	0	0	0.0307813	0	0	0.000784237
White	2.49589	0.111117	0.0221684	0.000990153	0.0172177	0.012982	0.00291545	0	0.00555586	0	0.00610595	0	0.0162825	0.0245888	0.0568238	0.0135321	0.000495077	0	0	0.00698608	0.00489576	0.00165026	0.000440068	0	0	0.000605094	0.00627097	0	0.00764619	0.019253	0.00121019	0.000880136	0	0	0.000935145	0.000330051	0.00110017	0	0	0	0.0051708	0.00357555	0	0	0.00137521	0.0155674	0	0	0.000495077
White	2.67671	0.0440967	0.0178116	0.00773853	0.0269768	0.0112403	0.000951105	0	0.00497168	0	0.00838701	0	0.00302624	0.0627297	0.0833946	0.00868964	0.000389088	0	0.064459	0.000734944	0.00134019	0.00021616	0.000907873	0	0	0.00203191	0.0116294	0	0.00341533	0.0197138	0.0274091	0.000345856	0	0.00159958	0.000864641	0.000345856	0.0076953	0.000259392	0	0	0.00146989	0.00155635	0	0	0	0.0272362	0	0	0
White	0.369863	0	0	0	0	0.000218938	0	0.00509031	0	0	0.000218938	0	0	0	0.0102354	0	0	0	0	0.114778	0.0128626	0	0	0	0.0187739	0.116749	0	0	0	0	0	0	0	0	0	0	0.0110016	0.0015873	0	0	0	0	0	0	0	0	0	0	0.000547345
White	1.47397	0.0522657	0.014902	0	0.0358865	0.00477908	0.000173785	0.000695138	0	0	0.0100361	0.000130338	0	0.0337577	0.0145979	0.0457053	0.000434461	0	0.000782031	0.00634314	0.0522223	0	0	0	0.00486597	0.0308033	0.0252422	0	0.000434461	0.0113829	0	0.000608246	0	0	0.00312812	0	0.0102533	0.000999261	0	0	0.00273711	0.00729895	0	0	0	0	0	0.000825477	0
White	2.4137	0.0442105	0.0296316	0	0.0188421	0.00894737	0.000315789	0	0	0	0.0109474	0	0	0.0310526	0.008	0.0199474	0.000368421	0.002	0.00694737	0.00215789	0.0432632	0	0	0	0	0.00868421	0.0200526	0	0.0131579	0.0104211	0	0.000894737	0	0	0.002	0	0.00363158	0.00205263	0	0.0179474	0.00173684	0.003	0	0	0	0.0111053	0.00463158	0.001	0
White	2.59178	0.0322581	0.000970597	0	0.0146731	0.00582358	0	0	0	0	0.00296888	0	0	0.0279189	0.00137025	0.0530973	0	0	0.00176991	0.00102769	0.0094205	0.000114188	0	0	0	0.0695975	0.00628033	0	0.00245504	0.0107908	0	0.00702255	0	0	0.00268341	0	0.00673708	0.00382529	0	0.00542392	0.000742221	0	0	0	0	0.00308307	0	0.00125607	0
White	2.73151	0.042617	0.000126711	0	0.00806724	0.00473053	0	0.000886974	0	0	0.0008025	0	0	0.013009	0.0172749	0.172833	0	0	0	0.00257645	0.00895422	0	0	0	0	0.0551191	0.0200625	0	0	0.00282987	0	0.000295658	0	0	0.000760264	0.000380132	0.00067579	0.00190066	0	0.019429	0.00105592	0.00384355	0	0	0	0.00460382	0	0	0
White	1.28219	0.0938644	0.00129171	0	0.0286329	0.00258342	0	0	0	0	0.0111231	7.17618e-05	0	0.0258701	0.0362756	0.0819519	0.000107643	0.000287047	0	0.00157876	0.0220667	0	0	0	0.0022605	0.00362397	0	0	0	0.0384284	0	0.000932903	0	0	0.00182992	0	0.0168999	0.00100466	0	0	0.00172228	0.000897022	0	0	0	0	0	0.000753498	0.000430571
White	1.39452	0.0221789	0.00241277	0	0.0457034	0.0111359	0	0.00292316	0	0	0.00491834	0	0	0.0637992	0.0504362	0.0213437	0.000139198	0.000324796	0.00102079	0.000556793	0.0248701	0.000278396	0	0.000881589	0.00218077	0.0327116	0	0	0	0.013595	0	0.00134558	0	0	0.00208797	0	0.00566073	0.00129918	0	0	0.000927988	0.00204157	0	0	0	0	0	0.000603192	0.000603192
White	2.40822	0.0186105	0.00010142	0	0.00806288	0.00268763	0	0	0	0	0.00963489	0	0	0.04143	0.0268256	0.00299189	0.000811359	0.00035497	0	0.00035497	0.00922921	0	0	0	0.000912779	0.0276369	0.00035497	0	0.00207911	0.00365112	0	0.00370183	0	0	0.000811359	0	0.00365112	0.000608519	0	0.00476673	0	0.00218053	0	0	0	0.00182556	0	0.00025355	0
White	2.59726	0.0812766	0	0	0.0135225	0.00761229	0	0	0	0	0.00945626	0	0	0.09513	0.0264775	0.0582033	0	0	0	0.0020331	0.0252955	0	0	0	0.0020331	0.00548463	0.000614657	0	0.00113475	0.00605201	0	0.000756501	0	0	0.000661939	0.000141844	0.00255319	0.00156028	0	0.0086052	0.00179669	0.0012766	0	0	0	0.0109693	0	0.000378251	0
White	2.53699	0.0716347	0.00377317	0	0.00477195	0.00288536	0	0.000277439	0	0	0.0077128	0	0.00371768	0.102541	0.0589835	0.00371768	0	0.00399512	0.00238597	0	0.00049939	0	0	0	0	0.00527134	0	0	0	0.0200866	0.0230274	0	0.00122073	0.00737987	0.000388414	0.00105427	0.00704694	0.000998779	0.0054378	0.00737987	0	0	0	0	0	0.0387304	0	0.000388414	0.000610365
White	2.70137	0.103891	0.00948236	0	0.0177729	0.0032126	0.00668428	0.000880875	0	0	0.0259081	0.000103632	0.0122286	0.0315042	0.0179284	0.0191202	0	0.0127468	0.0237318	0	0.00222809	0.000155448	0.000414529	0	0	0.00212446	0	0	0	0.0859112	0.0168921	0.000155448	0.000310897	0	0.000829059	0.000880875	0.00497435	0.000621794	0.00238354	0.0257008	0.000310897	0	0	0	0	0.0510389	0	0.000362713	0.000466345
White	1.42466	0.0138537	0.000598334	0	0.0131633	0.00920514	0	0	0	0	0.0032218	0	0.0170295	0.170387	0.00708796	0.00299167	0	0	0	0.000966539	0.0422056	0	0.00032218	0	0	0.0532057	0	0	0	0.0299627	0	0.00561513	0.00414231	0	0.00165692	0	0.00266949	0.00529295	0.000460257	0.0064436	0.000368205	0	0	0	0	0	0	0.000368205	0.00262346
White	0.208219	0	0	0	0.013614	0	0	0	0	0	0.00176613	0	0.00456251	0	0	0	0	0	0	0	0.00286997	0	0	0.000367945	0	0.00559276	0	0	0	0.0079476	0	0	0.00566635	0	0	0	0.00699095	0	0	0	0.00581353	0	0	0.0033115	0	0	0	0	0.00147178
White	2.53699	0.103808	0.00324799	0	0.0131193	0.00853394	0.000700548	0	0	0	0.00318431	0	0.00579544	0.056808	0.0427971	0.0346453	0	0	0.0465546	0	0	0.000127372	0	0	0	0.00286588	0	0	0	0.050121	0.00923449	0	0	0	0	0	0.00165584	0	0.00280219	0.00713285	0.000891606	0	0	0	0	0.049102	0	0.000509489	0.000382117
White	2.70685	0.109597	0.00686593	0	0.0124413	0.00908575	0.00588509	0	0	0	0.0052656	0	0.0111507	0.048681	0.0403696	0.0242115	0	0	0.0299417	0	0.000567859	0	0	0	0	0.00268443	0	0	0	0.077074	0.0210108	0	0	0	0.000516236	0	0.00144546	0	0.00330391	0.017965	0.000361365	0	0	0	0	0.0309741	0	0	0.000516236
Black	2.46301	0.0844652	0	0	0.022789	0.00598652	0	0	0.00578529	0	0.000251534	0	0.00080491	0.0678137	0.031643	0.0599155	0	0.000301841	0.021632	0.00986015	0.00427608	0.000352148	0	0	0	0.000754603	0	0	0	0.0310393	0.00885401	0.000301841	0	0	0.000704296	0	0	0	0	0.0171043	0.000905524	0	0.000503069	0	0	0	0	0	0
Black	2.63014	0	0	0	0.000951189	0.000300375	0	0	0.00580726	0	0.000450563	0	0.00770964	0.0246809	0.000901126	0.0786984	0	0.00465582	0	0.0158698	0.00635795	0.000150188	0	0	0	0	0	0	0	0.0085607	0	0.00105131	0	0	0.00310388	0	0	0.000550688	0	0.0263329	0.000300375	0	0.00175219	0	0.00275344	0	0	0.0012015	0
Black	2.46301	0.00825026	0	0	0.0190051	0.00569661	0	0	0.00579482	0	0.00117861	0	0.0112459	0.0381574	0.0254874	0.0864804	0	9.82174e-05	0.0484212	0.0173354	0.0238668	0	0	0	0	0.00771006	0	0	0	0.0206256	0.00230811	0.000343761	0	0.000343761	0.000883956	0	0	0	0.00216078	0.0133085	0	0	0.00653145	0	0	0	0	0	0
Black	2.63288	0	0	0	0.00430785	0.00147097	0	0.00110323	0.0134489	0	0.00131337	0	0.0154452	0.0720778	0.00183872	0.12787	0	0.00451799	0	0.0144471	0.0105595	0.000262674	0	0	0	0.00399265	0	0	0	0.0153402	0	0.000893092	0	0	0.00231153	0	0	0.000788022	0.00210139	0.0626215	0.000998161	0	0.00415025	0	0.00204886	0	0	0.00409771	0
White	1.4	0	0	0	0.0230655	0.0216918	0	0	0	0	0.00143086	0	0	0.108974	0.00675366	0	0.00137363	0	0.0169986	0	0.00549451	0	0	0	0	0.00417811	0	0	0	0.145719	0	0.00452152	0	0.012935	0.00675366	0	0.0234089	0.00629579	0	0	0	0	0	0	0.000457875	0	0	0	0
White	2.45753	0.0043038	0.0125738	0	0.0884388	0.00194093	0	0	0	0	0.00253165	0	0	0.0415612	0.027173	0	0.00265823	0.00552743	0	0	0.0189451	0	0	0	0	0.00265823	0	0	0	0.106414	0	0.000421941	0	0.00181435	0.00303797	0	0.0186076	0.000464135	0	0	0	0	0	0	0.000590717	0	0.000590717	0	0
White	2.63562	0.00465979	0.00773616	0	0.0800308	0.00226203	0	0.00117626	0	0	0.00176439	0	0	0.03384	0.0150199	0	0.000361925	0.00456931	0	0	0.00723851	0	0	0	0	0.00226203	0	0	0	0.107266	0.00398118	0.000271444	0	0	0.00126674	0	0.00791712	0.000452407	0	0	0	0	0	0	0.000588129	0	0	0	0
White	1.07123	0	0	0	0.038367	0	0	0	0	0	0.000378	0	0	0.116046	0.004536	0	0	0	0	0	0.0148838	0	0	0	0	0.0273105	0	0	0	0.139671	0	0.00250425	0	0	0.00042525	0	0.0104423	0	0	0	0	0	0	0	0.000567001	0	0	0	0
White	1.13699	0	0	0	0.0254904	0	0	0.00145505	0	0	0.000377236	0	0	0.0849321	0.00312567	0	0	0	0	0	0.0618668	0	0	0	0	0.101531	0	0	0	0.0509269	0	0.00113171	0	0	0	0	0.0082992	0.00339513	0	0	0	0	0	0	0	0	0	0	0.000808364
White	1.20548	0	0	0	0.0190978	0.000320586	0	0.00178612	0	0	0.000320586	0	0	0.0506984	0.00659492	0	0.00068697	0	0	0	0.0179528	0	0	0	0	0.0576597	0	0	0	0.0992443	0	0.00783146	0	0.00425922	0.000778567	0	0.0134646	0.00664071	0	0	0	0	0	0	0	0	0	0	0.000320586
White	1.48767	0	0	0	0.0120698	0.00957795	0	0.00081763	0	0	0.000778695	0	0	0.124124	0.00646317	0	0.00155739	0	0	0	0.023283	0	0	0	0	0.0118751	0	0	0	0.144565	0	0.00214141	0	0.000350413	0.00218035	0	0.0133936	0.00926647	0	0	0	0	0	0	0.000428282	0	0.003582	0	0
White	2.46575	0.0593216	0.000663096	0	0.0772762	0.00397858	0	0.000510074	0	0	0.000816118	0	0	0.0438664	0.0249426	0	0.000255037	0	0	0	0.00540678	0	0	0	0	0.00591686	0	0	0	0.0537108	0	0.000459067	0	0.000255037	0.000510074	0	0.00851824	0.00020403	0	0	0	0	0	0	0	0	0.000102015	0	0
White	2.80822	0.0706452	0.00935289	0	0.0329013	0.00465271	0	0	0.00170916	0	0.00275364	0	0.00636187	0.095523	0.0269192	0.0204149	0	0	0.0482837	0.00156673	0.00208897	0	0.000617196	0	0	0.00503252	0	0	0	0.0207948	0.0144329	0	0	0.0142905	0	0	0.00161421	0.000997009	0.000569719	0.00612448	0.00028486	0.00104449	0.00256374	0	0	0	0	0	0
White	2.95342	0.0379328	0.00105369	0	0.0106874	0.00351229	0	0.000250878	0.00170597	0	0.000250878	0	0.00155544	0.164977	0.031711	0.0215253	0.000702459	0	0.0235825	0.000250878	0.0189162	0	0.000150527	0	0	0.0132464	0	0	0	0.0120923	0	0	0	0	0.000150527	0.000100351	0.00115404	0.00245861	0	0.0260411	0	0.00341194	0.00150527	0	0	0	0	0	0
White	0.364384	0.000172073	0.00387163	0	0.00120451	0	0	0	0	0	0.000774327	0	0.00825949	0.0110987	0	0.0203046	0	0	0	0.00197884	0	0	0	0	0.0218532	0	0	0	0	0.0158307	0	0.00309731	0	0.00172073	0.00232298	0.00387163	0.00412974	0	0	0	0	0.0207348	0	0	0	0	0	0	0.000344145
White	0.59726	0	0	0	0.0012752	0	0	0	0	0	0.000588553	9.80921e-05	0.0540488	0	0.00367845	0.167787	0	0	0	0.00299181	0	0	0	0	0.0356074	0.0259944	0	0	0	0.0687626	0	0.00112806	0	0.000294276	0	0.00152043	0.00274658	0.00240326	0	0	0	0	0	0	0	0	0	0.00505174	0.000686645
White	0.860274	0.0371969	0	0	0.0175044	0.000790129	0	0	0	0	0.00273506	0.00158026	0.0453413	0.077068	0.00978545	0.0694098	0	0.000425454	0	0.0058348	0	0	0	0.000243117	0.0123382	0.047894	0	0	0	0.0319699	0	0.00133714	0	0.0384732	0	0.00151948	0	0.00443688	0	0	0	0.00200571	0	0	0	0	0	0.00577402	0.000790129
White	1.49589	0.142485	0.00465069	0	0.00909695	0.002402	0	0	0.00327081	0	0.00153319	0	0.00741044	0.074411	0.0347013	0.0382276	0	0	0	0	0.0103746	0	0.00255532	0	0	0.00465069	0	0	0	0.0123167	0.00986355	0.000153319	0	0.00209536	0	0	0.00107324	0.000971023	0	0.0118056	0	0.00107324	0	0	0	0	0	0	0.00148209
White	1.91781	0.0784956	0.00879588	0	0.0163785	0.00363967	0	0	0.00388232	0	0.000849257	0	0.0070367	0.0808614	0.0433121	0.0288141	0	0	0	0.00357901	0.0126175	0	0.000363967	0	0	0.00254777	0	0	0	0.0304519	0.0135881	0	0	0.000363967	0.00133455	0	0.000424628	0.00145587	0.000667273	0.0195936	0.000424628	0.00248711	0	0	0	0	0	0	0.000303306
White	1.96438	0.00375774	0.000718391	0	0.00348143	0.000884173	0	0	0.0157493	0	0.002542	0	0.0110522	0.0914014	0.0199492	0.106985	0.000276304	0	0	0.00187887	0.0165782	0	0	0	0	0.0365827	0	0	0	0.01166	0	0.00668656	0	0	0.000276304	0.00193413	0.00348143	0.00221043	0	0.058687	0.00176835	0	0	0	0	0	0	0.00165782	0.000331565
White	2.04658	0.0530772	0	0	0.0024436	0.000454623	0	0.000113656	0.00500085	0	0.000852418	0	0.00420526	0.140933	0.0738762	0.029039	0	0	0	0.00113656	0.00443257	0	0	0	0	0.0206853	0	0	0	0.00113656	0	0.000170484	0	0.00119339	0.000284139	0.000454623	0.000909246	0.00187532	0	0.0184122	0	0.00954708	0	0	0	0	0	0	0
White	0.276712	0.00615603	0.0237362	0	0	0	0	0.00124304	0.00230851	0	0.0172251	0	0.00668877	0	0.0040251	0.00213093	0	0	0	0.00870131	0.00739908	0	0	0	0.0120161	0.0072215	0	0	0	0.0404877	0	0.00112466	0	0	0	0.00787262	0.000532734	0.00313721	0	0.00443945	0	0.00970759	0	0	0	0	0	0	0.000177578
White	2.82192	0.123379	0.0231099	0	0.0314106	0.00811206	0.00372589	0	0.00382021	0	0.00320709	0	0.00820639	0.0331085	0.0150922	0.0379192	0	0	0.0412206	0.00325426	0.000613121	0	0.000141489	0	0	0.000801773	0	0	0.000990426	0.00679149	0.0126397	0	0	0.00608404	0.000424468	0	0.00424468	0	0	0.00565958	0	0.00136773	0.00372589	0	0	0.0149036	0	0	0
White	0.926027	0	0.000402172	0	0.00713855	0.00160869	0	0	0	0	0.000301629	0	0	0.0653529	0.00306656	0.00180977	0.000552986	0	0	0.000150814	0.0158858	0	0	0	0.0150312	0.0137241	0	0	0	0.00497688	0	0.000150814	0	0	0	0.00191032	0.00769153	0.00160869	0	0.000452443	0	0	0	0	0	0	0	0	0.000251357
White	1.49589	0.0370699	0.00448391	0	0.0263707	0.00435072	0	0	0.00168701	0	0.000976693	0	0.00119867	0.0483907	0.0142508	0.0147392	0.000355161	0	0.0276138	0.00102109	0.034273	0	0	0	0.000133185	0.00395117	0	0	0	0.00932297	0.00186459	0.000621532	0	0.0123418	0	0	0.00865705	0.0017758	0	0.00341842	0	0.00239734	0	0	0	0	0	0	0
White	1.72603	0.0969665	0.0059169	0	0.0607144	0.00697664	0.0037091	0	0.00225195	0	0.00282598	0	0.0022078	0.0680002	0.0265377	0.00574027	0	0	0.0773612	0.00348832	0.00379741	0	0	0	0	0.00366494	0	0	0	0.00830132	0.00401819	0.000132468	0	0.0037091	0	0	0.00203117	0.000529872	0	0.00326754	0.000309092	0.00229611	0	0	0	0	0	0	0
White	1.91781	0.0595723	0.00182507	0	0.0393093	0.0108568	0.00107633	0	0	0	0.000467968	0	0	0.0480603	0.0350976	0.0029482	0	0	0.0562965	0.000327577	0.00201226	0	0	0	0	0.000655155	0	0	0	0.0014975	0.00135711	0	0	0.00505405	0	0	0.00996771	0.000374374	0	0.000655155	0	0.00201226	0	0	0	0.00449249	0	0	0
White	2.04658	0.147872	0.00737272	0	0.0260132	0.00547158	0.00278216	0	0.00227209	0	0.00927386	0	0.00264305	0.044329	0.019336	0.0248539	0	0	0.0389502	0.00324585	0	0	0	0	0.000417324	0.00194751	0	0	0	0.00551794	0	0.000185477	0	0.00537884	0	0	0.0036168	0.000278216	0.000370954	0.00426597	0.000973755	0.00153019	0	0	0	0.01507	0.000139108	0.000463693	0
White	1.09041	0.000888099	0.00172946	0.000607647	0.0120127	0.000654389	0	0.000934842	0	0	0	0	0.00247733	0.144527	0.0366925	0.0479106	0.000654389	0	0.000841357	0	0.0243059	0.00023371	0	0	0	0.0085538	0.000327195	0	0	0.0368795	0.00373937	0.000140226	0	0	0	0	0.00196317	0.000747873	0	0	0.000420679	0.00406656	0	0	0	0	0	0	0
White	0.457534	0	0	0	0	0	0	0.00182876	0	0	0	0	0	0	0	0	0	0	0	0	0	0	0	0.000166251	0	0	0	0	0	0.00332502	0	0	0	0	0	0	0.00515378	0	0	0	0	0	0	0	0	0	0	0	0
White	2.46027	0.103612	0.00359203	0.00789234	0.0311646	0.00268137	0.036072	0.000505919	0	0	0.00591926	0	0.0572195	0.0139634	0.0164424	0.0350602	0.000303552	0.00166953	0.0188202	0	0.000556511	0	0	0	0	0.00141657	0.0232723	0	0	0.0468481	0.00106243	0	0	0.00101184	0.000303552	0	0.00369321	0	0.00551452	0.00915714	0.00182131	0.000404735	0.00581807	0	0	0.017353	0	0	0
White	0.460274	0.000725733	0	0	0.000120956	0	0	0.00205624	0	0	0	0	0	0	0	0	0	0	0	0	0	0.000120956	0	0	0.0010886	0	0	0	0	0.00447536	0	0	0	0	0	0	0.00368914	0	0	0	0	0	0	0	0	0	0	0	0
White	1.27397	0.00182704	0.000659765	0.00101502	0.00527812	0.00558262	0	0.000304507	0	0	0.000203004	0	0.00258831	0.0489748	0.0273041	0.0571458	0.000304507	0	0.00416159	0	0.0266443	0	0	0	0	0.045067	0.00197929	0	0	0.0542022	0.00482136	0.000406009	0	0	0.000152253	0	0.00832318	0.00203004	0.000710516	0.00837393	0	0.00213155	0	0	0	0.000964271	0	0	0.000203004
White	1.09041	0.00108703	0.0017904	0	0.0105505	0.00633033	0	0.00102308	0	0	0.00153462	0	0.00511542	0.165867	0.0203977	0.107552	0	0	0.0143232	0	0.00370868	0	0	0	0	0.010039	0.00204617	0	0	0.0202698	0.00185434	0	0	0	0	0	0.00242982	0.000575484	0.00390051	0	0.00492359	0.000575484	0	0	0.000447599	0	0	0	0.000511542
White	2.28493	0.0231833	0.000535749	0.00155854	0.0266413	0.00413988	0.00175336	0.000681862	0	0	0.00131502	0	0.00141243	0.0324859	0.0663355	0.00102279	0	0	0.0595169	0	0.0346289	0	0	0	0	0.0217222	0.000194818	0	0	0.0169979	0.000389636	0	0	0.000340931	0	0	0.0032632	0.00258134	0	0.000340931	0	0.00136372	0	0	0	0.0104228	0	0	0
White	1.11233	0	0	0	0.0717078	0	0	0.00318487	0	0	0	0	0	0	0.0176133	0	0.000337789	0	0	0	0	0	0	0	0.0004343	0.178497	0	0	0	0	0	0.000820345	0	0	0	0	0	0.00902379	0	0	0	0	0	0	0	0	0	0	0
White	2.46027	0.0606672	0.00609811	0.00923684	0.0382925	0.00627746	0.0230473	0.000538068	0	0	0.00641198	0	0.0332706	0.0297731	0.0429109	0.0219711	0	0	0.0604878	0	0.00251099	0	0	0	0	0.00717424	0.0188772	0	0	0.0250202	0.00228679	0.000179356	0	0.00255582	0.000538068	0	0.00542552	0.000313873	0.0044839	0.00327325	0	0.000582907	0	0	0	0.00556004	0	0	0
White	0.772603	0	0	0	0	0	0	0.0121963	0	0	0.000714626	0	0	0	0.0503573	0	0	0	0	0	0.103907	0	0	0	0	0.0750834	0	0	0	0	0	0.00300143	0	0	0	0	0.0066222	0.0294426	0	0	0	0	0	0	0	0	0	0	0
White	1.00274	0	0	0	0.0410774	0	0	0.00159167	0.00128558	0	0	0	0	0	0	0.0167126	0	0	0	0	0.00716253	0	0	0	0	0.0306091	0.0399143	0	0	0.000734619	0	0.000367309	0	0	0	0	0.0479951	0.00630548	0	0	0	0	0	0	0	0	0.000244873	0	0
White	0.0986301	0	0	0	0	0	0	0.0471859	0	0	0	0	0	0	0	0	0	0	0	0	0	0	0	0.00109911	0	0	0	0	0	0	0	0	0	0	0	0	0	0	0	0	0	0	0	7.58006e-05	0	0	0	0	0
White	1.25205	0	0	0	0.0236891	0.00573259	0	0.000758725	0.0132355	0	0.00952622	0	0	0.0125611	0.0327938	0.0379784	0	0	0.0410976	0	0.0165234	0	0	0	0	0.0517619	0.00699713	0	0	0.00202327	0	0.00265554	0.0045102	0	0.000421514	0	0.00720789	0.00446805	0	0	0	0	0	0	0	0	0	0.0043416	0.000337211
White	1.1726	0	0.00186431	0	0.0467699	0.00567399	0	0	0.0182378	0	0.000324228	0	0	0.092486	0.0500122	0.0380968	0	0	0.00494448	0	0.0246413	0	0	0	0	0.0155629	0.0291805	0	0	0.000486342	0	0.000567399	0.00162114	0	0.000567399	0	0.00145903	0.000972684	0	0	0	0	0	0	0	0	0	0	0
White	1.45753	0.0352872	0	0	0.0149971	0	0	0.00058812	0.00436189	0	0.0234758	0	0.00338169	0.0555773	0.00176436	0.00789061	0	0	0.00044109	0	0.0239169	0	0	0	0	0.00544011	0.0432268	0	0	0.141884	0	0.00171535	0	0	0.00083317	0	0.0144089	0.00514605	0	0.0213193	0.00289159	0	0	0	0	0	0	0.0014703	0.00019604
White	0.178082	0.002211	0	0	0	0	0	0.000584039	0	0	0	0	0	0	0.00150181	0	0	0	0	0	0.00679988	0	0	0	0	0	0	0	0	0	0	0.00542322	0.00329565	0	0	0	0.0130992	0	0	0	0	0	0	0	0	0	0.047182	0	0.000458888
White	1.53425	0.0164117	0	0	0.0407617	0.000178388	0	0.000981135	0.00686795	0	0.0119966	0	0.0167685	0.0833073	0.0332694	0.033537	0	0	0.00205147	0	0.017928	0	0	0	0	0.0220755	0.00949917	0	0	0.0774205	0.00102573	0.000401374	0.000713553	0	0.00111493	0	0.00374615	0.00120412	0.00124872	0.0217188	0.00285421	0	0	0	0	0	0	0.000490568	0.000222985
White	0.350685	0	0	0	0	0	0	0	0	0	0.0334897	0	0	0.0948582	0.00762723	0	0	0	0	0	0	0	0	0	0	0	0	0	0	0.115022	0	0.00806558	0.00298076	0.00433963	0.0131942	0	0.00846009	0.00666287	0	0	0	0	0	0	0	0	0	0	0.000526016
White	0.0986301	0	0	0	0	0	0	0.00057659	0	0	0.0232174	0	0	0	0	0	0	0	0	0	0.051355	0	0	0.000461272	0	0	0	0	0	0	0	0.0170286	0	0	0	0	0.00907169	0	0	0	0	0	0	0	0	0	0.000269076	0	0
White	1.17534	0.00326502	0.000803697	0	0.0262206	0.00577657	0	0.000150693	0.0108499	0	0.000301386	0	0.0112015	0.119249	0.0229556	0.0256681	0	0	0.0753466	0	0.015873	0	0	0	0	0.0386779	0.0139642	0.000100462	0	0.0110006	0.00482218	0.00045208	0	0	0	0	0.00321479	0.000653004	0	0	0	0	0	0	0	0	0	0	0
White	1.25479	0	0	0	0.0292885	0.00251371	0	0.000380865	0.00655088	0	0.00525594	0	0.0489412	0.0773157	0.00331353	0.0656612	0	0	0.0578154	0	0.0132922	0	0	0	0	0.0192718	0.0154631	0	0	0.0684796	0.0033897	0.00110451	0.00487508	0.00963589	0.00982633	0	0.0051036	0.000761731	0	0	0	0	0	0	0	0	0.000609385	0.00384674	0
White	1.46027	0.0234969	0	0	0.0138868	0	0	0.000352201	0.00608805	0	0.00961006	0	0.00910692	0.0488553	0.00206289	0.00628931	0	0	0.000352201	0.0112704	0.0196226	0	0	0	0	0.00176101	0.0209308	0	0	0.147522	0.00150943	0.00261635	0.000201258	0	0.00186164	0	0.0121761	0.00402516	0.0010566	0.0455346	0.00412579	0	0	0	0	0	0	0.00145912	0.000201258
White	1.53699	0.0423125	0	0	0.00531723	0	0	0.00103641	0.00684932	0	0.0137888	0	0.01104	0.0859319	0.0112653	0.0196918	0	0	0.0227109	0.0111301	0.0100036	0	0	0	0	0.0116709	0.00283886	0	0	0.0749369	0.00216294	0.00036049	0.000180245	0.00766042	0.000675919	0.000450613	0.00306417	0.0013969	0.00148702	0.00824621	0.00130678	0	0	0	0	0	0	0.000405552	0.000135184
White	0.178082	0.000563516	0	0	0.0051119	0	0	0.000805023	0	0	0.0109886	0	0	0	0.0068427	0	0	0	0.0394864	0	0.0124376	0	0	0	0	0	0	0	0	0	0	0.0500725	0	0	0	0	0.0196828	0	0	0	0	0	0	0	0	0	0.0328047	0	0.000724521
White	2.43836	0.00210825	0.0012163	0	0.0139469	0.00381107	0	0	0	0	0.0119197	0	0	0.13063	0.0693696	0	0.000283803	0	0.00279749	0	0.00968984	0	8.10866e-05	0	0	0.0349078	0.00190553	0	0	0.0508413	0	0.000689236	0.00332455	0.00600041	0.000689236	0.00109467	0.000202716	0.00125684	0.00348672	0	0	0	0	0	0	0	0	0.000324346	0.00036489
White	2.43836	0	0.00636729	0	0.0140272	0.00646304	0	0	0	0	0.0348525	0	0	0.0694657	0.0632899	0	0.000191498	0	0.000670241	0	0.00531406	0	0	0	0	0.0674071	0.00325546	0	0	0.0805247	0	0.00100536	0.00244159	0.00493106	0.000526618	0.00129261	0.000957488	0.00272884	0.00866526	0	0	0	0	0	0	0	0	0.000574493	0.000574493
White	1.11233	0.0569612	0.000883119	0	0.000176624	0.00189871	0	0.00375326	0	0	0.000132468	0	0	0.0350598	0.0506469	0.0393871	0.000618183	0	0.00357663	0	0.00123637	0	0	0	0	0.00468053	0	0	0.00459222	0.0554157	0.0101117	0.000309092	0	0	0	0	0.00423897	0.000574027	0	0.0229611	0	0	0	0	0	0.0302468	0	0.000794807	0.000132468
White	1.20548	0	0	0	0.0317278	0.00322343	0	0	0	0	0	0	0	0.036609	0.0313594	0.0646988	0.000874931	0	0	0	0.0047891	0	0	0	0	0.00805857	0	0	0.00571008	0.126957	0.00815067	0.000828882	0	0	0	0	0.00202616	0.000552588	0	0.0155185	0	0	0	0	0	0	0	0	0
White	1.28767	0.0378539	0.000766447	0	0.009538	0.0019587	0	0.000127741	0	0	0.000127741	0	0	0.0525442	0.0639131	0.0428784	0.00110709	0	0	0	0.0226953	0	0	0	0	0.0192037	0	0	0	0.0542474	0	0.000425804	0	0	0	0	0.0045561	0.000723866	0	0.0180115	0	0	0	0	0	0.0142644	0	0.000170321	0.000298063
White	1.4	0.0389325	0.000536664	0	0.0195638	0.00517149	0	0	0	0	0.000439089	0	0	0.0369322	0.0341513	0.0922574	0.000878177	0	0	0	0.00892814	0	0	0	0	0.00995268	0	0	0	0.0747426	0.00219544	0.000292726	0	0	0.000341513	0	0.00234181	0.000390301	0	0.0216129	0	0	0	0	0	0.0110748	0	0.000926965	0
White	1.47397	0.0442755	0.0012423	0	0.0289207	0.00641026	0	0	0	0	0.000397535	0	0	0.043381	0.0602266	0.0738919	0	0	0	0	0.0049195	0	0	0	0	0.0043232	0	0	0	0.0628603	0.000695687	0	0	0.00223614	0.000397535	0	0.0024846	0.000298151	0	0.0209203	0	0	0	0	0	0.0257404	0	0.000347843	0.00024846
White	2.36164	0.0113652	0.00242098	0	0.0260256	0.0102892	0	0.000134499	0.00632145	0	0.0100874	0	0	0.067115	0.0553463	0.0386012	0	0	0	0	0.00235373	0	0	0	0	0.000941493	0.00477471	0	0	0.0264963	0.000605245	0	0	0.000941493	0.000672495	0	0.000605245	0	0	0.0300605	0.000201748	0.000403497	0.00174849	0	0	0.0104909	0	0	0
White	0.312329	0.000421112	0	0	0	0	0	0.001895	0	0	0	0	0	0.000140371	0	0	0	0	0	0	0.0143178	0	0	0	0	0	0	0	0	0	0	0	0	0	0	0	0	0	0	0	0	0	0	0	0	0	0	0	0
White	0.347945	0.0160484	0	0	0	0	0	0.00398688	0	0	0	0.000201867	0	0	0	0	0	0	0	0	0.060762	0	0	0	0.000605602	0	0	0	0	0.000100934	0	0	0	0	0	0	0.00878123	0	0	0	0	0	0	0	0	0	0	0	0.00317941
White	0.512329	0	0	0	0	0.00541578	0	0.00521012	0	0	0.000137108	0	0	0.000411325	0	0	0	0	0	0	0.0145335	0	0	0	0.00143964	0.0252965	0	0	0	0.00123398	0	0.00322205	0	0	0	0	0.00431891	0	0	0	0	0	0	0	0	0	0	0	0
White	1.11233	0	0	0	0.0450668	0.00321906	0	0.000724288	0	0	0	0	0	0.152221	0.00482859	0.018912	0.000362144	0	0	0	0.00507001	0	0	0	0	0.00961693	0	0	0.00169	0.0354096	0.00426525	0.000362144	0	0	0	0	0.000804764	0.000523097	0	0.00438596	0	0	0	0	0	0	0	0	0.000321906
White	1.20548	0	0.00258938	0	0.0050879	0.00349793	0	0.00113569	0	0	0.000726843	0	0	0.0581475	0.0758188	0.0582383	0.000999409	0	0	0	0.0114932	0	0	0	0	0.0214419	0	0	0	0.0737746	0.000181711	0.000817699	0	0	0	0	0.00349793	0.00204425	0	0.0177622	0	0	0	0	0.00059056	0	0	0.000227139	0.000227139
White	1.28767	0	0	0	0.0280877	0.00130979	0	0.000194043	0	0	0	0	0	0.0264869	0.0474435	0.114922	0.000339575	0	0	0	0.038372	0	0	0	0	0.0147473	0	0	0.00121277	0.0367711	0.00291064	0.000291064	0	0	0	0	0.00213447	0.000873193	0	0.0286213	0	0	0	0	0	0	0	0	0
White	1.4	0	0	0	0.0526435	0.0035883	0	0	0	0	9.0843e-05	0	0	0.0656795	0.0337028	0.0560047	0.000499637	0	0	0	0.00813045	0	0	0	0	0.0121275	0	0	0	0.0711755	0.0042242	0.000454215	0	0	0	0	0.00186228	0.000363372	0	0.00722202	0	0	0	0	0	0	0	0.000408794	0.000181686
White	1.47397	0	0	0	0.036591	0.00562938	0	0	0	0	0.000458205	0	0	0.0747529	0.0680107	0.024154	0.000196374	0	0	0	0.00235648	0	0	0	0	0.00562938	0	0	0	0.0936702	0.00831315	0	0	0.00144007	0	0	0.00202919	0.000392747	0	0.00824769	0	0	0	0	0	0	0	0	0
White	0.178082	0.000788883	0	0	0	0	0	0.00952728	0	0	0	0	0	0	0	0	0	0	0	0	0.000424783	0	0	0	0.00151708	0	0	0	0	0	0	0	0.0014564	0	0	0	0.00018205	0	0	0	0	0	0	0	0	0	0	0	0
White	2.36164	0.00408975	0	0	0.0474297	0.00306731	0.000511218	0	0	0	0.00130645	0	0	0.107469	0.061971	0.0147685	0	0.00795229	0.0028969	0	0.00346492	0	0	0	0	0.00102244	0.00391934	0	0	0.0140869	0.005453	0	0	0.00170406	0.000397614	0	0.00159046	0	0.000852031	0.0056234	0	0.00164726	0	0	0	0	0	0	0.000511218
White	2.58904	0.0147969	0.00158068	0	0.0373216	0.00570801	0.000351262	0	0	0	0.00109769	0	0	0.050011	0.0577827	0	0.000351262	0.0073326	0.0235346	0	0.0102744	0	0	0	0	0.00079034	0.0153677	0	0	0.0596707	0	0	0	0.000263447	0.000175631	0	0.0022393	0	0.000439078	0.0580022	0	0.00118551	0	0	0	0	0	0	0
White	0.317808	0	0.00579845	0	0.00133298	0	0	0	0	0	0.0157958	0	0.000933085	0	0.0221274	0	0	0	0	0	0.00806452	0	0	0.000866436	0	0.0880432	0.010064	0	0	0.03739	0	0.020128	0	0.00213276	0.0278592	0.00606505	0.0113303	0.0027326	0	0	0	0	0	0	0	0	0	0.00159957	0
White	0.361644	0	0	0	0	0	0	0.0013278	0	0	0	0	0	0	0	0	0	0	0	0	0	0	0	0	0.00011065	0.102905	0	0	0	0.00636238	0	0.00625173	0	0	0.000165975	0	0.00962656	0.00918396	0	0	0	0	0	0	0	0	0	0	0.000387275
White	0.783562	0.0183271	0	0	0.00333647	0.000892857	0	0.00300752	0	0	0.000704887	0	0	0.0430921	0.0383929	0	0	0	0	0	0.000892857	0	0	0	0	0.119314	0	0	0	0.025094	0.0116071	0.00286654	0	0	0.00173872	0	0.00596805	0.0142857	0	0	0	0.00206767	0	0	0	0	0	0	0
White	0.923288	0.0495138	0.0186655	0.00899743	0.0194479	0.00592377	0.0174919	0	0.00486196	0.0241422	0.0318543	0	0	0.0340338	0.0238069	0.0065385	0.00100592	0.0163183	0.00184419	0.00704147	0.0130211	0	0	0	0	0.00150889	0.000502962	0	0.000558847	0.0105063	0.00318543	0	0	0.000726501	0.00480608	0	0.00212362	0	0	0.000614731	0.000558847	0.00335308	0.00128535	0	0	0.0149212	0	0	0
White	1.01644	0.0381726	0.00699202	0.00609439	0.0190863	0.00481882	0.0031653	0	0.00113384	0.0132754	0.0160155	0	0	0.0794633	0.048141	0.00245665	0.000188973	0.0116219	0.00467709	0.00188973	0.0042519	0.000472434	0	0	0	0	0.000330703	0	0.00103935	0.0296216	0	0	0	0	0.000330703	0	0.00099211	0	0	0.000377947	0	0.00274011	0.000188973	0	0	0.00628337	0	0	0
White	1.16712	0.0538051	0.0134843	0.0123386	0.0317278	0.00841669	0.00198299	0.000528797	0.000660997	0.0294364	0.0128674	0	0.000352532	0.031816	0.0317719	0.00678623	0.000396598	0.0149826	0.0370158	0.000793196	0.00233552	0.000528797	0	0	0	0.00061693	0.00101353	0	0.000837263	0.00343718	0	0	0	0	0	0	0.00193892	0	0	0.000396598	0.000308465	0.000969462	0.000440665	0	0	0.00423038	0	0	0
White	1.37534	0.0189865	0.0189865	0.0139989	0.0433379	0.0182321	0.0178549	0.000377216	0.000880171	0.0119871	0.00125739	0	0	0.0665158	0.0266147	0.00188608	0.000922084	0.00368834	0.0100591	0.000628694	0.0022633	0.000251477	0	0.000419129	0	0.000796345	0.000167652	0	0.00138313	0.0121967	0.000712519	0	0	0	0.000544868	0	0.00544868	0	0	0	0.000209565	0.000838258	0.000586781	0	0	0.00121547	0	0	0
White	1.53699	0.0544952	0.0176796	0.0125565	0.0409342	0.0140633	0.00537418	0	0.00205927	0.067102	0.00175791	0	0.0011552	0.0619789	0.0247614	0.0117529	0.000853842	0.0171773	0.0130588	0.000853842	0.00100452	0.00050226	0	0	0	0.00241085	0.000703164	0	0.00241085	0.00165746	0.000954294	0.000100452	0	0	0.000200904	0	0.00296334	0	0	0.000853842	0.000351582	0.000401808	0.00150678	0	0	0.00457057	0	0	0
White	0.50411	0	0	0	0	0	0	0.00266507	0	0	0	0	0.00495477	0	0	0	0	0	0	0	0	0	0	0	0	0	0	0	0	0.0054052	0	0	0	0	0	0	0	0	0	0	0	0	0	0	0	0	0	0	0.000300289
White	1.06301	0.0136364	0.00817348	0.000667223	0.015638	0.00391993	0	0.00087573	0.00187656	0	0.00496247	0	0.00266889	0.0635947	0.0695163	0.0247706	0.000166806	0	0.0162636	0	0.0165972	0	0	0	0	0.0228941	0	0	0	0.0551293	0.00154295	0.000166806	0.00129274	0.00350292	0.000667223	0	0.00984153	0.000542118	0.00254379	0.000208507	0	0.00179316	0	0	0.000625521	0.00266889	0	0	0.000750626
White	1.06301	0.0115298	0.00367322	0.00411537	0.0336032	0.00336712	0	0.000510169	0	0	0	0	0	0.072308	0.0651656	0.00193864	0	0	0.00367322	0.000238079	0.000102034	0.000136045	0	0	0	0.00448949	0	0	0	0.0497245	0.000442147	0	0	0.000102034	0	0	0.00499966	0.000170056	0	0	0	0.00129243	0	0	0	0.00877491	0	0	0
White	2.05753	0.0308906	0	0	0.0310243	0.00668628	0	0.000757778	0.00245164	0	0.000891504	0	0.00936079	0.035259	0.030846	0.0653027	0	0.00717661	0.0125256	0.00414549	0.00151556	0.000178301	0.000133726	0	0	0.0159133	0	0	0	0.0287064	0.00285281	0.000356602	0	0.00900419	0.000490327	0	0.00325399	0	0	0.0066417	0.000802354	0	0.00129268	0	0	0.00151556	0	0.000312026	0
White	2.05753	0.0216557	0	0	0.0116153	0.00556157	0	0.000738262	0.0087607	0	0.000836697	0	0.0224924	0.0398169	0.0153558	0.0851462	0	0.00792401	0.0244119	0.00255931	0.00472487	0	0.000492174	0	0	0.00206713	0.00364209	0	0	0.0799783	0.00182105	0.000147652	0	0.0107786	0	0	0.00177183	0	0	0.0499065	0.00546314	0.00019687	0.00398661	0	0	0	0	0	0
Black	0.641096	0.0673662	0.0035432	0.00340692	0.0292995	0.0035432	0.000545108	0.00104479	0.00249841	0.100209	0.000999364	0	0.00118107	0.0190788	0.0313437	0.0149905	9.08513e-05	0	0.0037249	0.00481512	0	0	0	0	0.00163532	0	0.0039066	0	0	0.0193059	0	0.000136277	0	0	0.000181703	0	0.00109022	0	0	0.00449714	0	0.0019533	0	0	0	0.00254384	0	0	0
Black	0.641096	0.0456964	0.00744857	0.00597068	0.0326909	0.0045519	0.000650272	0.00124143	0.000886734	0.0329274	0.000768503	0	0.000413809	0.0289075	0.0448096	0.00904469	0	0	0.0026602	0.00354694	0	0	0	0	0.00177347	0.000413809	0.00135966	0	0	0.0186805	0	0.000295578	0	0	0.000236463	0	0.00141878	0	0	0.00472925	0	0.0018917	0	0	0	0.00348782	0	0	0
White	0.150685	0.000328758	0	0	0.0214926	0.000123284	0	0.000493137	0	0	0	0	0.000369853	0	0.00242459	0	0	0	0	0	0	0	0	0	0	0.0738884	0	0	0	0.281006	0	0.00135613	0	0	0	0	0.00246569	0.00908194	0	0.000616421	0	0	0	0	0	0	0	0	0.000616421
White	0.830137	0.0719473	0	0	0	0	0	0.0044657	0	0	0	0	0.0676621	0	0	0	0	0	0	0	0.00148857	0	0	0	0	0.097704	0	0	0	0.070549	0	0.000676621	0	0	0	0	0.00658577	0	0	0	0	0	0	0	0	0	0.00153367	0	0.000315756
White	0.830137	0	0	0	0	0	0	0.00447631	0	0	0	0	0.0621296	0.172089	0	0	0	0	0	0	0	0	0	0	0.00252829	0.079496	0	0	0	0.073196	0	0.00186513	0	0	0	0	0.00285987	0	0	0	0	0	0	0	0	0	0	0	0.000373026
White	0.778082	8.47817e-05	0.000890208	0	0.0226791	0.000805426	0	0.00148368	0	0	0.0027978	0	0	0.0785926	0.0208563	0	0.000974989	0	0	0	0.0458669	0	0	0	0	0.0423485	0	0	0	0.12535	0	0.008351	0	0	0.0226791	0	0.00915642	0.00750318	0	0	0	0	0	0	0.00237389	0	0.00457821	0	0.000890208
White	0.780822	0	0.00959242	0	0.0494192	0.00339985	0	0.00348079	0	0	0.00392601	0	0	0.0267536	0.0215324	0	0.00161897	0	0	0	0.0544785	0.000121423	0	0	0	0.0582426	0	0	0	0.0373174	0	0.00934958	0	0	0.0310034	0	0.0064759	0.00882341	0	0	0	0	0	0	0.0017404	0	0.00514024	0	0.00133565
White	0.364384	0	0.00209153	0	0.0308501	0.00236673	0	8.25605e-05	0	0	0.0219611	0	0.00167873	0.10199	0.0192366	0	0	0	0.00833861	0	0.000220161	0	0	0	0	0.00195393	0.00338498	0	0	0.0108705	0	0.00924677	0.00572419	0.0101825	0.0064122	0	0.0146132	0.00319234	0	8.25605e-05	0	0	0	0	0	0	0.000247681	0	0.000412802
White	0.539726	0	0	0	0.00216508	0.00173206	0	0	0	0	0.0173206	0	0	0.17747	0	0.000766105	0	0	0.00293118	0	0.00652855	0	0	0	0	0.101925	0	0	0	0.243455	0	0.0018653	0	0.00236493	0	0	0.0100593	0.00213177	0	0	0	0	0	0	0	0	0	0	0.000632869
White	0.446575	9.19752e-05	0.000827777	0	0.0265808	0.00133364	0	0	0	0	0.00993332	0	0.0339388	0.0306737	0.00832375	0	0	0	0.00280524	0	0.00763394	0	0	0	0	0.00202345	0.0713267	9.19752e-05	0	0.055737	0	0.00142562	0.00533456	0.0217981	0.00335709	0	0.0105771	0.00487468	0	0	0	0	0	0	0	0	0.00114969	0	0.000321913
White	1.56986	0.0833165	0.00257846	0.00398856	0.0632126	0.00817856	0.000805769	0	0.000725192	0	0.0059224	0	0.0104347	0.0375891	0.0250594	0.0175255	0	0	0.0557592	0	0.00846058	0.000886346	0	0	0	0.00197413	0.00306192	0	0	0.0556787	0.00680875	0	0	0.000402885	0.000443173	0	0.0014101	0	0.000644615	0.00555981	0.000644615	0.000926635	0.000443173	0	0.000201442	0	0	0	0
White	1.63562	0.121671	0.00546524	0	0.0129221	0.00477051	0	0.000324209	0.00722523	0	0.0255662	0	0.0102357	0.0193136	0.0206568	0.0672039	0	0.000926312	0.00736418	0.00898523	0.0026863	0	0	0	0	0.00189894	0.000972627	0	0	0.0555324	0.0023621	0.000370525	0	0.00166736	0.000231578	0	0.00245473	0	0	0.00634524	0.00328841	0	0.00426103	0	0	0	0	0.000555787	0
Black	1.39178	0.105509	0.018829	0.00551501	0.021503	0.00323102	0.00584926	0.000278536	0.000167122	0.0484096	0.0046237	0	0.000445658	0.043006	0.00791042	0.000947022	0	0.0236756	0.0220043	0.00122556	0.00434516	0.000724194	0	0	0	0.000612779	0.000668486	0	0.00284107	0.0353741	0	0	0	0	0	0	0.00740906	0	0	0	0	0.0038995	0	0	0	0.0119213	0	0	0
White	0.265753	0	0	0	0	0	0	0.00123317	0	0	0	0	0	0	0	0	0	0	0	0	0.107663	0	0	0.00102764	0	0.000239784	0	0	0	0	0	0.0402151	0.0220601	0	0	0	0.0214778	0.0031857	0	0	0	0	0	0	0	0	0	0	0.00119892
White	0.265753	0	0	0	0	0	0	0.000545078	0	0	0	0	0	0.000163523	0.000190777	0.000136269	0	0	0	0	0.112722	0	0	0.000272539	0	0.00223482	0	0	0	0	0	0.00694974	0.0221029	0	0	0	0.0140085	0.00501472	0	0	0	0	0	0	0	0	0	0	0.000381555
Black	1.47671	0.0802599	0.0148257	0.00402672	0.0395351	0.00851103	0.00210488	0.00077789	0.000366066	0.0925231	0.00192184	0	0.00105244	0.0201336	0.00626888	0.00356914	0	0.0274549	0.00192184	0.00302004	0.00439279	0.000457582	0	0	0	0	0	0	0.00274549	0.0402215	0	0	0	0	0	0	0.000549099	0.000594857	0.000137275	0.00151002	0	0.00128123	0	0	0	0.0066807	0	0	0
Black	0.389041	0.0065072	0	0.00468518	0.0319113	0.000598662	0	0.00158776	0	0	0	0	0.000937036	0.0264452	0.0148885	0.00637705	0.0030714	0	0.00257685	0	0	0	0	0	0.00275905	0.0278248	0.0028892	0	0	0.0738437	0.00299331	0.000156173	0	0	0.00020823	0	0.00382623	0.00166584	0	0.0228272	0	0.00455504	0	0	0	0.00530987	0	0	0.000104115
Black	0.389041	0.00715296	0	0.00365965	0.027281	0.00237046	0	0.00420028	0	0	0	0	0.00041587	0.0861266	0.029402	0	0	0	0.0108126	0	0	0	0	0	0.00465774	0.0178824	0.00565583	0	0	0.0790568	0	0.000291109	0	0	0	0	0.000748565	0.000748565	0	0.0034933	0	0.00245363	0	0	0	0.00469933	0	0	0
White	0.347945	0.00026178	0	0	0.00047993	0	0	0	0	0	0	0	0	0.00013089	0	0	0	0	0	0	0.0180628	0	0	0.00013089	0	0.0463787	0	0	0	8.726e-05	0	0.00148342	0.0108202	0	0	0.00283595	0.0065445	0.00205061	0	0	0	0	0	0	0	0	0	0	0.00052356
White	0.506849	0	0	0	0.000513567	0	0	0.0117692	0	0	0	0	0.04391	0	0	0	0	0	0	0	0	0	0	0	0	0	0	0	0	0.0511427	0	0	0	0	0	0	0.00269623	0	0	0	0	0	0	0	0	0	0	0	0.000299581
White	3.0411	0.10078	0.00488052	0	0.0209799	0.00760601	0	0	0.00272549	0	0.00221842	0	0	0.0401851	0.0276352	0.0211701	0	0.0111555	0.069595	0	0	0	0	0	0	0.00411992	0.000823984	0	0	0.0366356	0.0101413	0	0	0.000633834	0.000570451	0	0.00329594	0	0	0.00652849	0.000507067	0	0	0	0	0.0372061	0	0.000570451	0.000253534
Black	1.64658	0.159084	0.0177732	0.00212279	0.0254735	0.00599376	0.0106139	0	0.00632674	0.0316753	0.00316337	0	0.000457856	0.0155671	0.00316337	0.0397086	0	0	0.0244329	0.00382934	0.000457856	0.00012487	0.000166493	0	0	0.000166493	0.0017898	0	0.00299688	0.0248075	0.00949011	0	0	0.000166493	0.000291363	0	0.00024974	0	0.00203954	0.00262227	0.0017898	0.000707596	0.00299688	0	0	0.0120291	0	0	0
White	0.0438356	0	0	0	0	0	0	0.000567008	0	0	0	0	0	0	0	0	0	0	0	0	0	0	0	0.00166052	0	0	0	0	0	0	0	0.00773561	0	0	0	0	0.0243004	0	0	0	0	0	0	0	0	0	0	0	0
White	0.0849315	0.000424208	0.00296946	0	0.029129	0	0	0.0051612	0	0	0.00275735	0	0	0.0486425	0	0	0.00197964	0	0	0	0.0743778	0	0	0.00169683	0	0	0	0	0	0.000424208	0	0	0	0	0	0	0	0.000989819	0	0	0	0	0	0	0	0	0	0	0.00120192
White	1	0	0	0	0	0	0	0.00516424	0	0	0	0	0.0252286	0.138884	0.00825432	0	0	0	0	0	0.000973586	0	0	0	0.00258212	0.06468	0	0	0	0.0306468	0	0.000931256	0	0	8.46597e-05	0	0.0028361	0.00245513	0	0	0	0	0	0	0	0	0	0	0.00105825
White	1	0.11615	0	0	0	0	0	0.00267181	0	0	0	0	0.0026347	0.104943	0.00137301	0	0	0	0	0	0.000816387	0	0	0	0.000148434	0.0190367	0	0	0	0.00267181	0	0.00222651	0	0	0	0	0.00779279	0.00152145	0	0	0	0	0	0	0	0	0	0	0.000927713
White	1.44384	0.00299729	0.00478414	0	0.0179261	0.00172921	0	0	0	0	0.00755087	0	0	0.0551617	0.0512421	0	0	0.00340077	0	0	0.0112975	0	0	0	0	0.014583	0	0	0	0.109862	0	0	0	0.000345841	0.00121044	0.000979884	0.00420774	0.0011528	0	0	0	0	0	0	0	0	0	0.000403481	0
White	1.44658	0.000429307	0.000906316	0	0.0199866	0.00386377	0	0	0	0	0.00772753	0	0	0.108472	0.0561916	0	0	0.00152643	0	0	0.00858615	0	0	0	0	0.0185079	0	0	0	0.0979298	0.000381607	0.000429307	0.00228964	0.000190803	0.00147873	0.000906316	0.00992177	0.000954016	0	0	0	0	0	0	0	0	0	0.000190803	0
White	1.44658	0	0	0	0.00494401	0	0	0	0	0	0.00816059	0	0	0.0832142	0.0302001	0	0.000714796	0	0	0	0.0562902	0	0	0	0	0.026924	0	0	0	0.00256135	0.00869669	0.00131046	0	0	0.00178699	0	0.0377055	0.00285919	0	0	0	0	0	0	0	0	0.00285919	0	0.000238265
White	1.44658	0	0	0	0.0060016	0	0	0	0	0	0.0306748	0	0	0.181715	0.0544812	0	0.00166711	0	0	0	0.126234	0	0	0	0	0.0994265	0	0	0	0.0242731	0	0.000866898	0	0	0.000200053	0	0.0334089	0.00366764	0	0	0	0	0	0	0	0	0.00233396	0	0
White	0.810959	0.000136374	0.00075006	0.000511404	0.00845522	0.00340936	0	0.00395486	0	0	0.00259112	0	0	0.0829498	0.0282636	0.0111486	0	0	0	0	0.0285705	0	0	0	0	0.0203198	0.00150012	0	0	0.0304797	0	0.00167059	0.000306843	0.00139784	0	0	0.0275136	0.000579592	0	0	0	0.0016024	0	0	0	0	0	0	0.000340936
White	0.810959	0.00399986	0.00228563	0.00442841	0.0221778	0.011821	0	0.00478554	0	0	0.000464269	0	0	0.0525696	0.0265348	0.0177137	0	0	0	0	0.011571	0	0	0	0	0.00949966	0.00149995	0	0	0.0519624	0.00442841	0.000607121	0.000392843	0.00121424	0	0	0.0127853	0.00157137	0	0	0	0.00071426	0	0	0	0.00214278	0	0	0
White	1.94521	0.0505449	0.00106009	0	0.0312513	0.0140779	0	0	0.000763262	0	0.00398592	0	0.00334987	0.166857	0.0440996	0	0	0.00381631	0.0255269	0	0.000551245	0	0	0	0	0.0128058	0.0025018	0	0	0.0158165	0.00347708	0	0	0.00318026	0.000381631	0	0.00351948	0.000551245	0	0.00233219	0	0	0	0	0	0	0	0	0.000593648
White	1.94247	0.046738	0.0011937	0	0.0295211	0.00275469	0	0	0	0	0.00270878	0	0.00918231	0.138837	0.0358569	0	0.000321381	0.00247923	0.0260778	0	0.000275469	0	0	0	0	0.0141867	0.00500436	0	0	0.0272715	0.00619806	0.000367293	0	0.00711629	0.00128552	0	0.00325972	0.00169873	0	0.00693265	0	0	0	0	0	0	0	0	0.000642762
White	1.54795	0.0739423	0.000795582	0.0202639	0.0174092	0.000982778	0	0.000561587	0	0.0175028	0.00369712	0	0.00238675	0.0709004	0.0574223	0.008845	0.000421191	0	0.0182984	0	0.000561587	0	0	9.35979e-05	0	0.0043523	0.000514788	0	0	0.00795582	0.00131037	0.000233995	0	0.00233995	0.0087982	9.35979e-05	0.0043055	0	0.000608386	0.000608386	0	0.000935979	0	0	0	0	0	0	0
Black	0.479452	0	0	0	0.00347199	0	0	0.00170195	0	0	0.00211042	0.000136156	0.000272313	0.000885016	0	0.00449316	0.00272313	0	0	0	0	0.00299544	0	0.000204234	0.0145006	0.0961944	0	0	0	0	0	0	0	0	0	0	0.000408469	0.00211042	0	0	0	0.00272313	0	0	0	0	0.000204234	0	0
White	0.369863	6.35304e-05	0.00327181	0	0.044916	0.00193768	0	0.000698834	0	0	0.0131508	0	0	0.060068	0	0	0.000254122	0	0	0	0	0	0	0	0	0.0394524	0	0	0	0.0749023	0	0.0268416	0	0	0.0808106	0	0.0168673	0.00613068	0	0	0	0	0	0	0.00460595	0	0.00120708	0	0.000508243
White	2.45753	0.206821	0.00595033	0	0.019824	0.00523003	0	0.000313175	0	0.0662992	0.0165983	0	0.00513607	0.0168801	0.00701513	0.0108672	0	0.0197614	0.0139363	0	0.000219223	0	0.000187905	0	0	0.000438445	0.00616955	0	0.00012527	0.00281858	0.0134979	0	0	0	0.000344493	0.00012527	0.00140929	0	0.00244277	0.00488553	0	0	0.00263067	0	0	0.00247408	0	0.000407128	0.000281858
White	0.438356	6.70354e-05	0	0	0	0	0	0	0	0	0	0	0	0	0	0	0	0	0	0	0.0762527	0	0	0	0	0.150059	0.000100553	0	0	0.000167588	0	0.000603318	0.0032177	0	0	0.000804424	0.0201441	0.00164237	0	0	0	0	0	0	0	0	0.000569801	0	0.000402212
White	0.438356	0	0	0	0.000192895	0	0	0	0	0	0	0	0	0	0	0.000353641	0	0	0	0	0.0600868	0	0	0.000289343	0	0.176917	0	0	0	0	0	0.0020254	0.00414724	0	0	0	0.0231474	0.00273268	0	0	0	0	0	0	0	0	0.000192895	0	0.000932326
White	0.0849315	0	0	0	0	0	0	0	0	0	0	0	0	0	0	0	0	0	0	0	0	0	0	0.000651312	0	0	0	0	0	0	0	0	0	0	0	0	0.00296051	0	0	0	0	0	0	0	0	0	0	0	0
White	0.0849315	0.000705257	0	0	0	0	0	0.000271253	0	0	0	0	0	0	0	0	0	0	0	0	0	0	0	0.00097651	0	0	0	0	0	0	0	0	0	0	0	0	0.0153529	0	0	0	0	0	0	0	0	0	0	0	0.000325503
White	3.04384	0.0818707	0.000141931	0	0.00430525	0.000473104	0	0	0.00473104	0	0.00664711	0	0.000946208	0.0635615	0.0302313	0.0463169	9.46208e-05	0.00480201	0.116596	0	0.000212897	0	0	0	0	0.0038558	0.00113545	0	0	0.00747504	0.0152813	0	0	0.00260207	0.000165586	0	0.00196338	0	0	0.00794815	0.00151393	0	0	0	0	0.0313905	0	0.000354828	0
White	2.61918	0.0440753	0.0155772	0	0.0122006	0.00432199	0	0	0	0	0.0258869	0	0.000990456	0.0273726	0.0317396	0.0167027	0.00103548	0	0.00436701	0	0.00396182	0	0	0	0	0.00301639	0.00351162	0	0	0.0301639	0.0314245	0.000270124	0.00216099	0	0.00225104	0.000585269	0.00963443	0.000945435	0.00373672	0.0257068	0.00418693	0.000765352	0.000405186	0	0	0	0	0.000360166	0.000540249
White	2.62192	0.00121465	0	0	0.00821331	0.00190873	0	0	0	0	0.025334	0	0.00508994	0.00798195	0.00167737	0.026433	0	0	0	0	0.0188559	0	0	0	0	0.00526346	0.00821331	0	0	0.14703	0	0.00260281	0.00190873	0	0.00109896	0.00173521	0.0302504	0.000520562	0.00665163	0.0676731	0.00485858	0	0	0	0	0	0	0.00138817	0.00150385
White	0.526027	0.000159541	0	0	0	0	0	0.000191449	0	0	0	0	0	0.000159541	0.0213465	0	0	0	0	0	0.0265475	0	0	0.000191449	0	0.147384	0	0	0	6.38162e-05	0	0.00124442	0.00963625	0	0	0.000638162	0.0154754	0.00248883	0	0	0	0	0	0	0	0	0.000893427	0	0.000638162
White	0.526027	0	0	0	0.000587708	0	0	0	0	0	0.000185592	0	0	0	0.0120635	6.1864e-05	0	0	0	0	0.0705249	0	0	6.1864e-05	0	0.0737109	0	0	0	0	0	0.00253642	0.00460887	0	0	0.00129914	0.042748	0.00383557	0	0	0	0	0	0	0	0	0.000371184	0	0.00284574
White	0.158904	0.00540935	0	0	0.0193739	0.0154224	0	0	0	0	0	0	0.00425842	0	0.012852	0	0	0	0	0	0	0	0	0	0	0.101396	0	0	0	0.13884	0	0.0071741	0	0	0	0	0.00237858	0.0304228	0	0.0081332	0.00575462	0	0	0	0	0	0	0	0.00168802
White	1.69863	0.000711035	0	0	0.0285362	0	0	0	0	0	0.00455063	0	0	0.0115662	0.0232746	0.0722412	0.000426621	0	0	0	0.0235116	0	0	0	0	0.0443686	0.00564088	0	0	0.0932878	0.00445582	0.000426621	0.00303375	0.000379219	0.00331816	0.000616231	0.00284414	0.0020857	0.00151688	0.0930982	0.00786879	0	0	0	0	0	0	0.000284414	0
White	1.69589	0.0220675	0.0031525	0	0.00395238	0	0	0.00522279	0	0	0.0020703	0	0	0.076601	0.0263492	0.0298311	0	0	0.0325601	0	0.00578742	0	0	0	0.000235261	0.0192443	0.0150096	0	0	0.0222557	0	0.000235261	0.00192914	0.00729309	0.000611678	0.000705783	0.00456406	0.00221145	0.000799887	0.0111984	0.000329365	0	0	0	0	0	0	0	0
White	0.616438	9.5344e-05	0.00263785	0	0.0369617	0.00139838	0	0.00206579	0	0	0.00521214	0	0	0.00441761	0.0249166	0	0.000826315	0	0	0	0.0637534	0.000127125	0	0	0	0.0587637	0	0	0	0.0440807	0	0.0349913	0	0	0.0342603	0	0.00591133	0.0245352	0	0	0	0	0	0	0.0123312	0	0.000349595	0	0.00260607
White	0.616438	0	0.00153357	0	0.0416016	0.00125474	0	0.000195182	0	0	0.0066083	0	0	0.0405978	0.0119619	8.36493e-05	0.00117109	0	0	0	0.041267	0	0	0	0	0.0712414	0	0	0	0.0112927	0	0.0173712	0	0	0.0109859	0	0.00839282	0.014304	0	0	0	0	0	0	0.00242583	0	0.000306714	0	0.000697078
White	1.24384	0.0161482	0	0	0.0134285	0.00883903	0	0	0	0	0.000566604	0	0	0.0631764	0.020851	0.0194345	0	0	0	0	0.00725254	0	0	0	0	0.0610233	0.0102555	0	0	0.0196045	0	0.00141651	0.00317298	0.00351295	0.000906567	0	0.0138251	0.00226642	0	0.0103689	0	0	0	0	0	0	0	0	0.000283302
White	0.131507	0.000457373	0.000228686	0	0	0	0	0.00100622	0	0	0.0277625	0	0	0	0.0109769	0.000137212	0	0	0	0	0.0339371	0	0	0.000182949	0	0	0	0	0	0.000182949	0	0.0288602	0	0	0	0	0.0132181	0.00878156	0	0.000182949	0	0	0	0	0.000548847	0	0	0	0
White	0.131507	0	0	0	0	0	0	0	0	0	0.0245201	0	0	0	0.0151198	0	0	0	0	0	0.0721445	0	0	0.000169885	0	0.000169885	0	0	0	0	0	0.0272382	0	0	0	0	0.0466051	0.0139872	0	0	0	0	0	0	0.000113257	0	0	0	0
White	0.0876712	0.00121669	0.00322424	0	0.00334591	0	0	0.0015817	0	0	0.00577929	0	0	0	0	0	0.00407592	0	0	0	0.0924078	0	0	0.00292006	0	0.0093077	0	0	0	0.0352233	0	0	0	0	0	0	0.00511011	0.00109502	0	0	0	0	0	0	0	0	0	0	0.000608347
White	1.57808	0.00434722	0.00219698	0	0.0190249	0	0	0.00135558	0	0	0.000934885	0	0.000280466	0.0417894	0.0344038	0.0127612	0	0	0.0310382	0.00112186	0.00846071	0	0	0	0	0.0061235	0.0057028	0.000140233	0	0.0339831	0	0.000233721	0	0	0	0	0.0226242	0.000467443	0	0.00345908	0	0	0.000701164	0	0	0	0	0	0.000280466
White	1.57808	0.00297632	0.000382669	0	0.012373	0.000510226	0	0.000382669	0	0	0.00212594	0	0.0022535	0.0540414	0.032697	0.0226625	0	0.00446448	0.00399677	0.000340151	0.0313789	0	0	0	0	0.0304435	0.00795102	0	0	0.117607	0.00314639	0.000212594	0.000892895	0	0.000765339	0	0.00782346	0.000850376	0	0.0262766	0	0	0	0	0	0	0	0	0.000212594
White	1.16712	0.0405718	0.00495353	0.0194367	0.0105675	0.00688777	0.000235882	0.00122659	0	0.00141529	0.00849177	0	0	0.0799641	0.0580271	0.000283059	0	0.00235882	0.00401	0.000141529	0.000660471	0.000377412	0	0	0	0.00901071	0	0	0	0.000660471	0	0.000330235	0	0.000849177	0.000141529	0	0.00806718	0	0	0	0	0.00108506	0.000141529	0	0	0.0124546	0	0	0
White	1.62192	0.0204295	0.00467159	0	0.0219635	0.00536885	0	0.000209176	0.00404407	0	0.006345	0	0.00251011	0.0978943	0.0509692	0.0354204	0	0	0.0537582	0	0.00857621	0	0	0	0	0.0127597	0.00160368	0	0	0.0186167	0	0.000418352	0.000278901	0.00418352	0.000627528	0	0.000557802	0.000418352	0	0.00969181	0.000836703	0	0	0	0	0	0	0	0
White	1.62192	0	0	0	0.00962832	0.000462496	0	0	0.00306929	0	0.00231248	0	0.000420451	0.0557518	0.030819	0.0188782	0	0	0	0	0.0446939	0	0	0	0	0.0848049	0.00277497	0	0	0.0138328	0	0	0.00222839	0.017743	0.000504541	0.000756811	0.0258577	0.00147158	0	0.00424655	0.000588631	0	0	0	0	0	0	0.000420451	0
White	1.78904	0.0369968	0.00589873	0	0.020622	0.0078807	0	0	0.00665377	0	0.00670096	0	0.00783351	0.0570997	0.0303903	0.0473314	0	0	0.0324666	0.00585154	0.00674815	0.000188759	0.000707848	0	0	0.00382238	0.0027842	0	0	0.0689444	0.0135907	0.000235949	0	0.00915483	0.00160445	0	0.00174602	0	0.00221792	0.010193	0	0	0.00146289	0	0	0.0069841	0	0	0
White	1.78904	0.0376123	0.00228583	0	0.0071692	0.00472752	0	0	0.00207803	0	0.00285729	0	0.00264949	0.0947582	0.054808	0.0071692	0	0	0.0298717	0.00223388	0.0265468	0.000155852	0.000155852	0	0	0.00727311	0.00270144	0	0	0.128474	0.0287288	0.000623409	0	0.00212998	0.000207803	0.000519508	0.00176633	0.000311705	0.000987064	0.00135072	0	0	0.000727311	0	0	0	0	0	0
Black	0.479452	0.00336771	0.00268365	0.000263103	0.0306778	0	0	0.000315723	0	0.00110503	0	0	0.000263103	0.0368344	0.0448327	0.00526205	0	0.00415702	0	0.00194696	0.0103136	0.000368344	0	0	0.00952431	0.0399916	0	0	0	0.000210482	0	0	0	0	0	0	0.000368344	0.000105241	0	0	0	0.00099979	0	0	0	0	0	0	0
White	0.139726	0.000137036	0	0	0	0	0	0.000776539	0	0	0.0544491	0	0	0	0	0	0	0	0	0	0.181527	0	0	0.00146172	0	0	0	0	0	0	0	0	0	0	0	0	0.0244382	0.0217888	0	0	0	0	0	0	0	0	0	0	0.00036543
Black	1.95068	0.128925	0.0118995	0	0.0231558	0.00080402	0.00152764	0	0.00518593	0.00687437	0.000964824	0	0.00434171	0.0202211	0.0465126	0.0244422	0	0.00635176	0.0291859	0	0.00924623	0	0	0	0	0.00353769	0.00675377	0	0	0.0516181	0.00739698	0.00040201	0	0.00313568	0.00261307	0	0.00759799	0.000964824	0	0.00715578	0.00180905	0.00080402	0	0	0	0.039598	0	0.000643216	0.000361809
Black	1.95068	0.0403409	0.00714242	0	0.0239716	0.000797008	0.00116486	9.19625e-05	0.00174729	0.00153271	0.0748268	9.19625e-05	0.00524186	0.0166452	0.0572313	0.0225308	0.000459812	0.00545644	0.00793943	0	0.0162467	0	0	0	0	0.00668261	0.00898167	0	0	0.0206609	0.0033413	0.000490467	0	0.00518055	0.00389308	0	0.0160934	0.000766354	0	0	0.00223775	0.00183925	0	0	0	0.0143768	0	0.000245233	0.000337196
White	1.86849	0.00587097	0.00075437	0	0.0330283	0.00488701	0	6.55974e-05	0	0	0.00639575	0	0	0.0629735	0.0414904	0	0.000426383	0	0.0253862	0	0.0111844	0	0	0	0	0.000918364	0	0	0	0.163731	0.00865886	0.000295188	0	0	0.000688773	0	0.0147594	0.000721572	0	0	0	0	0	0	0	0	0.000229591	0	0.000524779
White	0.246575	0.0053011	0	0	0.00754877	0.0179813	0	0.000127226	0	0	0	0	0.00428329	0	0.00759118	0	0	0	0	0	0	0	0	0	0	0.0384224	0	0	0	0.0738338	0	0.00449534	0	0	0	0	0.00178117	0.00131467	0	0.0161578	0.00983885	0	0	0	0	0	0	0	0.000932994
White	0.246575	0	0	0	0.00387566	0	0	0	0	0	0	0	0	0	0.0261607	0	0	0	0	0	0.00920468	0	0	0	0	0.0335352	0	0	0	0.0360382	0	0.000322971	0	0	0	0	0.00610954	0.00215314	0	0	0	0	0	0	0	0	0	0	0.000296057
White	1.03288	9.92228e-05	0.00148834	0	0.0125682	0	0	0	0	0	0.0142881	0	0	0.0689267	0.00850008	0	0	0	0.0332065	0	0.0444187	0	0	0	0	0.0313544	0	0	0	0.00360509	0	0.00978998	0	0.0143873	0.00390276	0	0.0135604	0.00340665	0	0	0	0	0	0	0	0	0.00023152	0	0.000793782
White	1.86849	0.000910382	0	0	0.00222133	0	0	0	0	0	0.0301154	0	0	0.0757074	0.0843014	0.00149303	0.000655475	0	0	0	0.0104512	0	0	0	0	0.0283311	0.000327738	0	0	0.00670041	0.000473399	0.00171152	0.00127453	0	0.00105604	0.00371436	0.00222133	0.00127453	0.000400568	0.00145661	0	0	0	0	0	0	0	0	0.00109246
White	1.79178	0.0206419	0.00608108	0	0.0129054	0.00361486	0	6.75676e-05	0	0.00915541	0.000810811	0	0.00378378	0.0748986	0.0185473	0.0160811	0	6.75676e-05	0.00793919	0	0.00820946	0.000202703	0.000236486	0	0	0.0191892	0.00756757	0	0.000101351	0.0476689	0.00621622	0.00172297	0	0.0202027	0.00219595	0.000405405	0.0144595	0.00256757	0	0.00621622	0	0	0	0	0	0	0	0	0.000371622
White	0.926027	0.00140856	0	0	0	0	0	0.00358178	0	0	0	0	0.0605683	0.126167	0.00833065	0	0	0	0	0	0	0	0	0	0.00321958	0.0447521	0	0	0	0.0725209	0	0.000804894	0	0	0	0	0.00112685	0.00165003	0	0	0	0	0	0	0	0	0	0	0
White	0.926027	0.0356376	0	0	0	0	0	0.00461729	0	0	0	0	0.00208103	0.0991091	0	0	0	0	0.0136568	0	0.00175587	0	0	0	0	0.0332965	0	0	0	0.00188593	0	0.000455225	0	0	0	0	0.00331664	0	0	0	0	0	0	0	0	0	0	0	0
Black	0.273973	0.114441	0	0	0	0	0	0.00166268	0	0.0775782	0.000446085	0.000324425	0	0.087392	0.000932722	0	0	0	0	0	0.00113549	0	0	0	0	0.010706	0	0	0	0	0	0	0	0	0	0	0.00077051	0.003812	0	0	0	0	0	0	0	0	0	0	0.000121659
Black	0.273973	0.0426436	0	0	0	0	0	0.00220665	0	0.0246593	0.000330998	0.00060683	0	0.0934518	0.000275832	0	0	0.000220665	0	0	0	0	0	0.000275832	0	0.0302311	0	0	0	0	0	0.000496497	0	0	0	0	0.000220665	0.0050753	0	0	0	0	0	0	0	0	0	0	0
White	0.536986	0.000273181	0	0	0.0426553	0	0	0.00019513	0.00128786	0	0.000546363	0	0.00323915	0	0	0.0236107	0	0	0	0	0.019513	0	0	0	0	0	0.00604902	0	0	0.00667343	0	0.00612707	0.0117078	0.0114736	0.00148298	0	0.0109663	0.00476116	0	0.00222448	0.000585389	0	0	0	0	0	0	0	0.000312207
White	1.38904	0.246729	0.00196232	0.0042735	0.0115995	0.000174429	0	0.000218036	0	0.137624	0.00235479	0	0	0.0328798	0.0185331	0.00213675	0	0.0133002	0.0182278	0	0.00209314	0	0	0	0	0	0.00946276	0	0	0.0174865	0	0	0	0.000959358	0.00409908	0	0.000566893	0	0.00104657	0.00257282	0	0.000654108	0	0	0	0	0	0	0
White	1.38904	0.177579	0.00122265	0.0106666	0.0167798	0.000126481	0	0	0	0.0854589	0.00779965	0	0.000590244	0.0632404	0.0481049	0.00181289	0	0	0.0129432	0	0.000295122	0	0	0	0	0	0.00105401	0	0	0.0134913	0	0	0	0.000379443	0.0103293	0	0.00109617	0	0.000590244	0	0	0.00160209	0	0	0	0	0	0	0
Black	0.39726	0	0	0	0.0112508	0	0	0.0118299	0	0	0.000330907	0	0.00818994	0	0	0.0402052	0	0	0	0	0	0.00173726	0	0	0.0215089	0.0340007	0	0	0	0.00711449	0	0.000165453	0	0	0	0	0.00165453	0.000827267	0	0	0	0.00388815	0	0	0	0	0	0	0
White	0.871233	0	0.000115577	0	0.0134358	0	0	0	0.00147361	0	0.000288942	0	0.00326505	0.0955532	0.0358577	0.0731891	0.000462307	0	0	0	0.00312058	0	0	0	0	0.0385449	0.00595221	0	0	0.114219	0.000231154	0.00075125	0.00329394	0	0.00020226	0	0.00132913	0	0	0.0384582	0.000317836	0	0	0	0	0	0	0	0.000520096
White	2.46575	0.119542	0.00447803	0.00510775	0.025049	0.0107403	0	0.000104954	0	0	0.00542261	0	0.00374335	0.0366989	0.0129443	0.0220753	0	0.004548	0.0737825	0	0	0	0	0	0	0.000699692	0.00146935	0	0.000104954	0.00633221	0.011265	0	0	0.000664708	0.000384831	0	0.00486286	0	0.000559754	0.00412818	0	0	0.00118948	0	0	0	0	0	0.000139938
White	1.62466	0	0	0	0.0112393	0	0	0	0	0	0.00816327	0	0	0.0131322	0.0483289	0.0740609	0	0	0	0	0.0102928	0	0.000473233	0	0	0.0206448	0.00887311	0	0	0.136528	0	0.000236616	0.00343094	0.0028394	0.00195209	0.000650695	0.00266193	0.00029577	0.00230701	0.0622893	0.0029577	0	0	0	0	0	0	0.000473233	0.000473233
White	1.62192	0.00165224	0	0	0.0033404	0.000502856	0	0	0	0	0.00703998	0	0	0.0520455	0.0205812	0.0373191	0.00082612	0	0	0	0.00743508	0	0.000107755	0	0	0.0573255	0.00122122	0	0	0.0808161	0.0646169	0	0.00122122	0.00355591	0.00179591	0.00226285	0.0078661	0.00165224	0.00061061	0.0308538	0.00204734	0	0	0	0	0	0	0	0.000574692
White	0.673973	0.0446763	0	0	0.0035096	0	0	0.00521698	0	0	0	0	0.115248	0	0	0	0	0	0.00080626	0	0.000569125	0	0	0	0	0.0105762	0	0	0	0.153948	0	0.00080626	0	0	0.00270334	0	0.0121413	0	0	0	0	0.000284562	0	0	0	0	0	0	0.000142281
White	1.27945	0.00155627	0.0016049	0	0.0104075	0.00486334	0	0	0	0	0.0182375	0	0.0113802	0.184418	0.057971	0	0	0.00860811	0.00724638	0	0.000340434	0	0	0	0	0.0142982	0.00393931	0	0	0.0243653	0.0032098	0.000243167	0	0	0	0	0.0032098	0.00184807	0	0.00530104	0	0	0	0	0	0	0	0	0
White	1.27945	0.0103164	0	0	0.00501081	0.00304579	0	0	0	0	0.0271173	0	0.00584594	0.168206	0.050059	0	0	0.00800747	0.0248084	0	0	0	0	0	0	0.0180291	0.0069267	0	0	0.0166536	0	0	0	0.00196502	0	0	0.00147377	0.00186677	0	0.00496168	0	0	0	0	0	0	0	0	0.000245628
White	1.69315	0	0.000395618	0	0.0175898	0	0	0.000182593	0.00861229	0	0.00508217	0	0.00788192	0.000121729	0.00249544	0.0477176	0.000121729	0.000395618	0	0.00289105	0.0584906	9.12964e-05	0	0	0.00690809	0.0683506	0.00356056	0	0	0.0553561	0	0.00252587	0.00541692	0.000486914	0.000760803	0.000639075	0.0117468	0.00569081	0	0.0412964	0	0	0	0	0	0	0	0.000517346	0.000486914
White	1.69589	0.000365714	0.00064	0	0.00498286	0.000594286	0	0	0.00672	0	0.00283429	0	0.00210286	0.0229943	0.0337829	0.0369371	0.000274286	0	0	0.00498286	0.0132114	0	0	0	0	0.0224457	0.00626286	0	0	0.0446629	0	0.000594286	0.00438857	0.00333714	0.00192	0.000365714	0.00694857	0.0016	0	0.0256914	0	0	0	0	0	0	0	0	0.000365714
White	1.03562	0.00432831	0	0	0.0089238	0.00128246	0	0	0	0	0.00903067	0	0	0.0754515	0.00571764	0	0	0	0.0060917	0	0.0669552	0	0	0	0	0.0130918	0	0	0	0.0114887	0	0.00566421	0	0.00785508	0.0089238	0	0.0081757	0.00176339	0	0	0	0	0	0	0	0	0.00026718	0	0
White	0.969863	0.0429834	0	0	0	0	0	0.00113819	0	0.0362212	0	0	0	0.0279861	0.0192823	0	0	0	0.00314676	0	0.00401714	0	0	0	0	0	0	0	0	0.0057579	0	0	0	0	0	0.000468666	0	0.000334762	0	0	0	0.00428495	0	0	0	0	0	0	0
White	0.923288	0.0102988	0	0.0050614	0.0449364	0.00061617	0	0.00246468	0	0	0.000176049	0	0	0.00378504	0.0412394	0	0.00154043	0	0.0828749	0	0	8.80243e-05	0	0	0	0.0323929	0.0058096	0	0	0.00312486	0	0.000440121	0	0	0	0	0.00264073	0.00228863	0	0	0	0.00294881	0	0	0.000264073	0	0	0	0
White	1.87123	0.0263748	0.0141156	0	0.0102483	0.00197231	0	0	0	0	0.0377833	0	0.0120272	0.023397	0.0100936	0.0513574	0.000812128	0	0.00367391	0	0.00614897	0	0.00224302	0	0	0.0130714	0.00591693	0	0	0.117178	0.021502	0.000348055	0.00928146	0.000232037	0.00235904	0.00189496	0.00282311	0.000850801	0.00661304	0.0544512	0.00270709	0	0	0	0	0	0	0.000580091	0
White	0.484932	0	0	0	0.0420235	0	0	0.000619601	0	0	0.00247841	0	0	0.0724933	0.0318548	0	0	0	0	0	0.00408208	0	0	0	0	0.0201917	0	0	0	0	0	0.00109341	0.000728943	0.00102052	0	0	0.00251485	0.00120276	0	0	0	0.00160367	0	0	0	0	0	0	0
White	0.484932	0	0	0	0.0615707	0	0	0.00240693	0	0	0.000232928	0	0	0	0.0160721	0.115727	0	0	0	0	0.0441399	0	0	0	0	0.0188672	0	0	0	0.0172755	0	0.0136651	0.00376567	0.000310571	0	0	0.0094336	0.0101324	0	0	0	0	0	0	0	0	0	0	0.000427035
White	0.668493	0.00103884	0	0	0.0624459	0	0	0	0	0	0.00034628	0	0.000923414	0.0183529	0.0108501	0.0221042	0	0	0	0	0.0352052	0	0	0	0	0.0139666	0.0129855	0	0	0.024759	0	0.0185837	0.00479021	0	0	0	0.0043285	0.0034628	0	0.0167946	0	0	0	0	0	0	0	0	0.000519421
White	0.668493	0.000675929	0	0	0.0161472	0	0	0.0012392	0	0	0	0	0.000375516	0	0.013819	0.0211416	0	0	0	0	0.0217048	0	0	0	0	0.0231694	0.0141945	0	0	0.0382276	0	0.00236575	0.0144198	0	0	0	0.00679685	0.00168982	0	0.0263237	0	0	0	0	0	0	0	0	0.00105145
White	2.12877	0.126006	0.0103805	0.00526473	0.0236913	0.0160425	0	0.000844343	0	0	0.00903944	0	0.0405781	0.0312407	0.0181782	0.0118208	0	0.00208602	0.0232939	0	0	0	0.00263236	0	0	0.00307937	0.00566206	0	0	0.0380948	0.00471839	0.000596007	0	0	0	0	0.00144035	0	0	0.0235919	0	0	0.00461905	0	0	0	0	0	0.00054634
White	1.7863	0.0384139	0.00360936	0	0.0427452	0.00659998	0	0	0	0	0.0232546	0	0.00727029	0.143704	0.0383108	0	0.000464061	0.0121171	0.00510467	0	0.00180468	0	0	0	0	0.021089	0.00103125	0	0	0.021914	0.00448592	0.000257812	0	0.00881716	0.00128906	0	0.00551717	0.000773435	0	0.0109312	0	0	0	0	0	0	0	0	0.00113437
White	1.29315	0.0152164	0.000292622	0	0.0210688	0.00826658	0	0.000219467	0	0	0.000877867	0	0	0.0487216	0.00731556	0.0910421	0.0009876	0	0.00160942	0	0.01507	0	0	0	0	0.00310911	0	0	0	0.00384067	0.00153627	0.000621822	0	0	0.00274333	0	0.0088884	0.00292622	0	0.0265189	0	0	0	0	0	0	0	0	0.000292622
White	2.29863	0.118767	0.00532221	0	0.0287687	0.010117	0	9.58957e-05	0	0.0218163	0.0568182	0	0.0168776	0.0408516	0.0142405	0.010117	0	0.01659	0.00201381	0	0.00354814	0.000863061	0.000239739	0	0	0.0010069	0.00637706	0	0.000527426	0.00968546	0.00877445	0.00163023	0	0.000383583	0.00134254	0.000719217	0.00278097	0	0.00234944	0.00872651	0	0	0.00359609	0	0	0.013809	0	0	0.000575374
White	1.29315	0.00383054	0.000459664	0	0.061212	0.00229832	0	0	0	0	0.000268138	0	0	0.0677622	0.00601394	0	0.00340918	0.00348579	0	0	0.0186547	0	0	0	0	0.0357389	0	0	0	0.00551597	0	0.00310274	0	0	0.00203018	0	0.005018	0.006397	0	0.057573	0	0	0	0	0	0	0.000919329	0	0
White	2.29863	0.0717647	0.0166588	0.00851765	0.0262118	0.0139294	0	0	0	0	0.0339765	0	0.0112	0.0591529	0.0169882	0.0191529	0	0.00503529	0.0283765	0	0	0	0.000517647	0	0	0.00164706	0.00362353	0	0.000141176	0.00837647	0.0288	0.000423529	0	0.000235294	0.00211765	0.0008	0.00414118	0.000329412	0	0.00922353	0	0	0.00465882	0	0	0	0	0	0.000517647
White	1.5589	0.0903047	0.00746846	0.0117947	0.027187	0.00437178	0	0.00118402	0	0.041623	0.00255021	0	0.00163942	0.058336	0.0387996	0.00391639	0.000500934	0.0233162	0.0169407	0	0.0060112	0	0	0	0	0.000728631	0.00373423	0	0	0.0108839	0.00309668	9.10788e-05	0	0.00664875	0.00573797	0	0.00336992	0	0.00077417	0.000910788	0	0.00309668	0	0	0	0	0	0	0
White	0.876712	0.0176948	0.0121955	0	0.0141331	0.00236501	0	0.000256447	0.00427411	0	0.00547086	0	0.000284941	0.0615757	0.0250748	0.0309161	0	0	0.00538538	0	0.0196894	0	0	0	0	0.0799259	0.00515743	0	0	0.0615757	0.000911811	0.00347628	0.00208007	0.00333381	0.00165266	0.00125374	0.00926058	0.00262146	0	0.00581279	0	0	0	0	0	0	0	0	0.000313435
White	0.378082	0	0.00278262	0	0.0310242	0.00145361	0	0.00191046	0	0	0.0198106	0	0	0.0935294	0	0	0.00199352	0	0	0	0	0	0	0	0	0.0651632	0	0	0	0.0809453	0	0.0418224	0	0	0.124886	0	0.0135393	0.00942769	0	0	0	0	0	0	0.00116289	0	0.00182739	0	0.000913697
White	0.723288	0.0147308	0	0	0.0105298	0.000491025	0	0.00158219	0	0.0118937	0.000381908	0	0	0.00741994	0.0122756	0.00310983	0	0	0	0	0	0	0	0	0	0.00927492	0	0	0	0.00752905	0	0	0	0	0	0	0.000545584	0.00185498	0	0	0	0.0100387	0	0	0	0	0	0	0
White	0.6	0	0	0	0	0	0	0.000739463	0	0	0	0	0.291163	0	0	0	0	0	0	0	0	0	0	0	0	0	0	0	0	0.369423	0	0	0	0	0	0	0.000801085	0	0	0	0	0	0	0	0	0	0	0	0
White	0.6	0	0	0	0.00479944	0	0	0.0172359	0	0	0	0	0.110737	0	0	0	0	0	0	0	0	0	0	0	0	0	0	0	0	0.133403	0	0.000945875	0	0	0	0	0.00490454	0	0	0	0	0	0	0	0	0	0	0	0.000385356
White	1.53151	0	0	0	0.00971619	0.000182635	0	0	0.0113964	0	0.0185192	0	0.00767067	0	0.00631917	0.0678672	0	0	0	0	0.0565438	0	0	0	0	0.0557037	0.00350659	0	0	0.077766	0	0.00474851	0.0107389	0	0.000146108	0.000146108	0.0134785	0.00208204	0	0.0329839	0	0	0	0	0	0	0	0.000219162	0.000219162
White	1.53151	0	0	0	0.00163392	0	0	0.000778059	0.00700253	0	0.00505738	0	0.00322894	0	0.0478506	0.0406925	0.000233418	0	0	0.00501848	0.0287493	0	0	0	0	0.0511574	0.00785839	0.000116709	0	0.0881152	0	0.00206186	0.00431823	0	0.00093367	0.000622447	0.0131492	0.0026454	0	0.00960903	0	0	0	0	0	0	0	0	0.000389029
White	0.808219	0.171499	0	0	0	0	0	0.00193506	0	0.122138	0	0	0	0.0202361	0.016202	0	0	0	0.000393572	0	0	0	0	0	0	0.000327976	0	0	0	0.0269269	0	0	0	0	0	6.55953e-05	0.000229583	0	0	0	0	0.0069203	0	0	0	0	0	0	0
White	0.808219	0.181013	0	0	0.000892179	0	0	0.00218088	0	0.188646	0	0	9.9131e-05	0.00812874	0.0296402	0.000396524	0	0	0	0	0	0	0	0	0	0.000198262	0	0	0	0.0148696	0	0	0	0	0	0	0.000528698	0	0	0	0	0.00221392	0	0	0	6.60873e-05	0	0	0
Black	0.739726	0.0556183	0.00221156	0.00517598	0.00197628	0	0	0.00917561	0	0.0809806	0	0	0	0.0201393	0.00677583	0	0	0.0142575	0	0	0.0016469	0.0015528	0	0	0.0026821	0	0	0	0	0.0375494	0	0	0	0	0	0	0	0	0	0	0	0.00550536	0	0	0	0	0	0	0
White	1.16438	0.0481721	0.00559787	0.00476009	0.0412795	0.00982483	0.00049505	0.000228484	0.000723534	0	0.000380807	0	0.00232292	0.0310739	0.0373572	0.0106245	0	0	0.0413938	0	0.00125666	0.00331302	0.000266565	0	0	0.00140899	0.00182788	0	0	0.0357959	0.0282559	0.000114242	0	0.000723534	0	0	0.000761615	0	0.000990099	0.00277989	0.00053313	0.00106626	0	0	0	0	0	0	0
White	0.679452	0	0	0	0	0	0	0.00869906	0	0	0	0	0.116475	0	0	0	0	0	0	0	0	0	0	0	0	0.00313737	0	0	0	0.140968	0	0.00641734	0	0	0	0	0.0236016	0	0	0	0	0	0	0	0	0	0	0	0.00106956
White	1.6137	0	0	0	0.00762318	0.000255526	0	0.00149057	0.00647332	0	0.0144798	0	0.00302372	8.51752e-05	0.00975257	0.0198032	0	0	0	0	0.0494442	0	0	0	0.0238917	0.107065	0.00234232	0	0	0.036455	0	0.00323666	0.00728248	0	0.0017035	0.00106469	0.0139687	0.00191644	0	0.0103488	0	0	0	0	0	0	0	0	0
White	1.61096	0	0	0	0.00871621	0.00097362	0	0	0.00440447	0	0.00366266	0	0.00310631	0.00185451	0.0263341	0.0512309	0	0	0	0.00584172	0.044972	0	0	0	0	0.0400111	0.00250359	0	0	0.0280495	0	0.00143725	0.0064908	0.00695443	0.0023645	0.000463628	0.00774259	0.00190088	0	0.0248968	0	0	0	0	0	0	0	0	0
White	1.2411	0.104793	0.00163011	0.00698617	0.041917	0.00628755	0	0.00041917	0.00251502	0.0837874	0.00209585	0	0.00288762	0.0455032	0.0147175	0.00302734	0	0	0.019701	0.00256159	0.000512319	0.000186298	0	0	0	0.00102464	0	0	0	0.0285036	0	0	0	0.00167668	0	0	0.00475059	0	0.000605468	0.000884915	0	0.000745191	0	0	0	0.0108053	0	0	0
White	1.2411	0.115904	0.00164355	0.00466048	0.0298316	0.00788004	0.00101315	0.00139589	0.00335465	0.113473	0.000405259	0	0.00184618	0.0259141	0.0141165	0.00848793	6.75432e-05	0	0.0378692	0.00803764	0.000225144	0.000337716	0	0	0	0.00231898	0.00076549	0	0	0.0756484	0.000923091	0	0.000112572	0.00056286	0	0	0.00135086	0	0.000630403	0.00182367	0	0.000292687	0	0	0	0.00189121	0	0	0
White	1.79178	0.000431146	0	0	0.014314	0	0	0.000172458	0	0	0.00694145	0	0	0.0692852	0.0593257	0.00375097	0.000431146	0	0	0	0.0209106	0	0	0	0	0.0792877	0.000301802	0	0	0.0259981	0.00866603	0.00056049	0.00137967	0.00280245	0.00116409	0.000862292	0.00500129	0.00245753	0	0.00409589	0.000301802	0	0	0	0	0	0	0	0.000474261
White	1.79178	0.0216444	0.00352673	0	0.0106493	0.00318097	0	0.000380333	0	0	0.00428739	0	0.00221285	0.100443	0.0583985	0.00771039	0.000518636	0	0.0101998	0	0.0286633	0	0	0	0	0.0330544	0.00231658	0	0	0.0532121	0.00131388	0.000484061	0.00193624	0	0.000311182	0.000103727	0.00490976	0.00276606	0	0.00760667	0.000172879	0	0	0	0	0	0	0	0.000587788
White	1.21096	0.00515864	0.00168911	0	0.0215932	0.00136955	0	0	0.00146085	0	0.00506734	0	0.00515864	0.137731	0.00862817	0.00520429	0	0	0	0.00114129	0.0367039	9.13034e-05	9.13034e-05	0	0	0.0124173	0.00173476	0	0	0.11906	0.0307692	0.000593472	0	0.00109564	0.00104999	0	0.00506734	0.000365213	0.000502168	0.00237389	0.000228258	0	0.000502168	0	0	0	0	0.000136955	0.000319562
White	1.21096	0.0420646	0.00278696	0	0.0079893	0.00241537	0	0	0.0247854	0	0.00130058	0	0.0479729	0.061499	0.000668871	0.0466724	0	0	0	0.0091784	0.00631712	0.000111479	0.00107763	0	0	0.00323288	0.00635428	0	0	0.107168	0.000706031	0.00170934	0	0	0.00104047	0.000185798	0.00167218	0.0027498	0.00289844	0	0.000445914	0	0	0	0	0	0	0.00557393	0.000334436
White	1.03288	0.0548374	0.00606885	0	0.035379	0.00367397	0	0.000408219	0	0	0.0150497	0	0	0.0449857	0.0288475	0	0.000408219	0	0.0175534	0	0	0	0	0	0	0.000625936	0	0	0	0.0284665	0.033229	0.00029936	0	0.000598721	0.000544292	0.00117023	0.00402776	0.00035379	0	0	0	0	0	0	0.000707579	0	0	0	0.000272146
White	1.03562	0.0486966	0.00427489	0	0.0490684	0.0122671	0	0.00120812	0	0	0.0104084	0	0	0.0512058	0.039868	0.000882859	0	0	0.00450723	0	0.00102226	0	0	0	0	0.000836392	0	0	0	0.0211421	0.0198411	0.000232331	0	0.00171925	0.000511129	0.000278797	0.0074346	0.00037173	0	0	0	0	0	0	0	0	0	0	0.000232331
Black	0.90411	0.079324	0.00798988	0.00589182	0.0208082	0.00459849	0.00264413	0.0018394	0	0.0335977	0.00140829	0	0	0.0529402	0.0314135	0.000143703	0	0.0211818	0.00370754	0.000143703	0.0114675	0.000603552	0	0	0	0	0	0	0.000172444	0.0162672	0.000833477	0	0	0	0	0	0.000459849	0	0	0.000201184	0	0.00172444	0	0	0	0.00307524	0	0	0
White	1.79452	0.0518414	0.0125634	0.0157733	0.02668	0.00869775	0	0.000103545	0	0	0.0260587	0	0	0.0629207	0.00745522	0	0.000586753	0.0175336	0.0153936	0	0.000172574	0	0	0	0	0.00182929	0.00628171	0	0.000172574	0.0286128	0.0220205	0.00100093	0	0.00831809	0.00172574	0.00155317	0.0064888	0.00320989	0	0.0317537	0	0	0.00220895	0	0	0	0	0	0.000690298
White	1.29315	0.0239326	0.00527819	0	0.018076	0.00343444	0	0.000253064	0	0	0.00784498	0	0.00473591	0.114674	0.00224142	0.0158707	0	0	0	0	0.0199559	0	0	0	0	0.0265356	0	0	0	0.097755	0.00108456	0.00191606	0	0.00491667	0.00112071	0.000686888	0	0	0.000108456	0.00462745	0	0	0	0	0	0.00195221	0	0.000253064	0.000325368
White	1.29315	0.0101162	0.00158686	0	0.00650613	0.00329274	0	0.000238029	0.0057127	0	0.00777562	0	0.0203912	0.0888245	0.00412584	0.035149	0	0	0	0.00757726	0.0125362	0	0.00051573	0	0	0.0218987	0.00706153	0	0	0.127623	0.0114254	0.000436387	0	0.00472091	0.000595073	0.000277701	0.00245963	0.00364978	0.00158686	0	0.000872773	0	0.00305471	0	0	0	0	0.000833102	0.000158686
White	0.378082	0.000124274	0	0	0.0440551	0	0	0	0.000869916	0	0.000124274	0	0.00040389	0	0	0.00615155	0	0	0	0	0.000279616	0	0	0	0	0	0.000776711	0	0	0.00307578	0	0.00801566	0.00885451	0.00894771	0.00180197	0	0.00860596	0.00366608	0	0	0	0	0	0	0	0	0	0	0.000497095
White	1.14247	0.236481	0.000197892	0.00301786	0.0130114	0.000247366	0	0.000395785	0	0.133924	0.000148419	0	0	0.0314154	0.0212734	0.0128135	0	0.00118735	0.00984515	0	0.00163261	0	0	0	0	0.000989462	0	0	0	0.0173651	0	0.000148419	0	0.000692624	0.00192945	0	0.00286944	0	0.00118735	0.00296839	0	0.000247366	0	0	0	0	0	0	0
White	1.13973	0.17984	0.00041851	0.00920722	0.0234964	0.00101638	0	0.000179361	0	0.102236	0.000119574	0	0	0.0312687	0.0267846	0.0150066	0.00041851	0	0.0105823	0	0.000717446	0	0	0	0	0.00663637	0	0	0	0.0155447	0	0	0	0	0.00645701	0	0.00215234	0	0.000478297	0.00729403	0	0.0023317	0	0.000597872	0	0	0	0.000298936	0
White	1.45753	0.0109826	0.00537156	0	0.0255235	0.000684275	0	0.00160805	0.00130012	0	0.00181333	0	0.000513207	0.037772	0.0426988	0.00954564	0.000205283	0.000478993	0.0806419	0	0.0147119	0	0	0	0	0.0160805	0.00215547	6.84275e-05	0	0.00478993	0.00742439	0	0.000581634	0.00540578	0.00126591	0.000205283	0.00827973	0.00119748	0	0.00236075	0.000684275	0	0	0	0	0	0	0	0.000752703
White	1.96164	0.0759255	0.00381161	0	0.0218182	0.00946331	0	0	0	0.0850821	0.0183133	0	0.0049069	0.0682147	0.0206353	0.012793	0	0.0309748	0.017218	0	0.000525739	0.000175246	0.000219058	0	0	0.000744797	0.0103834	0	0.000219058	0.0406572	0.00508215	0.000963855	0	0	0.000438116	0.000569551	0.0011391	0.000306681	0	0.00543264	0	0	0	0	0	0	0	0	0
White	1.96164	0.0744203	0.00445487	0	0.0163876	0.0110179	0	0.00027843	0	0	0.0226324	0	0.0312637	0.0764091	0.0103814	0	0	0.0100235	0.0330934	0	0.000198878	0.000198878	0	0	0	0.00254564	0.012052	0	0.000357981	0.0305477	0.00727895	0.00107394	0	0	0.000198878	0.000676186	0.00282407	0.000198878	0	0.0227119	0	0	0.00306273	0	0	0	0	0	0
White	1.28767	0.00502593	0.000997208	0	0.0061428	0.000319107	0.0047866	0.00163542	0	0	0.0138412	0	0	0.178859	0.0315915	0	0.00199442	0	0	0	0.0329079	0	0	0	0	0.0104906	0	0	0	0.0473873	0.00542481	0.000438771	0	0.0104906	0.00303151	0	0.00694057	0.00199442	0	0	0	0	0	0	0	0	0	0	0.00023933
White	1.28493	0.00131905	0	0	0.0126309	0.000199856	0.00139899	0.000679511	0	0	0.0063954	0	0	0.154809	0.0302182	0	0.00155888	0	0	0	0.00739468	0	0	0	0	0.0173875	0	0	0	0.020785	0.0177472	0.000239827	0	0.0029179	0.00227836	0	0.0147494	0.00223839	0	0	0	0	0	0	0	0	0	0	0.000239827
White	2.56986	0.0361085	0	0	0.0348755	0.0134453	0	0	0.00422734	0	0	0	0.0054016	0.0371653	0.0318225	0.0636449	0	0.0120949	0.0222522	0.0254227	0.000293565	0	0	0	0	0.000821982	0	0	0	0.0109793	0.00117426	0	0	0	0.000234852	0	0.00123297	0	0	0.0058713	0.00199624	0.000469704	0.00311179	0	0	0.00146783	0	0	0
White	1.78904	0.0645441	0.00311891	0	0.0337015	0.00363873	0	0	0	0	0.0225254	0	0.00732077	0.0936972	0.0333117	0	0.000303227	0.00541477	0.0241715	0.000216591	0.00320554	0	0	0	0	0.0116959	0.00316223	0	0	0.0549274	0	0.000823045	0	0.00398527	0.00103964	0	0.00268573	0.000346545	0	0.0174572	0	0	0	0	0.000346545	0	0	0	0.000346545
White	0.290411	0	0	0	0	0	0	0.000230026	0	0	0	0	0	0	0	0	0	0	0	0	0.0204723	0	0	0.000690078	0	0	0	0	0	0	0	0.00138016	0.0435516	0	0	0	0.0189388	0	0	0	0	0	0	0	0	0	0	0	0
White	2.26849	0.105754	0.0146242	0.00373199	0.0321125	0.0141468	0.000347162	0	0	0	0.00499045	0	0.00676966	0.0509026	0.0338483	0.0287277	0	0.00446971	0.0282503	0	0	0	0.000694324	0	0	0.00138865	0	0	0	0.0240844	0	0	0	0.00412255	0	0	0.00286409	0	0	0.00355841	0.00446971	0.000781114	0	0	0	0	0	0	0
White	0.210959	0.00233584	0.00370769	0	0.0536502	0.00478291	0	0.000630307	0	0	0.0521671	0	0	0	0	0	0	0	0	0	0	0.000333692	0	0	0	0.0596567	0	0	0	0.0308479	0	0	0	0	0.0404138	0	0.0411182	0.00489415	0	0	0	0	0	0	0.000333692	0	0.00107523	0	0.000185384
Black	1.61644	0.0732688	0.0085566	0	0.0459157	0.00434844	0.000233787	0.000327302	0	0.0233319	0.0153364	0	0.00402113	0.0459157	0.049329	0.0299715	0.000140272	0	0.0174405	0	0.00710712	0	0	0	0	0.00130921	0.000654603	0	0	0.0275401	0.0158975	0.000140272	0	0	0.000561089	0	0.0104737	0.000514331	0	0	0	0.00191705	0	0	0	0.00476925	0	0	0
Black	1.61644	0.210734	0.00732218	0	0.0363293	0.000523013	0	0	0	0.0830383	0	0	0.00261506	0.0393869	0.0379788	0.020478	0	0.000201159	0.0152076	0	0	0	0	0	0	0.00317831	0.00470711	0	0	0.0272369	0.00901191	0	0	0.00024139	0.000120695	0	0.00337947	0.000281622	0	0	0	0.000804635	0	0	0	0.0266334	0	0	0.000201159
White	1.53425	0.0186535	0.00123094	0	0.0140138	0.00501846	0	0	0	0	0.00104157	0	0	0.0718209	0.0420415	0	0	0.000331408	0	0	0.00478174	0	0	0	0	0.00255658	0	0	0	0.0687908	0	0	0.000757504	0.000520784	0.000757504	0.000520784	0.00383486	0.000757504	0	0	0	0	0	0	0	0	0	0.000426096	0
White	1.53973	0.0026869	0.00433676	0	0.0132931	0.00362968	0	0	0	0	0.000518526	0	0	0.101631	0.0158857	0	0	0	0	0	0.0110305	0	0	0	0	0.0274819	0	0	0	0.106203	0.00329971	0.000141416	0.00339399	0.00391251	0.00150844	0.000377109	0.00188555	0.000942774	0	0.0308287	0.0103705	0.000518526	0	0	0	0	0	0.000188555	0
White	1.47397	0.134711	0.00690311	0.0123055	0.0262618	0.00320144	0	0.00020009	0	0.0419689	0.00365164	0	0.00080036	0.0568256	0.0361163	0.00285128	0	0.0185584	0.0172077	0	0.00330149	0	0	0	0	0.00040018	0.00190086	0	0	0.0122055	0	0.000150068	0	0.00160072	0.00220099	0	0.00315142	0	0.000500225	0.00040018	0	0.00205092	0	0	0	0	0	0	0
White	1.47671	0.0833379	0.00395018	0.0199704	0.0300104	0.00384046	0.000329182	0	0	0.0181599	0.00351127	0	0.00257859	0.0739014	0.0567839	0.00433423	0.000219455	0	0.00740659	0	0.0006035	0	0	0	0	0.00219455	0.000987546	0	0	0.0250178	0.00208482	0.000109727	0	0.0042245	0.00696769	0	0.00268832	0	0.00142646	0.000548637	0	0.00192023	0	0	0	0	0	0	0
White	0.794521	0	0	0	0.014851	0	0	0.000661174	0.00513681	0	0.000813752	0	0.00391618	0.0835622	0.04201	0.0764419	0	0	0.0113417	0	0.00656088	0	0	0	0	0.0184111	0.00259384	0	0	0.0730343	0.00940901	0.0018818	0.00925643	0	0.000712033	0	0.00442478	0.000508595	0	0.0281253	0.00172922	0	0	0	0	0	0	0	0.000508595
White	0.794521	0.0199992	0.0170407	0	0.0261528	0.00323459	0	0	0.000946708	0	0.00157785	0	0.000355016	0.0435091	0.0218137	0.0104927	0	7.88924e-05	0.00713976	0	0.0420891	0	0	0	0	0.0715159	0.00291902	0	0	0.00201175	0.00315569	0.00639028	0.00252456	0.000907262	0.0010256	0	0.015029	0.00193286	0	0.00291902	0	0	0	0	0	0	0.000552246	0	0.000433908
White	1.37534	0	0	0	0.0105212	0	0	0	0	9.78713e-05	0	0	0	0.0202594	0.00401272	0.00181062	0	0	0	0	0.0208955	0	0	0	0	0.0728162	0.0257891	0	0	0.0519207	0	0.00112552	0.00572547	0.000636163	0.000146807	0	0.00078297	0.000538292	0	0.00763396	0.000391485	0	0	0	0	0	0	0	0
White	1.3726	0	0.00061352	0	0.00862763	0	0	0	0	0	0.000115035	0	0	0.0567123	0.0100081	0.0323249	0	0	0	0	0	0	0	0	0	0.0315196	0.129184	0	0	0.0664136	0	0.00023007	0.00667203	0	0.000115035	0	0.00663369	0.00245408	0	0.0331301	0	0	0	0	0	0	0	0	0.000345105
White	0.556164	0.000518699	0	0	0.000311219	0	0	0.0116707	0	0	0	0	0	0	0.00015561	0	0	0	0	0	0	0	0	0	0	0.00015561	0	0	0	0	0	0	0	0	0	0	0.00020748	0	0	0	0	0	0	0	0	0	0	0	0
White	1.37808	0.00653442	0.000388954	0	0.0657332	0.0117464	0	0.000739012	0	0	0.000622326	0	0.00474524	0.0356282	0.00466744	0.0659665	0.00120576	0	0.000777907	0	0.00894594	0	0	0	0	0.0251264	0.0181641	0	0	0.00307273	0.00206145	0.000700117	0	0	0.00136134	0	0.00342279	0.00357837	0	0.0255932	0	0	0	0	0	0	0	0	0.00140023
White	1.37808	0.000294538	0	0.00235631	0.0608853	0.016957	0	0.001094	0	0	0.000168308	0	0	0.0134225	0.00252461	0	0.00210385	0	0.0227215	0	0.0160734	0	0	0	0	0.0840697	0.0323571	0	0	0.00399731	0	0.00269292	0	0	0.000210385	0	0.0129597	0.00462846	0	0.011487	0	0	0	0	0	0	8.41538e-05	0	0
White	1.54521	0	0	0	0.0252966	0	0	0	0	0	0.00247751	0	0	0.016734	0.0239927	0.0716304	0	0	0	0	0.00712827	0	8.69301e-05	0	0	0.0434216	0.0220368	0	0	0.101665	0	0.000565045	0.00634589	0.00282523	0.000478115	0.000304255	0.00330334	0.000956231	0.000956231	0.0714565	0.00226018	0	0	0	0	0	0	0.00017386	0.000304255
White	1.54247	0.00187557	0.000517397	0	0.0161687	0.000323373	0	0	0	0	0.00685552	0	0	0.0336955	0.0142931	0.0298797	0	0	0	0	0.00782564	0	0	0	0	0.0466951	0.00763161	0	0	0.123399	0.0101539	0.000711422	0.0101539	0.00426853	0.000840771	0.000582072	0.0100246	0.000646747	0.000905446	0.0374466	0.000517397	0	0	0	0	0	0	0	0.000388048
White	1.46575	0.0147892	0.000283197	0	0.02618	0.0058842	0	0.00163625	0	0	0.000629327	0	0.0118943	0.0385148	0.00169918	0.0712083	0.00188798	0	0	0	0.0109503	0	0	0	0	0.0294525	0.0373505	0	0	0.00188798	0	0.00434235	0	0	0.00157332	0	0.0111705	0.00434235	0	0.0251416	0	0	0	0	0	0	0	0	0.000440529
White	1.46575	0	0.000790883	0.0144516	0.054535	0.0162491	0	0.00301974	0	0	0	0	0	0.0272136	0.00204911	0	0.00133012	0	0.00161772	0	0.00391847	0	0	0	0	0.0163569	0.0863141	0	0	0	0	0.00402631	0	0.000359492	0	0	0.00834022	0.00237265	0	0.0617248	0	0	0	0	0	0	0	0	0.000575188
White	1.12329	0.0224854	0	0	0.00448338	0.00756357	0	0	0	0	0.00342243	0	0.00742667	0.123276	0.0408296	0	0.000410692	0.000513365	0	0	0	0	0	0	0	0.00790581	0.0111571	0	0	0.0789897	0.00622882	0.000752935	0	0	0	0	0.0060577	0.00119785	0	0.0059208	0	0	0	0	0	0	0	0	0.000273794
White	1.12329	0.0136858	0.00063742	0	0.00528684	0.00629921	0	0	0	0	0.00179978	0	0.00284964	0.206112	0.0235846	0	0.000262467	0.000712411	0.0299963	0	0	0	0	0	0	0.00708661	0.00491189	0	0	0.0235096	0.00566179	0.00116235	0	0.00217473	0	0	0.00551181	0.00536183	0	0.0031871	0	0	0	0	0	0	0	0	0.000487439
Black	1.66027	0.149102	0.00113988	0.0053525	0.0131582	0.00133812	0.001239	0.00168505	0	0.140453	0.00131334	0	0.0001239	0.0133069	0.00545162	0.000396481	0	0.00862347	0.00703754	0.000272581	0.00156114	0.000223021	0	0	0	0	0	0	0.0001239	0.0484698	0	0	0	0	0	0	0.0158097	0	0	0.000371701	0	0.00143724	0	0	0	0.00245323	0	0	0
White	0.684932	0.0132515	0	0	0.0012327	0	0	0.00400628	0	0	0	0	0	0.0971032	0.0327226	0	0	0	0.00126072	0	0	0	0	8.40477e-05	0	0.0620833	0	0	0	0.0373172	0.000252143	0.0012327	0	0	0	0	0.0049308	0.00389421	0	0	0	0.0111783	0	0	0	0	0	0	0.000644366
White	1.20548	0.0488376	0	0	0.00593461	0.0017388	0	0	0	0	0.0001134	0	0.00532981	0.0640333	0.0339444	0	0.0003402	0	0.0445284	0	0	0	0	0	0	0.00638821	0.00842941	0	0	0.0821773	0.0012096	0.0002646	0	0	0	0	0.0134946	0.000831601	0	0.004536	0	0	0	0	0	0	0	0	0
White	1.20548	0.0287196	7.97766e-05	0	0.0112485	0.000199442	0	0	0	0	0.00275229	0	0.00981252	0.0681691	0.0401675	0	0	0.000438771	0.0338652	0	0	0.000119665	0	0	0	0.0141604	0.0210211	0	0	0.0970882	0	0.000199442	0	0.000837655	0	0	0.00761867	0.00151576	0	0.0127643	0	0	0	0	0	0	0	0	0
White	0.772603	0.00256252	0	0	0.0288521	0	0	0.013477	0	0	0	0	0	0.00536231	0.00683339	0.0471694	0.00208798	0	0	0	0.00792483	0	0	0	0	0.0122906	0	0	0	0	0	0.0011389	0	0	0	0	0.00740284	0.000806719	0	0	0.000332179	0	0	0	0	0	0	0	0.000427087
White	0.169863	0.000905313	0	0	0	0	0	0.0213571	0	0	0	0	0	0	0.00600798	0	0	0	0	0	0	0	0	0.00069956	0	0	0	0	0	0	0	0	0	0	0	0	0.0211925	0	0	0	0	0	0	0	0	0	0.00658409	0	0.000452656
White	0.169863	0.00135658	0	0	0.00215457	0	0	0.00905718	0	0	0	0	0	0	0.00845868	0	0	0	0	0	0.0792403	0	0	0	0	0.023022	0	0	0	0	0	0	0	0	0	0	0.0106532	0	0	0	0	0	0	0	0	0	0	0	0.00075809
White	1.16712	0.0666543	0.00414738	0	0.0163673	0.000851694	0	0.000629513	0	0	0.000333272	0	0.00396223	0.0323644	0.0702833	0.0244399	0	0	0.0632475	0	0.00203666	0.00377708	0.000777634	0	0	0.00459174	0.00162933	0	0	0.0305499	0.0284021	0.000407332	0	0	0	0	0.00137012	0	0.000740604	0.0119607	0.00555453	0.00314757	0	0	0	0	0	0	0
Black	0.030137	0	0	0	0	0	0	0.000112562	0	0	0	0	0	0	0	0	0	0	0	0	0	0	0	0.0235817	0	0	0	0	0	0	0	0	0	0	0	0	0	0	0	0	0	0	0	0	0	0	0	0	0.00112562
Black	0.030137	0	0	0	0	0	0	0	0	0	0	0	0	0	0	0	0	0	0	0	0	0	0	0.0283322	0	0	0	0	0	0	0	0	0	0	0	0	0	0	0	0	0	0	0	0	0	0	0	0	0
White	1.32877	0.0566038	0.00100507	0.00680707	0.0168578	0.00132487	0	0.00137055	0	0.046279	0	0	0.000319795	0.0329846	0.00927406	0.0012335	0.000137055	0	0.00963954	0.00018274	0	0.000913701	0	0	0	0.00963954	0	0	0	0.00392891	0.000319795	9.13701e-05	0	0	0	0	0.0168578	0.000685276	0	0	0	0.00552789	0	0	0	0.00173603	0.000319795	0	0
White	1.32603	0.128577	0.000454189	0.00334448	0.0194475	0.00140386	0.00012387	0.000619348	0.00132128	0.107519	0.000289029	0	0.00210578	0.0213056	0.00561543	0.0053264	0.000247739	0.00317932	0.0218011	0.00140386	0	0.000660638	0	0	0	0.000495479	0.000701928	0	0	0.0116438	0.000701928	0	0	0.00012387	0	0	0.00648251	0	0	0.000495479	0.000247739	0.00355093	0	0	0	0.00495479	0	0	0
White	1.29589	0.0003771	0	0	0.00322249	0.000205691	0	0	0	0	0.000617072	0	0	0.149777	0.0485773	0.000274254	0	0	0.000411382	0	0.00305108	0	0	0	0	0.0506685	0	0	0	0.00836476	0.00202263	0.000548509	0.00198834	0.0127871	0.000479945	0.000137127	0.0107988	0.000239973	0	0	0	0	0	0	0	0	0	0	0.0003771
White	1.05753	0.15201	0.00308629	0	0.016131	0.000493807	0	0.00197523	0	0.0931237	0.0120983	0	0	0.051932	0.0255957	0.00876507	0	0.00444426	0.00995844	0	0.00596683	0	0	0	0	0.000864162	0	0	0	0.0599975	0	0.000123452	0	0	0.000205753	0.000452656	0.00432081	0	0	0	0	0.00197523	0	0.00139912	0	0	0	0	0
White	1.05753	0.130184	0.00200529	0	0.012112	0.000280741	0	0.000320847	0	0.108527	0.00513355	0	0	0.0328066	0.0340499	0.0180878	0.000280741	0	0.000802118	0	0.00501323	0	0	0	0	0.00236625	0	0	0	0.0877517	0	0	0	0	0.000120318	0	0.00280741	0.000320847	0	0	0	0.000641694	0	0.00248656	0	0	0	0	0
White	1.42192	0.18308	0.00315528	0.00215301	0.0272839	0.00872341	0.00219013	0	0.00115075	0	0.00103939	0	0.00575374	0.011062	0.013215	0.0301051	0	0	0.0242399	0	0.0015962	0.00118787	0.000445451	0	0	0	0.00293255	0	0	0.0524518	0.00196741	0	0	0	0.000222725	0	0.00100226	0	0.0017818	0.00560526	0.00322952	0.000148484	0.00081666	0	0	0	0	0	0
White	1.42192	0.0911017	0.00543785	0	0.0180791	0.00268362	0	0	0	0	0.00240113	0	0.0149718	0.0387712	0.0247881	0.0756356	0	0	0.0646186	0	0.00204802	0	0.000353107	0	0	0.00247175	0.00473164	0	0	0.0262712	0.00374294	0.000423729	0	0	0.00105932	0	0.000635593	0.000353107	0.000635593	0.0225282	0.00480226	0.000706215	0	0	0	0	0	0	0
White	1.53973	0.050298	0.00787019	0	0.0281772	0.00382174	0	0	0	0	0.0169711	0	0.0162262	0.127186	0.0539578	9.71628e-05	0.000194326	0.0114328	0.00978106	0	0	0	0	0	0	0.0184286	0.00634797	0	0	0.0379259	0.0120482	0.00012955	0	0.00317399	0	0	0.00320637	0.00113357	0	0.0160643	0	0	0	0	0	0	0	0	0.000939241
White	1.53973	0.0243387	0	0	0.0204164	0.00221261	0	0	0	0	0.0163432	0	0.0236347	0.0992658	0.0430956	0	0	0.00181032	0.0371115	0	0	0	0	0	0	0.0071407	0.00447551	0	0	0.0619531	0.00271548	0.000854873	0	0.0026149	0	0	0.00196118	0.00291662	0	0.0173489	0	0	0	0	0	0	0	0.000201147	0
White	1.20274	0.083551	0	0	0.0370111	0.00327435	0	0	0	0	0.0204555	0	0	0.0435966	0.0403223	0	0.000257533	0	0.00132445	0	0.00481954	0	0	0	0	0.006144	0	0	0	0.0267834	0.0276296	0.000294323	0	0.000294323	0.00224421	0.00165557	0.0212649	0.000294323	0	0	0	0	0	0	0	0	0	0	0.000257533
White	1.20822	0.0215685	0.00433174	0	0.110956	0.00239148	0	0	0	0	0.00848299	0	0	0.0251331	0.00442198	0.00221099	0.000225611	0	0.000676834	0	0.0099269	0	0	0	0	0.00419637	0	0	0	0.0245014	0.00360978	0.00311344	0	0.00609151	0.00550492	0.00212075	0.0157026	0.00108293	0	0	0	0	0	0	0.000812201	0	0	0	0
White	1.20822	0.00572456	0.000587134	0	0.00344941	0.000733918	0.00550439	0.00289898	0	0	0.00667865	0	0	0.216139	0.00289898	0	0.00121096	0	0	0	0.0442186	0	0	0	0	0.010018	0	0	0	0.0507137	0.00748596	0.000403655	0	0.00187149	0.00473377	0	0.00877032	0.00121096	0	0	0	0	0	0	0	0	0	0	0
White	1.20822	0.0221497	0.000189638	0	0.0331108	0.000189638	0.00709247	0.00250322	0	0	0.00766138	0	0	0.0708109	0.00159296	0	0.000417204	0	0.00868543	0	0.0128954	0	0	0	0	0.00951984	0	0	0	0.0250702	0.0061822	0.000417204	0	0.0028825	0.0035652	0	0.00849579	0.00163089	0	0	0	0	0	0	0	0	0	0	0
White	1.28493	0	0	0	0.0484749	0.00450584	0	0.00094078	0	0	0.0108932	0	0	0.00539711	0.000792236	0	0	0	0	0	0.0186671	9.90295e-05	0	0	0	0.0817489	0	0	0	0.0447118	0	0.00163399	0	0	0	0.000742721	0.00841751	0.00108932	0	0	0	0	0	0	0	0.000247574	0.000297089	0	0
White	1.28767	0.0339719	0.00155457	0	0.105391	0	0	0	0	0	0.00480088	0	0	0.0184719	0.00594394	0.000137168	0.000137168	0.0113392	0	0	0.0240958	0	0	0	0	0.0481002	0	0	0	0.00539527	0	0.00329203	0	0.00274336	0.000274336	0.00388642	0.0171917	0.0014174	0	0	0	0	0	0	0.000640117	0	0	0.000411504	0
White	0.632877	0.0122885	0.0104646	0	0.0244573	0.00460444	0	0.000597979	0	0	0.00885009	0	0.00197333	0.0720863	0.0484064	0	0	0	0.00164444	0	0.044968	0	0	0	0	0.0297793	0.00819231	0	0	0.00427555	0	0.00714585	0.00304969	0.0027208	0.00107636	0	0.0255636	0.00182384	0	0	0	0	0	0	0	0	0	0	0.00101656
White	1	0.257424	0	0	0.00449414	0	0	0.00212123	0	0	0.00147408	0	0	0	0.00104264	0	0	0	0	0	0	0	0	0	0	0.0463795	0	0	0	0.0147048	0	0.000755015	0	0	0.0116488	0	0.00665133	0.00794564	0	0	0	0	0	0	0	0	0.00337959	0.00197742	0.000251672
White	2.27123	0.114709	0.00765367	0.00492705	0.0288926	0.00507056	0	0	0	0	0.00751017	0	0.0169337	0.0401818	0.0307582	0.110356	0.000143506	0.00052619	0.00210476	0	0.000621861	0	0.014829	0	0	0.0021526	0	0	9.56709e-05	0.0514709	0.00248744	0	0.000191342	0	0.000908873	0	0.00406601	0	0	0.00464004	0.0152117	0	0	0	0	0	0	0	9.56709e-05
White	1.19726	0	0.000182282	0	0.00907765	0	0	0	0.00419249	0	0.00379147	0.000109369	0	0	0.0121035	0.0347065	0	0	0	0	0.0445133	0	0	0	0	0.092089	0.0014218	0	0	0.000218739	0	0.00885891	0.00448414	0	0	0.00204156	0.00601531	0.00174991	0	0.0269413	0	0	0	0	0	0	0	0	0.00116661
White	1.19726	0	0	0	0.0165266	0	0	0	0	0	0.0242249	0	0	0	0.0300869	0.000600325	0.000176566	0	0	0	0.0329472	0	0	0	0	0.0937919	0.0098877	0	0.00010594	0.0170563	0	0.0037432	0.00745109	0	0	0.00137722	0.00501448	0.000317819	0	0.0201639	0	0	0	0	0	0	0	0	0.000670951
White	1.28219	0	0	0	0.013071	0	0	0	0	0	0.00912677	0	0	0.00137589	0.0635663	0.00302697	0.000275179	0	0	0.000596221	0.0779673	0	0	0	0	0.168685	0.00119244	0	0	0.0171528	0	0.00215557	0.00830123	0	0.000596221	0.00165107	0.010732	0.00183453	0	0.00183453	0	0	0	0	0	0	0	0	0.000366905
White	1.28219	0	0.000531986	0	0.0387906	0.000531986	0	0	0.00288159	0	0.0148069	0	0	0	0.0450858	0.0184422	0	0	0	0	0.0448198	0	0	0	0	0.159684	0.00132996	0	0	0.000975307	0	0.00829011	0.012812	0	0.00172895	0.000531986	0.00394556	0.00203928	0	0.011615	0	0	0	0	0	0	0	0.000443321	0.000265993
White	0.956164	0.00561112	0.000759151	0	0.00455491	0.00171634	0	0	0	0	0.00366373	0	0.00881275	0.154438	0.0407961	0	0.000924184	0.00227745	0	0	0	0	0	0	0.000132026	0.0267353	0.02525	0	0	0.0678285	0.000693138	0.000759151	0	0	0	0	0.00716243	0.00178235	0	0.0116183	0	0	0	0	0	0	0	0	0.000165033
White	0.956164	0.0125641	0.000854214	0	0.00583713	0.000462699	0	0	0	0	0.00818622	0	0.00750997	0.182197	0.000925399	0	0.000284738	0	0.0114963	0	0.000569476	0	0	0	0.000498292	0.0456649	0.0122793	0	0	0.0456293	0	0.0018508	0	0.00352363	0	0	0.00316771	0.00181521	0	0.0205723	0	0	0	0	0	0	0	0	0.00032033
White	0.8	0.000316656	0.000158328	0	0.00385265	0.000316656	0	0	0.00079164	0	0.0011083	0	0	0.0872388	0.00738864	0.00427486	0	0	0	0.000738864	0.0106608	0	0.000105552	0	0	0.0296073	0	0	0	0.129618	0	0.000369432	0	0.00147773	0	0	0.00707199	0	0	0.00189994	0	0	0	0	0	0	0	0	0
White	0.8	0.00175611	0.000774753	0	0.00666288	0.00335726	0	0	0.00413202	0	0.000671453	0	0	0.0883219	0.00847064	0.0600176	0	0	0	0	0.00371882	0	0.000361552	0	0	0.0210733	0	0	0	0.0762874	0	0.000671453	0	0.000206601	0.000154951	0	0.00387377	0	0.000464852	0.0145137	0.000826404	0	0	0	0	0	0	0	0
White	0.520548	0	0	0	0.0629058	0	0	0.00441536	0	0	0.00337645	0	0	0.00799958	0.00784375	0.00540232	0.00202587	0	0	0	0.0067529	0	0	0	0	0.0396863	0	0	0	0.00451925	0	0.00483092	0	0	0.00394785	0	0.00415563	0.00187003	0	0	0.00612955	0	0	0	0	0	0	0	0.000883071
White	1.36438	0	0	0	0.00342635	0	0	0	0.00367404	0	0.00090819	0	0.00359148	0	0.00738937	0.0149439	0	0	0	0	0.0348415	0	0	0.000165125	0	0.116868	0.00937087	0	0	0.0487533	0	0.00181638	0.0163061	0	0	0	0.00507761	0.00375661	0	0.00582067	0	0	0	0	0	0	0	0	0.000743065
White	1.36712	0	0.000415439	0	0.00744014	0	0	0	0.00154846	0	0.00332351	0	0.00400332	0	0.0476622	0.0313845	0	0	0	0.00385225	0.0348214	0	0	0	0	0.0925674	0.0163154	0	0	0.0648085	0	0.00128408	0.00830878	0	0.00026437	0.00094418	0.00521187	0.00154846	0	0.014276	0	0	0	0	0	0	0	0	0.000642042
Black	1.7863	0.148952	0.00186244	0	0.0170218	0.000649688	0	0.000259875	0.00212231	0.0991424	8.66251e-05	0	0.00233888	0.0479903	0.0359494	0.025771	0	0	0.084806	0	0.00246881	0	0	0	0	0.000779626	0	0	0	0.029106	0	8.66251e-05	0	0.00368157	0.000129938	0	0.0102218	0.000389813	0	0	0.000519751	0.00238219	0	0	0	0.000606376	0	0.000216563	0.00017325
Black	0.783562	0.00568236	0.00148028	0	0.118279	0.0192436	0.000286506	0.00687613	0	0.00386783	0.00214879	0	0	0.0824659	0.00974119	0	0.00157578	0	0	0	0.0125107	0	0	0	0	0.0222042	0	0	0	0.0348104	0	0.00730589	0	0.00276955	0.00276955	0	0.00176678	0.0049661	0	0	0	0	0	0	0	0	0.000238755	0	0.000573011
Black	1.7863	0.199129	0.00215707	0	0.0165775	0.00127826	0	0.000798913	0.00375489	0.114564	0	0	0.0013981	0.0530479	0.0274427	0.00942718	0	0.00123832	0.0309978	0	0.000998642	0	0	0	0	0.00255652	0.000998642	0	0	0.0240473	0	7.98913e-05	0	0	0	0	0.00231685	0.000359511	0	0	0.000479348	0.00251658	0	0	0	0.0148598	0	0	0
White	0.643836	0.133175	0	0	0.012193	0.00124297	0	0.00455756	0	0.108671	0.000118378	0	0	0.0343889	0.00414324	0.00497189	0.000236756	0	0	0	0.00100621	0	0	0	0	0.00437999	0	0	0	0.0307191	0	0	0	0	0	0.00065108	0.0010654	0.000947026	0	0	0	0.00509026	0	0	0	0	0	0	0
White	0.643836	0	0	0	0.07729	0.00482393	0	0.0106662	0	0	0	0	0	0.0106662	0.0305515	0	0.00289436	0	0	0	0.0067535	0	0	0	0	0.0179557	0	0	0	0.0125422	0	0.000428793	0	0	0	0.000267996	0.000535992	0.00262636	0	0	0	0.00155438	0	0	0	0	0	0	0
Black	0.575342	0.00326757	0.00308261	0	0.020037	0	0	0	0	0	0.00295931	0	0.00154131	0.00221948	0.00265105	0.0236128	0.00080148	0	0	0.00567201	0	0.000863132	0	0	0.0234279	0.0481504	0	0	0	0.00172626	0	0	0	0	0	0	0.00228113	0.00104809	0	0.0025894	0	0.00184957	0	0	0	0	0	0	0
White	1.01096	0.0113446	0	0.00545855	0.0773076	0.00236756	0.00220315	0	0	0	0.000756305	0	0	0.153333	0.0250896	0	0	0	0.0186117	0	0	0	0	0	0	0.0118707	0	0	0	0.0201243	0	0.000361711	0	0.000295946	0.000789188	0	0.0044063	0.000131531	0	0.00174279	0.000263063	0	0	0	0	0	0	0	0.000295946
Black	0.873973	0.159829	0	0	0.0609424	0.00132222	0	0.0117798	0	0.11287	0.000280471	0	0	0.0539306	0.00252424	0	0.000280471	0	0.0022037	0	0.00496835	0	0	0.000200337	0	0.019032	0	0	0	0.0139835	0	0.00240404	0	0.000400673	0.000761279	0	0.00328552	0.000360606	0	0	0	0	0	0	0	0	0	0	0.000240404
Black	1.87397	0.152595	0.00350356	0	0.0494307	0.00114247	0	0.000114247	0.00552192	0.0706424	0.000114247	0	0.000228493	0.0580372	0.05838	0.0286378	0	0	0.00647397	0	0.00198027	0	0	0	0	0.000761644	0.00628356	0	0	0.0446323	0	0	0	0	0.000228493	0	0.00239918	0.000533151	0	0	0.000380822	0.00152329	0	0	0	0.0135192	0	0	0.000190411
White	0.791781	0.0113773	0.0196232	0	0.0361672	0.00234852	0	0.00219195	0	0	0.0385679	0.000365325	0	0.034184	0.0142477	0	0	0	0	0	0.00840248	0	0	0	0	0.00861124	0	0	0	0.0887219	0	0.000991598	0	0.00354888	0.00709775	0.00297479	0.0053755	0.00193101	0	0	0	0	0	0	0	0	0.00125254	0	0.000574083
White	0.791781	0.00225622	0.00198547	0	0.0100176	0.00830287	0	0.000721989	0	0	0.0153423	0	0	0.0378593	0.00527955	0.0301882	0	0	0	0	0.00342945	0	0	0	0	0.00523442	0	0	0	0.0416497	0	0.00031587	0	0.000135373	0.00270746	0.00360995	0.00153423	0.00130861	0	0	0	0	0	0	0	0	0	0	0.000586616
White	0.794521	0.000742534	0.00071025	0	0.00071025	0	0	0.00403551	0	0	0.00713479	0	0	0	0.00213075	0	0	0	0.00119451	0	0.115545	0	0	0	0	0.0695722	0	0	0	0	0	0.0149475	0	0	0	0	0.0124617	0.0022276	0	0	0	0	0	0	0	0	0.00229217	0	0.000936239
White	0.794521	0.000610169	0.000372881	0	0.0266441	0.00105085	0	0.00362712	0	0	0.0040678	0	0	0	0.00176271	0	0	0	0	0	0.0257627	0	0	0	0	0.0250508	0	0	0	0.00040678	0	0.00871186	0	0	0	0	0.0151525	0.000508475	0	0	0	0	0	0	0.00837288	0	0.00766102	0	0.00020339
White	1.09589	0.0363174	0.000804144	0.00310437	0.0378883	0.000635835	0	0.000149608	0	0	0.000112206	0	0.000617134	0.115834	0.0591326	0.00744301	0.000130907	0	0.0693247	0	0	0.000598433	0	0	0	0.00925701	0	0	0	0.0410301	0.00140258	5.61031e-05	0	0.000149608	0.000243113	0	0.00125297	0.000336618	0	0.00160829	0.000112206	0.00121557	0	0	0	0	0	0	0
Black	0.958904	0.118146	0	0	0.0545622	0.00027011	0.00135055	0.00875155	0	0.0343579	0.000162066	0	0	0.0390038	0.00556426	0	0	0	0.00162066	0	0.00448382	0	0	0	0	0.0311707	0	0	0	0.00313327	0	0.000972395	0	0	0.00108044	0	0.00691481	0.00118848	0	0	0	0	0	0	0	0	0	0	0
Black	0.958904	0.340422	0	0	0.0247553	0.0151123	0	0.00726828	0	0.166595	0.000179908	0	0	0.0325633	0.00183506	0	0.000431779	0	0.000323834	0	0.00140328	0	0	0	0	0.00500144	0	0	0	0.00708837	0	0.00100748	0	0	0.000215889	0	0.0017631	0.000503742	0	0	0	0	0	0	0	0	0	0	0
White	0.879452	0.00139414	0.00142512	0	0.0204164	0	0	0.00272632	0	0	0.00288122	0	0	0	0.00635108	0	0	0	0.0132908	0	0.0747568	0	0	0	0	0.0319103	0	0	0	0	0	0.0156144	0	0	0	0	0.0169775	0.00158002	0	0	0	0	0	0	0	0	0.0102237	0	0.000278828
White	0.879452	0.000967391	0.000483695	0	0.00773913	0.00286186	0	0.00648958	0	0	0.00548188	0	0	0.037567	0.00511911	0	0	0	0	0	0.0918618	0	0	0	0	0.0340199	0	0	0	0	0	0.015841	0	0	0	0	0.0137853	0.000846467	0	0	0	0	0	0	0.000886775	0	0.00544157	0	0
White	0.772603	0.0243837	0	0	0.00166131	0	0	0.0217578	0	0	0	0	0	0.0127546	0.00182208	0.00155413	0.000428725	0	0.000267953	0	0	0	0	0	0	0.0017149	0	0	0	0	0	0	0	0	0	0	0	0	0	0	0	0	0	0	0	0	0	0	0
Black	0.745205	0.000486902	0	0	0.00214237	0	0	0.0069627	0	0	0	0	0	0.0163112	0	0.0015094	0	0.00418736	0	0.000292141	0	0.00219106	0	0	0.0335476	0.00116857	0	0	0	0.0430422	0	0	0	0	0	0	0	0	0	0	0	0.00808258	0	0	0	0	0	0	0
White	1.25479	0.126402	0.0105078	0.00286577	0.0487797	0.0117404	0.000462221	0	0.00246518	0	0	0	0.0330026	0.0240355	0.0170097	0.043572	0	0	0.0415075	0	0.00184888	0.00268088	0.00110933	0	0	0.000831998	0.00637865	0	0	0.0350364	0.0153766	0	0	0.000369777	0.000369777	0	0.00114015	0	0.00141748	0.0207691	0.0066868	0.000462221	0.00129422	0	0	0	0	0	0
White	1.25479	0.107918	0.00353893	0	0.0248114	0.00579451	0.000816676	0	0	0	0.000466672	0	0.0153224	0.0236836	0.0350782	0.0565451	0.000272225	0	0.046045	0	0.0131835	0.000194447	0.000622229	0	0	0.00315004	0.00318892	0	0	0.0241503	0.0103834	0.000622229	0	0	0.000155557	0	0.00163335	0.000622229	0	0.010539	0.00280003	0.00167224	0	0	0	0	0	0	0
White	1.12329	0.119088	8.09848e-05	0	0.037172	0.00360382	0	0.00141723	0	0	0.0357548	0	0	0.0326774	0.0312601	0	0.000242954	0	0.0101636	0	0.00421121	0	0	0	0	0.00332038	0	0	0	0.0233641	0.00101231	0.000283447	0	0	0.000283447	0.0010528	0.00376579	0.00109329	0	0	0	0	0	0	0	0	0	0	0
White	1.12603	0.032688	0.00522394	0	0.0618422	0.0213951	0	0	0	0	0.00176692	0	0	0.0629945	0.0582315	0.00122916	0.000614581	7.68226e-05	0.00795114	0	0.0020358	0	0	0	0	0.000614581	0	0	0.00088346	0.00430207	0.00568487	0.000422524	0	0.000499347	0.00103711	0.000153645	0.00403319	0.000921871	0	0	0	0	0	0	0	0	0	0	0.00057617
White	1.96438	0.000609044	0	0	0.0151754	0	0	0	0	0	0.0322286	0	0.00187789	0.0191849	0.0496371	0.058113	0.000507537	0	0	0	0.0116733	0	0	0	0	0.0298432	0.010303	0	0	0.0851139	0	0.000609044	0.00629346	0.00101507	0.00096432	0.000456783	0.0034005	0.00101507	0.00152261	0.0455261	0.00111658	0	0	0	0	0	0	0.000507537	0
White	1.96438	0.0383419	0.00393485	0	0.0145498	0.00393485	0	0	0	0	0.0636896	0	0.0144125	0.0547676	0.0128569	0.0408583	0.000594802	0	0.00283675	0	0.00233346	0	0	0	0	0.0149158	0.00869327	0	0	0.0661146	0.00128111	0.00068631	0.00434663	0.000915081	0.00123536	0.00192167	0.00530747	0.000594802	0.00256223	0.0419107	0.00480417	0	0	0	0.000732064	0	0	0.000549048	0
White	1.93973	0.0593243	0.000886761	0	0.0345393	0.00461116	0.0149419	0	0	0	0.00208389	0	0.0218143	0.0270019	0.0346723	0.0337412	0.000177352	0.00328101	0.00159617	0	0.00110845	0	0	0	0	0.00141882	0	0	0.0075818	0.060078	0.000709409	0.000177352	0	0.000177352	0.000886761	0	0.00997606	0.000133014	0	0.016139	0.0337412	0	0	0	0	0	0	0.00022169	0
White	1.93973	0.0269992	0	0.010084	0.0200596	0.000650583	0.0014096	0	0	0	0.000813229	0	0.0071022	0.0719978	0.0362158	0	0	0.00146381	0.00552995	0	0	0	0	0	0	0.00634318	0	0	0.00206018	0.0103009	0.00103009	0.000162646	0	0.00168067	0	0	0.0100298	0.000379507	0	0	0.00130117	0	0	0	0	0	0	0	0
Black	1.29041	0.0143685	0	0	0.0548982	0.000764711	0	0.000241488	0	0.00136843	0	0	0	0.111205	0.0467278	0.0163407	0	8.04959e-05	0	0	0.0632295	0	0	0	0	0.00523223	0	0.000281735	0	0.00313934	0	0.000362231	0	0	0.0020124	0	0.0129196	0.00217339	0	0	0	0.000362231	0	0	0	0.00020124	0	0	0
Black	1.28767	0.0421971	0	0	0.0480658	8.26583e-05	0	0	0	0.00433956	0	0	0	0.0992726	0.0339312	0.0995206	0	0.000123987	0	0	0.0455447	0	0	0	0	0.00371962	0	0	0	0.00214912	0	0.000165317	0	0	0.00169449	0	0.00529013	0.00123987	0	0	0	0.000206646	0	0	0	0.00049595	0	0	0
White	0.463014	0	0	0	0.0485292	0	0	0	0.00320325	0	0.000533874	0	0.00181517	0	0	0.0195398	0	0	0	0	0.00918264	0	0	0	0	0.000320325	0.00411083	0	0	0.00533874	0	0.00795473	0.0151086	0.00293631	0.0021355	0	0.0148417	0.00101436	0	0.00117452	0.00101436	0	0	0	0	0	0	0	0.00106775
White	1.46575	0.00375617	0	0	0.0202297	0.00316592	0	0.000160979	0.00488302	0	0	0	0.00155613	0.0688989	0.0752307	0.024898	0	0	0.0027903	0	0.0022537	0	0	0	0	0.0128246	0.0115905	0	0	0.0918115	0.000697575	0.000214638	0.00134149	0.00220004	0.000429277	0	0.00155613	0.000375617	0	0.0112149	0.000160979	0	0	0	0	0	0	0	0.00134149
White	1.09863	0.0993218	7.66372e-05	0.00934973	0.00766372	0.00222248	0	0	0.00114956	0.049316	0.00413841	0	0	0.0881327	0.0216117	0.00429168	0.000153274	0.00896655	0.00245239	0.000843009	0	0.000153274	0	0	0	0.00402345	0.000613097	0	0	0.00229911	0	0.000191593	0	0.000344867	0.000344867	0	0.0074338	0	0	0	0	0.00130283	0.000191593	0	0	0.0108825	0	0	0
Black	1.3726	0.0324305	0.00454727	0	0.0459724	0.00164901	0	0.00064961	0	0.0113432	9.994e-05	0	0	0.0381271	0.0505197	0.0462722	0	0	0	0	0.0148411	0	0	0	0	0.00274835	0.00184889	0	0	0.004997	0	9.994e-05	0	0	0.00354787	0	0.0207376	0.00069958	0	0	0	0.00089946	0	0	0	0.00054967	0	0	0
Black	1.3726	0.078419	0.00475267	0	0.0450533	0.0014064	0.00562561	0.000242483	0	0.029001	0.00111542	0	0	0.0665373	0.0778371	0.0379728	0.000193986	0.0193986	0.00324927	0	0.00654704	0	0	0	0	0.00814743	0	0	0	0.00649855	0.0013579	0.000193986	0	0	0.00111542	0	0.01484	0.000387973	0	0	0	0.000678952	0	0	0	0	0	0	0
White	0.227397	0	0	0	0	0	0	0.000234302	0	0	0.00660731	0	0	0	0.00820056	0	0.00140581	0	0	0	0.00707591	0	0	0	0	0.12582	0	0	0	0	0	0.0179944	0	0	0	0.00384255	0.00707591	0.00492034	0	0	0	0	0	0	0.00787254	0	0	0	0
White	2.5726	0.0382318	0.00546168	0	0.0178643	0.00438072	0	0	0.00694089	0	0.00824942	0	0.00517722	0.0279342	0.031746	0.0491551	0.000398248	0.0123457	0.00967173	0.00563236	0.00625818	0.000113785	0	0	0	0.00176367	0	0	0	0.0479604	0.00648575	0	0	0	0.00216192	0	0.00278773	0	0	0.0159299	0.00164988	0	0.00438072	0.000113785	0.000284463	0.00921659	0	0	0.000341355
White	1.2137	0.00149719	0.0011678	0	0.0259612	0	0	0	0	0	0.00254521	0	0	0.0811474	0.00152713	0.0880345	0	0	0	0	0.0226973	0	0	0	0	0.0267397	0	0	0	0.0901605	0	0.00197628	0.00104803	0	0.000538987	0	0.00586897	0.00236555	0	0.000299437	0	0	0	0	0	0	5.98874e-05	0.000149719	0.000209606
White	2.13973	0.111359	0.019287	0	0.0129407	0.00684218	0	0.00049581	0	0.0166592	0.0321781	0	0.0184937	0.0429372	0.0106103	0.0075859	0.000545391	0.0228569	0.00337151	0	0.00277654	0.00109078	0.000148743	0	0	0.0010412	0.0111557	0	0.0018345	0.0359463	0.0116515	0.0020824	0	0	0.00163617	0.00158659	0.00560266	0.000892459	0	0.0105608	0	0	0.00352025	0	0	0.00327235	0	0	0.000892459
White	1.12055	0	0.000195938	0	0.036575	0	0	0	0.0116909	0	0.0136503	0	0	0	0.00764156	0.0349422	0.00026125	0	0	0	0.0227941	0	0	0	0	0.0934622	0.0078375	0	0	0	0	0.003135	0.00907844	0	0	0.000391875	0.00150219	0.00111031	0	0.049311	0	0	0	0	0	0	0	0	0.0005225
White	1.12055	0.000292944	0	0	0.0404995	0.000109854	0	0	0	0	0.0274269	0	0	0	0.0140613	0.00512652	0	0	0	0	0.0342012	0	0	0	0	0.104434	0.0202131	0	0	0.0160021	0	0.00314914	0.00838551	0	0	0.00150134	0.00541946	0.00358856	0	0.0401333	0	0	0	0	0	0	0	0	0.000878831
White	1	0.164922	0.000232677	0	0.0812974	0.00614268	0	0	0	0	0.0279678	0	0	0	0.00819024	0	0	0	0	0	0.0140537	0	0	0	0	0.0208013	0	0	0	0.0148448	0	0.00349016	0.00283866	0	0.0128438	0	0.00530504	0.0106566	0	0	0	0	0	0	0	0	0.000558425	0.00162874	0
White	1.21644	0.000478839	0.00029467	0	0.0446057	0.000957678	0	0.000810343	0	0	0.00151018	0	0	0.0594497	0.0088401	0.00508306	0.00254153	0	0.00357288	0	0.0380124	0	0	0	0	0.0484364	0	0	0	0.00379388	0.0029467	0.00290987	0	0	0.00128918	0	0.0195956	0.00876644	0	0.00390438	0	0	0	0	0	0	0.0028362	0	0.000405171
White	1.21644	0.0132483	0.00487219	0	0.074451	0	0	0.000200227	0	0	0.00213575	0	0	0.0404458	0.00967763	0	0.00377094	0.00557298	0	0	0.0253621	0	0	0	0	0.0232931	0	0	0	0.0201228	0	0.00507242	0	0	0.0130815	0	0.0149836	0.00630715	0	0.0272309	0	0	0	0	0	0	0.00170193	0	0.000700794
White	0.2	0.000766331	0	0	0	0	0	0	0	0	0	0	0	0	0	0	0	0	0	0	0	0	0	0.000337185	0	0.206725	0	0	0	0.000153266	0	0.0153573	0.000337185	0	0	6.13064e-05	0.0362628	0	0	0	0	0	0	0	0	0	0.000827637	0	0.000766331
White	0.2	0	0	0	0	0	0	0	0	0	0	0	0	0	0	5.34017e-05	0	0	0	0	0	0	0	0.000694222	0	0.237905	0	0	0	0	0	0	0.00125494	0	0	0	0.0280893	0	0	0	0	0	0	0	0	0	0.00245648	0	0.00032041
White	1.87671	0.0909138	0.000753286	0	0.0189101	0.00727311	0	0	0.00202608	0	0.00202608	0	0.0198192	0.0995636	0.0384955	0	0	0.0128838	0.00446776	0.000285729	0.000155852	0	0	0	0	0.0054808	0.00761078	0	0	0.0442361	0.0149099	0	0	0.000311705	0.000129877	0	0.000701335	0.000415606	0	0.00862382	0	0	0	0	0	0	0	0.000181828	0.000285729
White	1.87671	0.0791576	0.000309693	0	0.025271	0.00811397	0	0	0	0	0.00123877	0	0.00600805	0.109322	0.0285537	0	0	0.00284918	0.0761226	0	0	0	0	0	0	0.00619387	0.00941468	0	0	0.0186435	0.00836172	0.000247755	0	0.00117683	0	0	0.0027253	0.000185816	0	0.00774234	0	0	0	0	0	0	0	0	0
White	1.54247	0.00280269	0.000560538	0	0.0177843	0	0	0.000152874	0	0	0.0208928	0	0	0.0596209	0.0120261	0	0.000713412	0	0	0	0.0620159	0	0	0	0	0.0150836	0	0	0	0.00835711	0.000662454	0.000866286	0	0.00769466	0.00484101	0	0.00968202	0.00117203	0	0	0	0	0	0	0	0	0.00188545	0	0.000560538
White	1.54247	0	0.000441891	0	0.0269955	0.0042984	0.00261118	0	0	0	0.0169526	0	0	0.104085	0.0117704	0	0.000441891	0.00253083	0	0	0.0461576	0	0	0	0	0.0182381	0	0	0	0.0048608	0.00743181	0.00156671	0	0.00124533	0.00265135	0	0.0190817	0.00208894	0	0	0	0	0	0	0	0	0.00144619	0	0
White	2.51781	0.0985372	0.0289775	0.00948542	0.0437441	0.0105625	0.00121608	0.000104235	0.00132032	0.0431535	0.0437441	0	0.000694903	0.0347799	0.0207081	0.00993711	0	0.0145582	0	0.00204996	0.00121608	0.000243216	0	0	0	0.00132032	0.000903374	0	0.0014593	0.027136	0.000208471	0	0	0.0010771	0.000277961	0	0.00232792	0	0	0.000382197	0	0.000382197	0.000416942	0	0	0.0151836	0	0	0
White	2.52055	0.130848	0.0278203	0.0097289	0.0342698	0.00590293	0.00153039	0	0.00136642	0.0849913	0.01115	0	0.00317009	0.0212068	0.0109314	0.0267818	0	0.0145934	0.000601224	0.00174902	0	0.000382597	0	0	0	0.00546568	0.000819851	0	0.00388063	0.00836248	0	0	0	0.000382597	0.000874508	0	0.00530171	0	0.00103848	0.000983822	0.00147573	0.000874508	0.00256887	0	0	0.00601224	0	0	0
White	2.46301	0.0454142	0.00906415	0.000560669	0.0153717	0.00247629	0.00420502	0	0	0	0.00738214	0	0.00247629	0.0167266	0.0232678	0.0303696	0.000233612	0	0.0231743	0	0	0	0	0	0	0.00285007	0.00135495	0	0	0.0587301	0.0153717	0.000280335	0.00116806	0.000373779	0.00210251	0	0.00513947	0.000233612	0.00112134	0.021212	0.0041583	0	0	0	0	0	0	0	0
White	2.46301	0.062341	0.0119078	0	0.0195392	0.0038341	0.00132719	0	0	0	0.00272811	0	0.000884793	0.0230783	0.016553	0.0186912	0	0	0.0342488	0	0.0035023	0	0.000294931	0	0	0.00519816	0.00191705	0	0	0.0384885	0.0181382	0.000368664	0.000552995	0.000221198	0.00162212	0	0.0124608	0	0.000442396	0.0109862	0.000589862	0	0	0	0	0	0	0.000147465	0.000331797
White	0.706849	0.00234626	0.00617436	0	0.0443319	0.00218161	0	0.00300486	0	0	0.0302544	0	0	0.0211986	0.0165061	0	0	0	0	0	0.00584506	0	0	0	0	0.00238742	0	0	0	0.0967729	0	0.00209928	0	0.00600971	0.00238742	0	0.00419857	0.00139952	0	0	0	0	0	0	0	0	0.000452787	0	0.000370462
White	1.70959	0.0312673	0.00420593	0.000260833	0.0306804	0.00273874	0	0.000228229	0	6.52082e-05	0.00140198	0	0	0.0412768	0.0292459	0.0277461	0	0	0.0535359	0	0.00202145	0	0	0	0	0.00110854	0	0	0	0.0603828	0.00332562	0	0	0	0.000423853	6.52082e-05	0.0189756	0.00104333	0	0.00619478	0.000423853	0.00130416	0	0	0	0	6.52082e-05	0.00016302	0
White	0.706849	0.0066303	0.00648923	0	0.0210195	0.00545472	0	0.00310355	0	0	0.0469294	0	0	0.00437318	0.0121791	0.0227123	0	0	0	0	0.00470234	0	0	0	0	0.0173516	0	0	0	0.0652215	0	0.000799398	0	0	0.00253926	0	0.00338569	0.00277438	0	0	0	0	0	0	0	0	0	0	0
White	1.71233	0.0233755	0.00334359	0	0.0338797	0.0085809	0	0	0	0	0.00207125	0	0	0.0414842	0.0281394	0.000118357	0	0.0008285	0	0	0.00748609	0	0	0	0	0.0123387	0	0	5.91786e-05	0.0973488	0	0.000295893	0.000562197	0.000147947	0.000798911	0.000177536	0.004971	0.00121316	0	0.0324003	0.00485265	0.00142029	0	0	0	0.00855131	0	0.000207125	0
White	1.71233	0.00243819	0.00192308	0.00841346	0.0673764	0.00137363	0.000309066	0.000686813	0	0	0.0021978	0	0	0.0502404	0.0222871	0	0.000583791	0	0.0412431	0	0.00556319	0	0	0	0	0.00226648	0	0	0	0.00470467	0.00546016	0.000755495	0	0.000652473	0.000480769	0	0.0174794	0.000343407	0	0	0	0	0	6.86813e-05	0	0	0	0	0.000446429
White	1.64932	0.166638	0.000213584	0.00405809	0.0483127	0.00106792	0	0	0	0.0648868	0.0147373	0	0.00205041	0.0357967	0.0306279	0.017642	0.000213584	0.00991029	0.00653567	0	0.00162324	0	0	0	0	0.000469885	0.00679197	0	0	0.0203332	0	0.000384451	0	0.0010252	0.00303289	0	0.00277659	0	0	0.00230671	0	0.00145237	0	0	0	0	0	0.000213584	0.000341734
Black	0.575342	0.0487729	0.00189974	0.0131819	0.0280309	0.00139573	0	0.000504013	0	0.0122902	0.000348932	0	0.000348932	0.0543946	0.0490055	0.00193851	0	0.0139573	0	0.000116311	0.00531152	0.00124065	0	0	0.000930485	0.0122902	0	0	0	0.00244252	0	0	0	0	0.000387702	0	0.00666848	0.000116311	0	0.000852945	0	0.00279146	0	0	0	0	0	0	0
White	1.9726	0	0.000245203	0	0.0100533	0.000306504	0	0.00251333	0.00263593	0	0.00373935	0	0.0237847	0.0649176	0.00496537	0.123705	0.000245203	0	0	0	0.0223748	0	0	0	0	0.0399681	0.00073561	0	0	0.06786	0	0	0	0.00177772	0.00079691	0.00159382	0.0100533	0.000980813	0	0.0237234	0.00079691	0	0	0	0.000306504	0	0	0.00190032	0
White	1.9726	0.040951	0	0	0.0246085	0.00326091	0	0.000720434	0.00227505	0	0.000341258	0	0	0.0511887	0.0401168	0.0169112	0	0	0.0415197	0	0.000492928	0	0	0	0	0.0230918	0.00170629	0	0	0.0186934	0.00549805	0	0.000303341	0.00356425	0.000189588	0	0.039548	0	0	0.00307132	0.000227505	0	0	0	0	0.0173283	0	0	0
White	1.45479	0	0.000242491	0	0.00730938	0.000173208	0	0.000796758	0.0140991	0	0.00588908	0	0.00242491	0	0.00412235	0.0609	0	0	0	0	0.0586829	0	0	0	0	0.0921121	0.00311775	0	0	0.0417432	0	0.0055773	0.0103578	0	0.000692833	6.92833e-05	0.00803686	0.00252884	0	0.0126096	0	0	0	0	0	0	0	0	0.000762116
White	1.45753	0	0.000148666	0	0.0048688	0	0	0.00226715	0.00226715	0	0.00130083	0	0.00241582	0	0.0490597	0.0477217	0	0	0	0.000854828	0.0274288	0	0	0	0	0.0637404	0.0165391	0	0	0.0838475	0	0.00137516	0.00222999	0	0.000408831	0.000111499	0.00877128	0.000780495	0	0.0115216	0	0	0	0	0	0	0	0	0.000185832
White	1.33699	0.0553959	0.00135965	0	0.0214436	0.00551628	0	0.00353508	0	0.000194235	0.000582705	0	0	0.0656903	0.0481703	0.0581928	0	0	0.0292518	0	0.00139849	0	0	0	0	0.0180639	0	0.000194235	0	0.000893481	0	0.000155388	0.000699246	0	0.000621552	0	0.00392355	0.000738093	0	0	0	0	0	0	0	0	0	0	7.7694e-05
White	1.79726	0.0386994	0.00688556	0.00471788	0.0226331	0.00232706	0	0	0	0	0.00353841	0	9.56328e-05	0.0379343	0.0365317	0	9.56328e-05	0.00357029	0.0305706	0	0.000541919	0	0	0	0	0.00290086	0	0	0	0.0889704	0.0150462	0	0.000414409	0	0.00194453	0.000414409	0.00449474	0.000318776	0	0.0460312	0.0613962	0.00124323	0	0	0	0.0253108	0	0.000414409	0.000446286
White	0.731507	0.0314508	0	0	0.00623262	0.000862978	0	0.00100681	0	0.0224374	0.000239716	0	0	0.0149103	0.0240675	0.00431489	0.000287659	0	0	0	0.00378752	0	0	0	0	0.0128967	0	0	0	0.0723943	0	0	0	0	0	0.000910921	0.00637645	0.00167801	0	0	0	0.00503404	0	0	0	0	0	0.00014383	0
White	1.73425	0.190145	0.00041936	0.00667482	0.014398	0.00132797	0.000384414	0.00031452	0	0.0793989	0.00405382	0	0.00391403	0.0417264	0.0352612	0.0140835	0	0	0.00768828	0	0	0	0	0	0	0.00031452	0.000454307	0	0	0.0279574	0	0.000139787	0	0.000139787	0.00234143	0	0.0031452	0	0.000349467	0.000908614	0	0.00031452	0	0	0	0	0	0.000349467	0
White	1.09589	0.118763	0.00257959	0.00261354	0.0360464	0.00750119	0.000305478	6.78841e-05	0.00156133	0	0.000305478	0	0.00498948	0.0221981	0.0203992	0.0195506	0	0	0.0645917	0	0.00122191	0.00118797	0	0	0	0.00033942	0.002342	0	0	0.0585161	0.024574	0	0	0	0.000237594	0	0.00016971	0.000237594	0	0.0012898	0.00033942	0.000916435	0	0	0	0	0	0	0
White	0.421918	0	0	0	0	0	0	0.00634325	0	0	0.0449853	0	0	0	0	0	0	0	0	0	0.078255	0	0	0	0	0.171915	0	0	0	6.4727e-05	0	0.00527525	0	0	0	0	0.0129454	0	0	0	0	0	0	0	0	0	0	0	0.000614907
Black	0.827397	0.00573969	0	0	0.0344944	0.00123797	0	0.000562715	0	0.00270103	0.015756	0.000112543	0.0007878	0.019076	0.030893	0.0015756	0	0.0214957	0	0.00618986	0.000337629	0.00101289	0	0	0.0217208	0.0391087	0	0	0.0167689	0.00602105	0.000900343	0	0	0	0.000731529	0	0.00455799	0.00219459	0	0.00298239	0	0.0063024	0	0	0	0	0	0	0
Black	0.739726	0.0836022	0.00104765	0.00636969	0.0198215	0.00121527	0	0.000419059	0.00352009	0.128316	8.38118e-05	0	0	0.0352848	0.0326447	0.011147	0	0	0.00368772	0.00196958	0	0	0	0	0.00167624	0.00314294	0.00264007	0	0	0.0274484	0	0.000293341	0	0	0	0	0.000796212	0	0	0.00146671	0	0.00372962	0	0	0	0.0114822	0	0	0
Black	0.742466	0.100497	0.00784495	0.00589653	0.0380967	0.00369174	0.00733221	0.000512742	0.00358919	0.0578885	0.000820387	0	0.000512742	0.0275342	0.0514793	0.0235861	0.000256371	0	0.00830641	0.0045634	0.0061529	0	0	0	0.000256371	0.00148695	0.00399938	0	0	0.016459	0	0	0	0	0	0	0.00164077	0	0.00384556	0.000717838	0	0.00143568	0.0029739	0	0	0.0260473	0	0.000461467	0
White	1.26027	0.0015328	0.000613121	0	0.00408747	0.00074937	0	0	0	0	0.0018053	0	0	0.123782	0.0604265	0.00132843	0.000204374	0.0012603	0	0	0.00664214	0	0	0	0	0.0621977	0.000340623	0	0	0.0100824	0.000374685	0.000544996	0.000987806	0.00391716	0.0015328	0	0.0146127	0.00170311	0	0.00160093	0	0	0	0	0	0.000953743	0.000136249	0	0.000442809
White	0.769863	0	0	0	0	0	0	0.00490065	0	0	0	0	0.228148	0.132095	0	0	0	0	0	0	0	0	0	0	0	0.0346164	0	0	0	0.270249	0	0	0	0	0.000267308	0	0.00686091	0	0	0	0	0	0	0	0	0	0	0	0.000623719
White	0.769863	0.0792477	0	0	0	0	0	0.007532	0	0	0	0	0.151333	0	0	0	0	0	0	0	0	0	0	0	0	0.0816968	0	0	0	0.175593	0	0.0010628	0	0	0.00877963	0	0.00397394	0	0	0	0	0	0	0	0	0	0	0	0
White	0.0438356	0.00440529	0	0	0	0	0	0.000550661	0	0	0	0	0	0	0	0	0	0	0	0	0	0	0	0.00723726	0	0	0	0	0	0.000104888	0	0	0	0	0	0	0	0	0	0	0	0	0	0	0	0	0	0	0
White	0.980822	0.145558	0	0	0.00458779	0	0	0.000973168	0	0.145836	0	0	0	0.0415682	0.0486584	0.00472682	0	0	0.00820242	0	0	0	0	0	0	0.00250243	0	0	0	0.0123731	0	0	0	0	0	0	0.000417072	0	0	0	0	0.00236341	0	0	0	0	0	0	0
Black	0.915068	0.0321762	0.00224775	0.00953213	0.0157343	0.00557776	0.00024975	0.000291375	0.00024975	0.0107809	0.00670163	0	0.0004995	0.0669331	0.028638	0.00041625	0	0.0143606	0.00345488	0.00287213	0.00374625	0.00178988	0	0	0.00041625	0.0031635	0	0	0.0105728	0.004995	0.000624376	0	0	0	0.0001665	0	0.00245588	8.32501e-05	0.0001665	0.000749251	0	0.0038295	0	0	0	0.0114053	0	0	0
White	1.45753	0.0233733	0.0032239	0	0.0232658	0.00531943	0	0	0	0	0.00182688	0	0.0133255	0.0998334	0.0591586	0	0	0.0168717	0.00736124	0	0.00123583	0	0	0	0	0.0164419	0.0124657	0	0	0.0322927	0.00392241	0.000537317	0	0	0	0	0.00478212	0.00134329	0	0.0245016	0	0	0	0	0	0	0	0	0
White	1.46027	0.0302098	0.00103885	0	0.0179098	0.00120507	0	0	0	0	0.00220237	0	0.00835238	0.130438	0.0271348	0	0	0.00461251	0.0423437	0	0	0	0	0	0	0.0144193	0.00581758	0	0	0.0815707	0.0125909	0.000332433	0	0.00216081	0	0	0.00307501	0.0015375	0	0.00648244	0	0	0	0	0	0	0	0	0.000207771
Black	1.20822	0.0121187	0	0	0.0274353	0.00866821	0.000168315	0	0	0.00345045	0.000126236	0.00063118	0	0.0559226	0.0627814	0.0139701	0	0	0.000336629	0	0.0785609	0	0	0	0	0.0011782	0	0.0011782	0	0.00366085	0	0.000547023	0	0	0.00353461	0	0.0152746	0.0019777	0	0	0	0.000589102	0	0	0	0	0	0	0
Black	1.20822	0.0368933	0.000928967	0	0.0717295	0.00199064	0.000530838	0	0	0	0.000962145	6.63548e-05	0	0.0853323	0.0516572	0.0252812	0.000962145	0.000298597	0	0	0.0361302	0	0	0	0	0.006171	0	0.000165887	0	0.00421353	0	9.95322e-05	0	0	0.000663548	0	0.00610464	0.00139345	0	0	0	0	0	0	0	0	0	0	0.000298597
White	1.01644	0.0874439	0.00672646	0.00377338	0.00891392	0.000874986	0	0	0.0008203	0.126709	0.00596084	0	0.000710926	0.054796	0.0276714	0.0105545	0.000218747	0.0243902	0	0.0102264	0	0	0	0	0	0.00339057	0	0	0	0.0146013	0	0	0	0.00032812	0.00098436	0	0.00185935	0	0	0.0008203	0.0008203	0.00300777	0.0008203	0	0.000437493	0.0032812	0	0	0
White	0.884932	0	0	0	0.0074268	0	0	0.00623661	0	0	0	0	0	0.0567484	0.0139015	0	0.000666508	0	0.0024756	0	0.0609855	0	0	0	0	0.0339443	0	0	0	0.0155201	0	0.0024756	0	0	0.000999762	0	0.0183766	0.00328493	0	0	0	0	0	0	0.000428469	0	0.00814092	0	0
White	0.512329	0	0	0	0.00865923	0	0	0	0	0	0	0	0	0.000281928	0.0101897	0	0	0	0	0	0.0293608	0	0	0	0	0.131822	0	0	0	0.000120826	0	0.021346	0.0192114	0	0	0	0.00728986	0.000765234	0	0	0	0	0	0	0	0	0	0	0.00112771
White	0.509589	0	0	0	0.0101051	0	0	0.000302145	0	0	0	0	0	0	0.00698291	0	0	0	0	0	0.0318595	0	0	0	0	0.107396	0	0	0	6.71434e-05	0	0.00278645	0.0138651	0	0	0	0.00278645	0.00117501	0	0	0	0	0	0	0	0	0	0	0.00107429
White	0.638356	0	0	0	0.0506115	0	0	0.000442549	0.00426456	0	0.000120695	0	0.00378178	0.0606695	8.04635e-05	0.0446975	0	0	0	0	0.00547152	0	0	0	0	0.0706872	0.00599453	0	0	0.00514966	0	0.00229321	0.0103396	0.000201159	0	0	0.00370132	0.00168973	0	0.0124316	0	0	0	0	0	0	0	0	0.00104603
White	1.21644	0	0	0	0.0161217	0	0	0	0	0	0.000205634	0	0	0.00263212	0.0947975	0.0165741	0	0	0	0	0.0273494	0	0	0	0	0.110302	0.00279663	0	0	0.0322846	0	0.00139831	0.00403043	0	0	0	0.0042772	0.00234423	0	0.0127905	0.000370142	0	0	0	0	0	0	0	0.000493523
White	0.794521	0	0	0	0.0271714	0.002824	0	0	0	0	0	0	0.00488475	0.0718974	0.0305297	0	0.000305297	0	0	0	0	0	0	0	0	0.0509083	0.0545718	0	0	0.0492291	0	0	0	0	0	0	0.00526637	0.00053427	0	0.00938788	0	0	0	0	0	0	0	0	0
White	0.791781	0	0	0	0.0132466	0	0	0.00028693	0	0	0	0	0	0.124289	0.00196069	0	0	0	0	0	0	0	0	0	0	0.0108555	0.0690546	0	0	0.0742671	0	0	0	0.000191287	0	0	0.00487782	0.00172158	0	0.0128162	0	0	0	0	0	0	0	0	0.000191287
Black	0.542466	0.0107315	0	0	0	0	0	0.00635274	0	0.00757304	0.000143565	0	0	0.124148	0.00710645	0.000107674	0	0	0	0	0.000574259	0	0	0.000466585	0	0.0816165	0	0	0	7.17824e-05	0	0.000717824	0	0	0	0	0.00229704	0.00258416	0	0	0	0	0	0	0	0	0	0	0.00061015
Black	1.54247	0.197019	0	0	0.0386365	0.0015893	0	0	0	0.0548583	0	0	0.000383625	0.0554612	0.0351839	0.00263057	0	0	0.00389105	0	0.0046583	0	0	0.000438428	0	0.00339782	0.0031238	0	0	0.00361703	0	0.000109607	0	0	0	0	0.00674083	0	0	0	0	0.00345262	0	0	0	0.0148518	0	0	0.000328821
White	0.219178	0.000315557	0.00493416	0	0.120772	0.00568003	0	0.00243839	0	0	0.0294329	0	0	0.0270805	0	0	0	0	0	0	0	0	0	0	0	0	0	0	0	0.072951	0	0	8.6061e-05	0	0.0975932	0	0.00533578	0.00671276	0	0	0	0	0	0	0.00304082	0	0	0	0.00200809
White	0.482192	0.000148795	0	0	0.039133	0.00173594	0	0.00252951	0	0	0.00466224	0	0	0.0303541	0.0057534	0.00639817	0.0131435	0	0	0	0.00619978	0	0	0	0	0.0510366	0	0	0	0.0307509	0	0.00371987	0	0	9.91965e-05	0.00188473	0.00669576	0.00322389	0	0	0	0	0	0	0.00247991	0	0	0	0
Black	1.41644	0.0923605	0.0112318	0.00533742	0.0345772	0.00872552	0.000510536	0.00148519	0	0.0891117	0.000232062	0	0.00570872	0.0139237	0.00816857	0.00157802	0	0.0238559	0.00561589	0.00269191	0.00315604	0.000324886	0	0	0	0	0	0.000510536	0.00078901	0.070129	0	0	0	0	0	0	0.00134596	0	0.000464123	0.00362016	0	0.000371299	0	0	0.000928247	0.00584795	0	0	0
Black	1.70959	0.174107	0.00514603	0	0.0129554	0.00573286	0	0	0.00451406	0.0959689	0.00076739	0	0.00609398	0.0514152	0.0417099	0.0402203	0	0	0.0171534	0	0.00988579	0	0	0	0	0.00153478	0.00704194	0	0	0.0711867	0	0.000135422	0	0.00383695	0.00108337	0	0.0100664	0.000812531	0	0	0.00076739	0.00243759	0	0	0	0	0	0.000451406	0.000451406
Black	1.70959	0.10278	0.00684502	0	0.0168774	0.00334413	0.000156756	0.000209008	0	0.0448845	0.000940537	0	0.0138468	0.0371512	0.0721601	0.0617619	0	0.0166162	0.0102414	0	0.0037099	0	0	0	0	0.00407566	0.0150486	0	0	0.0720556	0	0.000209008	0	0.00407566	0.00114955	0	0.00350089	0.000836033	0	0	0.0026126	0.00104504	0	0	0	0	0	0.000365764	0.000783781
White	0.627397	0.00224528	0.0125426	0	0.0499381	0.00669712	0	0.0029808	0	0	0.014904	0	0	0.0056519	0.0191623	0	0	0	0	0	0.00023227	0	0	0	0	0.0392536	0	0	0	0.051564	0	0.00263239	0	0	0.0069681	0	0.00592289	0.000812945	0	0	0	0	0	0	0	0	0.000116135	0	0.000658098
White	0.630137	0	0	0	0.0220003	0.00745046	0	0.000312061	0	0	0.00323763	0	0	0.00659229	0.0156811	0.0369402	0	0	0	0	0.0233266	0	0	0	0	0.0688095	0	0	0	0.0162272	0	0.00195038	0	0	0.00136527	0	0.00339367	0.00167733	0	0	0	0	0	0	0.000390076	0	0	0	0.000351069
White	2.4411	0.100666	0.00626569	0.00173099	0.0131653	0.00402272	0.00177975	0	0	0	0.0246483	0	0.0224297	0.0244777	0.0167735	0.0976424	0	0	0.00589999	0	0.00499793	0	0.00407148	0	0	0.00370578	0	0	0	0.0892557	0.00304752	0.000121901	0	0.00394958	0.00299876	0.000365702	0.0028281	7.31404e-05	0	0.0130921	0.0192359	0	0	0	0	0	4.87603e-05	0.000243801	0.000146281
White	2.4411	0.0964398	0.00134014	0.00326186	0.0170932	0.00399515	0	0	0	0	0.00563872	0	0.0313796	0.0200769	0.0146404	0.134874	0	0.000177	0.0272074	0	0.000885001	0	0	0	0	0.00197229	0	0	0	0.0886012	0.00930515	7.58572e-05	0	0	0.000227572	0	0.00257914	0.000278143	0	0.0264994	0.00209872	0.000303429	0	0	0	0	0	0.000177	0.000354
White	1.0411	0.0203104	0	0	0.00578035	0.00237548	0	0	0	0	0.000633463	0	0.00871011	0.150962	0.0472722	0	0.00027714	0.00106897	0	0	0	0	0	0	0	0.0114419	0.00894766	0	0	0.045926	0.0189247	0.000237548	0	0	0	7.91828e-05	0.0135403	0.000673054	0	0.00764114	0	0	0	0	0	0	0	0	0
White	1.0411	0.030728	0.000353534	0	0.00662876	0.00156144	0	0	0	0	0.000206228	0	0.0127567	0.105058	0.00170875	0	0	0.000589223	0.0589812	0	0.000206228	0	0	0	0	0.00627523	0.00589223	0	0	0.113308	0.00886781	0.000235689	0	0.000677607	0	0	0.012904	0.000913296	0	0.0112247	0	0	0	0	0.000235689	0	0	0	0.000235689
White	1.71233	0.00308682	0.00207954	0	0.0471146	0.00230699	0	0.000292436	0	0	0.00328178	0	0	0.0578373	0.0129322	0	0.000194957	0.00142969	0.015824	0	0.0168638	0	0	0	0	0.00308682	0	0	0	0.0366844	0.00467897	0.000292436	0	0.00146218	0.00068235	0	0.0214778	0	0	0	0	0	0	0	0	0	0.000552378	0.000162464	0.000422407
White	1.65205	0.0843477	0.0019304	0.00681002	0.026972	0.00112607	0.00359269	0	0	0.039734	0.034908	0	0.00477237	0.0491715	0.0975924	0.0115288	0	0	0.00391442	0	0.000160867	0	0	0	0	0	0.000321733	0	0	0.0217706	0	0.000428977	0	0	0.00412891	0.000160867	0.00375355	0	0.00160867	0.00123331	0	0.00294922	0	0	0	0	0	0	0.000107244
Black	0.542466	0.00809476	0	0	0.0629745	0	0	0	0	0	0.000365865	0	0	0	0.00475624	0	0	0	0	0	0.000228666	0	0	0	0	0.109759	0	0	0	0.00242385	0	0	0.00237812	0	0.00237812	0	0.0379127	0.017653	0.000457331	0	0	0	0	0	0.000960395	0	0	0.000365865	0.00114333
Black	0.545205	0	0.000260213	0	0.0779339	0.000477058	0	0	0	0	0.000693902	0	0	0.000520427	0.0261514	0	0	0	0	0	0.000433689	0	0	0	0	0.034912	0	0	0	0.0039032	0	0.00134444	0.00719924	0	0.00290572	0	0.00997485	0.00234192	0.0137479	0	0	0	0	0	0.000867378	0	0	0.000824009	0.000997485
White	1.0137	0.0494235	0.00872402	0.00936884	0.0514338	0.00898953	0.000189653	0	0.000265514	0	0.00216204	0	0.000910332	0.0432787	0.0472235	0.00284479	0	0	0.0279169	0	0.0189653	0.00500683	0.000151722	0	0	0.00914125	0	0	0	0.0206342	0.0116067	0.000113792	0	0.000417236	0.000303444	0	0.000606888	0	0.000834471	0.000834471	0.000493097	0.00166894	0.000796541	0	0	0	0	0	0.000341375
White	0.608219	0.000137727	0	0	0.0339841	0	0	0.00333988	0	0	0.00144613	0	0	0	0.0574665	0	0	0	0.0182488	0	0	0	0	0.000482044	0.00103295	0.213924	0	0	0	0.00333988	0.0083669	0.00113625	0	0	0	0	0.0083669	0.00523362	0	0	0	0.00654202	0	0	0	0	0	0	0.00041318
White	1.5589	0.0285977	0.000838759	0	0.0304749	0.00563167	0	0.00091864	0	0	0.000639054	0	0.0200104	0.0504453	0.00782841	0.0567161	0	0	0	0	0	0	0	0	0	0.0277589	0.0438551	0	0	0.000479291	0.00539202	0.0100252	0	0.00690977	0.000199704	0	0.000599113	0.00155769	0	0.0390222	0	0	0	0	0	0	0	0	0.000319527
White	1.5589	0.00168818	0.00037515	0.0111044	0.0404412	0.00896609	0	0.00022509	0	0	0.00030012	0	0	0.0330132	0.000637755	0	0.000487695	0.00487695	0.0064901	0	0.00307623	0	0	0	0	0.0115921	0.0512455	0	0	0.0104292	0.0166942	0.00183824	0	0.011142	0.00108794	0	0.00705282	0.00318878	0	0.0557473	0	0	0	0	0	0	0	0	0.000562725
White	1.69315	0.0306548	0.0103392	0	0.010702	0.00321966	0.00448939	0	0	0	0.0116996	0	0.0126519	0.0137856	0.0255759	0	0.000317432	0.000770905	0	0	0.000816252	0.000136042	0	0	0	0.00811718	0	0	0.000997642	0.0252585	0.00240341	0.000317432	0	0	0.0120624	0	0.0194087	0	0	0	0.0370034	0	0	0	0	0	0	0	0
White	1.69315	0.0205022	0	0	0.0399707	0.00671921	0.000990653	0	0	0	0.00865745	0	0.0589223	0.0780032	0.0206745	0	0.000172288	0.00159366	0.0153767	0	0.000172288	0	0	0	0	0.00878666	0	0	0	0.0609036	0.00116294	0	0	0.00267046	0.000646078	0	0.00650385	0.000301503	0	0	0.0082698	0	0	0	0	0	0	0	0
White	1.63836	0.0137707	0.000457753	0	0.0270456	0.00457753	0	0.000648484	0	0	0.000648484	0	0.00804883	0.0850658	0.0113675	0.0146862	0.000305169	0	0	0	0.000610338	0	0	0	0.000114438	0.0259775	0.00595079	0	0	0.0463857	0.0183864	0.00144955	0	0.00907877	0.00156399	0	0.00377646	0.000305169	0	0.0122449	0	0	0	0	0	0	0	0	0.000267023
White	1.63836	0.021425	0	0.0157215	0.0433523	0.00546706	0	0.00118207	0	0	0.000591034	0	0	0.0594285	0.0568575	0	0.000295517	0.00115252	0.0475487	0	0.00401903	0	0	0	0	0.0188835	0.00162534	0	0	0.0026892	0.00511244	0.000945654	0	0.0138893	0.000147759	5.91034e-05	0.00333934	0.00203907	0	0.00162534	0	0	0	0	0	0	0	0	0.000236414
White	1.89041	0.0375596	0.0077504	0.00541534	0.0157989	0.0082969	0	0.000695548	0	0	0.0100855	0.000298092	0.0185314	0.0276729	0.0157989	0	0.000397456	0.0145568	0.0525139	0	0	0	0	0	0	0.00134141	0.0355723	0	0	0.0366157	0.00695548	0.000347774	0	0.00218601	0.000298092	0.000298092	0.00382552	0.000397456	0	0.0429253	0	0	0.00506757	0	0	0	0	0	0
White	1.71233	0.0600819	0	0	0.0194811	0.00100137	0	0	0	0	0.000910332	0	0.0144743	0.147656	0.0614019	0	0	0.0147474	0.00254893	0	0.000500683	0	0	0	0	0.00723714	0.00523441	0	0	0.0267183	0.0129267	0	0	0.00223031	0	0	0.0002731	0.000500683	0	0.0111971	0	0	0	0	0	0	0	0	0.0002731
White	1.71233	0.0722461	0.00195411	0	0.00697895	0.0021216	0	0	0	0	0.00206577	0	0.0200435	0.115962	0.0299816	0	0	0.00474569	0.0104405	0.000223326	0.000223326	0	0	0	0	0.0127854	0.0182569	0	0	0.0760427	0.032159	0.000223326	0	0.00273575	0	0	0.00295908	0.00262409	0	0.0301491	0	0	0	0	0	0	0	0	0
Black	0.457534	0.00144439	0.00874659	0	0	0	0	0.004935	0	0.000962927	0.00742256	0	0	0.0131199	0.00481464	0	0.00353073	0	0	0	0.000561708	0	0	0	0	0.152183	0	0	0	0	0	0.00341037	0	0	0	0	0.00954903	0.00513561	0	0	0	0	0	0	0	0	0.00621891	0	0.00140427
White	1.37808	0.00314451	0.000227863	0	0.0351365	0.00373695	0	0	0	0	0.0118489	0	0	0.0442054	0.021647	0	0	0.00478513	0	0	0.00906895	9.11452e-05	0	0	0	0.0354099	0	0	0	0.0516338	0	0.000227863	0	0.000319008	0.00086588	0.00291665	0.0136262	0.00104817	0	0	0	0	0	0	0	0	0	0	0
White	1.38356	0.0211487	0.00596239	0	0.0601845	0.00341436	0	0	0	0	0.00234419	0	0	0.055598	0.110483	0	0.000305764	0.00428069	0	0	0.00239515	0	0	0	0	0.0171737	0	0	0	0.0266014	0.0147786	0.000305764	0	0.00101921	0.000509606	0.000407685	0.00519798	0	0	0	0	0	0	0	0	0	0	0.000356724	0.000254803
White	1.38082	6.67891e-05	0.000834864	0	0.0413425	0.000567707	0.00818167	0.000200367	0	0	0.0205377	0	0	0.0635498	0.0198364	0	0.00230422	0	0	0	0.0244448	0	0	0	0	0.00584405	0	0.000300551	0	0.00514276	0	0.000200367	0	0.00223744	0.00170312	0	0.012022	0.000567707	0	0	0	0	0	0	0	0	0	0	0
White	1.38082	0	0	0	0.00314102	0	0	0	0	0	0.00364913	0	0	0.110259	0.0448058	0	0.00180147	0	0	0	0.0327498	0	0	0	0	0.0412028	0	0	0	0.000323341	0	0.000369532	0	0	0.000323341	0	0.0183842	0.00374151	0	0	0	0	0	0	0	0	0	0	0.000739064
White	1.73425	0.082783	0.00180946	0	0.0280014	0.00769022	0	0	0	0.0112187	0.0105401	0	0	0.055641	0.037863	0.00162852	0.000316656	0.025423	0.0408486	0.000361893	0.00221659	0.000633312	0	0	0	0.000678549	0	0	0	0.00981634	0.00226183	0	0	0	0.00027142	0	0.0176875	0.000361893	0	0.00013571	0	0.0023523	0.000180946	0	0	0.0210802	0	0	0
White	1.73425	0.090744	0.00114143	0	0.025371	0.00332054	0	0	0	0.0232437	0.00103767	0	0	0.0915223	0.0841548	0.00285359	0.000570717	0	0.00565529	0.000882017	0.00990972	0.00108955	0	0	0	0.0068486	0	0	0	0.0110512	0.0018678	0.000518834	0	0	0.0006226	0	0.00700425	0.000518834	0	0.000570717	0	0.00586282	0.000518834	0	0	0.0134897	0	0.000415067	0
White	1.68219	0.0351924	0.0098744	0	0.0223556	0.0049767	0	0	0	0	0.00849198	0	0.00181689	0.115017	0.0407615	0.00951892	0	0.00422624	0.00517418	0.00102694	0.00892646	0	0	0	0	0.0114938	0.00142191	0	0	0.025239	0.00588514	0.000315981	0	0.00217237	0.000947942	0	0.00596414	0	0.000236986	0.00525318	0	0	0.000473971	0	0	0	0	0	0.000434473
Black	1.54521	0.11043	0.00690188	0	0.032434	0.00448863	0.00342681	0	0	0.0163135	0.0079637	9.65298e-05	0.00294416	0.0426179	0.100584	0.0102322	0.000144795	0.00444037	0.00231671	0	0.000289589	0	0	0	0	0.00656402	0	0	0	0.0215261	0.0125006	0.00019306	0	0.00183407	0.000917033	0	0.0226845	0.000386119	0	0	0	0.00149621	0	0	0	0.0164583	0	0	0.00101356
White	0.463014	0.000201664	0	0	0.0127048	0.00423494	0	0.0247542	0	0	0	0	0	0	0	0	0	0	0	0	0.00725989	0	0	0	0	0.0308041	0	0	0	0.00025208	0	0.00206705	0	0	0	0	0.0053945	0.000352912	0	0	0	0	0	0	0	0	0.00105873	0	0
White	1.74247	0.0197875	0.00412013	0	0.0218476	0.00449962	0	0	0.00276483	0	0.00103003	0	0.00124688	0.0718855	0.0372981	0.0159384	0.000271061	0.00189743	0.0134989	0.00281904	0.00547544	0	0	0	0	0.00563808	0	0	0	0.0242329	0.0327442	0	0	0.00731866	0.000975821	0	0.00466226	0	0	0.00401171	0.00103003	0.0035238	0.000975821	0	0	0	0	0	0
White	1.74247	0.0568659	0.00952489	0	0.0212609	0.00572627	0	0	0.00181426	0	0.00555619	0	0.00555619	0.0185395	0.0362286	0.0345844	0	0.00351514	0.00839097	0.00890124	0.0027214	0	0	0	0	0.00221114	0.000566958	0	0	0.0469441	0.0306157	0.000283479	0	0.00164418	0.00141739	0	0.00555619	0	0	0.0113958	0.00175757	0.00164418	0.00232453	0	0	0	0	0.000283479	0
White	0.764384	0	0	0	0.0907565	0	0	0	0	0	0.000174801	0	0	0	0.00496434	0.0179346	0	0	0	0	0.0142637	0	0	0	0	0.0367781	0.116242	0	0	0.00286673	0	0.00409034	0.00615299	0	0	0	0.0103832	0.00178297	0	0.00125857	0	0	0	0	0	0	0	0	0.000664243
White	0.764384	0.000430293	0	0	0.0336059	0	0	0.000903614	0	0	0	0	0.000430293	0	0.011747	0.0080895	0	0	0	0	0.00963855	0	0	0	0	0.119105	0.00555077	0	0	0.022031	0	0.0010327	0.0158778	0	0	0	0.0035284	0.00357143	0	0.0178141	0	0	0	0	0	0	0	0	0.00133391
White	0.720548	0	0	0	0.0127595	0	0	0.000177708	0.00138612	0	0	0	0.00103071	0.0991968	0.058004	0.0290375	0	0	0.00970287	0	0.0021325	0	0	0	0	0.0338712	0.00191925	0	0	0.0964956	0	0.000355417	0.00287887	0.000177708	0	0	0.00195479	0.000710833	0	0.00454933	0	0	0	0	0	0	0	0	0.000497583
White	2.35616	0.0664097	0.0383866	0.017245	0.0130995	0.0114414	0.00327488	0	0.0019898	0.00286034	0.00455996	0	0.000414542	0.0836961	0.0134312	0.00335779	0	0.00140944	0	0.000373088	0.00853957	0.000248725	0	0	0	0.0102806	0.000538905	0.000165817	0.000870538	0.0427393	0	0	0	0.0106537	0.000455996	0	0.00186544	0.000746176	0	0	0.000331634	0.000580359	0.000497451	0	0	0.00849811	0	0	0
White	2.3589	0.0642234	0.0296026	0.0217964	0.0137875	0.00511963	0	0	0.0014193	0.0071472	0.00709651	0	0.00172344	0.0936233	0.0148013	0.00846513	0.000912409	0.00293998	0.00152068	0.00126723	0.0023824	0.0014193	0	0	0	0.00653893	0.000658962	0	0	0.0248378	0	0.000101379	0	0.00887064	0.00116586	0	0.00491687	0.000456204	0	0	0.000608273	0.00126723	0.000912409	0	0	0.029704	0	0	0.000101379
White	0.876712	0.00460493	0	0	0.0158209	0.000592714	0	0.000182374	0	0	0.000319154	0	0.0406693	0.0897278	0.0128573	0	0.000227967	0.00100305	0	0	0	0	0	0	0	0.0241645	0.0511558	0	0	0.110108	0	0.000729494	0	0	0	0	0.00182374	0.0013678	0	0.015365	0	0	0	0	0	0	0	0	0
White	0.879452	0.0282767	0.000750293	0	0.0201641	0	0	0.00131301	0	0	0.000468933	0	0	0.113435	0.0014068	0	0.00042204	0	0	0	0	0	0	0	0.000468933	0.0472216	0.0745135	0	0	0.0464244	0	0.00121923	0	0.00187573	0	0	0.00318875	0.00225088	0	0.0300586	0	0	0	0	0	0	0	0	0.00042204
White	0.632877	0	0	0	0.00662858	0	0	0.00640763	0	0	0.00391402	0	0	0	0.00179919	0	0	0	0	0	0.0320066	0	0	0	0	0.0225372	0	0	0	0.000284082	0	0.0115527	0	0	0	0	0.0157508	0.000252517	0	0	0	0	0	0	0.00757552	0	0.0118999	0	0.000378776
[truncated: 1,375 more rows]
[truncated: 14 more columns]
