# Supplementary material for: Human microbiome variation associated with race and ethnicity emerges as early as 3 months of age
Source: PLoS Biol. 2023 Aug 17;21(8):e3002230. doi: 10.1371/journal.pbio.3002230 (PMC10434942; doi:10.1371/journal.pbio.3002230)
Supplement: S9 Data — (XLSX) [file pbio.3002230.s048.xlsx]

## Sheet: Sheet1
S9 Data. Relative abundance of taxa in Figure S14 along with ethnicity and age metadata.
Ethnicity	Host_age_years	k__Bacteria;p__Firmicutes;c__Clostridia;o__Clostridiales;f__Lachnospiraceae;g__Dorea;s__longicatena	k__Bacteria;p__Firmicutes;c__Erysipelotrichi;o__Erysipelotrichales;f__Erysipelotrichaceae;g__[Eubacterium];s__dolichum	k__Bacteria;p__Firmicutes;c__Clostridia;o__Clostridiales;f__Clostridiaceae;g__Clostridium;s__perfringens	k__Bacteria;p__Firmicutes;c__Clostridia;o__Clostridiales;__;__;__	k__Bacteria;p__Proteobacteria;c__Gammaproteobacteria;o__Enterobacteriales;f__Enterobacteriaceae;__;__	k__Bacteria;p__Firmicutes;c__Erysipelotrichi;o__Erysipelotrichales;f__Erysipelotrichaceae;g__;s__	k__Bacteria;p__Firmicutes;c__Bacilli;o__Lactobacillales;f__Streptococcaceae;g__Streptococcus;s__	k__Bacteria;p__Firmicutes;c__Clostridia;o__Clostridiales;f__Ruminococcaceae;g__Faecalibacterium;s__prausnitzii	k__Bacteria;p__Firmicutes;c__Clostridia;o__Clostridiales;f__;g__;s__	k__Bacteria;p__Firmicutes;c__Clostridia;o__Clostridiales;f__Veillonellaceae;g__Veillonella;s__dispar	k__Bacteria;p__Bacteroidetes;c__Bacteroidia;o__Bacteroidales;f__Bacteroidaceae;g__Bacteroides;s__caccae	k__Bacteria;p__Bacteroidetes;c__Bacteroidia;o__Bacteroidales;f__Prevotellaceae;g__Prevotella;s__copri	k__Bacteria;p__Bacteroidetes;c__Bacteroidia;o__Bacteroidales;f__Bacteroidaceae;g__Bacteroides;__	k__Bacteria;p__Bacteroidetes;c__Bacteroidia;o__Bacteroidales;f__Bacteroidaceae;g__Bacteroides;s__	k__Bacteria;p__Actinobacteria;c__Actinobacteria;o__Bifidobacteriales;f__Bifidobacteriaceae;g__Bifidobacterium;__	k__Bacteria;p__Firmicutes;c__Clostridia;o__Clostridiales;f__Veillonellaceae;g__Dialister;s__	k__Bacteria;p__Firmicutes;c__Clostridia;o__Clostridiales;f__Lachnospiraceae;g__Dorea;s__	k__Bacteria;p__Actinobacteria;c__Coriobacteriia;o__Coriobacteriales;f__Coriobacteriaceae;g__;s__	k__Bacteria;p__Firmicutes;c__Clostridia;o__Clostridiales;f__Lachnospiraceae;g__Roseburia;__	k__Bacteria;p__Firmicutes;c__Clostridia;o__Clostridiales;f__Christensenellaceae;g__;s__	k__Bacteria;p__Actinobacteria;c__Actinobacteria;o__Actinomycetales;f__Corynebacteriaceae;g__Corynebacterium;s__	k__Bacteria;p__Firmicutes;c__Clostridia;o__Clostridiales;f__Lachnospiraceae;g__Clostridium;s__hathewayi	k__Bacteria;p__Firmicutes;c__Clostridia;o__Clostridiales;f__Lachnospiraceae;g__[Ruminococcus];s__gnavus	k__Bacteria;p__Firmicutes;c__Clostridia;o__Clostridiales;f__Ruminococcaceae;g__;s__	k__Bacteria;p__Firmicutes;c__Bacilli;o__Lactobacillales;f__Streptococcaceae;g__Streptococcus;__	k__Bacteria;p__OD1;__;__;__;__;__	k__Bacteria;p__Bacteroidetes;c__Bacteroidia;o__Bacteroidales;f__[Barnesiellaceae];g__;s__	k__Bacteria;p__Firmicutes;c__Clostridia;o__Clostridiales;f__Ruminococcaceae;g__Ruminococcus;s__bromii	Unassigned;__;__;__;__;__;__	k__Bacteria;p__Actinobacteria;c__Actinobacteria;o__Bifidobacteriales;f__Bifidobacteriaceae;g__Bifidobacterium;s__bifidum	k__Bacteria;p__Firmicutes;c__Clostridia;o__Clostridiales;f__Veillonellaceae;g__Veillonella;s__	k__Bacteria;p__Firmicutes;c__Clostridia;o__Clostridiales;f__Ruminococcaceae;g__Faecalibacterium;__	k__Bacteria;p__Firmicutes;c__Clostridia;o__Clostridiales;f__Lachnospiraceae;g__Clostridium;s__citroniae	k__Bacteria;p__Firmicutes;c__Erysipelotrichi;o__Erysipelotrichales;f__Erysipelotrichaceae;g__Clostridium;s__ramosum	k__Bacteria;p__Bacteroidetes;c__Bacteroidia;o__Bacteroidales;f__Rikenellaceae;g__Alistipes;s__onderdonkii	k__Bacteria;p__Actinobacteria;c__Coriobacteriia;o__Coriobacteriales;f__Coriobacteriaceae;g__Collinsella;s__aerofaciens	k__Bacteria;p__Bacteroidetes;c__Bacteroidia;o__Bacteroidales;f__Rikenellaceae;g__Alistipes;s__putredinis	k__Bacteria;p__Firmicutes;c__Clostridia;o__Clostridiales;f__Ruminococcaceae;g__Gemmiger;s__formicilis	k__Bacteria;p__Firmicutes;c__Clostridia;o__Clostridiales;f__Lachnospiraceae;g__Epulopiscium;s__	k__Bacteria;p__Firmicutes;c__Clostridia;o__Clostridiales;f__Lachnospiraceae;g__[Ruminococcus];s__	k__Bacteria;p__Actinobacteria;c__Actinobacteria;o__Actinomycetales;f__Actinomycetaceae;g__Actinomyces;s__	k__Bacteria;p__Firmicutes;c__Clostridia;o__Clostridiales;f__Lachnospiraceae;g__Clostridium;s__lavalense	k__Bacteria;p__Actinobacteria;c__Coriobacteriia;o__Coriobacteriales;f__Coriobacteriaceae;g__Eggerthella;s__lenta	k__Bacteria;p__Firmicutes;c__Clostridia;o__Clostridiales;f__Lachnospiraceae;g__;s__	k__Bacteria;p__Firmicutes;c__Clostridia;o__Clostridiales;f__Ruminococcaceae;g__Ruminococcus;__	k__Bacteria;p__Firmicutes;c__Bacilli;o__Lactobacillales;f__Streptococcaceae;g__Lactococcus;s__	k__Bacteria;p__Firmicutes;c__Bacilli;o__Turicibacterales;f__Turicibacteraceae;g__Turicibacter;s__	k__Bacteria;p__Firmicutes;c__Clostridia;o__Clostridiales;f__Lachnospiraceae;g__Dorea;s__formicigenerans
Hispanic	7.70411	0	0.00160594	0	0.00501857	0.0408511	0	0.00792934	0.0323196	0	0.0153568	0.0320185	0.000501857	0.089732	0.184784	0.00150557	0.0587173	0.00120446	0	0.015959	0	0	0	0.021881	0	0	0	0	0	0	0	0	0	0.00200743	0.00431597	0	0	0	0	0	0.00100371	0	0	0	0	0	0	0	0
Hispanic	7.70411	0	0.00483271	0	0.0127138	0.110706	0.00141264	0.0119703	0.111822	0	0.00788104	0.0159108	0	0.0280297	0.0299628	0	0.0776208	0.00282528	0	0.0171004	0	0	0.000743494	0.0107063	0	0.00453532	0	0	0	0	0	0	0.00163569	0.00282528	0.0100372	0	0	0	0	0	0.00416357	0	0	0.00104089	0	0.00148699	0	0.00148699	0
Hispanic	7.70411	0	0.0120379	0	0.0118249	0.00553958	0.00426121	0.0305742	0	0	0.00127836	0.00628529	0.00159795	0.0337701	0.050815	0	0.0529456	0.00319591	0	0.00234367	0	0	0	0.0481517	0	0.00202408	0	0.000426121	0	0	0	0	0	0	0.00798977	0	0	0	0	0	0.00447427	0	0	0	0	0.00149142	0.00159795	0	0
Hispanic	4.21096	0.00320264	0.000336509	0	0.00946866	0.000116038	0	0.00537254	0.152787	0.00382924	0.00107915	0.000162453	0.000661414	0.000324905	0.00112556	0.0143654	0.00128802	0.000174056	0	0.00983998	0.000174056	0	0.00156651	8.12263e-05	0	0.000301698	0	0	0	0	0	0	0.00140405	0.00300537	0.00521009	0.0517295	0	0	0.0095847	0	0.0030982	0	0.000777452	0.000823867	0.00117198	0.00123	0	0.00114877	0.00160132
Hispanic	5.23014	0.00137417	0	0	0.00196309	0	0.00382803	0.0062819	0.116902	0.0148214	0.00677267	0.0173734	0	0.126031	0.240086	0.021594	0.00893208	0.000981547	0	0.020318	0	0	0	0.00186494	0	0	0	0	0.012662	0	0	0	0	0	0	0	0.000981547	0.0145269	0.00549666	0	0.00127601	0	0	0	0.00480958	0.00657636	0	0	0
Hispanic	6.16164	0.0266711	0	0	0.000331318	0.106767	0.0826638	0.0125072	0.00679202	0	0.00811729	0	0	0.000331318	0.136586	0.000579806	0	0.02137	0	0	0	0	0	0.216848	0	0	0	0	0	0	0	0	0	0	0	0	0	0	0.000745465	0	0.0897871	0	0	0	0.0197134	0.000911124	0	0	0
Hispanic	6.16164	0.00315773	0.000385089	0	0.00400493	0.104898	0.0574553	0.00284966	0.0936537	0	0.00169439	0	0	0.0013093	0.176217	0.00793284	0.00277264	0.0051602	0.000154036	0.00323475	0	0	0	0.00492914	0	0	0	0	0	0	0	0	0	0.00277264	0.000462107	0.00107825	0	0	0.0144023	0	0.0034658	0	0	0	0.0111676	0.000462107	0	0.00169439	0
Hispanic	6.16164	0.0038929	0	0	0	0.0283897	0.02782	0	0.0599126	0	0.0182302	0	0	0.00227877	0.172237	0.00788074	0.0201291	0	0	0.00313331	0	0.00218382	0	0.0040828	0	0	0	0	0	0	0	0	0	0	0	0.00142423	0	0	0.00208887	0	0.00693126	0	0	0	0.00664641	0.000664641	0	0	0
Hispanic	3.3726	0	0	0	0.0041335	0.0417942	0.00153092	0.00306185	0.0961421	0.00137783	0	0.159522	0	0.154011	0.159216	0.00704225	0.00642988	0	0	0	0	0	0.00244948	0	0	0	0	0	0.0139314	0	0	0	0	0	0	0	0	0.0172994	0.0153092	0	0	0	0	0.00061237	0	0.00535824	0	0	0.00321494
Hispanic	3.3726	0.000275634	0	0	0.00344542	0.0108875	0.00137817	0.00413451	0.0689085	0.00551268	0.00744212	0.0384509	0	0.0653252	0.206588	0.00427233	0.016538	0	0	0.0122657	0	0.00192944	0	0	0	0	0	0	0.00454796	0.000275634	0	0	0	0	0	0	0.00110254	0.0223264	0.0217751	0	0.0016538	0	0	0	0.00248071	0.0110254	0	0	0
Hispanic	3.3726	0.00481013	0	0	0.00962025	0.00177215	0.00696203	0	0.0924051	0.00632911	0.000886076	0.0262025	0	0.158608	0.135316	0.00949367	0	0	0	0.0243038	0	0	0	0.00126582	0	0	0	0	0.0216456	0	0	0	0	0	0	0	0.00379747	0.00797468	0.0127848	0	0.0056962	0.000379747	0	0.00177215	0	0.0227848	0	0	0.00278481
Hispanic	6.8274	0.00278231	0.000383767	0	0.0034539	0.00287825	0.00681186	0.00134318	0.249832	0.00249448	0.00383767	0.0119927	0.00057565	0.1111	0.152355	0.00594838	0	0	0	0.00604433	0.000383767	0	0	0	0	0	0	0	0.0443251	0	0	0	0	0	0	0	0.00268637	0.0123765	0.0118008	0	0.00278231	0	0	0	0.00105536	0.00834693	0	0.0119927	0
Hispanic	6.8274	0	0	0	0.00157679	0.00115631	0.00346894	0	0.109324	0.00115631	0.00157679	0.0160833	0	0.198675	0.165142	0.00241774	0.00157679	0	0	0.0037843	0	0	0	0	0.00210239	0	0	0	0.0173447	0	0	0	0.000420477	0.00262798	0	0	0.00168191	0.0150321	0.00557132	0	0.00241774	0	0	0	0	0.00304846	0	0.00220751	0
Hispanic	6.8274	0.00207546	0	0	0.00436379	0.00585387	0.00574743	0.00489596	0.108563	0.0037784	0	0.0145814	0.000691821	0.155234	0.089032	0.00117077	0.00106434	0.000957905	0	0.0102709	0	0.000106434	0	0.000372519	0.00361875	0	0	0	0.00776968	0	0	0	0	0	0	0.00452344	0.00202224	0.00808898	0.0230429	0	0.00521526	0	0	0	0.00186259	0.00234155	0	0.00149008	0
Non Hispanic	3.80822	0	0.000615858	0	0.00654349	0.0456505	0	0	0.162972	0	0	0	0	0.000384911	0.01301	0.017475	0.0095458	0	0	0.0021555	0	0	0.000846805	0.00192456	0	0	0	0	0	0	0.00192456	0	0	0.00423403	0.00400308	0	0	0	0	0	0	0	0.00115473	0.000384911	0.0095458	0.00361817	0	0.000615858	0
Hispanic	4.18356	0	0	0	0.0139924	0.000321664	0.012116	0.00289498	0.0460516	0.000321664	0.000214443	0.0272342	0.000268053	0.015279	0.258296	0	0.000107221	0	0	0.000964992	0	0	0.00187637	0.00310942	0.000160832	0	0	0.00262692	0.00659411	0	0	0	0.00675495	0.00407441	0	0.00637967	0.00359192	0.00686217	0.00075055	0	0.0113655	0	0	0.000268053	0.00611162	0	0	0	0.00209082
Non Hispanic	3.29589	0	0.00085237	0.00357995	0.000340948	0.0182407	0	0.00835322	0.129645	0	0.0272758	0	0	0.0779918	0.0742414	0.0419366	0.111319	0.0140641	0	0	0	0	0.000596659	0.0330719	0	0.00860893	0	0	0	0	0.00340948	0	0.00639277	0.0055404	0.013297	0.00485851	0.0141493	0	0	0	0.0427037	0.00136379	0	0.00187521	0	0	0	0.00332424	0
Non Hispanic	3.29589	0	0.00045077	0	0.00103033	0.00540923	0	0.00128791	0.0786271	0	0.0132011	0	0	0.122545	0.0775324	0.00167429	0.00940176	0.0028978	0	0	0	0.000386374	0.0164853	0.0571833	0	0	0	0	0	0	0	0	0.00160989	0.00457209	0.00470088	0.00276901	0.000515165	0	0	0	0.0184816	0	0	0.000321978	0	0	0	0	0
Non Hispanic	3.29589	0	0	0	0.00394887	0.032461	0	0.00361422	0.0980523	0	0.026705	0	0	0.0661937	0.0504652	0.0265712	0.0522723	0.0321933	0	0	0	0.0013386	0	0.0359414	0	0.0106419	0	0	0	0	0	0	0	0.0071615	0.0151931	0.000535439	0.00234255	0	0	0	0.0852687	0	0	0.00247641	0	0	0	0.00107088	0
Hispanic	3.19178	0	0	0	0.0119211	0.000959167	0	0.00739929	0.0911209	0.00822143	0	0.0252124	0	0	0.159222	0.00931762	0	0	0	0.0204166	0	0	0	0	0	0	0	0.00178131	0.0139764	0	0	0	0.000822143	0	0.00191833	0.0178131	0	0	0	0	0	0	0	0	0.0101398	0.0105508	0	0.00164429	0.00150726
Hispanic	3.19178	0	0	0	0.00185476	0.00841775	0	0.00256813	0.0492224	0.00228278	0	0.0251106	0	0	0.134684	0.00470823	0.00456556	0	0	0.00770438	0	0.00485091	0.00128406	0.00228278	0	0	0	0.0154088	0.00913112	0	0.00299615	0	0	0	0.00185476	0.0268227	0	0	0	0	0	0	0	0	0.00342417	0.00798973	0	0	0
Non Hispanic	2.45205	0	0.00126466	0	0.0106921	0.000919752	0	0.088986	0.0375948	0	0.0014946	0.000919752	0.000804783	0.0877213	0.00103472	0.0354104	0.0151759	0.0303518	0	0	0	0	0.00160957	0.0252932	0	0	0	0	0	0	0	0	0	0.00448379	0.0320763	0.0232237	0	0	0	0	0.00689814	0.00448379	0	0.0033341	0	0	0	0	0
Non Hispanic	2.45205	0	0.000303306	0	0.00818926	0.00265393	0	0.0145587	0.130346	0	0.00121322	0	0.000530786	0.171975	0.00219897	0.00303306	0.05505	0.00576281	0	0	0	0	0.00394298	0.00417046	0	0	0	0	0	0	0	0	0	0.0109948	0.0040188	0.059448	0	0	0	0	0.000682439	0.000379133	0.00166818	0	0	0	0	0	0
Non Hispanic	2.45205	0	0.000601995	0	0.0184039	0.00524596	0	0.00214998	0.0870313	0	0.00447196	0	0.000945992	0.152563	0.00257998	0.00593395	0.0972652	0.00472996	0	0	0	0	0.00928793	0.0182319	0	0	0	0	0	0	0	0	0	0.0227898	0.00911593	0.00541796	0	0	0	0	0.00171999	0.000687994	0	0	0	0	0	0	0
Non Hispanic	4.71233	0.00365056	0	0	0.0166398	0.00424484	0	0	0.105187	0	0.000424484	0.0103574	0.265727	0.0215638	0.141014	0.00560319	0	0	0	0	0	0	0.00152814	0.00186773	0	0	0	0	0	0	0	0	0.00101876	0.00373546	0.00704644	0.00789541	0.00432974	0	0.0193565	0	0	0	0.000848969	0.000424484	0.00585788	0	0	0	0.00237711
Non Hispanic	4.71233	0.00093147	0	0	0.0203593	0	0	0.00332668	0.077312	0	0.00279441	0.0166334	0.344245	0.0380572	0.126946	0.00212908	0	0	0	0	0	0	0.00292748	0.00159681	0	0	0	0	0	0	0	0	0.00279441	0	0.000665336	0.00718563	0.00093147	0	0.0188955	0	0	0	0.00146374	0	0.0203593	0	0	0.00252828	0
Non Hispanic	4.71233	0.00609178	0	0	0.0116421	0.00812238	0	0.0108298	0.0764857	0	0.00514417	0.0211182	0.248815	0.0396643	0.167998	0.00203059	0	0	0	0	0	0	0.00324895	0.00582104	0	0	0	0	0	0	0	0	0.00121836	0.00175985	0.0035197	0.0120482	0.0014891	0	0.0185461	0	0	0	0	0	0.00555029	0	0	0	0
Non Hispanic	4.48767	0	0	0	0.0151198	0.0223802	0	0	0.022006	0	0	0.00261976	0.163922	0.0103293	0.100973	0.00359281	0	0.00194611	0.000598802	0	0	0	0.000748503	0.00142216	0	0	0	0	0.000374251	0	0	0	0.00546407	0	0.00688623	0.000673653	0.000523952	0.00381737	0	0	0	0	0.00134731	0	0	0	0	0	0
Non Hispanic	4.48767	0	0.00109273	0	0.00881986	0.107633	0.000234155	0	0.0727443	0	0	0.00085857	0.199344	0.0177178	0.0597877	0.00148298	0	0	0	0.00585389	0.000468311	0.000234155	0	0	0	0	0	0.000936622	0	0.000156104	0	0	0.00405869	0	0.00359038	0.00522947	0.000234155	0.0130347	0	0	0	0	0.00117078	0	0	0.00132688	0	0.000468311	0
Non Hispanic	4.48767	0	0.000859681	0	0.00687745	0.0369663	0	0	0.0491929	0	0	0.0169071	0.00152832	0.00897889	0.0575986	0.0209189	0.00105072	0.00506257	0.00210144	0	0	0	0.00420288	0.0028656	0	0.00028656	0	0.00171936	0	0	0	0	0.0174802	0	0.0258859	0.00171936	0.00592225	0.00401184	0	0	0	0	0	0	0	0.00133728	0	0	0
Hispanic	2.42466	0.0141175	0	0	0.00351473	0.457267	0.0804288	0.0461016	0.0257747	0.000351473	0.00251889	0	0.020034	0.00117158	0.00474489	0.0139418	0.000761525	0	0.000410052	0.00562357	0	0	0	0	0	0	0	0	0.00105442	0	0	0	0	0.000585789	0	0	0.000937262	0	0.0319841	0	0.0442856	0	0	0	0	0	0.00439342	0.00228458	0.00310468
Hispanic	3.57534	0.00238305	0.00105914	0	0.00211827	0.00291262	0.00423654	0.00300088	0.0526037	0.0070609	0	0.0575463	0.0373345	0.0182701	0.182524	0.000794351	0	0.0241836	0.000176523	0.0181818	0.00944395	0	0.00909091	0.00105914	0.0194175	0	0	0	0.0105031	0	0	0	0.00503089	0	0	0.00750221	0.00467785	0.0289497	0.0109444	0	0.00450132	0	0	0	0	0	0	0	0
Hispanic	3.57534	0.00147827	0	0	0.00650439	0	0.0038435	0.00137972	0.0553858	0.0126146	0	0.00719424	0.380802	0.00433626	0.0782497	0	0.000295654	0.00137972	0.000689859	0.0141914	0.00295654	0	0	0	0.00995368	0	0	0	0.0072928	0	0	0	0	0	0	0.00335074	0.000197103	0.0241451	0.00325219	0	0.00128117	0	0	0	0.000689859	0	0	0	0
Hispanic	3.57534	0.00278396	0	0	0.0080735	0	0.00408315	0.00612472	0.0528953	0.0106719	0	0.0197661	0.404324	0.00519673	0.0426875	0	0	0.000649592	0	0.0305308	0.000371195	0	0	0	0.00463994	0	0	0	0.00176318	0	0	0	0	0	0	0.00380475	0.000556793	0.032758	0.00426875	0	0	0	0	0	0.00074239	0	0	0	0
Hispanic	1.96712	0	0	0	0.0283265	0.00772085	0	0.00872355	0.142635	0	0.0321368	0	0.00305826	0.0445703	0.108994	0.0261205	0.0498346	0.00476286	0	0.0242655	0	0	0.00275745	0.0015542	0	0	0	0.00315853	0	0	0	0	0	0.00280758	0.0090745	0.0195027	0	0	0	0	0.00571543	0	0	0.000601624	0.000952572	0.00807179	0	0	0.00075203
Non Hispanic	3.93973	0.00174034	0	0	0.00986193	0.0199559	0.00777352	0.00580114	0.11115	0	0.00220443	0	0	0.0588235	0.247477	0.00881773	0	0	0.000348068	0.00278455	0.000464091	0	0	0	0.0109061	0	0	0.015315	0	0	0	0	0.00127625	0.00162432	0	0	0	0.025409	0.0226244	0	0.00174034	0	0	0	0.00394477	0.0015083	0	0.00290057	0
Non Hispanic	3.93973	0.000258532	0	0	0.00508445	0.00611858	0.00465357	0.00353326	0.0650638	0	0	0	0	0.0556705	0.295502	0.0178387	0	0	0	0.00947949	0	0	0	0.00517063	0.0323164	0	0	0.0193899	0	0	0	0	0	0.00103413	0.000947949	0	0.00224061	0.0191313	0.016029	0	0.00172354	0	0	0	0.00594623	0.00534299	0	0.00137883	0
Non Hispanic	3.93973	0.00139873	0	0	0.00447594	0.00410295	0.00690041	0.00410295	0.0773032	0	0	0	0	0.0274151	0.141645	0.0129616	0.00102574	0.000839239	0	0.00522193	0	0.000466244	0	0.00531518	0.0138941	0	0	0.0178105	0	0	0	0	0.000932488	0.00102574	0	0	0.00447594	0.016132	0.00839239	0	0.00615442	0	0	0.00074599	0.00223797	0.00988437	0	0	0
Hispanic	5.06849	0.0145404	0	0	0.00398367	0.0035853	0.00946121	0.0059755	0.0166318	0.00438203	0	0.0198187	0.00149388	0.00288816	0.143711	0.0047804	0.01952	0	0	0.00258938	0	0	0	0	0.0172294	0	0	0	0.0401354	0	0	0	0.000896325	0.00109551	0	0.0364506	0.00159347	0.0164326	0	0	0.000995917	0	0	0	0	0.0333632	0	0.00209143	0.00169306
Hispanic	5.06849	0.00189078	0	0	0.00900901	0.0728506	0	0.000444889	0.0238016	0.00834168	0	0.0142365	0.547548	0.00255811	0.109999	0	0.0144589	0	0	0.0123457	0	0	0	0.00122345	0	0	0	0	0.002002	0	0	0	0	0	0	0	0.000444889	0.0126793	0.0114559	0	0	0	0	0	0.00122345	0.00122345	0	0	0
Hispanic	5.06849	0.00163767	0	0	0.00675537	0.0562948	0.00102354	0.0011259	0.0284545	0.00767656	0	0.0107472	0.545241	0.00204708	0.111668	0	0.0122825	0	0.000716479	0.0141249	0	0	0	0.000716479	0	0	0	0	0.00317298	0	0	0	0	0	0	0	0.000921187	0.00839304	0.00573183	0	0.000818833	0	0	0	0.00348004	0.00337769	0	0	0
Hispanic	6.68493	0.00325119	0	0	0.00422654	0.00052019	0.00175564	0.0106639	0.0674946	0.00292607	0.000715261	0.0304961	0.291306	0.0107289	0.213343	0.00292607	0	0	0	0.0154106	0.000260095	0	0	0	0.000845309	0	0	0	0.00156057	0.000195071	0	0	0.00149555	0	0	0.00702256	0.000975356	0.0361532	0.00650237	0	0.00305612	0	0	0	0.00201574	0.000910332	0	0	0.00117043
Hispanic	6.68493	0.0012284	0	0	0.0292359	0	0.00606011	0	0.0401278	0.0024568	0	0.05839	0.236836	0.0133486	0.166899	0.00171976	0	0.00253869	0	0.023012	0	0.000163787	0	0	0	0	0	0	0.00393088	0	0	0	0	0	0	0.0144132	0	0.036852	0.0103186	0	0.00204733	0	0	0	0.00548686	0.00212923	0	0	0.00171976
Hispanic	6.68493	0.00173147	0	0	0.0256572	0	0.00464348	0	0.062805	0.00369904	0	0.0433653	0.218479	0.0161341	0.178577	0.00078703	0	0.00236109	0	0.0363608	0	0	0	0	0.00118054	0	0	0	0.00102314	0	0	0	0	0	0	0.0121203	0.000393515	0.026759	0.0136943	0	0.00212498	0	0	0	0.00385645	0.00212498	0	0	0.00181017
Hispanic	2.61918	0.00104411	0	0	0.00687375	0.00452449	0.00121813	0.00443748	0.0725659	0.0103541	0	0.0054816	0.483077	0.00165318	0.104672	0	0.0267989	0	0.000261028	0.00574263	0	0	0	0	0.000522057	0	0	0	0.0046115	0	0	0	0.000348038	0.000783085	0	0	0.00243627	0.0172279	0.0308014	0	0.00200122	0	0	0	0	0.00417646	0	0	0
Hispanic	2.61918	0.00171739	0	0	0.00486595	0.00143116	0.00238527	0.00228986	0.0982731	0.0108768	0	0.0103998	0.340521	0.00228986	0.178132	0	0.0264288	0	0	0.0281462	0.000858697	0	0	0	0.00219445	0	0	0	0.0018128	0	0	0	0	0	0	0	0.000572464	0.0223261	0.00753745	0	0.00190821	0	0	0	0.00238527	0.00162198	0	0	0
Hispanic	2.61918	0.00242051	0	0	0.00825173	0.0529211	0.00154032	0.0042909	0.071515	0.0127627	0.00451095	0.0235449	0.328969	0.00539113	0.119815	0.00132028	0.0514908	0	0	0.0282759	0	0	0	0	0.000880185	0	0	0	0.00539113	0	0	0	0	0	0	0	0.000550116	0.00726152	0.0110023	0	0.00253053	0	0	0	0	0.00803169	0	0	0
Non Hispanic	3.22466	0	0.00167637	0	0.0263808	0.0167637	0.0295571	0.00317628	0.0702312	0.000882301	0.00538204	0	0	0.00573496	0.0592024	0.00776425	0.0118228	0.00926416	0.00158814	0.00626434	0	0	0	0.00141168	0	0	0	0	0.0350274	0	0	0	0.00758779	0	0	0.00873478	0.000970531	0.0147344	0.00167637	0	0.00961708	0	0	0	0.00379389	0.0313217	0	0	0.00441151
Non Hispanic	3.22466	0	0.000985416	0	0.0375443	0.0762712	0.0229602	0.00699645	0.0413875	0.00226646	0.00808041	0	0.000886874	0.00157667	0.0479898	0.0221719	0.0102483	0.00729208	0.000689791	0.00916437	0	0	0	0.000886874	0	0	0	0	0.0493693	0	0	0	0.0180331	0	0	0.0113323	0.00216791	0.0153725	0.00768624	0	0.0181317	0	0	0	0	0.013106	0.000886874	0	0.00315333
Hispanic	4.66575	0.00275191	0.0155588	0	0.00042337	0.00931414	0.00931414	0.00169348	0.0683743	0	0.00243438	0	0	0.0549323	0.181626	0.0146063	0	0.0388442	0	0.00243438	0	0	0.0294242	0.00264606	0	0	0	0	0	0.000317528	0	0	0.00169348	0.00381033	0	0.0131245	0	0	0	0	0.00127011	0	0	0.00285775	0	0	0	0	0
Hispanic	4.66575	0.0025047	0.00313087	0	0	0.000626174	0.0061052	0	0.0712273	0	0	0	0.0010958	0.0425798	0.121321	0.00767063	0.000626174	0.0156544	0	0	0	0	0.0289606	0.00172198	0	0	0	0	0	0	0	0	0.00234815	0.00547902	0.00125235	0.0114277	0	0	0	0	0	0	0	0	0	0.000626174	0	0	0
Hispanic	4.66575	0.00345742	0.00172871	0	0.000691483	0.000460989	0.00772156	0.00103722	0.131151	0	0.00126772	0	0	0.0663824	0.137836	0.0197073	0.000921978	0.00460989	0	0.0139449	0	0	0.00484038	0.00242019	0	0	0	0	0	0	0	0	0.00103722	0	0	0.0114095	0	0	0	0	0	0	0	0.00184396	0.00518612	0	0	0	0
Hispanic	4.66575	0.0233037	0.000951173	0	0.00729233	0.00459734	0	0.0342422	0.225904	0	0.0699112	0	0	0.000951173	0.0293278	0.041376	0.000634115	0.00618263	0	0	0	0	0	0.032974	0	0	0	0	0	0	0	0	0	0.00142676	0.00634115	0	0	0	0	0	0	0.000634115	0	0.0011097	0	0.0128408	0	0.00332911	0
Hispanic	4.66575	0.00589703	0.0187117	0	0.00589703	0.00567022	0	0	0.0804037	0.000340213	0.00192787	0	0	0.0868678	0.213087	0.00226809	0	0.0884554	0	0	0	0	0.0180313	0.00646405	0	0	0	0	0	0	0	0	0.00487639	0.00873214	0	0.00396915	0	0	0	0	0.00328873	0	0	0.00306192	0	0.00601043	0	0	0
Hispanic	4.66575	0.00530058	0	0	0.000387847	0.00607628	0	0.0021978	0.0651584	0	0.00749838	0	0	0.0258565	0.169231	0.0133161	0.000646412	0.00930834	0	0	0	0	0.0230123	0.0103426	0	0	0	0	0	0	0	0	0.00258565	0.00491273	0	0.00930834	0	0	0	0	0.00155139	0	0	0	0	0.00323206	0	0	0
Hispanic	4.66575	0	0.00432555	0	0	0.0302789	0.00421172	0	0.0569152	0	0	0	0	0.0256118	0.105748	0.00466705	0.020148	0.0712578	0	0.00455322	0	0	0.00273193	0.000682982	0	0	0	0	0	0	0	0	0	0.00660216	0	0.00432555	0	0	0	0	0	0	0	0.00159363	0.00170746	0	0	0	0
Hispanic	4.66575	0.0017163	0.000302877	0	0.00212014	0.000605755	0.0022211	0.000504796	0.0337203	0	0.000605755	0	0	0.111762	0.292983	0.00312973	0	0.00827865	0	0.00383645	0	0	0	0.00100959	0.000807673	0	0	0	0	0	0	0	0.000504796	0.00302877	0	0.0255427	0	0	0	0	0	0	0.00252398	0	0.0017163	0	0	0	0
Hispanic	4.66575	0	0	0	0	0.0139149	0	0.00187316	0.00972259	0	0	0	0	0.0169476	0.0707341	0.000535189	0.0543216	0.0096334	0	0.00133797	0	0	0.0119525	0.000713585	0.000891981	0	0	0	0	0	0	0	0.00115958	0.0203372	0	0.00303274	0	0	0	0	0	0	0	0.00124877	0	0	0	0	0
Non Hispanic	3.49041	0	0	0	0.0120618	0.0692612	0.0720882	0.00197889	0.140972	0.00424048	0.0255371	0.00292122	0.000376932	0.00546551	0.0414625	0.0483415	0.0294949	0.00942329	0	0.0170562	0	0	0	0.00103656	0	0	0	0	0.0877309	0	0.00508858	0	0.00160196	0	0.0102714	0	0.00866943	0	0.0313796	0	0.00310969	0	0	0	0.00310969	0.000376932	0	0	0
Non Hispanic	3.49041	0.0115216	0	0	0.003109	0.000274323	0.0922641	0.0104243	0.0596196	0	0.0179225	0.0161851	0.11805	0.00292612	0.184894	0.0035662	0.00164594	0.0190198	0	0.00347476	0	0	0	0.0230432	0	0	0	0	0.00173738	0	0	0	0	0	0	0	0.00950988	0	0.00960132	0	0.0109729	0	0	0	0	0	0	0	0
Non Hispanic	3.49041	0	0.000117806	0	0.00636155	0.0437651	0.0169641	0.00483006	0.276551	0.000589032	0.012193	0.0196737	0	0.0134888	0.0386994	0.0122519	0.0729222	0.0176121	0	0	0	0	0	0.00270955	0	0	0	0	0	0	0.00135477	0	0.0017671	0.000294516	0.00106026	0	0.00335748	0.0055369	0.0541321	0	0.00247394	0	0	0.000647935	0.00153148	0	0	0	0
Non Hispanic	5.44384	0	0.000298211	0	0.0203777	0.320676	0.0550696	0.00974155	0.0689861	0.00576541	0.0630219	0.00775348	0.00159046	0.00168986	0.021173	0.0126243	0.0473161	0.00675944	0	0.00715706	0	0	0	0.00218688	0.000298211	0	0	0	0.0374751	0	0	0	0	0	0	0.000397614	0.00337972	0	0.0166004	0	0.00367793	0.000397614	0	0.00129225	0	0	0	0	0
Non Hispanic	5.44384	0.00545558	0.000814266	0	0.0149011	0.00374562	0.102598	0.00586271	0.110496	0	0.00708411	0.0172624	0.0505659	0.00252422	0.149744	0.0188095	0.000325706	0.00724697	0	0.00374562	0	0	0	0.00854979	0.00048856	0	0	0	0.0100155	0	0	0	0.000732839	0	0.00130283	0	0.00447846	0	0.0506473	0	0.00561843	0	0	0	0.00154711	0	0	0	0
Non Hispanic	5.44384	0	0	0	0.010989	0.0206324	0.00964342	0.00168199	0.0382373	0.00145773	0.00224266	0.0348733	0.00235479	0.025342	0.258354	0.00358825	0.0146894	0.00874636	0	0	0	0	0	0.00538237	0	0	0	0	0	0	0	0	0	0.00112133	0.0248935	0	0.00661583	0.0136802	0.0189504	0	0.00280332	0	0	0	0	0	0	0	0
Non Hispanic	3.93973	0.00428645	0	0	0.00317789	0.000295617	0	0.00266056	0.0659227	0	0	0.0285271	0	0.034809	0.128372	0	0.00413864	0.000517331	0	0	0	0.000443426	0	0.000812948	0	0	0	0	0.00628187	0	0	0	0	0	0	0.0308181	0	0	0.00997709	0	0.00443426	0	0	0.000295617	0	0.00702091	0	0	0
Non Hispanic	3.93973	0.00534789	0	0	0.00585454	0	0	0.00309615	0.117147	0	0.000731817	0.033551	0.00061923	0.0303986	0.195789	0.00242063	0.000337762	0.00123846	0	0.000506643	0	0	0	0	0	0	0	0	0.00399685	0	0	0	0	0	0	0.0480185	0	0	0.00568566	0	0.00287098	0	0	0.000788111	0	0.00546048	0	0	0.00281468
Non Hispanic	3.93973	0.00118635	0	0	0.00337653	0	0.000456288	0	0.0376894	0	0	0.042526	0	0.0294762	0.102847	0	0.00255521	0	0	0.000821318	0	0.000821318	0	0	0	0	0	0	0.006023	0	0	0	0	0	0.000821318	0.015605	0	0	0.00310276	0	0.00136886	0	0	0	0	0.00337653	0	0	0
Non Hispanic	2.19178	0.010505	0	0	0.0281724	0.00549123	0.0206518	0.0433329	0.138355	0.0463173	0	0.00453623	0.000477498	0.00202937	0.0199355	0.0292467	0	0.00692372	0	0.00405873	0	0	0	0.00107437	0	0	0	0	0.0336636	0	0.00895309	0	0.000716247	0	0	0	0.00763997	0	0.0614779	0	0.00859496	0	0	0	0	0.00119374	0.00155187	0.00549123	0
Non Hispanic	2.19178	0.00281426	0	0	0.0160327	0.154528	0.0168856	0.0979874	0.0643868	0.131673	0.0321508	0.00179089	0	0	0.0379499	0.00767525	0.00204673	0.00776053	0	0.00434931	0	0	0	0.000852806	0	0	0	0	0.00699301	0	0	0	0.000511683	0	0	0	0.00281426	0	0.0206379	0	0.00162033	0	0	0	0	0.00153505	0.00332594	0.000596964	0
Non Hispanic	2.19178	0.00959198	0	0	0.0289191	0.0117394	0.0213314	0.117538	0.0814603	0.112527	0.00415175	0.00286328	0	0.00372226	0.0684324	0.0156049	0.00100215	0.00701503	0	0.00329277	0	0	0	0	0	0	0	0	0.0337867	0	0.00944882	0	0	0	0	0	0.0035791	0	0.0909091	0	0.0113099	0	0	0	0	0	0	0.00071582	0
Hispanic	3.86575	0	0.00617155	0	0.00387029	0.00658996	0	0.00135983	0.04341	0.0039749	0	0.0751046	0	0.017887	0.00962343	0.0230126	0.00083682	0.0656904	0	0.00251046	0	0	0.0313808	0.00146444	0.00292887	0	0	0	0.0241632	0	0.00700837	0	0.048954	0.0130753	0	0.0314854	0	0.00774059	0	0	0.00177824	0	0	0	0	0	0	0.00146444	0.00167364
Hispanic	3.86575	0	0.00670773	0	0.00533881	0.0054757	0	0.00342231	0.0591376	0.00205339	0	0.0778919	0.000684463	0.0428474	0.0154689	0.0138261	0	0.0392882	0	0	0.000684463	0	0.0344969	0	0.0019165	0	0	0	0.0240931	0	0.00793977	0	0.0332649	0.0212183	0.00410678	0.0472279	0	0.0187543	0	0	0.00520192	0	0	0.00219028	0	0	0	0.000821355	0
Hispanic	3.86575	0	0.00166842	0	0.00237092	0.00219529	0	0	0.0216895	0.000790306	0	0.0316122	0.000878117	0.0172989	0.00842993	0.00395153	0	0.0734984	0	0	0	0	0.0739375	0	0	0	0	0	0.00930804	0	0	0	0.00842993	0.0296804	0	0.0406568	0	0.00842993	0	0	0.000878117	0	0	0.000263435	0	0	0	0	0
Hispanic	7.16438	0	0.00307343	0	0.019376	0.00501102	0.0139641	0	0.124407	0.00821808	0	0.0241865	0.000267255	0.00267255	0.0400214	0.0171043	0	0.00280617	0	0.00280617	0.00073495	0	0.00113583	0.00113583	0.00788401	0	0	0	0.0335405	0	0	0	0.00901984	0.0019376	0	0.00407563	0	0.015768	0	0	0.00748313	0	0	0.00360794	0	0	0	0.00200441	0.00140309
Hispanic	7.16438	0	0.0027466	0	0.00632911	0.000298543	0.0117626	0.000537378	0.156735	0.000835921	0.00214951	0.0185097	0	0.00447815	0.125925	0.00632911	0.000477669	0	0	0.00949367	0.000477669	0	0	0	0.00328397	0	0	0	0.00949367	0	0	0	0.000716503	0.00143301	0	0.00167184	0	0.0143898	0	0	0.00250776	0	0	0.00113446	0.0013733	0	0	0	0.00143301
Hispanic	7.16438	0	0.004409	0	0.00921431	0.00158526	0.0156544	0.000941246	0.120678	0.00515209	0.000594471	0.0489448	0	0.0174874	0.0951154	0.00331913	0	0	0	0.0177351	0	0	0	0	0.0030219	0	0	0	0.0493907	0	0	0	0.00208065	0.00118894	0	0.00153572	0	0.0225404	0	0	0.00673734	0	0	0.000346775	0	0	0	0.000842168	0.00213019
Hispanic	8.98356	0	0.00732774	0	0.00319111	0.0538943	0	0.00307292	0.0561399	0	0.000945515	0.107907	0.00354568	0.0405389	0.0516487	0.0491668	0.112753	0.0429027	0	0.00189103	0.00130008	0.000472757	0.00531852	0.00614585	0	0	0.000236379	0	0.0387661	0	0	0	0.0499941	0.00484576	0	0.00850963	0	0.0100461	0	0	0.00189103	0	0	0	0.000590947	0.00236379	0	0	0
Hispanic	8.98356	0	0	0	0.0042602	0	0	0.00163854	0.224726	0	0	0.0244961	0.00131083	0.131165	0.0335081	0.0360478	0.0842209	0	0	0.0097493	0.00188432	0	0	0.0042602	0	0	0	0	0.0239227	0	0	0	0.00860233	0.00294937	0.00278552	0.0150746	0	0.0154023	0	0	0	0	0	0.000655415	0.00311322	0.00507947	0	0.00368671	0
Hispanic	8.98356	0	0	0	0.00282825	0.127014	0	0.00111416	0.0604217	0	0.00119986	0.0395955	0.000857045	0.117672	0.0347103	0.0220261	0.143812	0.00077134	0	0.0215975	0	0	0.00171409	0.00145698	0	0	0	0	0.0218546	0	0	0	0.0111416	0.00342818	0	0.0455091	0	0.0257113	0	0	0.0018855	0	0	0	0.00162839	0.00111416	0	0	0
Non Hispanic	3.71507	0.00356662	0	0	0.0162853	0.065074	0.0271871	0.00504711	0.131561	0.131561	0.00612382	0.0144684	0	0.0117766	0.0438762	0.00471063	0.0624495	0.00343203	0	0	0	0	0	0	0	0.000538358	0	0	0.00524899	0	0	0	0	0	0	0	0.00208614	0.006393	0.00181696	0	0.00107672	0.000471063	0	0	0	0.00457604	0	0.00794078	0
Non Hispanic	3.71507	0.00253106	0	0	0.0144961	0.016682	0.0205936	0.00563737	0.182006	0.0631615	0.00770824	0.0186378	0	0.00874367	0.0939945	0	0.0239301	0.00218592	0	0.00586746	0	0	0	0	0	0	0	0	0.0111597	0	0	0	0	0	0	0	0.0033364	0.0105844	0.0123102	0	0.00195582	0	0	0	0	0.00655775	0	0.00149563	0
Non Hispanic	3.71507	0.00207077	0.000450167	0	0.0252994	0.0097236	0.00855316	0.00954353	0.139822	0.0897632	0.0075628	0.0104439	0	0.00774286	0.0652742	0	0.0366436	0.00234087	0	0	0	0	0	0	0	0	0	0	0.0363735	0	0	0	0	0	0	0	0.00198073	0.016296	0.00792293	0	0	0	0	0	0.00117043	0.00360133	0	0.00423157	0
Hispanic	3.92055	0.00302047	0	0.00100682	0.0123056	0	0.00167804	0.0126412	0.137823	0.0473207	0	0.00246113	0.161539	0.00816646	0.0155498	0.00738338	0.101242	0.00234926	0.00190178	0	0	0	0	0	0.000335608	0	0	0	0.00503412	0	0.00492225	0	0.00223739	0	0	0	0.0029086	0.00660029	0.0534735	0	0.0101801	0	0	0	0	0.000447477	0	0.00380356	0.0014543
Hispanic	4.89041	0.000545984	0	0	0.00260859	0.024266	0.0034579	0.00315457	0.129338	0.00181995	0.000424654	0.00151662	0.436848	0.0159549	0.0274812	0.00272992	0	0.000727979	0.00109197	0.00618782	0.000727979	0	0	0	0.000667314	0	0	0	0.00782577	0	0.00163795	0	0	0	0	0.00218394	0.00430721	0.0153482	0.00370056	0	0.00479253	0	0	0	0.00291191	0	0	0.0024266	0.000727979
Hispanic	6.80822	0.00193	0	0	0.0049554	0.0548746	0.00099108	0	0.0892494	0.0045381	0	0.133796	0.225653	0.00850243	0.0738094	0	0.0701059	0.00177351	0.00073027	0	0.000834594	0	0	0	0	0	0	0	0.00505973	0	0	0	0.00146054	0	0	0.00119973	0.00208648	0.01351	0.011893	0	0.000365135	0	0	0.000312973	0.00448594	0	0	0.000521621	0
Hispanic	2.54247	0	0	0	0.0173751	0.27221	0.117895	0.00265044	0.00068715	0	0.0227741	0	0.00068715	0.0961029	0.138314	0.00392657	0	0.0057917	0	0	0	0	0.0100128	0.00147246	0	0	0	0	0	0	0	0	0	0.0172769	0.00775498	0	0	0	0	0	0	0.000490822	0	0	0	0	0	0	0
Hispanic	2.54247	0	0.00383929	0	0.0167857	0.0133036	0.409554	0.0147321	0.000982143	0	0.019375	0	0	0.0432143	0.0420536	0.0722321	0	0.0677679	0	0	0	0.000446429	0.00330357	0.00473214	0	0	0	0	0	0	0	0	0	0.00848214	0.01375	0	0	0	0	0	0	0.00142857	0	0.00196429	0	0	0	0	0
Hispanic	2.54247	0	0.00104466	0	0.0220684	0.0114913	0.0633978	0.00287281	0.000587621	0	0.0299687	0.000979368	0	0.0808305	0.279969	0.00169757	0	0.0167798	0	0	0	0	0.0100548	0.00110995	0	0	0	0	0	0	0	0	0	0.0227866	0.00554975	0	0	0	0	0	0	0	0	0.000457038	0	0	0	0	0
Hispanic	1.92329	0	0.000410214	0	0.00543534	0.0329197	0	0.0042047	0.1727	0	0.0209209	0	0.000717875	0.14378	0	0.00646088	0	0.00635832	0	0.0263563	0	0	0	0.00184596	0	0	0	0	0	0.000512768	0	0	0	0.0015383	0.00953748	0	0	0	0	0	0	0	0	0.000307661	0	0	0	0	0.00112809
Hispanic	1.92329	0	0.00130435	0	0.00913043	0.0147826	0	0.111043	0.148783	0	0.0666087	0	0.000782609	0.0469565	0.00113043	0.0173043	0	0.0157391	0	0.0178261	0	0	0.00147826	0.0184348	0	0	0	0	0.00026087	0	0	0	0	0.002	0.031913	0	0	0	0	0	0	0	0	0.00104348	0	0	0	0.00391304	0.00391304
Hispanic	1.92329	0	0	0	0	0.000865468	0	0.00125012	0.154053	0	0.00952015	0	0	0.326762	0.00269257	0.00153861	0	0.00394269	0	0.0250986	0	0	0.00144245	0.0036542	0	0	0	0	0	0	0	0	0	0.00153861	0.00451967	0	0	0	0	0	0.000673142	0	0	0	0	0	0	0	0
Hispanic	4.68219	0.00259067	0	0	0.00900259	0.0713083	0.00634715	0.00284974	0.0212435	0.00148964	0.00595855	0.0123705	0.00110104	0.00647668	0.19294	0.0109456	0.00123057	0	0.000388601	0.00803109	0	0	0	0	0.00563472	0	0	0	0.0512953	0	0	0	0	0	0	0.00252591	0.000518135	0.00395078	0.0430052	0	0.00272021	0	0	0	0.00123057	0	0	0.00129534	0
Hispanic	4.68219	0.00130822	0	0	0.00318332	0.164661	0.000828537	0.000523286	0.0165707	0.000479679	0.000697715	0.0181406	0.000610501	0.00510204	0.175693	0.0030089	0.00161347	0	0.000392465	0.00388104	0	0	0	0.000828537	0	0	0	0	0.00287807	0	0.00100297	0	0	0.000392465	0	0.00462236	0.000479679	0.0116867	0.0384615	0	0.00148264	0	0	0	0.00161347	0	0	0.000828537	0
Hispanic	4.68219	0.00129891	0	0	0.00297667	0.0350165	0.000920063	0	0.0213238	0.00108243	0	0.0515776	0.000595335	0.00281431	0.0956865	0.000649456	0.0126644	0	0.000324728	0.0104454	0	0.000595335	0.000974184	0	0.00221897	0	0	0	0.00362613	0	0.000974184	0	0.0058451	0	0	0.00514153	0.00286843	0.00373437	0.0601288	0	0.000703577	0	0	0	0.000595335	0.00173188	0	0.000649456	0.0015154
Hispanic	3.18356	0	0.0071885	0	0.18912	0.115637	0.00124246	0.0115371	0.0809372	0	0.00559105	0	0	0	0.000798722	0.0255591	0.000354988	0.00195243	0	0.0256479	0	0	0.000798722	0.0126908	0	0	0	0	0	0	0	0	0.0142882	0.00248491	0.00709975	0	0	0	0	0.00141995	0.00559105	0	0	0.00230742	0	0.00505857	0	0.00115371	0
Hispanic	3.18356	0	0.00643119	0	0.0920154	0.0869694	0.00108835	0.00257247	0.227862	0	0.00395765	0	0	0	0	0.0261205	0	0.00197883	0	0.00336401	0.0028693	0	0	0.0105867	0	0	0	0	0	0.000494707	0	0	0.00395765	0.00267142	0.00316612	0	0	0	0	0.037103	0.00247353	0	0	0.0011873	0	0.0176116	0	0	0
Hispanic	3.18356	0	0.00349267	0	0.172637	0.157868	0	0.0189602	0.116954	0	0.00159665	0.00169644	0.000698533	0	0	0.0262449	0	0.0020956	0	0.00239497	0	0	0	0.0170642	0	0	0	0	0	0	0	0	0.00279413	0.00109769	0.0093803	0	0	0	0	0	0.00399162	0.00109769	0	0.000898114	0	0.00279413	0	0.00498952	0
Non Hispanic	2.70411	0.00241593	0.00647468	0	0.0316003	0.00550831	0.0159451	0.00850406	0.0369153	0	0	0.0018361	0.00855238	0.00483185	0.0293293	0.00700618	0.000241593	0.0431968	0.00231929	0.00347893	0.00164283	0	0	0.0253672	0.0484152	0	0	0	0	0	0	0	0.0116448	0.00222265	0	0.00217433	0.0201005	0	0.0256088	0	0.00584654	0.0013046	0	0.0044453	0	0.00497681	0	0.00222265	0
Non Hispanic	2.70411	0.00261197	0.000384113	0	0.00906507	0.00560805	0.0139049	0.0300376	0.18737	0.00207421	0.00192057	0.0215103	0.100945	0.00622263	0.0639164	0.00806637	0.00199739	0.00192057	0.000537758	0.136975	0	0	0.00130598	0.00153645	0.0189752	0	0	0	0	0	0	0	0.00430207	0.000845049	0	0	0.000384113	0.00729815	0.0310363	0	0.00122916	0	0	0	0	0.00276561	0	0.00145963	0
Non Hispanic	2.70411	0.00134121	0.000942473	0	0.0185595	0.00391489	0.0154783	0.00460362	0.0833001	0.000543734	0.000978722	0.0320078	0.116287	0.00663356	0.0370464	0.00706855	0.000724979	0.00608982	0.00108747	0.0223294	0.00199369	0	0.00250118	0.000471236	0.0375177	0	0	0	0	0	0	0	0.0109109	0.00134121	0	0.00213869	0.00115997	0.00942473	0.0198282	0	0.00068873	0	0	0.000398739	0	0.00297241	0	0.00101497	0
Non Hispanic	5.82466	0.00201034	0	0	0	0.000957304	0	0.000957304	0.0243155	0	0.00306337	0.0066054	0.594007	0.0134023	0.136129	0	0.00172315	0	0	0	0	0.0034463	0	0.00430787	0.0012445	0	0	0	0	0	0	0	0.000765843	0.000957304	0.00143596	0	0	0.00229753	0	0	0.00545663	0	0	0	0.00134023	0	0	0	0
Non Hispanic	5.82466	0.00156109	0.000410813	0	0	0	0	0.00287569	0.0348369	0	0.00271136	0.00829841	0.584751	0.00106811	0.0786295	0	0	0	0	0	0	0	0	0.000739463	0.00246488	0	0	0	0	0	0	0	0	0	0.00106811	0	0	0	0	0	0.00254704	0	0	0	0.0059157	0	0	0.006573	0
Non Hispanic	5.82466	0.00855142	0	0	0	0.00390711	0	0.00943605	0.118762	0	0.00147438	0.0190195	0.352746	0.0108367	0.0768153	0.00383339	0.000442315	0.00471802	0	0.000737191	0	0.00427571	0	0.000516034	0.00759307	0	0	0	0	0.000516034	0	0	0	0	0.00523406	0	0.000147438	0.00759307	0	0	0.0199779	0	0	0.000663472	0.00265389	0	0	0.0015481	0
Non Hispanic	4.83562	0.00244101	0.00081367	0	0.00709055	0.00244101	0	0.00185982	0.169708	0	0.00255725	0	0	0.0677671	0.00127862	0.00220853	0.0294083	0	0	0	0	0	0	0	0	0	0	0	0.00499826	0	0	0	0.00116239	0.00209229	0	0	0	0	0	0	0	0	0	0	0	0.0421946	0	0	0
Non Hispanic	4.83562	0.000905433	0.000402414	0	0.00191147	0.0678068	0.000905433	0	0.0373239	0	0	0	0	0.0217304	0	0.00130785	0.00533199	0	0	0	0	0	0	0	0	0	0	0	0.00150905	0	0	0	0	0	0	0	0	0	0	0	0	0	0	0	0	0.010161	0	0	0
Non Hispanic	4.83562	0.00132558	0	0	0.00316101	0.000815744	0.00163149	0.00367085	0.0663812	0	0.000815744	0	0	0.0281432	0	0.000815744	0.0241664	0.000611808	0	0.0312022	0	0.0054043	0.00407872	0	0	0	0	0	0.00265117	0	0	0	0.00152952	0.00571021	0	0	0	0	0	0	0.000713776	0	0	0	0	0.0192719	0	0	0
Non Hispanic	3.68493	0	0.000723066	0	0.00803406	0.00377601	0.0115691	0.00136579	0.0976139	0	0.00128545	0	0.000482044	0	0.228649	0	0.00353499	0.00241022	0	0.00763236	0	0.00104443	0.00241022	0.00168715	0.00224954	0	0	0	0.0153451	0	0.00224954	0	0.00120511	0.00200852	0	0	0.0127742	0	0	0	0.00305294	0	0	0	0	0.0318952	0	0	0
Non Hispanic	2.24384	0.00303872	0.00156277	0	0.00607744	0.014499	0	0	0.0906407	0	0.00850842	0	0	0.0020837	0.0528738	0.0180587	0.0303004	0	0.000260462	0.0236152	0	0.0111999	0.00416739	0.0167564	0	0.0118944	0	0	0.00286508	0	0	0	0.00104185	0.00399375	0	0	0.00425421	0	0	0	0	0	0	0	0.0136308	0.00260462	0	0	0.0020837
Non Hispanic	2.24384	0.00296472	0.000691768	0	0.00395296	0.0220378	0	0.00266825	0.366439	0	0.0176895	0	0	0.00681886	0.0903251	0.0117601	0.00790592	0	0	0.111375	0	0.00098824	0.00336002	0.00919063	0	0	0	0	0.0113648	0	0.00306354	0	0.00168001	0.00662121	0	0	0.00217413	0	0	0	0	0	0	0	0.00928946	0.00553414	0	0	0
Non Hispanic	2.24384	0	0.00181258	0	0	0.169295	0	0.000543774	0.00223551	0	0.000422935	0	0.000543774	0.00302097	0.029968	0	0.00283971	0.022053	0	0	0	0	0.0606006	0.0322639	0	0	0	0	0	0	0	0	0.00326264	0.0778805	0	0	0.000483354	0	0	0	0	0	0	0	0.00622319	0	0	0	0
Hispanic	5.8274	0.00120203	0	0	0.0149395	0.000944449	0.00850004	0.00412123	0.23989	0.0381214	0.00394951	0.00927277	0	0.0692024	0.120203	0.00764145	0.0226668	0	0	0.00369194	0	0	0	0	0	0	0	0	0.0225809	0	0	0	0.00120203	0	0	0	0.00137374	0.00746973	0.0129647	0	0.00626771	0.000601013	0	0	0	0	0	0.00978793	0
Hispanic	5.8274	0.00176383	0	0	0.00352766	0.00287783	0.001114	0	0.115577	0.0660973	0	0.0329558	0	0.0932046	0.14482	0.00259933	0.00464166	0	0.00120683	0.0112328	0	0	0	0	0.001114	0	0	0	0.00891199	0	0	0	0.00102117	0	0	0.0058485	0.000928333	0.0181025	0.0047345	0	0.00436316	0	0	0.00102117	0	0	0	0.000557	0
Hispanic	5.8274	0.0017297	0	0	0.00456011	0.00739052	0.00251592	0.00141521	0.0572372	0.0117934	0.000864848	0.079566	0.000864848	0.0616401	0.0918311	0.00330215	0.0311345	0	0	0.0259454	0	0	0.00117934	0.00644705	0	0	0	0	0.00432424	0	0	0	0.00102209	0	0	0.00927746	0.00149383	0.0132872	0.00267317	0	0.00534633	0	0	0.000393113	0	0	0	0.00141521	0
Non Hispanic	2.55616	0.00471254	0.000428412	0	0.00471254	0.0252763	0.0493531	0	0.039928	0	0	0	0.00068546	0	0.00128524	0.000942507	0.0149944	0.00102819	0	0.00257047	0	0	0.00137092	0.0019707	0	0	0	0	0.0260475	0	0	0	0.00299889	0.00239911	0	0	0	0	0	0	0.00162797	0	0	0.000514095	0.000514095	0.0101962	0	0	0.00214206
Non Hispanic	2.55616	0.0114179	0.000992864	0	0.0263109	0.0431275	0.0668942	0.0121005	0.122433	0	0.00477816	0	0.000434378	0.000372324	0	0.00322681	0.118461	0.0014893	0	0.00508843	0	0	0	0.0116661	0	0	0	0	0.0062054	0	0	0	0.00266832	0.00198573	0	0	0	0	0	0	0.00192367	0.000682594	0.000868756	0.000744648	0.00291654	0.00353708	0	0.0047161	0.00626745
Non Hispanic	2.55616	0.00566795	0	0	0.00819672	0.00383676	0.0720265	0.00165678	0.106296	0	0	0	0.000523195	0	0.00113359	0.00357517	0.0597314	0.000959191	0	0.00845832	0	0	0.00104639	0.00523195	0	0	0	0	0.0108999	0	0	0	0.000697593	0.00130799	0	0	0	0	0	0	0	0	0	0	0	0.0156958	0	0	0
Non Hispanic	3.56986	0.00244355	0.00938325	0	0.0177891	0.00205259	0.0398788	0.0134884	0.0666602	0.108983	0.00117291	0.0224807	0.0194507	0.0220897	0.13117	0	0.0164207	0.00332323	0.00146613	0	0.000879679	0	0	0.00107516	0.0190597	0	0	0	0	0	0	0	0.00390969	0.00136839	0	0.0062555	0.000586453	0	0.0237513	0	0.00195484	0	0	0	0	0.0207213	0	0.00283452	0.00342098
Non Hispanic	3.56986	0.000680801	0.000389029	0	0.0066135	0	0.0101148	0.0045711	0.0889905	0.0229527	0	0.0177008	0.156779	0.0241198	0.302081	0.000972573	0.0219802	0	0	0	0	0	0	0	0.0149776	0	0	0	0	0	0	0	0.000486287	0.00184789	0	0.00252869	0.000486287	0	0.00505738	0	0.0013616	0	0	0	0.0116709	0.0124489	0	0.00651624	0
Non Hispanic	3.56986	0.00220696	0	0	0.00588524	0	0.0147131	0	0.122609	0.0306523	0.0013487	0.0198627	0.146395	0.0312653	0.151545	0.000735655	0.0117705	0	0.00232957	0.00784698	0	0	0	0	0.0142227	0	0	0	0	0	0	0	0.000613046	0	0	0.00711133	0.00245218	0	0.00637567	0	0	0	0	0	0.00796959	0.0136096	0	0.00711133	0
Hispanic	3.28767	0.00226655	0	0	0.0197945	0.118011	0.00226655	0.00468419	0.111287	0.11718	0.0048353	0.00657298	0.087942	0.00339982	0.0200212	0.00770626	0.00256875	0.00347537	0.000453309	0.0197945	0	0	0	0	0.00113327	0	0	0	0.0314294	0	0	0	0	0	0	0	0.00392868	0.00400423	0.0398912	0	0.00453309	0	0	0	0.00687519	0	0	0	0
Hispanic	3.28767	0.00480035	0	0	0.0228017	0.0583679	0.00523674	0.00480035	0.10899	0.0601135	0.00501855	0.00840061	0.113572	0.0116736	0.0601135	0.00370936	0.00098189	0.00589134	0	0.0200742	0	0	0	0	0.00163648	0	0	0.000654593	0.0091643	0	0	0	0.00130919	0	0	0.00207288	0.00207288	0.0145101	0.046367	0	0.0090552	0.000763692	0	0	0	0	0	0.00130919	0
Hispanic	3.28767	0.00190868	0	0	0.0456614	0.0284833	0.00352371	0.0136544	0.0800176	0.0759066	0.00778153	0.00308325	0.0223168	0.0149758	0.0380267	0.00323007	0	0.00543239	0.00161503	0.00323007	0	0	0	0	0.00646014	0	0	0.000880928	0.00763471	0	0	0	0.00264278	0	0	0.00308325	0.00190868	0.00778153	0.0635736	0	0.00469828	0	0	0	0.00220232	0	0.000734107	0	0
Hispanic	5.2411	0.00401643	0	0	0.0181652	0.0164309	0.0052031	0.00191693	0.0547695	0.0204473	0.000821543	0.0146052	0.222273	0.0154267	0.0284801	0.00812414	0	0.000638978	0.000456413	0.0167047	0	0	0	0	0.00374258	0	0	0.00127796	0.0889092	0	0	0	0	0	0	0.00721132	0.000912825	0.0104062	0.0158832	0	0.00474669	0	0	0	0.00310361	0.00036513	0	0.00146052	0
Hispanic	5.2411	0.00326938	0	0	0.0209929	0.00344145	0.0252086	0.00645272	0.09008	0.0321776	0.00404371	0.00791534	0.0645272	0.00998021	0.0578164	0.00980814	0.000516218	0.00129054	0.000860363	0.00679687	0	0	0	0	0.00507614	0	0	0.000516218	0.0702917	0	0	0	0	0.00137658	0	0.00129054	0.000774327	0.0037856	0.0191861	0	0.00490407	0	0	0	0.00395767	0	0	0.000860363	0
Hispanic	5.2411	0.00187813	0	0	0.00939065	0.00382582	0.00813856	0.00319978	0.0513356	0.0029911	0.00222593	0.00855593	0.136617	0.0722732	0.24207	0.0106427	0.0107123	0	0	0.00278242	0	0	0	0	0	0.0036867	0	0	0.0111297	0	0	0	0.00132165	0	0	0	0.000765164	0	0.00653868	0	0.00347802	0.000208681	0	0	0.00257373	0.0040345	0	0	0
Non Hispanic	6.31233	0	0	0	0.00538974	0.000408313	0	0	0.00804377	0.000653301	0	0.00093912	0.000204157	0.00906455	0.0154342	0	0.0137193	0	0.000653301	0.000816627	0	0.0087379	0	0	0.000816627	0	0	0	0.000857458	0	0	0	0	0	0	0	0	0.0014291	0.000489976	0	0	0	0	0	0	0.00204157	0	0	0
Non Hispanic	6.31233	0	0	0	0.00288817	0.0052645	0.000584945	0	0.0260301	0.00288817	0.000146236	0.00270537	0	0.0406171	0.0481483	0	0.034329	0	0.00040215	0.000621504	0	0.000438709	0	0	0.000438709	0.00040215	0	0	0.000950536	0	0	0	0	0	0	0	0	0.00475268	0.000804299	0	0	0	0	0	0.00076774	0.000913977	0	0	0
Non Hispanic	6.31233	0.00302609	0	0	0.00834219	0.000245359	0.00458003	0	0.165699	0.0241269	0	0.00343502	0	0.105668	0.161773	0	0.0300973	0.00171751	0.000572503	0.00727897	0	0.000327145	0	0	0.00229001	0	0	0	0.0206101	0	0	0	0	0	0	0	0.00286252	0.0112865	0.00466181	0	0	0	0	0.000327145	0.00408931	0.0138219	0	0.00188108	0.00376217
Hispanic	4.85753	0	0.00121601	0	0.0114968	0.0500774	0.0112757	0.00243201	0.15377	0	0	0	0	0.00309529	0.0428919	0.0271943	0.177426	0.00475348	0	0	0	0	0	0.00950696	0.00154765	0.00154765	0	0.000331638	0.041897	0	0	0	0.0144815	0	0.00254256	0	0	0.00232147	0	0	0	0.000442184	0	0.000663277	0	0	0	0.00630113	0
Hispanic	4.85753	0.00227416	0	0	0.00574858	0.00720152	0.00341124	0.00227416	0.0949463	0	0	0	0	0.0125711	0.143651	0.0104864	0.0816172	0.00555907	0	0	0	0.00050537	0.00101074	0.0150347	0.000821226	0	0	0	0.0193936	0	0	0	0.00574858	0	0	0	0	0.0207833	0	0	0.00170562	0	0	0.000694883	0	0	0	0.00322173	0
Hispanic	2.64932	0	0	0	0.00873362	0	0.00289071	0.00196814	0.222523	0.0329664	0.00159911	0.00430531	0	0.00467433	0.0450212	0.0083646	0.0921951	0.00651947	0	0.0586137	0	0	0.00129159	0.00246018	0	0	0	0	0.0124239	0	0	0	0.00492035	0.00362876	0	0	0.00338274	0	0.0101482	0	0	0	0	0	0.000922566	0	0	0.00990221	0
Hispanic	2.64932	0	0	0	0.0064623	0	0.0051367	0	0.0864954	0.0372825	0.00041425	0	0	0	0.115079	0.0029826	0.0300746	0.0013256	0.00057995	0.0276719	0	0	0	0.00455675	0	0	0	0	0.004971	0	0	0	0	0.00091135	0	0	0.0011599	0.0130903	0.0147473	0	0	0	0	0	0.00207125	0	0	0.00074565	0
Hispanic	2.64932	0	0.000257732	0	0.0123711	0.0246564	0.00300687	0	0.0636598	0.024055	0.000773196	0.0447595	0.000773196	0.0121134	0.0921821	0.00360825	0.0274055	0.00695876	0	0.0195017	0	0.00266323	0.00274914	0.00652921	0	0.00575601	0	0	0.0137457	0	0	0	0	0.00446735	0	0.0032646	0.00309278	0.012543	0.0215636	0.000257732	0	0	0	0	0.00103093	0	0	0	0
Hispanic	5.39452	0.00193477	0	0.000276396	0.00815368	0.00152018	0.00601161	0.00241846	0.15105	0.0164456	0.00110558	0.00573521	0.108347	0.00580431	0.0356551	0.00449143	0.147734	0	0.000276396	0.00753179	0.000414594	0	0	0.000898286	0.000829187	0	0	0	0.00241846	0	0	0	0.00117468	0	0	0.00545882	0.00221117	0.0155473	0.0158928	0	0.00255666	0	0	0	0.00214207	0.00248756	0	0	0
Hispanic	5.39452	0.00214895	0	0	0.00816602	0	0.00331553	0.000736784	0.0850985	0.0122797	0	0.00607847	0.0591883	0.00356112	0.0046663	0.0223491	0.150427	0	0	0.000552588	0.000552588	0	0.000736784	0.000675385	0.00239455	0	0	0	0.00399091	0	0.00546448	0	0.00343833	0.000736784	0	0	0.00288574	0.00343833	0.016946	0	0.000613987	0	0	0	0	0.00159637	0	0	0.000736784
Hispanic	5.39452	0.00155626	0	0	0.00669191	0.00269752	0.00757379	0	0.127976	0.0205945	0	0.0288945	0.0949318	0.000933755	0.0381283	0.00394252	0.137936	0.000622504	0	0.00166001	0.000259376	0	0.00108938	0.00088188	0.00264564	0	0	0	0.0119832	0	0.00191939	0	0.00269752	0.000570628	0.000674379	0.00596566	0.00295689	0.0378171	0.0131244	0	0.00300877	0	0	0	0.00238626	0.0155107	0	0.000518753	0
Hispanic	7.70959	0.00362936	0	0	0.0102282	0.00208963	0.0219962	0.00142975	0.0662634	0.0205114	0	0	0	0.097388	0.0595546	0.0189167	0.00181468	0.0017047	0.000219962	0.00373935	0.0242508	0	0	0	0.017102	0	0	0	0.0403079	0	0	0	0.0011548	0.000439923	0	0.00406929	0	0.0182568	0.0107781	0	0.00362936	0	0	0	0	0.000659885	0	0	0.00109981
Hispanic	7.70959	0.00296694	0	0	0.00798248	0.00395592	0.0130687	0.00162475	0.146864	0.0166714	0	0	0	0.0803193	0.0381464	0.0436564	0.0012009	0.00141283	0	0	0.0369455	0	0.00218988	0	0.0166714	0	0	0	0.0161769	0	0	0	0.00197796	0	0	0.00332015	0	0.00939531	0.0126448	0	0.00339079	0	0	0.000706414	0	0.0061458	0	0	0.00296694
Hispanic	7.70959	0.00137982	0	0	0.0105786	0	0.0194094	0.000735903	0.0501334	0.0470058	0	0	0	0.0579524	0.146169	0.00588722	0.0053353	0.000643915	0	0.00285162	0.0194094	0	0.0337595	0	0.0144421	0	0	0	0.0200534	0	0	0	0.0030356	0.00128783	0	0.00165578	0	0.0160059	0.0053353	0	0	0	0	0	0	0.00110385	0	0	0
Non Hispanic	2.59452	0.00142726	0	0	0.00244673	0.431441	0	0.00652462	0.0140687	0	0	0	0.00152921	0.00101947	0.00611683	0.157508	0.000815578	0	0.000815578	0.00163116	0	0	0	0.000407789	0	0	0	0	0.000407789	0	0.00723825	0	0	0	0	0	0.00316036	0	0	0	0.00234479	0	0	0	0	0	0	0	0
Non Hispanic	2.59452	0.00571429	0	0.00134921	0.00269841	0.0647619	0	0.00214286	0.0465873	0.000634921	0.00666667	0.0206349	0.000634921	0.0107937	0.0613492	0.046746	0.00031746	0	0.000714286	0.00190476	0.000396825	0	0	0.00166667	0	0	0	0	0.0034127	0.000396825	0.00507937	0	0.000634921	0	0	0	0.00626984	0	0.0031746	0	0.00230159	0.00103175	0	0	0	0.00198413	0	0.0119048	0
Non Hispanic	2.59452	0.00783801	0.00139965	0	0.00606513	0.149482	0	0.122329	0.0484277	0	0.0341513	0.0135299	0	0.00270598	0.0416161	0.0839787	0	0	0.000746478	0.00653168	0	0	0	0.000466548	0	0	0	0	0	0	0	0	0	0	0.00205281	0	0.00363908	0	0.000933097	0	0.00615844	0	0	0	0.000653168	0.000373239	0	0.0134366	0
Non Hispanic	NA	0.0148891	0	0	0.00818162	0.0275669	0.00589666	0.000810791	0.108793	0.0201224	0.000884499	0	0	0.0671482	0.119407	0	0.0376649	0.00169529	0.000515958	0.0251345	0	0	0	0	0	0	0	0	0.00737083	0	0.00140046	0	0.00044225	0.00125304	0	0.0368541	0.00044225	0.010614	0.0109825	0	0.00132675	0	0	0	0.00213754	0.0236604	0	0.000737083	0
Non Hispanic	NA	0.0161531	0	0	0.00747171	0.000925069	0.003131	0.00149434	0.0498114	0.0123817	0.00120971	0	0	0.087597	0.0717996	0.00120971	0.00917953	0	0	0.00590621	0.000355796	0.0073294	0	0	0	0	0	0	0.00498114	0	0	0	0	0.000498114	0	0.0454707	0.000782751	0.0169359	0.00562158	0	0.000782751	0	0	0	0.00562158	0.0279656	0	0	0
Non Hispanic	NA	0.013356	0	0	0.00744698	0.0026712	0.00275215	0.00566618	0.220819	0.0206411	0.00849927	0	0.00145702	0.065242	0.0572284	0.0071232	0.0475959	0.00169985	0.000485673	0.0123847	0.000971345	0.000566618	0	0	0	0	0	0	0.00817549	0	0	0	0.000242836	0.0017808	0	0.00906589	0.000647564	0.00744698	0.0130322	0	0.00129513	0	0	0	0.00947062	0.00874211	0	0	0
Hispanic	3.06575	0.0029125	0	0	0.00189946	0	0.00481195	0	0.0136761	0.00405217	0	0.0196277	0.0416614	0.0196277	0.0607826	0.0250728	0.0222869	0	0.0041788	0.00177283	0.00367228	0	0	0	0.0341902	0	0	0.00215272	0.0693934	0	0	0	0.00151956	0	0	0.0105103	0.00455869	0.0201342	0.00303913	0	0.00189946	0	0	0	0	0.00506521	0	0	0.00164619
Hispanic	3.06575	0.00319384	0	0	0.00589632	0.0104824	0.00196544	0	0.0565064	0.00278437	0.00049136	0.110147	0.0086807	0.0206371	0.072967	0.0133486	0.0073704	0.000655147	0.00024568	0	0	0.0617476	0	0	0.00106461	0.000573254	0	0.0146589	0.00573254	0	0	0	0.000655147	0.000573254	0	0.0109737	0.00073704	0.00696094	0.00180165	0	0.0037671	0	0	0	0	0	0	0	0
Hispanic	3.06575	0.00125188	0	0	0.00141879	0.439659	0.0010015	0.0010015	0.00909698	0.00968119	0	0.0191955	0.0265398	0.0149391	0.065348	0.0167752	0.0238691	0	0.00717743	0	0.00292105	0	0	0	0.00358872	0	0	0.00191955	0.0637623	0	0	0	0.000918044	0	0	0	0.00233684	0.0054248	0	0	0.0024203	0	0	0	0	0.0010015	0.00292105	0	0
Hispanic	5.03836	0	0	0	0.00819672	0.00245256	0.0058087	0.0119401	0.249774	0	0.00484058	0	0.000258164	0.000839034	0.0830644	0.0296889	0.0116174	0	0	0.0151026	0	0.00058087	0	0	0.000322706	0	0	0	0.0571189	0	0	0	0.000322706	0	0	0	0.000968117	0	0.073706	0	0.00283981	0	0	0	0.0083258	0	0	0.00929392	0.0010972
Hispanic	3.16164	0	0	0	0.00313102	0.019027	0	0	0.0245665	0	0	0	0	0.0733382	0.112054	0.00361272	0.0361874	0.000662331	0	0.00578035	0	0	0	0	0	0	0	0	0.00331166	0	0	0	0.000662331	0	0	0	0.00138487	0	0.0174615	0	0.00192678	0	0	0	0.00409441	0.00162572	0	0.00138487	0
Hispanic	3.16164	0	0.00042653	0	0.00351887	0.00799744	0	0.00778418	0.0698443	0	0.00725101	0	0.00255918	0.143741	0.194604	0.0251653	0.0410535	0	0	0.00661122	0	0	0	0	0	0	0	0	0.0210066	0	0.00213265	0	0.000319898	0.00127959	0	0	0.00447857	0	0.0352954	0	0.00149286	0.000639795	0.000746428	0	0.00362551	0	0	0	0
Hispanic	3.16164	0	0.000930233	0	0.00980973	0.0181818	0	0.0040592	0.0192812	0	0.00693446	0	0	0.0618182	0.0943763	0.00617336	0.0476956	0.0134461	0	0.000845666	0	0.00465116	0.00625793	0.047019	0	0	0	0	0.0208879	0	0.00236786	0	0	0.00109937	0.00186047	0.000338266	0.000930233	0	0.0168288	0	0.00930233	0	0	0	0	0.00160677	0	0	0
Hispanic	4.36438	0.00315496	0	0	0.00804207	0	0.0107021	0.00575317	0.082957	0.0298794	0.000556758	0.00655738	0.275905	0.00532014	0.0413238	0.0265388	0.0213424	0.000804207	0.0012991	0.00476338	0.000494896	0	0	0	0.0110114	0	0	0.00674296	0.00123724	0	0	0	0.000866069	0	0	0	0.00569131	0.0256109	0.00940303	0	0.00897	0	0	0.000433034	0.000433034	0.00569131	0	0.000556758	0
Hispanic	4.36438	0	0	0	0.00401482	0.200278	0.00324274	0.00432366	0.0614577	0.00748919	0	0.00324274	0.0233169	0.00432366	0.0190704	0.0075664	0.0258647	0	0.000617665	0	0.000308833	0.00833848	0	0	0.00324274	0.000694873	0	0.00347437	0.0119673	0	0	0	0	0	0	0	0.00787523	0.00239345	0.0047097	0	0.00455528	0	0	0	0	0.00169858	0	0	0.00115812
Hispanic	4.36438	0	0	0	0.000791014	0.320994	0.0058535	0.00348046	0.0367031	0.0172441	0	0	0.0329062	0.00174023	0.00332226	0.00411327	0.00616991	0	0.000474608	0.00348046	0	0	0	0	0.00126562	0	0	0	0.00205664	0	0	0	0	0	0	0	0.00110742	0.00253125	0.00601171	0	0	0	0	0	0	0.00126562	0.00142383	0	0
Non Hispanic	2.62192	0	0	0	0.00755158	0.0140396	0	0.00148904	0.0851946	0	0.0010636	0	0	0.000638162	0.156243	0.00191449	0.0767922	0	0.000957243	0.00414805	0	0	0.00159541	0.00116996	0	0	0	0	0.00404169	0	0	0	0.00776431	0.00850883	0.00148904	0	0.000531802	0	0	0	0.00223357	0	0.000957243	0	0	0.00680706	0	0	0
Non Hispanic	2.62192	0	0	0	0.00533211	0	0	0	0.0935405	0	0	0	0	0.000609385	0.385436	0.00426569	0.0152346	0	0.000304692	0.0217855	0	0	0	0.0112736	0	0	0	0	0.00487508	0	0	0	0.00304692	0.0019805	0.00472273	0	0	0	0	0	0	0	0	0	0	0.00243754	0.00182815	0	0
Non Hispanic	2.62192	0	0	0	0.00505992	0.0015091	0	0.00461607	0.0940968	0	0.00221926	0	0	0.000355082	0.256458	0	0.12419	0.00310697	0	0.00816689	0.000355082	0	0.00213049	0.00825566	0	0	0	0	0.00869951	0	0	0	0.00124279	0.00736795	0.00612517	0	0	0	0	0	0	0	0.00399467	0	0	0.00106525	0	0	0
Non Hispanic	2.90411	0	0.00177586	0	0.0171244	0.00412253	0	0.00247352	0.0946914	0	0.0396398	0	0	0.154754	0.00164901	0	0	0.00120505	0	0.000507389	0	0	0.00386884	0.014524	0	0	0	0	0.0104015	0	0	0	0	0.00976724	0.00634236	0.00665948	0	0	0	0	0.00253694	0.000190271	0.00405911	0	0	0	0	0.000190271	0
Non Hispanic	2.90411	0	0.00111847	0	0.00292523	0.000430182	0	0.00344145	0.120709	0	0.0137658	0	0	0.261722	0.00111847	0	0.000602254	0.00163469	0	0.0266713	0	0	0	0.0170352	0	0	0	0	0.000774327	0	0	0	0	0.00696894	0.00361352	0.0132496	0	0	0	0	0.00223694	0	0.00258109	0.000344145	0	0.000258109	0	0.00129054	0
Non Hispanic	2.90411	0	0	0	0.00317118	0.00222657	0	0.00229404	0.0663248	0	0.0257068	0	0	0.310775	0.00074219	0	0.00101208	0.000674718	0	0	0	0	0.00364348	0.00593752	0	0	0	0	0.00121449	0	0	0	0	0.00688213	0	0.112408	0	0	0	0	0.000877134	0	0.00303623	0.000539775	0	0	0	0	0
Non Hispanic	2.79726	0.00172306	0	0	0.00767544	0.00143215	0	0.00120838	0.0412191	0.00203634	0.000626566	0.0168278	0.000716076	0.211131	0.136323	0.00042517	0.00264053	0.000626566	0	0.00279717	0.000134264	0	0	0.000693699	0.00998031	0	0	0.0336556	0.00689223	0	0	0	0.000313283	0.000469925	0.000537057	0.0098908	4.47547e-05	0.0141201	0.00134264	0	0.000626566	0	0	0	0.000604189	0.00170068	0	0	0
Non Hispanic	2.79726	0.00794071	0	0	0.00780836	0.00105876	0.00317628	0.00172049	0.226707	0.00185283	0.00185283	0.00449974	0	0.0389095	0.0407623	0.00529381	0.0422181	0.00423504	0	0.00330863	0.00119111	0	0.00185283	0	0.00913182	0	0	0.0127051	0.0328216	0	0	0	0.0014558	0.00238221	0	0.00449974	0.00224987	0.00913182	0.0096612	0	0	0	0	0	0.00542615	0.00026469	0	0	0
Non Hispanic	2.79726	0.00396393	0	0	0.0100089	0	0.0132792	0.00188287	0.129918	0.0056486	0	0.0115945	0	0.0406303	0.0681796	0.00584679	0.0385492	0.00465762	0.000594589	0.0119909	0	0.000297295	0	0	0.00644138	0	0	0.00812605	0.0469725	0	0.00128828	0	0.00188287	0	0	0.00941433	0.00158557	0.0121891	0.0137747	0	0.00138737	0	0	0	0.0054504	0.00812605	0	0	0
Non Hispanic	7.56712	0.00929603	0	0	0.00595668	0.00315884	0.0135379	0.00577617	0.0830325	0.0103791	0.000812274	0.0138989	0.000631769	0.217329	0.138809	0.00225632	0.0188628	0.00758123	0	0.00803249	0.000361011	0	0	0	0.000270758	0	0	0.00532491	0.0189531	0	0	0.000722022	0	0	0	0.00288809	0.00848375	0.0049639	0.00505415	0	0.00505415	0	0	0	0.0034296	0.00631769	0	0.000270758	0.00505415
Non Hispanic	7.56712	0.00263983	0	0	0.00412473	0	0.00412473	0.00197987	0.0577462	0.00907441	0	0.0364626	0.000824946	0.133641	0.190233	0.00527966	0.0384425	0	0	0.0196337	0	0	0	0	0.000824946	0	0	0.00395974	0.00824946	0	0	0	0	0	0	0.0031348	0.00709454	0.0077545	0.00428972	0	0	0	0	0	0.00230985	0.00841445	0	0	0
Non Hispanic	7.56712	0.00253485	0	0	0.00905305	0.000724244	0.00561289	0.00561289	0.0762267	0.0132175	0.00271592	0.026797	0	0.190114	0.101937	0.00470759	0.0152091	0.000905305	0	0.00923411	0	0	0	0.00199167	0	0	0	0.0101394	0.0137606	0	0	0	0	0	0	0.0065182	0.00162955	0.0200978	0.0105015	0	0.00344016	0	0	0	0	0.00688032	0	0	0
Hispanic	3.98082	0.00562967	0	0	0.0100355	0.00159099	0.0155428	0.00636397	0.0711051	0.0102803	0.00159099	0.0198262	0	0.159099	0.090809	0.0124832	0.0154204	0.00771019	0	0.00881165	0	0	0	0.013707	0	0	0	0.00697589	0.00807735	0	0	0.00257006	0.000856688	0	0	0.00526251	0.00269245	0.0115041	0.0463836	0	0.00514013	0	0	0	0	0.00244768	0	0.00159099	0
Hispanic	3.98082	0.00372592	0	0	0.00281716	0.0045438	0.00536169	0.00472555	0.0561614	0.00699746	0.00154489	0.0270811	0	0.122501	0.15767	0.00926936	0.0297165	0.00299891	0	0.0139949	0	0.000272628	0	0	0	0	0	0.00599782	0.00599782	0	0	0.00172664	0	0	0	0.00363504	0.00472555	0.00517993	0.00717921	0	0.00281716	0.000272628	0	0	0.00218103	0.00763359	0	0	0.00290803
Hispanic	3.98082	0.0090786	0	0	0.00852114	0.0179979	0.0181572	0.00613204	0.0826631	0.00557458	0.00135383	0.0134586	0	0.189854	0.110616	0.00358366	0.012503	0.00509676	0	0.0144143	0	0	0	0.00501712	0	0	0	0.00350402	0.0149717	0	0	0.00589313	0	0	0	0.00207056	0.00868042	0.00390221	0.0197499	0	0.00621167	0	0	0.000318547	0.00238911	0.00485785	0	0.000716732	0.00525603
Hispanic	3.88767	0.00379956	0	0	0.0162019	0	0.0240161	0.00186393	0.0962076	0.0063087	0.00114704	0.0168471	0.000860277	0.0134777	0.0702559	0.0124023	0.00623701	0.00444476	0.00157717	0.0172772	0	0	0	0.000501828	0.00143379	0	0	0	0.0727651	0	0.00258083	0	0.000645208	0	0.000860277	0.0227256	0.00293928	0.00853108	0.0184243	0	0.00143379	0	0	0	0.00580687	0.00810094	0	0	0
Hispanic	3.88767	0.00611015	0	0	0.0121343	0	0.0178141	0.00438898	0.193029	0.00550775	0.00215146	0.0045611	0	0.0362306	0.0394148	0.042599	0.029432	0.00344234	0.00060241	0.00327022	0	0	0	0	0.00851979	0	0	0.0125645	0.0364028	0	0.00516351	0	0.00120482	0	0	0.00473322	0.00490534	0.0100688	0.0267642	0	0.00266781	0	0	0	0.00189329	0.000516351	0	0	0
Hispanic	3.88767	0.00152788	0	0	0.00589327	0.000763942	0	0.000763942	0.0620976	0.0123322	0	0.0187711	0.00141875	0.191859	0.134126	0.00261923	0.00469279	0	0	0.00152788	0	0	0	0	0.00709375	0	0	0.031649	0.00698461	0	0	0	0	0	0	0.035687	0	0.0148423	0.00709375	0	0	0	0	0.000327404	0	0.000982211	0	0	0
Hispanic	8.23562	0.00226664	0	0	0.00484237	0.00473934	0.00360602	0	0.134041	0.00618174	0	0.0351329	0.00103029	0.0641871	0.0349268	0.0188543	0.039048	0.00226664	0.000618174	0	0	0	0.0063878	0	0.0166907	0	0	0	0.00927261	0	0	0	0.000309087	0	0	0	0.00144241	0.0482176	0.00494539	0	0.00133938	0	0	0	0.00793324	0.00103029	0	0	0
Hispanic	8.23562	0.00376097	0	0	0.00242374	0	0.019557	0.00526536	0.0949436	0.00359382	0.00668617	0.0220644	0	0.0930213	0.0805683	0.0620978	0.0113665	0.00852486	0	0.00142081	0	0.000501463	0	0	0.000250731	0	0	0	0.00150439	0	0	0	0	0	0	0	0.0010865	0.00534893	0.0106143	0	0.00175512	0	0	0	0.00208943	0.00133723	0	0	0.00208943
Hispanic	8.23562	0.00202331	0	0	0.0127064	0.000647459	0.017967	0.00226611	0.132405	0.00453221	0	0.0188572	0.000647459	0.0455649	0.150129	0.0115733	0.0173195	0.00283263	0	0.000971188	0	0	0	0	0	0	0	0	0.0110877	0	0	0	0	0	0	0	0.000971188	0	0.00639365	0	0.00267077	0	0	0	0.0052606	0.0156199	0	0	0.00169958
Non Hispanic	4.65753	0.00314405	0	0	0.00886052	0.000476372	0.00514482	0.0085747	0.136909	0.0123857	0	0.0081936	0.0660252	0.0141959	0.102229	0.00581174	0	0	0	0.00762195	0.00438262	0	0	0.000476372	0	0	0	0	0	0	0	0	0.00142912	0	0.000381098	0	0.00228659	0.00400152	0.0452553	0	0.00142912	0	0	0	0.00209604	0.00285823	0	0	0
Non Hispanic	4.65753	0.00225507	0.000375846	0	0.0134052	0	0.00388374	0.00162866	0.312328	0.0310699	0	0.00212979	0.154974	0.0115259	0.099098	0.00288148	0.000751691	0	0	0.0090203	0.00112754	0	0	0.000876973	0.00112754	0	0	0	0.00263092	0	0	0	0	0	0	0	0.0027562	0.00288148	0.0296918	0	0	0	0	0	0.00200451	0.00313205	0	0	0
Non Hispanic	4.65753	0.0022633	0	0	0.00811015	0.00047152	0.00377216	0.00716711	0.237552	0.0223501	0	0.00264051	0.0447944	0.0190494	0.136741	0.00348925	0	0	0	0.012731	0.00424368	0	0	0.00047152	0.00414938	0	0	0	0.00320634	0	0	0	0.00094304	0	0	0	0.00452659	0.00141456	0.0352697	0	0	0	0	0	0.000565824	0.00537533	0	0	0
Non Hispanic	4.78904	0.0042963	0	0	0.00977778	0.000444444	0.0121481	0.00533333	0.123407	0.00948148	0	0	0.24163	0.0100741	0.0986667	0.00311111	0.000888889	0	0	0.00622222	0	0	0	0	0.00207407	0	0	0	0.00281481	0.000296296	0	0	0	0	0	0.00474074	0	0.0197037	0.014963	0	0.00340741	0	0	0	0.00444444	0.00162963	0	0.00281481	0
Non Hispanic	4.78904	0.00121032	0	0	0.0201099	0	0.0103342	0.00186202	0.0967321	0.00539987	0.000837911	0	0.286286	0.0262545	0.166465	0.00074481	0.00074481	0.00121032	0	0.0102411	0	0	0	0	0	0	0	0	0	0	0	0	0	0	0	0.00363095	0.000651708	0.0232753	0.015641	0	0.00623778	0	0	0	0.00148962	0.000837911	0	0	0
Non Hispanic	4.78904	0.0025854	0	0	0.00540583	0	0.0261673	0.00430899	0.145252	0.017706	0.000940144	0	0.213961	0.0233469	0.0637731	0.00109683	0.0034472	0.00101849	0	0.0130053	0	0	0	0	0.00203698	0	0	0.00407396	0.00195863	0	0.00101849	0	0.00164525	0	0	0.00634597	0.00117518	0.0274209	0.0573488	0	0.00618928	0	0	0	0	0.00321216	0	0	0
Hispanic	5.4137	0.0139445	0.00146784	0	0.00280224	0	0.0397651	0.0167467	0.306245	0	0	0	0.00053376	0.00346944	0.0260875	0	0.00206832	0.0114091	0.00427008	0.0006672	0	0	0	0.00106752	0	0	0	0	0.0666533	0	0	0	0.00106752	0	0	0	0	0	0.0013344	0	0.0120763	0.000867361	0	0.00106752	0	0.0010008	0.0006672	0	0
Hispanic	4.70685	0.00181692	0	0	0.00423949	0.00397993	0.00744073	0.000519121	0.0787333	0	0.00536425	0.025956	0	0.0141028	0.138173	0.000778681	0	0.000865202	0.000692161	0	0	0	0.00112476	0.000865202	0	0	0.00025956	0.00121128	0.0380689	0	0	0	0	0	0	0.0025956	0.000346081	0.0153141	0.00917114	0	0	0	0	0	0.00302821	0	0	0.00155736	0
Hispanic	4.70685	0.00547288	0	0	0.0156505	0.0422468	0.00470475	0.00931349	0.0264042	0	0.00172828	0.0932309	0.00105617	0.0233317	0.177052	0.00105617	0	0.0140182	0.000288046	0	0	0	0.00595295	0.00268843	0	0	0	0.00307249	0.0339894	0	0	0	0.00518483	0.00288046	0	0.0119059	0.000768123	0.0572252	0.00710514	0	0	0	0.000864138	0	0	0	0	0.00336054	0.00172828
Hispanic	4.70685	0.00302318	0	0	0.00459075	0.0228418	0.0120927	0.00235136	0.0640466	0	0.00850969	0.0260889	0	0.00895756	0.0532975	0.00481469	0	0.00414287	0.00123166	0	0	0	0	0	0	0	0	0	0.0468033	0	0	0	0.00391893	0	0	0.00582242	0.00134363	0.0166835	0.0784907	0	0	0	0	0	0.00604636	0	0	0.00481469	0
Non Hispanic	2.30959	0.0403395	0	0	0.000697512	0.0280167	0.0985817	0.0328993	0.0316206	0	0	0.00372007	0.0317368	0	0.00186003	0.0108114	0.196001	0	0	0	0	0	0	0.00767263	0	0.00441758	0	0	0	0	0	0	0	0	0.0084864	0.000348756	0.0141827	0	0	0	0	0.0031388	0	0.00186003	0	0	0	0.00697512	0.00569635
Non Hispanic	2.30959	0.00554151	0	0	0.00369434	0.0213883	0.0108886	0	0.058915	0	0.00145829	0	0.352129	0.0100136	0.0314019	0.0103053	0.165662	0	0	0.00233327	0	0	0.00106941	0.000680537	0.00233327	0.00699981	0	0	0	0	0	0	0.00233327	0.00165273	0	0.00291659	0.00145829	0	0.003986	0	0	0	0	0	0.00243049	0	0	0.000874976	0
Non Hispanic	2.14247	0.00231458	0	0	0.00181141	0.000905706	0.00271712	0.0044279	0.0441783	0.00322029	0.00191205	0	0.00100634	0.06984	0.200664	0.00332092	0.0151957	0.00120761	0	0	0	0	0	0	0	0	0	0	0.0394485	0	0	0	0	0	0	0	0	0	0.0154976	0	0	0	0	0	0	0.0120761	0	0.00130824	0
Non Hispanic	2.14247	0.00145985	0	0	0.00145985	0.00168445	0.00415497	0.00134756	0.0274003	0.000673779	0	0	0.000673779	0.0503088	0.274116	0.00673779	0.0178551	0.00202134	0	0.00190904	0	0	0	0	0	0	0	0	0.143066	0	0	0	0	0	0	0	0	0	0.00437956	0	0	0	0	0	0.00112296	0.00359349	0	0.00157215	0
Non Hispanic	2.14247	0.000679604	0	0	0.0052103	0.00188779	0.00271842	0.00181228	0.0490825	0.0104961	0.00279393	0	0.000377558	0.0385864	0.165597	0.00249188	0.00566337	0	0	0.0019633	0	0	0	0	0	0	0	0	0.045609	0	0	0	0	0	0	0	0	0	0.00996753	0	0	0	0	0	0.000377558	0.0178207	0	0.00188779	0
Non Hispanic	2.22192	0	0	0	0.00180227	0.0603759	0.0489186	0	0.0635942	0	0.00167353	0	0.0011586	0.139289	0.364058	0	0.00720906	0	0	0	0	0	0	0	0	0	0	0	0	0	0	0	0	0	0	0	0.00128733	0	0	0	0	0	0	0	0.00553553	0	0	0	0.00141607
Non Hispanic	2.22192	0	0	0	0.00149083	0.0016055	0.0169725	0	0.0752294	0.00412844	0.00126147	0	0.00103211	0.188303	0.317546	0.00137615	0.0474771	0	0	0	0	0	0.0016055	0.00114679	0	0	0	0	0	0	0	0	0.00470183	0.00527523	0.00206422	0	0.00126147	0	0	0	0	0	0	0	0.00114679	0.00711009	0	0	0
Non Hispanic	2.22192	0	0	0	0.00321576	0	0.00984826	0.00180886	0.0939604	0.00562758	0.000703447	0.00120591	0	0.178676	0.356447	0.00331625	0.019797	0	0	0	0	0	0	0	0.00703447	0	0	0	0	0	0	0	0.00170837	0.00100492	0	0	0.000301477	0	0	0	0	0	0	0	0.00190936	0.00371822	0.000703447	0	0
Hispanic	5.48493	0.00181465	0.00638258	0	0.0105125	0.00125149	0.0174582	0.00394218	0.0640761	0	0	0.0150178	0	0.0613854	0.0743383	0.00456792	0.00481822	0.0118265	0	0.00225268	0.000625743	0	0.00394218	0.00494337	0	0	0	0	0.0546899	0	0	0	0.00344159	0.0046305	0	0	0	0	0	0	0.0019398	0	0	0	0	0.00619486	0	0.000750892	0
Hispanic	5.48493	0	0.000885544	0	0.000166039	0.0109033	0	0	0.0131171	0.000166039	0	0.0292229	0.000442772	0.0139473	0.0792008	0	0.01118	0.0133385	0	0	0	0.00298871	0.0585566	0	0	0	0	0	0.00188178	0	0	0	0.00691831	0.00608811	0	0	0	0	0	0	0	0	0	0.000332079	0	0.000276732	0	0	0
Hispanic	5.48493	0.00186695	0.000884347	0	0.00235826	0.00216174	0.00677999	0.00255478	0.0461826	0	0	0.0254495	0	0.204284	0.139236	0.000982608	0.00402869	0.020733	0	0.0195539	0	0.00481478	0.00540434	0.00363565	0	0	0	0	0.0377321	0	0	0	0.0027513	0	0	0	0	0	0	0	0	0	0	0	0	0.00235826	0	0	0
Hispanic	9.78356	0.00121107	0	0	0.021857	0.0159746	0.00155709	0.00288351	0.0405998	0.0560554	0	0.0385813	0.0255479	0.00167243	0.145098	0.00893887	0.039677	0.000519031	0.000519031	0.000576701	0.0088812	0	0.00144175	0	0.00870819	0	0	0	0.0128028	0	0	0	0.00190311	0.000461361	0	0.00184544	0.000865052	0.0270473	0.00651672	0	0.00190311	0	0	0	0.00103806	0	0	0.00109573	0
Hispanic	9.78356	0.000879448	0	0	0.0448518	0.0152889	0.0012177	0.0021648	0.0909214	0.0752943	0.000744148	0.00798268	0.034772	0	0.0803004	0.0127182	0.0420782	0.000541199	0.000744148	0.000947098	0.00690028	0	0	0	0.0123799	0	0	0	0.0225274	0	0	0	0	0	0	0	0.0020295	0.017589	0.00811798	0	0.0020295	0	0	0	0.00290894	0	0	0.000405899	0
Hispanic	9.78356	0.00263079	0	0	0.0293572	0.00436472	0.00119581	0.00107623	0.0486099	0.0437668	0	0.0120179	0.0238565	0.00197309	0.174709	0.0138714	0.0166816	0.000956652	0.000538117	0.00364723	0.0116592	0	0.00161435	0	0.0090284	0	0	0	0.0210463	0	0.00233184	0	0.00149477	0.00550075	0	0	0.00125561	0.00585949	0.0103438	0	0.000956652	0	0	0	0.00137519	0.00161435	0	0.000418535	0
Non Hispanic	9.11781	0.00337288	0	0	0.0111654	0	0.00907188	0.00709467	0.0245406	0	0	0.0137241	0.593394	0	0.0175622	0	0.0019772	0	0.000465224	0.00883926	0	0	0	0.00604792	0	0	0	0	0.000814143	0	0	0	0	0	0	0	0.00500116	0.00465224	0.0075599	0	0.00209351	0	0	0	0	0.00151198	0	0.00116306	0
Non Hispanic	9.11781	0	0	0	0.0170495	0.00236798	0.0125503	0.000710395	0.058726	0	0	0.00426237	0.464599	0.0121951	0.024035	0	0.0235614	0.00142079	0	0.0504381	0	0	0	0.00331518	0	0	0	0.00248638	0	0	0	0	0	0	0	0	0	0.0215487	0.00852475	0	0.00402557	0.000828795	0	0	0.00153919	0	0	0.000710395	0
Hispanic	4.76986	0.00264741	0	0	0.0225431	0.0389892	0.00168472	0.00673887	0.159888	0.0681909	0.00754112	0	0.0159647	0	0.00168472	0.00264741	0.163738	0.000641797	0.00216606	0.00224629	0	0	0	0	0.00144404	0	0	0	0.00882471	0	0	0	0.00112314	0	0	0	0.00256719	0.000802246	0.0324108	0	0.00168472	0.000722022	0	0	0	0.000481348	0	0.00401123	0
Hispanic	4.76986	0.00138679	0	0	0.00491679	0.000567322	0.0104639	0.00126072	0.139498	0.0429274	0.00119768	0.00781644	0.356467	0.00321483	0.0305724	0.00201715	0	0	0	0.00277358	0.00163893	0	0	0	0.00523197	0	0	0	0.00138679	0	0	0	0	0	0	0.0026475	0.00138679	0.0101488	0.00523197	0	0.00189107	0	0	0	0.00126072	0.0026475	0	0	0
Non Hispanic	2.40822	0	0	0	0.0100299	0.0462784	0.00052789	0	0.0688017	0	0.00519092	0	0	0.0389759	0.0938765	0.0019356	0.0531409	0	0	0	0	0.00211156	0.00695055	0.0052789	0	0	0	0	0	0	0	0	0.00316734	0.00580679	0.00395918	0.00343129	0.000615872	0	0.0121415	0	0.000879817	0	0	0.000351927	0	0.00211156	0	0.00475101	0
Hispanic	2.46027	0	0.00590612	0	0.00310849	0.0935654	0	0	0.118848	0	0	0.062895	0.0278728	0.00279764	0.143612	0.00176148	0	0.044555	0	0	0	0	0.0250751	0.00373018	0.00580251	0	0	0	0.0132629	0	0	0	0.00165786	0.00362657	0	0	0	0	0	0	0	0	0	0	0	0.00414465	0	0	0
Hispanic	2.46027	0	0.000778651	0	0.0186168	0.00297303	0.0046719	0	0.0353224	0	0.0010618	0.00750336	0.0214483	0.0057337	0.0906774	0.0370921	0.0250584	0.00594606	0.000424719	0	0	0	0.000920224	0.000707864	0.00453033	0	0	0	0.053019	0	0.00714943	0	0	0.000849437	0	0.0140157	0.00566291	0	0	0	0.00247753	0	0	0.0010618	0.00502584	0.0196078	0	0	0
Hispanic	2.46027	0	0	0.000681741	0.00927925	0.0016286	0.00473431	0.000908988	0.030792	0	0.00124986	0.00814301	0.116275	0.00409044	0.126766	0.00723403	0.0601826	0.00215885	0.000189372	0.00715828	0	0	0	0.00121198	0.00321933	0	0	0	0.00261334	0	0.00170435	0	0	0.0016286	0	0.00829451	0.00196947	0	0	0	0.00200735	0	0	0.000265121	0.000908988	0.00253759	0	0.000795364	0
Hispanic	6.03836	0	0	0	0.0066849	0.00121544	0.00830548	0.000506432	0.174618	0.00364631	0	0	0	0.0219791	0.201256	0.00212701	0.0137749	0.000607718	0.000202573	0.00344374	0.000506432	0	0	0	0.0108376	0	0	0	0	0	0	0	0	0	0	0	0	0	0	0	0.000709004	0	0	0	0.00344374	0.0291705	0	0	0
Hispanic	6.03836	0.0012837	0	0	0.0123235	0	0	0.00141207	0.155071	0	0.00949936	0.0392811	0.000513479	0.129268	0.000770218	0.0042362	0.00385109	0	0	0	0	0	0.00166881	0.00141207	0.0596919	0	0	0	0	0	0	0	0.00102696	0.00141207	0	0.0254172	0	0	0	0	0	0	0.000898588	0	0.00795892	0.0012837	0	0	0
Hispanic	7.92877	0.0134357	0	0	0.0134357	0	0.00206703	0	0.0789901	0.00442935	0.00059058	0	0.32851	0	0.0134357	0.00059058	0.0346966	0.00664403	0	0.022442	0.00103352	0.00250997	0	0	0.0159457	0.00088587	0	0	0.00930164	0	0	0	0	0	0	0	0.00944928	0	0.00250997	0	0.0100399	0	0	0	0.00250997	0	0	0	0
Hispanic	7.92877	0.000752729	0	0	0.00856229	0.000752729	0.0194769	0.00207	0.147253	0.0117614	0	0	0	0.0249341	0.11752	0.00254046	0.0260632	0	0.000282273	0.00263455	0.00366955	0	0	0	0.0184419	0	0	0	0	0	0	0	0.00112909	0	0	0.00235228	0	0	0	0	0	0	0	0	0.0052691	0.0154309	0	0.00141137	0
Hispanic	7.92877	0	0.000882223	0	0	0.00176445	0	0	0.0297015	0	0	0.297015	0	0.011763	0	0.00102926	0.00661667	0	0	0	0	0	0.00470519	0.000735186	0.000441112	0	0	0	0	0	0	0	0	0	0	0.0120571	0	0	0	0	0	0	0	0.000882223	0	0	0	0	0
Hispanic	3.33699	0	0	0	0.00138993	0.00106918	0.0114402	0	0.0462953	0	0.00320753	0.0305784	0.000641505	0.13771	0.359457	0.00310061	0.0146477	0.00149685	0	0	0	0	0.00160376	0	0	0	0	0	0.00342136	0	0	0	0.00171068	0	0	0	0	0	0.00694964	0	0.00406287	0	0	0	0.000855341	0.0114402	0	0	0
Hispanic	3.33699	0	0.00219211	0	0.00697489	0.016939	0.107613	0.0348745	0.0898764	0	0	0.0344759	0.00239139	0	0.0245118	0.0781188	0.019729	0	0	0	0	0.00179354	0.00199283	0.00557991	0	0	0	0	0.0177361	0	0	0	0.00677561	0	0.00259067	0	0	0	0.0984456	0	0.0161419	0.00079713	0	0.0235153	0	0.00717417	0.00219211	0.00498206	0.00259067
Hispanic	3.33699	0.000585343	0	0	0.00339499	0.00433154	0.00690705	0	0.0371107	0.00128775	0.00128775	0.00796066	0.0505736	0.107352	0.280262	0.0132288	0.0175603	0	0	0.00163896	0	0	0	0	0	0.00503395	0	0	0.00866308	0	0	0	0.00245844	0	0	0	0	0	0.00655584	0	0.00491688	0.000468274	0	0	0	0.00725825	0	0	0
Non Hispanic	2.4137	0	0	0	0	0.00799915	0	0.000533276	0.00362628	0	0.00181314	0	0	0	0.161369	0.00533276	0.0050128	0.0050128	0	0	0	0	0.0749787	0.00159983	0	0	0	0	0	0	0	0	0.00127986	0.00479949	0.00533276	0.128946	0	0	0	0	0.00287969	0	0	0.000213311	0	0.00511945	0	0	0
Non Hispanic	2.4137	0	0.00114969	0	0	0.0128765	0	0.00076646	0.00781789	0	0.00114969	0	0	0	0.166398	0.00114969	0.0107304	0.0224573	0	0	0	0	0.0544953	0.00153292	0	0	0	0	0	0	0	0	0.00145627	0.0046754	0.00835441	0.0571779	0.000229938	0	0	0	0.00145627	0	0.00076646	0	0	0.00505863	0	0	0
Non Hispanic	2.4137	0	0	0	0.000230486	0.00937308	0	0.00122926	0.0132913	0	0.000921942	0	0.000384143	0	0.161647	0.00276583	0.0204364	0.0460971	0	0.0005378	0	0	0.090504	0.00192071	0	0	0	0	0	0	0	0	0.00184388	0.0155194	0.00568531	0.0837431	0	0	0	0	0.00261217	0	0.00115243	0.000921942	0	0.00737554	0	0	0
Hispanic	6.43836	0.000745226	0	0	0.00707965	0	0.00819748	0.00232883	0.0964136	0	0	0	0	0.0636237	0.262413	0.0296227	0.00447136	0.0029809	0	0.0124825	0	0	0	0	0	0	0	0	0.0137867	0	0	0	0.000745226	0.00158361	0	0	0.000745226	0.00596181	0.0427573	0	0	0	0	0	0.00307406	0.00605496	0	0	0
Hispanic	6.43836	0	0.000342278	0	0.00828313	0.000342278	0.0319003	0.00260131	0.104874	0	0	0	0.000547645	0.0514786	0.156763	0.00705093	0.0198521	0.00116375	0	0.0294359	0	0	0	0.000342278	0	0	0	0	0.0549699	0	0	0	0	0.000753012	0	0	0	0.00239595	0.0243018	0	0.00451807	0.000205367	0	0	0	0.00486035	0	0	0.00130066
Hispanic	6.43836	0	0	0	0.0113493	0.000945776	0.00662043	0.00241698	0.0734552	0	0.0023119	0.000945776	0.000840689	0.0541194	0.298445	0.0037831	0.00893232	0.000945776	0	0.00746112	0	0	0	0	0	0	0.000315259	0	0.011034	0	0	0	0	0	0	0	0.000525431	0.00725095	0.052438	0	0.00273224	0	0	0	0	0.00126103	0	0.00430853	0
Non Hispanic	4.05205	0.0040491	0.000379603	0	0.0129065	0	0	0.00809819	0.0613691	0	0	0.0355561	0.271542	0	0.122232	0	0.0108819	0.00189801	0.000379603	0.0275845	0	0	0	0	0.00265722	0	0	0	0.00265722	0	0	0	0.00101227	0	0	0.0560547	0.00341642	0.0434012	0.0044287	0	0.00113881	0	0	0	0	0.00341642	0	0	0
Non Hispanic	4.05205	0.00156027	0	0	0.00702119	0.00221038	0	0	0.0369263	0	0.00104018	0.0165128	0.447406	0	0.122091	0	0.0156027	0.00260044	0	0.00819139	0	0	0	0.0076713	0.00169029	0	0	0	0.00130022	0	0	0	0	0	0.00377064	0.0171629	0.0023404	0.0182031	0.00364062	0	0.00143024	0	0	0	0	0.0046808	0	0	0
Non Hispanic	4.05205	0.0119484	0	0	0.00669109	0.00143381	0	0.00621316	0.174287	0	0.00159312	0.00493866	0.0528915	0	0.0125856	0	0.0213478	0.0164091	0	0.0027083	0.000637247	0	0.00159312	0.0184802	0.00143381	0	0	0	0.00191174	0	0	0	0.00223036	0.00143381	0.0165684	0	0.0151346	0.00716903	0.0326589	0	0.00557591	0	0.00350486	0	0	0.00111518	0	0.00446073	0.00254899
Non Hispanic	5.79726	0	0.000191031	0	0	0.00959931	0	0	0.0178136	0.000143273	0.000191031	0	0	0.00171928	0.0310426	0.000811882	0.0340513	0.00974259	0	0.000907398	0	0.0055399	0.00143273	0.00515784	0	0.000477578	0	0	0	0	0	0	0	0.000382062	0	0	0	0	0	0	0	0	0	0	0	0	0	0	0
Hispanic	3.27123	0.00451555	0	0	0.0198684	0	0.0623145	0.143078	0.150045	0	0.00387047	0	0.0347052	0	0.00941814	0.0228358	0.00322539	0.00141917	0	0	0	0	0	0.00619275	0	0.00270933	0	0	0.024384	0	0	0	0	0	0	0	0.00838601	0	0	0	0.0432202	0.00361244	0	0.000903109	0.00193523	0	0	0.0103212	0.00425752
Hispanic	3.27123	0.00202591	0	0	0.0141813	0.113819	0.0230831	0.00478851	0.0472098	0.000982258	0.00122782	0.00791945	0.0677758	0.0123396	0.217632	0.0211185	0.00405181	0	0	0.00730554	0	0	0	0	0.00478851	0	0	0.000491129	0.0142427	0	0	0	0.00779667	0.00282399	0	0.00607772	0.00110504	0.0114187	0	0	0.00927006	0	0	0.000613911	0.000675302	0	0	0.00497268	0.00153478
Non Hispanic	2.27397	0	0	0	0.00160628	0.0721042	0	0	0.00107085	0	0	0.370159	0	0	0.203819	0.000356952	0	0	0	0	0	0	0.0058897	0.00660361	0	0	0	0	0	0	0	0	0.00160628	0.00892379	0.0105301	0	0	0	0	0	0	0	0.00571123	0	0	0	0	0.00410494	0
Non Hispanic	2.27397	0	0.00556836	0	0.00134409	0.0562596	0	0	0.00576037	0	0	0.459293	0	0.00211214	0.0458909	0	0	0.00806452	0.00345622	0	0	0	0.00844854	0.047043	0	0	0	0	0	0.000384025	0	0	0.0136329	0.0128648	0.00345622	0	0	0	0	0	0	0	0.00268817	0.00576037	0	0	0	0	0
Hispanic	3.47123	0.00634486	0.000497636	0	0.00721573	0	0	0.0251306	0.128266	0.00161732	0.00111968	0.00149291	0	0.0129385	0.0441652	0.0125653	0.115576	0	0.00111968	0.00161732	0	0	0.000870863	0	0.0490172	0	0	0	0.146305	0	0	0	0.00124409	0	0.00572282	0	0.00373227	0	0	0	0.00746454	0	0	0	0	0.0332172	0	0	0
Hispanic	3.47123	0.00746496	0	0	0.00647471	0.00327544	0	0.0252133	0.144119	0.00129494	0.000761731	0.00365631	0	0.0251371	0.100929	0.010131	0.0999391	0	0	0	0	0	0	0.00099025	0.0557587	0	0	0	0.0575107	0	0	0	0.00251371	0.00144729	0.00182815	0	0.00319927	0	0	0	0.00548446	0.000533211	0	0	0	0.0143967	0	0.00228519	0
Hispanic	3.47123	0.00391655	0.000753182	0	0.00542291	0.00316337	0	0.0130301	0.109061	0	0.00143105	0.00233486	0	0.0312571	0.109663	0.00482037	0.0518943	0.00293741	0	0.0299013	0	0	0.001657	0	0.0979137	0	0	0	0.0408225	0	0	0	0.00233486	0.00158168	0.00353996	0	0.00301273	0	0	0	0.00421782	0	0	0.000677864	0.00210891	0.00805905	0	0.0024855	0
Hispanic	5.98082	0.00419198	0	0	0.00530413	0	0.0146291	0.00675849	0.0870049	0.0170246	0.00179656	0.0272051	0.292668	0.00787065	0.0666439	0.00461973	0	0	0	0.0246385	0.00316537	0.000256652	0	0	0.0159124	0	0	0.000342202	0.0108649	0	0	0	0	0	0	0	0	0.0119771	0.00248097	0	0.00111216	0	0	0	0.00171101	0.00119771	0	0.00128326	0.00136881
Hispanic	5.98082	0.0136408	0	0	0.0158909	0.00210941	0.00717199	0.00435944	0.0416257	0.00267192	0.00351568	0.0144846	0.427225	0.0015469	0.0563915	0.00225004	0	0	0	0.0653916	0	0.000421882	0	0	0	0	0	0.000703136	0	0	0	0	0	0	0	0	0.00632822	0.00210941	0.00182815	0	0	0	0	0	0.00914077	0	0	0	0
Hispanic	5.98082	0.00564263	0	0	0.0131661	0.0015047	0.00451411	0.0190596	0.0326019	0.00288401	0.00965517	0.0131661	0.493668	0.00426332	0.0524138	0.00388715	0	0	0	0.0199373	0	0	0	0	0.00125392	0	0	0.00125392	0	0	0	0	0	0	0	0	0.00338558	0.00564263	0	0	0	0	0	0	0.00639498	0	0	0.00576803	0
Hispanic	4.1726	0.0055666	0	0.00367793	0.0215706	0.00139165	0	0.00775348	0.216998	0	0.00725646	0	0	0.0122266	0.150398	0.00775348	0.0798211	0.00149105	0.00208748	0.0026839	0	0	0.00198807	0.0026839	0	0	0	0	0.0464215	0	0	0	0.0027833	0.00159046	0.00238569	0.00228628	0.00894632	0.00526839	0.000695825	0	0.0167992	0	0	0	0.00506958	0.0028827	0	0.00536779	0
Hispanic	5.28767	0.00165344	0	0	0.00611772	0.00248016	0	0	0.1188	0.00388558	0	0.00314153	0.374173	0.00223214	0.0705192	0.00314153	0.0763062	0.000744048	0	0	0	0	0	0	0.00744048	0	0	0	0.00363757	0	0	0	0	0	0	0	0.00157077	0	0.0233135	0	0.000496032	0	0	0	0.00190146	0.0067791	0	0	0
Hispanic	5.28767	0.00332832	0	0	0.00869659	0.00654928	0	0	0.101782	0.0110586	0.00171784	0.00450934	0.302555	0.00429461	0.0725789	0.00365042	0.0757999	0.00386515	0	0	0	0	0	0	0.0236204	0	0	0	0	0	0	0	0.000966287	0	0	0	0	0	0.0192184	0	0	0	0	0	0.00107365	0.012347	0	0	0
Hispanic	5.28767	0.00174231	0	0	0.011325	0.0117606	0	0.00174231	0.0812789	0.0295322	0.00121962	0.0229985	0.076836	0.00418155	0.0999216	0.0044429	0.103668	0.0055754	0.000348462	0	0.000609809	0	0.00217789	0	0.0231728	0	0	0	0.00522694	0	0	0	0.00182943	0	0	0	0.00235212	0	0.00548828	0	0.0011325	0	0	0	0.0016552	0.0583675	0	0	0
Hispanic	4.3726	0.00746097	0.000803489	0	0.0154959	0.0362718	0	0.00275482	0.13315	0	0.00183655	0	0	0	0.00103306	0.047865	0.00114784	0.00573921	0.00241047	0.00585399	0	0	0.00103306	0.00998623	0	0	0	0	0	0	0	0	0	0	0	0	0.00286961	0	0	0	0	0	0	0	0.000688705	0.019169	0	0	0.00241047
Hispanic	4.3726	0.00535431	0	0	0.0156663	0.109334	0.00026441	0.0183765	0.0980301	0	0.00528821	0	0	0	0.00198308	0.0369513	0	0.0115019	0.000462718	0.00185087	0	0	0	0.00383395	0	0	0	0	0	0	0	0	0.000925436	0.000594923	0	0	0.00112374	0	0	0	0	0	0	0	0.000528821	0.0155341	0	0	0.00211528
Hispanic	NA	0.00325076	0	0	0.00962226	0.00533125	0.012743	0.00377089	0.113257	0.00832196	0.00832196	0.00539627	0.315194	0.00318575	0.0492816	0.0538327	0.0294519	0.00143034	0.000910214	0.00364086	0	0	0	0	0.000910214	0	0	0.000520122	0.012678	0	0	0	0	0	0.000390092	0	0.00455107	0.00572134	0.0267863	0	0.00364086	0	0	0	0.00708667	0.000780183	0	0	0
Hispanic	5.89589	0.000523341	0	0	0.00565208	0.000523341	0.00481474	0	0.140151	0.0294118	0.00136069	0.0111995	0	0.11995	0.247959	0.00261671	0.0153862	0	0	0.0151769	0.00125602	0	0	0	0.00167469	0	0	0.00136069	0.0125602	0	0	0	0.000732677	0	0	0.00544275	0.000418673	0.00743144	0	0	0	0	0	0	0.0042914	0.0160142	0	0	0
Hispanic	5.89589	0	0	0	0.00251014	0	0.00183433	0	0.0105233	0	0	0.00115852	0.10726	0.00173779	0.0169917	0	0.0317629	0	0	0	0	0.0015447	0	0	0.000675806	0	0	0	0	0	0	0	0	0	0	0	0	0.000482719	0.000868894	0	0	0	0	0	0.00077235	0.00231705	0	0	0
Hispanic	5.89589	0.00158559	0	0	0.00849876	0.00126847	0.0104649	0.0045665	0.0981797	0.0256866	0	0.00894273	0	0.0766791	0.168326	0.00602524	0.0116699	0	0.000951354	0.00615209	0.000507389	0.0124945	0	0	0.00126847	0	0	0.00754741	0.00596182	0	0	0	0.000443965	0.00069766	0	0.00761083	0.00145874	0.0123676	0	0	0.00158559	0	0	0	0.00412253	0.00957696	0	0	0.000761083
Hispanic	9.06301	0.00132494	0	0	0.00496853	0	0.00579662	0	0.045048	0	0	0	0.551507	0	0.00662471	0	0.00861212	0	0	0.00314674	0	0.00132494	0	0	0	0	0	0	0.00115932	0	0	0	0	0	0	0	0.00314674	0	0.0107652	0	0.00231865	0	0	0	0.005631	0.00414044	0	0	0
Hispanic	9.06301	0	0.000470958	0	0.00392465	0	0.0183673	0.00345369	0.0872841	0.0345369	0	0.022292	0.00156986	0.104867	0.270958	0.00627943	0.0120879	0	0	0.00784929	0	0	0	0	0.00156986	0	0	0.0043956	0.00486656	0	0	0	0.000941915	0	0	0.00612245	0	0.00298273	0	0	0	0	0	0	0.00926217	0.0248038	0	0	0
Hispanic	9.06301	0	0	0	0.00481563	0.00481563	0.0126582	0.000825537	0.119978	0.00247661	0	0.00577876	0.426665	0.00371491	0.096175	0	0.010732	0	0	0.00454045	0	0	0	0	0	0	0	0	0.00605394	0	0	0	0	0	0	0	0.0012383	0.00247661	0.00412768	0	0.00467804	0	0	0	0.00192625	0.0136214	0	0	0
Hispanic	3.89863	0	0	0	0.00155192	0.105813	0.00578442	0.00268059	0.0479684	0	0.0189052	0	0.000564334	0.13149	0.00282167	0.00747743	0.0196106	0.00239842	0	0	0	0	0	0.001693	0	0	0	0	0	0	0	0	0.00564334	0.0170711	0.00197517	0	0	0	0	0	0	0	0.003386	0	0.0114278	0	0	0	0
Hispanic	3.89863	0	0.000869349	0	0.00186289	0.00397417	0.00881769	0.00260805	0.0661947	0	0.00720318	0	0	0.138847	0.00211128	0.00223547	0.016766	0	0	0.00372578	0	0	0	0.00136612	0	0	0	0	0	0	0	0	0	0.00484352	0	0	0	0	0	0	0	0	0	0	0.00658222	0	0	0	0
Hispanic	3.89863	0	0	0	0.00270556	0.165745	0.00329373	0	0.0509352	0	0.003529	0	0.00129397	0.0826962	0.0024703	0.00905776	0.0895189	0.00152923	0	0.00411716	0	0	0.0014116	0.00341136	0	0	0	0	0.0003529	0	0	0	0.00270556	0.0170568	0.00199976	0.0003529	0	0	0	0	0	0	0.00329373	0	0.00905776	0	0	0	0
Hispanic	4.3589	0	0	0	0.00867462	0.0484611	0.0292768	0.00842439	0.0449579	0.00125115	0	0	0.000834098	0.0556343	0.13037	0.00400367	0.02544	0.00216865	0.000250229	0.00108433	0	0	0.0042539	0	0	0.000500459	0	0	0.0352823	0	0	0	0	0.00233547	0	0.00575528	0	0.0076737	0.0310284	0	0.00467095	0.000583869	0	0	0.00700642	0.000834098	0	0	0.00125115
Hispanic	4.3589	0.000780099	0	0	0.0121349	0.0276502	0.0128283	0	0.0933518	0	0.00121349	0	0	0.0499263	0.15992	0.00771431	0.0169021	0.00554737	0.000433388	0	0	0	0.0058074	0	0	0.000606744	0	0	0.0089278	0	0	0	0	0.00208026	0	0.00823438	0	0.0220161	0.0177689	0	0.00832105	0	0	0	0.0089278	0.000520066	0	0	0
Hispanic	4.3589	0.00100893	0.000620877	0	0.0145906	0.0384944	0.00442375	0.00124175	0.100893	0.00201785	0.000698487	0	0	0.0488941	0.0937524	0.0104773	0.01591	0.0155995	0	0.00194024	0	0	0.00364765	0	0	0	0	0	0.00442375	0	0	0	0.000698487	0.00543267	0	0.011331	0	0.0131936	0.0546372	0	0.0032596	0	0	0	0.00488941	0	0	0.000698487	0
Hispanic	0.115385	0	0	0	0	0	0	0	0	0	0	0	0	0	0	0	0	0	0	0	0	0	0	0	0	0	0.037206	0	0	0	0	0	0	0	0	0	0	0	0	0	0	0	0	0	0	0	0	0	0
Hispanic	0.115385	0	0	0	0	0	0	0	0	0	0	0	0	0	0	0	0	0	0	0	0	0	0	0	0	0	0.328976	0	0	0	0	0	0	0	0	0	0	0	0	0	0	0	0	0	0	0	0	0	0
Hispanic	0.115385	0	0	0	0	0	0	0	0	0	0	0	0	0	0	0	0	0	0	0	0	0	0	0	0	0	0.042744	0	0	0	0	0	0	0	0	0	0	0	0	0	0	0	0	0	0	0	0	0	0
Hispanic	0.115385	0	0	0	0	0	0	0	0	0	0	0	0	0	0	0	0	0	0	0	0	0	0	0	0	0	0.11968	0	0	0	0	0	0	0	0	0	0	0	0	0	0	0	0	0	0	0	0	0	0
Hispanic	0.115385	0	0	0	0	0	0	0	0	0	0	0	0	0	0	0	0	0	0	0	0	0	0	0	0	0	0.248165	0	0	0	0	0	0	0	0	0	0	0	0	0	0	0	0	0	0	0	0	0	0
Non Hispanic	0.115385	0	0	0	0	0	0	0	0	0	0	0	0	0	0	0	0	0	0	0	0	0	0	0	0	0	0.0651831	0	0	0	0	0	0	0	0	0	0	0	0	0	0	0	0	0	0	0	0	0	0
Hispanic	0.115385	0	0	0	0	0	0	0	0	0	0	0	0	0	0	0	0	0	0	0	0	0	0	0	0	0	0.0167718	0	0	0	0	0	0	0	0	0	0	0	0	0	0	0	0	0	0	0	0	0	0
Hispanic	0.115385	0	0	0	0	0	0	0	0	0	0	0	0	0	0	0	0	0	0	0	0	0	0	0	0	0	0.128614	0	0	0	0	0	0	0	0	0	0	0	0	0	0	0	0	0	0	0	0	0	0
Hispanic	0.115385	0	0	0	0	0	0	0	0	0	0	0	0	0	0	0	0	0	0	0	0	0	0	0	0	0	0.00606286	0	0	0	0	0	0	0	0	0	0	0	0	0	0	0	0	0	0	0	0	0	0
Hispanic	0.115385	0	0	0	0	0	0	0	0	0	0	0	0	0	0	0	0	0	0	0	0	0	0	0	0	0	0.0478431	0	0	0	0	0	0	0	0	0	0	0	0	0	0	0	0	0	0	0	0	0	0
Hispanic	0.115385	0	0	0	0	0	0	0	0	0	0	0	0	0	0	0	0	0	0	0	0	0	0	0	0	0	0.14708	0	0	0	0	0	0	0	0	0	0	0	0	0	0	0	0	0	0	0	0	0	0
Hispanic	0.115385	0	0	0	0	0	0	0	0	0	0	0	0	0	0	0	0	0	0	0	0	0	0	0	0	0	0.213238	0	0	0	0	0	0	0	0	0	0	0	0	0	0	0	0	0	0	0	0	0	0
Hispanic	0.115385	0	0	0	0	0	0	0	0	0	0	0	0	0	0	0	0	0	0	0	0	0	0	0	0	0	0.0968689	0	0	0	0	0	0	0	0	0	0	0	0	0	0	0	0	0	0	0	0	0	0
Hispanic	0.115385	0	0	0	0	0	0	0	0	0	0	0	0	0	0	0	0	0	0	0	0	0	0	0	0	0	0.0913478	0	0	0	0	0	0	0	0	0	0	0	0	0	0	0	0	0	0	0	0	0	0
Non Hispanic	0.115385	0	0	0	0	0	0	0	0	0	0	0	0	0	0	0	0	0	0	0	0	0	0	0	0	0	0.0493677	0	0	0	0	0	0	0	0	0	0	0	0	0	0	0	0	0	0	0	0	0	0
Hispanic	0.115385	0	0	0	0	0	0	0	0	0	0	0	0	0	0	0	0	0	0	0	0	0	0	0	0	0	0.0746481	0	0	0	0	0	0	0	0	0	0	0	0	0	0	0	0	0	0	0	0	0	0
Hispanic	0.115385	0	0	0	0	0	0	0	0	0	0	0	0	0	0	0	0	0	0	0	0	0	0	0	0	0	0.124606	0	0	0	0	0	0	0	0	0	0	0	0	0	0	0	0	0	0	0	0	0	0
Non Hispanic	0.115385	0	0	0	0	0	0	0	0	0	0	0	0	0	0	0	0	0	0	0	0	0	0	0	0	0	0.11349	0	0	0	0	0	0	0	0	0	0	0	0	0	0	0	0	0	0	0	0	0	0
Hispanic	0.115385	0	0	0	0	0	0	0	0	0	0	0	0	0	0	0	0	0	0	0	0	0	0	0	0	0	0.0538427	0	0	0	0	0	0	0	0	0	0	0	0	0	0	0	0	0	0	0	0	0	0
Hispanic	0.115385	0	0	0	0	0	0	0	0	0	0	0	0	0	0	0	0	0	0	0	0	0	0	0	0	0	0.178536	0	0	0	0	0	0	0	0	0	0	0	0	0	0	0	0	0	0	0	0	0	0
Hispanic	0.115385	0	0	0	0	0	0	0	0	0	0	0	0	0	0	0	0	0	0	0	0	0	0	0	0	0	0.0479765	0	0	0	0	0	0	0	0	0	0	0	0	0	0	0	0	0	0	0	0	0	0
Non Hispanic	0.115385	0	0	0	0	0	0	0	0	0	0	0	0	0	0	0	0	0	0	0	0	0	0	0	0	0	0.14951	0	0	0	0	0	0	0	0	0	0	0	0	0	0	0	0	0	0	0	0	0	0
Hispanic	0.115385	0	0	0	0	0	0	0	0	0	0	0	0	0	0	0	0	0	0	0	0	0	0	0	0	0	0.278146	0	0	0	0	0	0	0	0	0	0	0	0	0	0	0	0	0	0	0	0	0	0
Hispanic	0.115385	0	0	0	0	0	0	0	0	0	0	0	0	0	0	0	0	0	0	0	0	0	0	0	0	0	0.216456	0	0	0	0	0	0	0	0	0	0	0	0	0	0	0	0	0	0	0	0	0	0
Hispanic	0.115385	0	0	0	0	0	0	0	0	0	0	0	0	0	0	0	0	0	0	0	0	0	0	0	0	0	0.139897	0	0	0	0	0	0	0	0	0	0	0	0	0	0	0	0	0	0	0	0	0	0
Hispanic	0.115385	0	0	0	0	0	0	0	0	0	0	0	0	0	0	0	0	0	0	0	0	0	0	0	0	0	0.0449145	0	0	0	0	0	0	0	0	0	0	0	0	0	0	0	0	0	0	0	0	0	0
Hispanic	0.115385	0	0	0	0	0	0	0	0	0	0	0	0	0	0	0	0	0	0	0	0	0	0	0	0	0	0.0435959	0	0	0	0	0	0	0	0	0	0	0	0	0	0	0	0	0	0	0	0	0	0
Hispanic	0.115385	0	0	0	0	0	0	0	0	0	0	0	0	0	0	0	0	0	0	0	0	0	0	0	0	0	0.0137327	0	0	0	0	0	0	0	0	0	0	0	0	0	0	0	0	0	0	0	0	0	0
Hispanic	0.115385	0	0	0	0	0	0	0	0	0	0	0	0	0	0	0	0	0	0	0	0	0	0	0	0	0	0.0138677	0	0	0	0	0	0	0	0	0	0	0	0	0	0	0	0	0	0	0	0	0	0
Hispanic	0.115385	0	0	0	0	0	0	0	0	0	0	0	0	0	0	0	0	0	0	0	0	0	0	0	0	0	0.0671826	0	0	0	0	0	0	0	0	0	0	0	0	0	0	0	0	0	0	0	0	0	0
Hispanic	0.115385	0	0	0	0	0	0	0	0	0	0	0	0	0	0	0	0	0	0	0	0	0	0	0	0	0	0	0	0	0	0	0	0	0	0	0	0	0	0	0	0	0	0	0	0	0	0	0	0
Hispanic	0.115385	0	0	0	0	0	0	0	0	0	0	0	0	0	0	0	0	0	0	0	0	0	0	0	0	0	0.0146678	0	0	0	0	0	0	0	0	0	0	0	0	0	0	0	0	0	0	0	0	0	0
Non Hispanic	1.56712	0	0	0	0.00409673	0	0	0.0121452	0.0727985	0	0.00246529	0	0	0.0140666	0.0204474	0.00456803	0.000217525	0.00257405	0	0.00594569	0	0	0.000471305	0.00583693	0	0	0.0328463	0	0	0.000290034	0.000978864	0	0.000326288	0.00170395	0.000652576	7.25084e-05	0.000870101	0	0	0	0.00355291	7.25084e-05	0	0	0	0	0.000290034	0	0
Non Hispanic	1.64384	0	0.000407573	0	0.00466857	0.000889251	0	0.0034088	0.024158	0	0	0	0	0.00481678	0.00281596	0.000370521	0.00711401	0.0237504	0	0.00314943	0	0	0.000185261	0.0645819	0	0	0.0120049	0	0	0.00100041	0	0	0.000333469	0.00196376	0.00292712	0	0.00163029	0	0	0	0.00418689	0	0	0	0	0	0	0.00318648	0
Non Hispanic	1.77808	0	0.000852224	0	0.0041759	0.0045594	0	0.000383501	0.0293165	0	0.000298279	0	0	0.00502812	0.00272712	0.00630646	0.00276973	0.0136356	0	0	0	0	0.00183228	0.0341742	0	0	0.0172575	0	0.00374979	0.00149139	0	0	0.000894836	0.00315323	0.00251406	0	0.0011505	0	0	0	0.00366456	0	0	0	0	0	0	0.00106528	0
Non Hispanic	1.89041	0	0.000581918	0	0	0.152198	0	0.00232767	0.0706766	0	0	0	0	0.03227	0.0482463	0.00555467	0.00179866	0.0176692	0	0	0	0	0.00190446	0.0396233	0	0	0.0418452	0	0	0.00148125	0	0	0.000581918	0.00142834	0.000105803	0.000423213	0.00031741	0	0	0	0.00423213	0	0	0	0	0	0.00031741	0	0
Non Hispanic	1.9589	0	7.18907e-05	0	0	0	0	0.00283968	0.0603523	0	0.00168943	0	0	0.0366283	0.0292955	0.00762042	0.00499641	0.00273185	0	0	0	0	0.000682962	0.00521208	0	0	0.0327822	0	0.000970525	0.000215672	0.00370237	0	0.000287563	0.00452912	0.000611071	0	0.00046729	0	0	0	0.00172538	0	0	0	0	0	0	0	0
Non Hispanic	2.01918	0	0.000473244	0	0.00498726	0	0	0.00986531	0.0384419	0	0.00600655	0	0	0.0123407	0.00844558	0.0042956	0.00484165	0.0107754	0	0	0	0	0.000910084	0.0105206	0	0	0.0254095	0	0	0.00141973	0.00313069	0	0.000291227	0.00364033	0.00116491	0	0.00087368	0	0	0	0.00411358	0	0	0	0	0	0.00054605	0.0011285	0
Non Hispanic	2.35342	0	0.000293255	0	0.000703812	0	0	0.00791789	0.0883284	0	0.000293255	0	0	0.0433431	0.0484457	0.0174194	0	0.000234604	0	0	0	0	0.00140762	0.0144868	0	0	0.0486217	0	0	0.000997067	0.000938416	0	0.00211144	0.00580645	0.00117302	0	0.00351906	0	0	0	0.0058651	0	0.00117302	0	0	0.00674487	0	0	0
Non Hispanic	1.35616	0	0.000644037	0	0.00780421	0	0	0.00356115	0	0	0.000265192	0	0	0	0.0811865	0.00231096	0	0.0269738	0	0	0	0	0.00181846	0.032164	0	0	0.00261403	0	0	0.00136384	0	0	0.000871344	0.00291711	0.00454614	0	0	0	0	0	0.00208365	0	0	0.000151538	0	0	0.000909229	0	0
Non Hispanic	1.56712	0	0.000399929	0	0.00382154	0.000177746	0	0.00239957	0	0	0.00142197	0	0	0.0197743	0.0373267	0.00137753	0	0.027284	0	0	0	0	0.000799858	0.0652773	0	0	0.00119979	0	0.00186633	0.000622112	0	0	0.000888731	0.00199964	0.00191077	0	0.00111091	0	0	0	0.00288838	0	0.000311056	0	0	0	0	0	0
Non Hispanic	1.6411	0	0.000383663	0	0.00212759	0	0.000139514	0.00216246	0	0	0	0	0	0.0172997	0.0599561	0.00268564	0	0.0118587	0	0	0	0	0.00111611	0.0168114	0	0.00122075	0.006313	0	0.00209271	0.00122075	0	0	0.00156953	0.00477835	0.00244149	0	0	0	0	0	0.00366224	0	0.000209271	0	0	0	0	0.000662691	0
Non Hispanic	1.70411	0	0.000519149	0	0.000758756	0	0	0.00351424	0	0	0.000199673	0	0	0.00119804	0.00523142	0.002436	0	0.0113813	0	0	0	0	0.000319476	0.0215646	0	0.000479214	0.000878559	0	0.0010383	0.000678887	0	0	0.000678887	0.00107823	0.00595024	0	0	0	0	0	0.0043928	0	0	0	0	0	0	0.00155745	0
Non Hispanic	1.77534	0	0.000576369	0	0.00326609	0.00395773	0	0.000576369	0	0	0	0	0	0.00268972	0.00660903	0.00180596	0	0.0184822	0	0	0	0	0.000576369	0.0802305	0	0	0.00092219	0	0.000883766	0.000960615	0	0	0.000806916	0.00107589	0.00211335	0	0.000461095	0	0	0	0.00315082	0	0	0	0	0	7.68492e-05	0.00153698	0
Non Hispanic	1.89041	0	0.00514515	0	0.00193533	0.0438518	0	0.0132641	0.000283219	0	0	0	0	0.0212414	0.0755723	0.00745811	9.44064e-05	0.0179844	0	0	0	0	0.00188813	0.0694359	0	0	0.0101959	0	0	0.0115176	0	0	0.00306821	0.00424829	0.000613642	0	0.000849658	0	0	0	0.00693887	0	0.000424829	0	0	0	0.000236016	0	0
Non Hispanic	1.96712	0	0.00024567	0	0.00233387	0	0	0.00958113	0	0	0.000368505	0	0	0.000696065	0.00298899	0.0210457	0	0.0127748	0	0	0	0	0	0.0528191	0	0	0.000696065	0	0	0.00102363	0.00859845	0	0.000532285	0.000368505	0.0020882	0	0.00131024	0	0	0	0.0065512	0	0	0	0	0	0	0.000122835	0
Non Hispanic	2.01918	0	0.00128548	0	0	0.00169683	0	0.00848416	0	0	0.0115693	0	0	0.00868984	0.0756376	0.0809852	0	0.00169683	0	0	0	0	0.000668449	0	0	0.000565611	0.00714726	0	0	0.0024167	0	0	0	0	0	0	0	0	0	0.000154258	0	0	0	0	0	0	0.000154258	0	0
Non Hispanic	2.3589	0	0.000875657	0	0	0	0	0.00237678	0.015595	0	0	0	0	0.0336502	0.0377783	0.0360687	0.00450338	0.000708865	0	0	0	0	0.00191811	0.036861	0	0	0.0113835	0	0	0.00170962	0	0	0.00688016	0.00517054	0.00125094	0	0.000792261	0.00166792	0	0	0.0776833	0	0.000792261	0	0	0	0	0.000166792	0
Non Hispanic	1.26575	0	0.000955245	0	0.0126305	0.0441889	0	0.00152132	0.0106846	0	0	0	0	0.00268884	0	0.00672209	0	0.0153901	0	0	0	0	0	0.0106846	0	0	0.0146117	0	0.00530692	0.00123828	0	0	0.0025827	0.00201663	0.00194587	0	0	0	0	0	0.0372899	0	0.000495312	0	0	0	0.000672209	0.000990624	0
Non Hispanic	1.50137	0	0.00124549	0	0.00635197	0	0	0.00631046	0.0363266	0	0	0	0	0.00369494	0	0	0	0.0395234	0	0	0	0	0.000747291	0.0300577	0	0.0634782	0.0260306	0	0.00116245	0.00249097	0	0	0.0017852	0.00361191	0.0017852	0	0	0	0	0	0.0318844	0	0.000581226	0	0	0.00182671	0.00053971	0	0
Non Hispanic	1.63562	0	0.00102514	0	0.0140399	0.00138171	0	0.00610626	0.0175611	0	0	0	0	0.024737	0	0	0	0.0205473	0	0.00138171	0.000178285	0	0.00160456	0.00824568	0	0.00579426	0.0343198	0	0.00753254	0.000802282	0	0	0.00298627	0.00396684	0.00169371	0	0	0	0	0	0.033161	0	0.000757711	0	0	0.024425	0.000267427	0.000490283	0
Non Hispanic	1.72877	0	0.000693909	0	0.0153045	0.00073246	0	0.00346955	0.0184271	0	0	0	0	0.00551272	0	0	0	0.00362375	0	0.00562837	0.000655359	0	0.00188897	0.00759445	0	0.0105628	0.0173863	0	0.00169622	0.000346955	0	0	0.00165767	0.00265998	0.00177332	0	0	0	0	0	0.0435235	0	0.000346955	0	0	0.0132228	0	0.000115652	0
Non Hispanic	1.80274	0	0.00215883	0	0.00452326	0.00138782	0	0.000976613	0.0901054	0	0	0	0	0.0216397	0	0	0	0.00688769	0	0	0.000257003	0	0.0140324	0.0222051	0	0.0079671	0.0631714	0	0.0078129	0.000668209	0	0	0.00123362	0.00889232	0.00077101	0	0	0	0	0	0.00395785	0	0.00149062	0	0	0.0100231	0.000359805	0.000514007	0
Non Hispanic	1.89863	0	0.00314342	0	0.00576293	0	0	0.00179	0.0135342	0	0	0	0	0.0102598	0	0	0	0.0336171	0	0	0	0	0.00318708	0.0476752	0	0.0105654	0.0216983	0	0.0012661	0.0063305	0	0	0.00148439	0.00454049	0.00523903	0	0	0	0	0	0.0259769	0	0.000523903	0	0	0.0048461	0.000174634	0	0
Non Hispanic	1.9726	0	0.00119631	0	0.0114504	0	0	0.0260909	0.0287114	0	0	0	0	0.00244958	0	0	0	0.0116213	0	0	0.000854506	0	0.00370286	0.0186852	0	0.0248946	0.0178877	0	0.00239262	0.000797539	0	0	0.00444343	0.00421556	0.00205081	0	0	0	0	0	0.031161	0	0	0	0	0	0.000626638	0.000227868	0
Non Hispanic	2.09863	0	0	0	0	0.017779	0	0.0110005	0.0233954	0	0.0029438	0	0.000387342	0.069063	0	0	0	0.0190185	0	0	0	0	0.00654607	0.0172367	0	0.0901344	0.0787078	0	0	0	0	0	0	0.00836658	0.000697215	0	0	0	0	0	0.0102258	0	0.000154937	0	0	0	0.000774683	0	0
Non Hispanic	2.2	0	0.00155396	0	0.00847617	0	0	0.00616877	0.00852326	0	0	0	0	0.0153513	0	0	0	0.0225089	0	0	0	0	0.004191	0.0128555	0	0.00748729	0.0184121	0	0.00273121	0.00216613	0	0	0.00244867	0.00809945	0.000659258	0	0	0	0	0	0.0456772	0	0.000282539	0	0	0	0	0.00258994	0
Non Hispanic	1.49863	0	0.000455477	0	0.00628558	0	0	0.00487361	0.0521521	0	0	0	0	0.00564792	0	0	0	0.0366659	0	0	0	0	0.00405375	0.0159417	0	0.0193122	0.0282396	0	0.00150307	0.000683216	0	0.00227739	0.000728763	0.00236848	0.0010476	0	0	0	0	0	0.0417217	0	0.000546573	0	0	0.00327944	0.000409929	0	0
Non Hispanic	1.63562	0	0.000654998	0	0.00862414	0	0	0.00185583	0.0198319	0	0	0	0	0.00851497	0	0	0	0.0145191	0	0	0	0	0.00163749	0.0143008	0	0	0.0185219	0	0.00320221	0.000654998	0	0	0.000909719	0.00276555	0.000764164	0	0	0	0	0	0.0342782	0	0	7.27776e-05	0.00298388	0.0233616	0	0.000254721	0
Non Hispanic	1.72877	0	0.000756744	0	0.00291347	0.000718907	0	0.00158916	0.00529721	0	0	0	0	0.00601612	0	0	0	0.0153619	0	0	0	0	0.00389723	0.00616747	0	0.00787014	0.0169511	0	0.0022324	0.00139998	0	0	0.00245942	0.00450263	0.00166484	0	0	0	0	0	0.0376859	0	0.000340535	0	0.00139998	0.0150971	0	0.000227023	0
Non Hispanic	1.89589	0	0	0	0.00700013	0.000190913	0	0	0.0795469	0	0	0	0	0.031246	0	0	0	0.0110729	0	0	0	0	0.00350006	0.0123457	0	0.0040728	0.0646557	0	0.00267278	0.00076365	0	0	0.00076365	0.005091	0.0010182	0	0	0	0	0	0.0537737	0	0.00127275	0	0.00260914	0.0133639	0.000318188	0.000636375	0
Non Hispanic	1.97534	0	0.000956064	0	0.0146452	0	0	0.000956064	0.0576246	0	0	0	0	0.016818	0	0	0	0.0103863	0	0	0	0	0.00938682	0.0115162	0	0.00430229	0.0494112	0	0.00330277	0.000782235	0	0.000130372	0.00304202	0.00843075	0.000738777	0	0	0	0	0	0.0329408	0	0.0020425	0	0.00182521	0.0235974	0	0	0
Non Hispanic	2.2	0	0.000773515	0	0.00675536	0.000257838	0	0.00257838	0.0633767	0	0	0	0	0.0335705	0	0	0	0.0127888	0	0	0	0	0.0049505	0.035066	0	0.0153672	0.0626547	0	0.00536304	0.00113449	0	0.000257838	0.00273309	0.00448639	0.000206271	0	0	0	0	0	0.0446576	0	0.000928218	0	0.00237211	0	0	0.00923061	0
Non Hispanic	1.31781	0.00672193	0.00152584	0.000329911	0	0.00824776	0	0.0122479	0.0995505	0	0.000371149	0	0	0.00952617	0	0.0381459	0	0.0040414	0	0	0	0	0.00070106	0.0426409	0	0	0.0969112	0	0	0.00210318	0.0100623	0	0.000866015	0.00243309	0.00218566	0.00564972	0	0	0	0.00247433	0.0161244	0	0	0	0	0	0	0.000247433	0
Non Hispanic	1.81096	0.0139773	0.000707021	0	0.00179475	0.000271931	0	0.00228422	0.123076	0	0.000380704	0	0	0.0137597	0	0.0331212	0.00391581	0.000815794	0	0	0	0	0.00125088	0.00293686	0	0	0.0790776	0	0.0043509	0.00087018	0.00881057	0	0.00043509	0.00293686	0.000543863	0.00478599	0	0	0	0	0.0031544	0	0.000707021	0	0	0.00152282	0	0	0
Non Hispanic	1.93151	0.00804049	0.000189188	0	0.00960129	0.056851	0	0.00250674	0.0868845	0	0.000662158	0	0	0.0046351	0	0.0428038	0.00297971	0.0141891	0	0	0	0	0.000283782	0.00993237	0	0	0.0414794	0	0.00236485	9.4594e-05	0.000993237	0	0.000283782	0.00118242	0.000709455	0.00170269	0	0	0	0	0.000283782	0	0	0	0	0.00108783	0.000189188	0	0
Non Hispanic	2	0.0165533	0	0	0.000283447	0.00124717	0	0.0010771	0.0738095	0	0.00175737	0	0	0	0	0.0927438	0.000113379	0.00578231	0	0.00198413	0	0	0	0.00515873	0	0	0.010941	0	0	0	0.0139456	0	0.000226757	0	0.000170068	0	0	0	0	0	0.000226757	0	0	0	0	0.000113379	0	0.000453515	0
Non Hispanic	2.36986	0.00539646	0	0	0.00208663	0.00208663	0	0.00194273	0.200101	0	0.000287811	0	0	0.0267664	0	0.0338898	0.00402936	0.00467693	0	0.00568427	0	0	0.00158296	0.0025903	0	0	0.0684991	0	0.00733919	0.000215858	0.00158296	0	0	0.00107929	0	0.00374155	0	0	0	0	0.0025903	0	0	0	0	0.000215858	0	0.000215858	0
Non Hispanic	1.21918	0	0.000391141	0	0	0.0417543	0	0.00488926	0.199677	0	0.0013201	0	0	0.046888	0	0.036425	0.000684496	0.0231262	0	0	0	0	0.00122231	0.0631692	0	0.000782281	0.1722	0	0	0.000977852	0	0	0.000391141	0.0103163	0.00190681	0.00127121	0	0	0	0	0	0	0	0	0	0	0	0.000342248	0
Non Hispanic	1.81096	0	0.000205793	0	0.00231517	0.00210938	0	0.0121418	0.075063	0	0.00030869	0	0	0.00118331	0	0.0734681	0.0030869	0.00673972	0	0.000257241	0	0	0.000514483	0.000926069	0	0	0.0224314	0	0.00180069	0.000463034	0.0160519	0	0	0.00102897	0	0.000463034	0	0	0	0	0.0404383	0	0	0	0	0	0	0.00401296	0
Non Hispanic	1.90959	0	0.000258187	0	0.0133827	0.0156203	0	0.00275399	0.108912	0	0	0	0	0.0132966	0	0.0277551	0.000688498	0.00352855	0	0.00116184	0	0	0.000215156	0.00395886	0	0	0.052627	0	0.00288308	0.000688498	0.0064977	0	0.00038728	0.00111881	0.000559404	0.00309824	0	0	0	0	0.0156633	0	0.000559404	0	0	0	8.60622e-05	0.00176428	0
Non Hispanic	2.00822	0	0.000382117	0	0.00936186	0.00291364	0	0.002436	0.0837314	0	0	0	0	0.00902751	0	0.023548	0.00797669	0.00811998	0.000143294	0.00281811	0	0	0.000477646	0.0068781	0	0.000334352	0.0368743	0	0.00520634	0.00062094	0.00410776	0	0.000955292	0.00133741	0.000382117	0.00396446	0	0	0	0	0.0227837	0	0.000382117	0	0	0	0	0.0116546	0
Non Hispanic	2.02466	0	0.000184968	0	0.0122079	0.00289784	0	0.00030828	0.128121	0	0	0	0	0.0110981	0	0.0506813	0.00721376	0.00129478	0	0.00221962	0	0	0	0.00221962	0	0	0.0420494	0	0.00684383	0.000801529	0.00968	0	0.000246624	0.00129478	0.000369936	0.0040693	0	0	0	0	0.00986497	0	0.000739873	0	0	0	0	0.000431593	0
Non Hispanic	2.27945	0	0.000247696	0	0.00490439	0.000247696	0.00614287	0.000544932	0.117804	0	0	0	0	0.0200634	0	0.0194194	0.00961062	0.00470623	0	0	0	0	0.000990786	0.000544932	0	0	0.0661845	0	0.0066878	0.000594471	0.00366591	0	0.00104032	0.00505301	0	0.0198157	0	0	0	0	0.0113445	0	0.000941246	0	0	0	0	0	0
Non Hispanic	1.31507	0	0.000382328	0	0.000807137	0.0116822	0	0.0026763	0.00361088	0	0.000212404	0.00858114	0	0.00390824	0.00280374	0.00276126	0	0.02226	0	0	0	0	0.00097706	0.00463042	0	0	0.0037808	0	0.00790144	0.0011045	0	0	0.000382328	0.00208156	0.00157179	0	0	0	0	0	0.00186916	0	0	0	0	0	0	0.000594732	0
Non Hispanic	1.33425	0	0.000261506	0	0.000261506	0.00309449	0	0.0152545	0	0	0.000566597	0.0180439	0	0.0139906	0.0161698	0.010068	0	0.00239714	0	0	0	0	0.00126395	0.00732218	0	0.000566597	0.0169543	0	0	0.000435844	0	0	0.000435844	0.00405335	0.00213563	0	0	0	0	0	0.000435844	0	0	0	0	0	0	0	0
Non Hispanic	1.47123	0	0.000230107	0	0.00520042	0.0006443	0.00349763	0.00105849	0.0659027	0	0.000276129	0.00846795	0	0.015003	0.0178563	0.00197892	0	0.0126559	0	0	9.20429e-05	0	0.00202494	0.00363569	0	0	0.0125639	0	0.00184086	0.000874407	0	0	0.000552257	0.00501634	0.000230107	0	0	0	0	0	0.00174881	0	0	0	0	0	0	0.000828386	0
Non Hispanic	1.54521	0	0.000132879	0	0.00146166	0	0.00491651	0	0.0427426	0	0	0.00239181	0	0.00757408	0.00540373	0.000885857	0	0.00961155	0	0	0	0	0.000531514	0.00301191	0	0.000531514	0.00788413	0	0.00974443	0.000708686	0	0	0.00115161	0.00420782	0.000221464	0	0	0	0	0	0.00199318	0	0	0	0	0	0	0	0
Non Hispanic	1.69863	0	0.000211491	0	0.000140994	0	0.00345435	0.0191047	0.0107155	0	0	0	0	0	0	0.000634473	0	0.0162143	0	0	0	0	0	0.00155093	0	0	0.000916461	0	0.0182587	0.000563976	0	0	0.000281988	0.000775467	0	0	0	0	0	0	0.000986958	0	0	0	0	0	0.000563976	0.00274938	0
Non Hispanic	1.78082	0	0.00020409	0	0.000571452	0	0.00281644	0.00808196	0.0766154	0	0.00118372	0.00151027	0	0.0045308	0.00926568	0.00914323	0.00787787	0.00918405	0	0	0	0	0	0.00383689	0	0	0.00665333	0	0.0109392	0.000489816	0	0	0.000571452	0.00220417	0.000122454	0	0.00040818	0	0	0	0.00106127	0	0	0	0.000857178	0	0	0.00040818	0
Non Hispanic	1.87123	0	0	0	0.000953624	0	0.00240915	0.00923509	0.0319213	0.00291106	0.00301144	0.00356354	0	0.00828147	0.0105401	0.0341297	0.0106404	0.0135013	0	0	0	0	0.000200763	0.00210801	0	0	0.0105902	0	0.00240915	0	0	0	0	0.00165629	0	0	0.000351335	0	0.00441678	0	0.000451717	0	0	0	0.00165629	0	0.00933547	0	0
Non Hispanic	2.3589	0	0	0	0.0111335	0.000585976	0.00221369	0.00286477	0.0274106	0	0	0.000585976	0	0.000976626	0.00345075	0.0908913	0.000651084	0.00605508	0	0.0106778	0.000846409	0	0.000585976	0.000911518	0	0	0.00507846	0	0.005404	0	0	0	0.000455759	0.00130217	0	0	0.0015626	0	0.0580767	0	0.0015626	0	0	0	0.00149749	0.00566443	0.000325542	0	0.00722703
Non Hispanic	1.33425	0	0.000471603	0	0.00161692	0.00316648	0	0.00323385	0.0103079	0	0.000336859	0.0078825	0	0.0120596	0.0144176	0.00256013	0	0.0105774	0	0	0	0	0.00121269	0.00545712	0	0	0.0130028	0	0.00768039	0.000943206	0	0	0	0.00303173	0.00107795	0	0	0	0	0	0.00114532	0	0	0	0	0	0	0.000404231	0
Non Hispanic	1.46849	0	0.000485287	0	0.00326466	0	0.00299996	0.000220585	0.0462346	0	0	0.00141174	0	0.00688225	0.00149998	0.00524992	0	0.00498522	0	0.00088234	0	0	0.00163233	0.00291172	0	0.000308819	0.00816164	0	0.00811753	0.000264702	0	0.00158821	0.00119116	0.00379406	8.8234e-05	0	0	0	0	0	0.00119116	0	0	0	0	0	0	0.00198526	0
Non Hispanic	1.54521	0	0.012679	0	0.00094471	0.0158612	0	0	0.0209328	0	9.94431e-05	0.00875099	0	0.0166567	0.000696102	0.0225736	0	0.0263027	0	0	0.000845267	0	0.00482299	0.0252088	0	0	0.016607	0	0	0.0234686	0	0.00452466	0.00169053	0.0243138	0.00372912	0	0	0	0	0	0.00800517	0.000149165	0	0	0	0	0	0	0
Non Hispanic	1.69863	0	0.0187064	0	0.0228634	0.000366793	0	0.000672454	0	0	0	0.00568529	0	0.0162612	0.00055019	0.0212129	0	0.043465	0	0	0	0	0.00268982	0.0507397	0	0	0.0207849	0	0	0.0453601	0	0	0.00458491	0.0105759	0.00317887	0	0	0	0	0	0	0	0	0.000366793	0	0	0	0	0
Non Hispanic	1.77808	0	0.000764299	0	0.000551994	0	0.00700607	0.0289584	0	0	0.00195321	0.00254766	0	0.00518025	0.010318	0.0216551	0	0.0354125	0	0	0	0	0.000891682	0.0377479	0	0.000891682	0.0075156	0	0	0.000339688	0	0.00106153	0.000976604	0.00275997	0	0	0	0	0	0	0.0022929	0	0	0	0.00314212	0	0	0	0
Non Hispanic	1.87123	0	0	0	0.00272242	0	0.00283132	0.01579	0	0	0.000435587	0.00718719	0	0.0107263	0.00903844	0.059131	0	0.0070783	0	0.0051726	0	0	0.000490036	0.00217794	0	0	0.0197103	0	0.00397474	0.000326691	0	0.00255908	0.00114342	0.00462812	0	0	0.00136121	0	0.025373	0	0.00147011	0	0	0	0.000490036	0.00729609	0.000816727	0	0
Non Hispanic	1.96438	0	0	0	0.00455894	0	0.00944743	0.00560255	0	0	0	0.00598704	0	0.0172471	0.00823904	0.0464682	0.00576733	0.0114248	0	0.0020323	0.000219708	0	0.00115347	0.00648138	0	0	0.0250467	0	0.00703065	0	0	0.00071405	0.00280127	0.00587718	0.000164781	0	0.00137317	0	0.0327365	0	0.00208722	0	0.000604196	0	0.000604196	0.0210919	0	0	0
Non Hispanic	2.35342	0	0.000508001	0	0.013462	0.00825502	0.00438151	0.01397	0.00584201	0	0	0.0200025	0	0.00304801	0.00387351	0.0313691	0.000254001	0.0252096	0	0	0.000952502	0	0.0140335	0.00628651	0	0	0.010922	0	0.00762002	0.000698501	0	0	0.00254001	0.00273051	0	0.00444501	0.00425451	0	0.0461011	0	0.00501651	0	0	0	0	0.00711201	0	0	0.0154305
Non Hispanic	1.38082	0	0	0	0.0167592	0.0018679	0.000363202	0.000622633	0.0491361	0	0	0.0129196	0.000207544	0.0349193	0.0946402	0.00861309	0	0.0122451	0	0.0022311	0	0	0.00025943	0.0101697	0	0.0280185	0.061018	0	0.00684896	0.000466975	0	0	0.00155658	0.00295751	0.000726405	0.0316505	0	0	0	0	0.0156696	0	0.000207544	0	0	0	0	0	0
Non Hispanic	1.62466	0	0	0	0.00798528	0.000543501	0.00635478	0.00104519	0.0527196	0.0115808	0	0.00530959	0.000167231	0.0252937	0.0232451	0.0341151	0	0.00284293	0	0.00309377	0.000125423	0	0	0.00175593	0	0	0.0421004	0	0.00459885	0.000125423	0	0	0.000877963	0.00037627	0.000125423	0.0114135	0.00171412	0	0	0	0.0461976	0	0	0	0	0	0	0.000627117	0.00238304
Non Hispanic	1.86575	0.00292123	0	0	0.00732782	0.000841709	0.00153488	0.000594148	0.034015	0.00207952	0	0.00376294	0.000148537	0.0511957	0.0136654	0.113185	0	0.000544635	9.90246e-05	0	0.0011883	0	0	0.000742685	0	0	0.0252513	0	0.00529782	0.000148537	0	0	0	0	0	0.0150517	0.000445611	0	0.0390652	0	0.00698123	0	0	0	0	0.00935783	0	0.000594148	0.00351537
Non Hispanic	1.94795	0	9.04404e-05	0	0.00899882	0.000452202	0.00104007	0.00397938	0.047029	0.000180881	0	0.00217057	9.04404e-05	0.0101746	0.0267704	0.0602333	0	0.00158271	0	0.00271321	0	0	0	0.00307498	0	0	0.0164149	0	0.00135661	0.000271321	0	0	0	0	0	0	0.0031202	0	0.0417835	0	0.0251877	0	0	0	0	0	0	0	0.0044768
Non Hispanic	2.03014	0.00255138	0	0	0.00371109	0	0.00176277	0.00719024	0.058728	0.000788607	0	0.00115972	0	0.0157721	0.00997356	0.0284362	0	0.000881384	0	0.00148444	0	0	0	0.0049172	0.000834996	0	0.0159577	0	0.00426776	0.000231943	0	0	0	0	0	0.00129888	0.000278332	0	0.0202254	0	0.017906	0	0	0	0	0	0	0	0.00185555
Non Hispanic	2.20274	0.00536481	0	0	0.00876252	0.000894134	0.00223534	0.0019671	0.0816345	0.00348712	0	0.0013412	0	0.00742132	0.00438126	0.0627682	0	0	0.00026824	0.00223534	0	0	0	0.00152003	0.000447067	0	0.0109979	0	0.00751073	0.000357654	0	0	0	0	0	0.00116237	0.00107296	0	0.042382	0	0.0195815	0	0	0	0	0	0	0.000447067	0.00447067
Non Hispanic	1.26849	0	0.000506509	0	0.00820544	0.0103328	0.000202603	0.00060781	0.0510054	0	0	0.00420402	0	0.0199058	0.128147	0.00238059	0	0.0253761	0	0	0	0	0.000405207	0.0152966	0	0.0060781	0.0595148	0	0.0030897	0.00141822	0	0	0.000354556	0.00445728	0.00177278	0.00835739	0	0	0	0	0.00303905	0	0.000253254	0	0	0	0	0.000151953	0
Non Hispanic	1.37808	0	0.000301984	0	0.019931	0.000172563	0.0053063	0.000517688	0.0625971	0	0	0.00452977	0	0.0301984	0.0308887	0.00396894	0	0.0101381	0	0.00625539	0	0	0.000345125	0.00069025	0	0.00375324	0.054918	0	0.00422778	0.000517688	0	0	0.00168248	0.00228645	0.000301984	0.0147541	0	0	0	0	0.0118205	0	0.000172563	0	0	0	0	0.000129422	0
Non Hispanic	1.47397	0	0	0	0.0163061	0.0108396	0.00462552	0.00102789	0.0928375	0	0	0.00224268	0	0.018689	0.0573284	0.00233612	0	0.0068682	0	0.0221464	0	0	0	0.00116806	0	0.00252301	0.04747	0	0.00210251	0.00018689	0	0	0.000654114	0.00200906	0.000327057	0.0140634	0	0	0	0	0.016493	0	0.000233612	0	0	0	0	0.000140167	0
Non Hispanic	1.73151	0	0	0	0.0090264	0	0.00337887	0.000868852	0.0269827	0.00144809	0	0.00540619	0	0.0033306	0.00994352	0.0881884	0	0.0028479	0	0.00328233	0	0	0	0.0022204	0	0.000579234	0.0200319	0	0.00371675	0.000434426	0	0	0.00101366	0	0	0.0289617	0.00135155	0	0	0	0.022928	0	0	0	0	0	0	0	0.00453734
Non Hispanic	1.86575	0	0.000241284	0	0.00959102	0.000301605	0	0.000723851	0.0609241	0	0	0.00898782	0	0.00838461	0.0499457	0.0889733	0	0	0	0	0.000361925	0	0	0.00205091	0	0	0.041923	0	0.00615273	0.000301605	0	0	0	0.000723851	0.000241284	0.0147183	0	0	0.0460852	0	0.0014477	0	0	0	0	0.000482567	0	0	0
Non Hispanic	1.95068	0.00442661	0	0	0.00979756	0	0.000944343	0.00301009	0.0244349	0.00253792	0	0.00283303	0	0.00123945	0.0141651	0.117158	0	0.000590214	0	0.00177064	0	0	0	0.00554801	0.000590214	0.0234905	0.0103878	0	0.00241988	0.000236086	0	0	0	0	0	0.00135749	0.00259694	0	0.0383049	0	0.0151685	0	0	0	0	0.00153456	0	0.00159358	0.00318716
Non Hispanic	1.20822	0	0.00164944	0	0.0113995	0.00234587	0	0.00923686	0	0	0.00142951	0	0	0	0.061909	0.0224324	0	0.0302764	7.33084e-05	0	0	0	0.00179606	0.0261344	0	0.00043985	0.0708526	0	0	0.000916355	0	0	0.00139286	0.00593798	0.00102632	0.00296899	0.00285903	0	0	0	0.00153948	0	0.00293234	0	0	0	0	0.00131955	0
Non Hispanic	1.4	0	0.00495492	0	0.00830788	0.0148275	0	0.000931376	0	0	0.000521571	0	0	0	0.0572238	0.000484316	0	0.00637061	0	0	0.000111765	0	0.0193354	0.0707473	0	0.000260785	0.00380001	0	0	0.00972357	0	0	0.000260785	0.0130765	0.00201177	0.00216079	0	0	0	0	0.000856866	0	0.000856866	0	0	0	0	0.00271962	0
Non Hispanic	1.67945	0	0.00120324	0	0.00881198	0.000176947	0	0.00343278	0	0	0.000566231	0	0	0	0.018084	0.00208798	0	0.0270375	0	0.0330184	0.000106168	0	0.000990905	0.00184025	0.00162792	0.00159253	0.0087412	0	0	0.000849347	0	0	0.00123863	0.00276038	0.00130941	0.000920126	0.00297271	0	0	0.000106168	0.030081	0	0.000283116	0	0	0	0	0.0104753	0
Non Hispanic	1.72603	0	0.00233347	0.000182302	0.00623473	0.000182302	0	0.023991	0	0	0	0	0	0	0.00532322	0.00328144	0	0.0722646	0	0.0136727	0.000182302	0	0.000802129	0.00317206	0.00153134	0.000656288	0.00787545	0	0	0.00226055	0	0	0.00087505	0.00222409	0.00401065	0.000291683	0.00492216	0	0	0.00692748	0.0457943	0	0.000546906	0	0	0	0	0.00218763	0
Non Hispanic	1.95068	0	0.00285381	0	0.00397926	0.00164798	0	0.00610957	0	0.000200973	0	0	0	0	0.0276137	0.00373809	0.000763696	0.0573576	0	0.019012	0.00100486	0	0.00160778	0.00277342	0.00309498	0.00120584	0.00996825	0	0	0.00321556	0	0	0.00156759	0.00329595	0.00120584	0.00160778	0.00389887	0	0	0.00132642	0.0202179	0	0.000361751	0	0	0	0	0.00381848	0.000763696
Non Hispanic	2.05205	0	0.00128723	0	0.0054968	0	0	0.00396605	0	0	0	0	0	0	0.00643613	0.00389647	0.00413999	0.0386515	0	0.00229613	0.00128723	0	0.000347899	0.0051489	0.00681881	0.000521848	0.0105413	0	0	0.00393126	0	0	0.00118286	0.00219176	0.0020526	0.000556638	0.00539243	0	0.0017047	0.004801	0.0239354	0.000139159	0.000139159	0	0	0.00118286	0	0.0101239	0.00114807
Non Hispanic	2.2137	0	0.000487716	0	0.0092666	0.010364	0	0.00426751	0	0.000365787	0	0	0	0	0.0198134	0.00487716	0.00109736	0.0365177	0	0.00694995	0.001707	0	0.000792538	0.0269463	0.00859599	0.00054868	0.00506005	0.00182893	0	0.000853502	0.000792538	0	0.00231665	0.00499909	0.00121929	0.00195086	0.00341401	0	0.0105469	0.000670609	0.001707	0	0.000487716	0	0	0.00890081	0	0.0084131	0.000731573
Non Hispanic	1.21096	0	0.000457647	0	0.00773839	0.00029123	0	0.00216342	0	0.000457647	0.000998502	0	0	0	0.0187635	0.0215926	0	0.0208437	0.000124813	0.00287069	8.32085e-05	0	0.000208021	0.00998502	0.000208021	0	0.0407722	0	0	0.00149775	0	0	0.00374438	0.00407722	0.000624064	0.00128973	0.00212182	0	0	0	0	0	0.00257946	0	0	0	0	0	0
Non Hispanic	1.68219	0	0.00160827	0	0.00755397	0.00141332	0	0.00774892	0	0	0	0	0	0	0.00950339	0.0588235	0	0.0610166	0.000194941	0.0039963	0	0	0.00151079	0.00268044	0	0	0.0117452	0	0.00311906	0.00492227	0	0	0.00472733	0.00687168	0.000974706	0.000633559	0.00326527	0	0	0	0	0	0	0	0	0	0	0.000243677	0
Non Hispanic	1.73151	0	0.00128653	0	0.00985113	0.000771917	0	0.00411689	0	0.000367579	0.000477853	0	0	0	0.00419041	0.00657967	0.0053299	0.0632604	7.35159e-05	0.0171292	0.000110274	0	0.00147032	0.00246278	0	0	0.00544018	0	0.00117625	0.0020952	0	0	0.00205845	0.00147032	0.00150708	0.000514611	0.00264657	0	0	0.000294064	0.0457269	0	0	0	0	0	0	0.00316118	0
Non Hispanic	1.88767	0	0.000479528	0	0.00767245	0.000848395	0	0.0149391	0	0.000258207	0	0	0	0	0.00929546	0.0036149	0.00671339	0.0538916	0.000221321	0.0333087	0.000295094	0	0.000774622	0.00247141	0.000295094	0	0.00837329	0	0.00103283	0.00103283	0	0	0.00103283	0.000922169	0.00129104	0.000553301	0.00372556	0	0.00243453	0	0.0342309	0.000221321	0	0	0	0	0	0.000442641	0.00313537
Non Hispanic	1.95342	0	0.00688588	0	0.00243714	0	0	0.00483559	0	0	0	0	0	0	0	0	0	0.0650677	0	0.000154739	7.73694e-05	0	0.00762089	0.0390329	0	0.000270793	0.0124565	0	0	0.0154739	0	0	0.0105609	0.012766	0.00170213	0.00475822	0	0	0	0	0	0	0.000348162	0	0	0	0	0.000116054	0
Non Hispanic	2.05479	0	0.00828738	0	0.00174993	0	0	0.00690065	0	0	0	0	0	0	0.00108958	0	0	0.0248952	0	0.000165087	0.000462245	0	0.000429227	0.0431208	0	0	0.0047215	0	0	0.0174993	0	0	0.00303761	0.00297157	0	0	0	0	0	0	0	0	0	0	0	0	0	0.00161786	0
Non Hispanic	2.21096	0	0.00115782	0	0.00566044	0.000643232	0	0.00479208	0	0	0	0	0	0	0.00665745	0	0	0.0333837	0	0.00800823	0	0	0.00157592	0.068665	0.000771878	0.000385939	0.00466343	0.000192969	0	0.00244428	0	0	0.00328048	0.00665745	0.00469559	0.000128646	0	0	0	0	0.00199402	0	0	0	0	0	0.000160808	0.000482424	0
Non Hispanic	1.35616	0	0.000440839	0	0.00533416	0	0	0.00189561	0.0864927	0	0	0	0	0.00943396	0.00427614	0.0318727	0	0.00440839	0	0	0	0	0.00185153	0.028346	0	0	0.0898871	0	0	0.000308588	0.00771469	0.00423206	0.00189561	0.00370305	0.00105801	0	0	0.00158702	0	0	0.00471698	0	0.000352671	0	0	0	0	0.000793511	0
Non Hispanic	1.4411	0	0.000285144	0	0.00655831	0.000760384	0	0.000760384	0.0933371	0	0.000522764	0	0	0.0154453	0.010883	0.016871	0	0.0142097	0	0.0173938	0.000285144	0	0.00123562	0.0364509	0	0	0.0845927	0	0	0.00023762	0.00760384	0.00228115	0.00133067	0.00318411	0.00242372	0	0	0.00285144	0	0	0.0049425	0	0.000807908	0	0	0	0	9.5048e-05	0
Non Hispanic	1.57534	0	0.00134089	0	0	0.00283503	0	0.0034097	0.021914	0	7.66225e-05	0	0	0.00655122	0.000804536	0.0442112	0	0.0590759	0	0.02019	0	0	0.00153245	0.0141368	0	0	0.0353613	0	0.0100375	0.000804536	0	0.00168569	0.00164738	0.00425255	0.00226036	0	0	0	0	0	0.00823692	0	0	0	0	0.0108038	0	0.0054402	0
Non Hispanic	1.63562	0	0.000870659	0	0.000628809	0.000725549	0	0.0059495	0.0658798	0	9.67399e-05	0	0	0.00715875	0.0078843	0.00952888	0	0.0106898	0	0.0169295	0	0	0.00203154	0.0292638	0	0	0.0973687	0	0.00667505	0.000483699	0	0.00130599	0.000677179	0.00730386	0.00174132	0	0	0	0.0033859	0	0.00769082	0	0.000725549	0	0	0.000435329	9.67399e-05	0	0
Non Hispanic	1.70685	0	0.00134211	0	0.000167764	0	0.000167764	0.00079688	0.014218	0	0	0	8.38821e-05	0.00335528	0.00100658	0.0111563	0	0.0308686	0	0.0252066	0.000167764	0	0.000754939	0.0288974	0	0	0.0452124	0	0.00188735	0.00104853	0	0.00180346	0.00117435	0.0039844	0.00390052	0	0	0	0.00125823	0	0.0129178	0	0	0	0	0	0	0.000671056	0
Non Hispanic	1.7863	0	0.00035531	0	0.00169759	0	0.00256613	0.00339518	0.0254639	0	0.000750099	0	0	0.00596131	0.00319779	0.0142124	0	0.0159889	0	0.0218318	7.89578e-05	0	0.00114489	0.00252665	0	0	0.0296881	0	0.0109356	0.000434268	0	0	0.00134228	0.00189499	0.000789578	0	0	0	0.0440584	0	0.0275957	0	0	0	0	0.00071062	0	0.00438216	0.00071062
Non Hispanic	1.90685	0	0	0	0.0037594	0.000250627	0.00175439	0.00156642	0.0939223	0	0	0	0	0.0155388	0.00858396	0.00526316	0	0.00789474	0	0.0130952	0	0	0.00075188	0	0	0	0.0570175	0	0.00125313	0	0	0	0.0018797	0.00125313	0.000313283	0	0	0	0.0201754	0	0.0112782	0	0	0	0.00432331	0.00494987	0	0	0.00131579
Non Hispanic	1.94521	0	0.000303015	0	0.00191909	0	0.00116156	0.00227261	0.080905	0	0.000151507	0	0	0.00944397	0.0060098	0.0115146	0	0.0122216	0	0.00545427	0.000252512	0	0.000252512	0	0	0	0.0475734	0	0.00555527	0.000151507	0	0	0.00136357	0.00101005	0	0	0	0	0.0418161	0	0.0113126	0	0	0	0.00454522	0.00893894	0.00060603	0.000252512	0.00262613
Non Hispanic	2.23014	0	0.000487472	0	0.00492347	0.00477723	0.00316857	0.000682461	0.0904748	0	0.00034123	0	0	0.035098	0.0481135	0.0153066	0	0.00497221	0	0.00155991	0.000292483	0	0.00238861	0.00331481	0	0	0.122014	0	0.0051672	0.000243736	0	0.00136492	0.00087745	0.00126743	0.000584966	0	0	0	0.0452374	0	0.0110169	0	0.000146242	0	0.00438725	0.00375353	0	0	0.00155991
Non Hispanic	2.36164	0	0	0	0.00589726	9.74754e-05	0	0.0119407	0.145872	0	0	0	0	0.0390876	0.00170582	0.0212496	0	0.000243688	0	0	0.000584852	0	0.00419144	0	0	0	0.242275	0	0.00199825	0	0	0	0	0.0141827	0.00229067	0	0	0	0.0173994	0	0.00229067	0	0.00662833	0	0	0	0.000146213	0	0
Non Hispanic	1.35616	0	0	0	0.0109176	0.000812054	0	0.00198502	0.052558	0	0	0	0	0.0104214	0.00473698	0.0132636	0	0.000360913	0	0.00491744	0	0	0.000496256	0.0165569	0	0	0.0300911	0	0.00230082	0.000135342	0.00929351	0.000812054	0.000496256	0.00221059	0.00139854	0.000406027	0	0	0	0	0.00284219	0	0	0	0	0	0	0	0
Non Hispanic	1.57534	0	0.00189293	0	0.000123452	0.00148142	0	0.00263364	0.0142792	0	0	0	0	0.00127567	0.00415621	0.0154315	0	0.0545245	0	0	0	0	0.00139912	0.12695	0	0.000370355	0.0271594	0	0	0.00530842	0	0.00514382	0.000205753	0.0134974	0.0103699	0	0	0	0	0	0	0	0	0	0	0	0	0	0
Non Hispanic	1.63288	0	0.000531893	0	8.18297e-05	0.000368234	0	0.00188208	0.0423469	0	0.000900127	0	0	0.00278221	0.00270038	0.0371098	0	0.0263083	0	0.00376417	0	0	0.00102287	0.049507	0	0	0.0304407	0	0.00380508	0.00122745	0	0.000981957	0.00196391	0.00372325	0.00241398	0	0	0	0	0	0.0033141	0.000122745	0	0	0	0	0	0	0
Non Hispanic	1.70685	0	0.00103393	0	0.000497817	0.000382936	0	0.00275714	0.00777361	0	0	0	0	0.00160833	0.000650992	0.0189936	0	0.0236272	0	0	7.65873e-05	0	0.000459524	0.0871563	0	0	0.0139389	0	0.00252738	0.00157004	0	0.00130198	0.00271885	0.00352301	0.00214444	0	0	0	0	0	0.00574405	0	0	0	0	0.000114881	0.000382936	0.000191468	0
Non Hispanic	1.7863	0	0.000616034	0	0.00110006	0	0	0.00246414	0.0252134	0	0	0	0	0.0114406	0.00602834	0.0169409	0	0.000836047	0	0	0.000264015	0	0.00136408	0.00950453	0	0	0.0497668	0	0.00272815	0.000264015	0.00316818	0.000968054	0.00162809	0.00563232	0.000836047	0	0	0	0.017821	0	0.00567632	0	0	0	0	0.00321218	0	8.80049e-05	0
Non Hispanic	1.88493	0	0.00133306	0	0.000565542	0	0	0.011634	0.0354272	0	0	0	0	0.00343365	0.00145425	0.000363563	0	0.029489	0	0	0.000121188	0	0.000484751	0.0423349	0	0	0.0516259	0	0.00145425	0.00068673	0	0.00161584	0.00250454	0.00278732	0.00424157	0	0	0	0.00359523	0	0.0192284	0	0	0	0.000969501	0	0	0	0
Non Hispanic	1.94521	0	0.000271186	0	0.00262147	0	0	0.00253107	0.0814463	0	0.000180791	0	0	0.0132429	0.0174011	0.00307345	0	0.000271186	0	0	0.000135593	0	0.000361582	0.00343503	0	0	0.0660339	0	0.00108475	0.00040678	0	9.03955e-05	0.000677966	0.00176271	0.000587571	0	0	0	0.00578531	0	0.015548	0	0.000361582	0	0.00311864	0.000632768	0.00040678	0.000135593	0
Non Hispanic	2.2274	0	0.000817415	0	0.00443125	0.000559284	0	0.0013767	0.0577784	0.00133368	0	0	0	0.00959387	0.0158751	0.033514	0	0.0108845	0	0	0.00047324	0	0	0.0146705	0	0	0.0605318	0	0.00180692	0.000172087	0	0.000516262	0.00103252	0.00189296	0.00146274	0	0	0	0.0252969	0	0.0124333	0	0	0	0.00193598	0.00301153	8.60437e-05	0	0
Non Hispanic	2.36164	0	0.000830565	0	0.0104743	0	0	0.00156884	0.0246862	0.00018457	0	0	0	0.0067368	0.0127353	0.0324843	0	0	0	0	0.000830565	0	0.00036914	0.0218254	0	0	0.070275	0	0.00447582	0	0	0	0.000276855	0.00286083	0.00355297	0.00244555	0	0	0.0478498	0	0.018457	0	0.00036914	0	0.00456811	0.000507567	0	0	0
Non Hispanic	1.24932	0	0	0	0	0.231339	0	0.0727955	0	0	0.00200888	0.00100444	0	0	0.00803553	0.0336752	0	0.000158596	0	0	0	0	0	0.00169169	0	0.0944703	0	0	0	0.000264326	0	0	0	0.000317192	0.00126877	0	0	0	0	0	0.00734828	0	0	0	0.00549799	0	0.00116304	0	0
Non Hispanic	1.33973	0	0.000336636	0	0.00177936	0.00283736	0.00235645	0.019621	0.020102	0	0	0.0067808	0	0.00307781	0.0224584	0.0584303	0.0216409	0.0125517	0.00057709	0.0342406	0	0	0.0036549	0.00201981	0	0	0.00341445	0	0	0.000817544	0	0	0	0.0201981	0	0	0	0.00466481	0	0	0.0102433	0.000144272	0.00129845	0	0.00115418	0	9.61816e-05	0.000913725	0
Non Hispanic	1.3726	0	0.000535932	0	0.00151035	0.221973	0.00243605	0.00302071	0.00501827	0	0	0.00267966	0	0.00258222	0.0226553	0.0105238	0.0101827	0.00940317	0.000535932	0	0	0	0.00131547	0.00155907	0	0.00375152	0.00574909	0	0	0.00112058	0	0	0.00190012	0.00384896	0.000487211	0	0	0.00199756	0	0	0.0224604	0	0.000292326	0	0	0	0	0	0
Non Hispanic	1.42192	0	0.000181686	0	0.00395167	0	0.00145349	0.0126272	0.0434684	0	0.000999273	0.00404251	0	0.00172602	0.0347475	0.00576853	0.00572311	0.0071766	0.000272529	0	0	0	0.00122638	0.00136265	0	0	0.00495094	0	0	0.000363372	0	0	0.00140807	0.00390625	0.000272529	0	0	0.0025436	0	0	0.0178507	0.000136265	0.000454215	0	0.00354288	0	0	0.000454215	0
Non Hispanic	1.4411	0	0.0003529	0	0.00525428	0	0.0017645	0.010587	0.0517978	0	0	0.000941066	0	0.000313689	0.0112536	0.0109791	0.00521507	0.0134494	0.00109791	0	0	0	0.00133318	0.00501902	0	0	0.00737168	0	0	0.000980277	0	0	0.0031761	0.00435243	0.00074501	0	0	0	0	0	0.0387798	0.000235266	0.000823433	0.000392111	0.00372505	0	0.000196055	7.84221e-05	0
Non Hispanic	1.61644	0	0.000174619	0	0.0102152	0	0.00305583	0.00340507	0.0769197	0	0.000218274	0.00689745	0	0.00196447	0.0642162	0.00248832	0.0212162	0.00493299	0.000218274	0	0	0	0.000785786	0.00279391	0	0	0.00859999	0	0	0.000305583	0	0	0.00139695	0.00305583	0	0	0	0.00331776	0	0	0.003667	0	0.000174619	0	0.0136639	0.000436548	0	0	0
Non Hispanic	1.69863	0	0	0	0.00098895	0.000472976	0.00107495	0.0247237	0.0330653	0	0.0019349	0.00322484	0	0	0.0154362	0.0523713	0.0117384	0.000214989	0	0	0	0	0.000171991	0.000816958	0	0.0151782	0.0019779	0	0	0	0	0	0	0.00318184	0	0	0	0.000730963	0	0	0.00528873	0	0	0	0.0121254	0	0	0	0
Non Hispanic	1.87397	0	0.000123132	0	0.00504843	0	0.00258578	0.00956329	0.0806928	0	0.000287309	0.00398128	0	0.000369397	0.0350517	0.00488426	0.0156789	0.00221638	0.000164177	0	0	0	0.000410442	0.00192908	0	0	0.0263093	0	0	0.000205221	0	0	0.000944016	0.00098506	0.000410442	0	0	0.00303727	0	0	0.00611558	8.20883e-05	0	0	0.00451486	0.00533574	0	0	0
Non Hispanic	1.98356	0	9.2898e-05	0	0.00176506	0.00130057	0.00181151	0.00552743	0.0754331	0	0.000185796	0.00557388	0	0.000882531	0.060523	0.00441265	0.00812857	0.00148637	0	0.0147243	0	0	0.00120767	0.00195086	0	0	0.0235496	0	0	0.00046449	0	0	0.000510939	0.00325143	0	0	0	0.00301918	0	0	0.00548098	0	0.000325143	0	0.00204375	0	0	0.000139347	0
Non Hispanic	2.26575	0	0.000254285	0	0.00223771	0.0333113	0.00198342	0.000711997	0.0563495	0	0.000254285	0.00417027	0	0.000508569	0.0513147	0.000711997	0.00274627	0.00264456	0	0.00361084	0	0	0.000355999	0.000406856	0	0	0.0147994	0	0	0.000508569	0	0	0.00167828	0.00325484	0	0	0	0.00147485	0	0	0.00203428	0	0	0	0.00447541	0	0.000152571	0	0
Non Hispanic	1.24932	0	0.00264347	0	0.00601177	0.0310395	0.000298457	0.00562804	0	0	0.00353884	0	0	0.00775987	0.0411444	0.0363691	0.00157756	0.000298457	0.00025582	0	0	0	0.00140701	0.038842	0	0.000469003	0.00690714	0	0	0.00775987	0	0	0	0.00588386	0.00213183	0	0	0.00140701	0	0	0.0124925	0	0.00038373	0.00012791	0.0304426	0	0.00294193	0.00025582	0
Non Hispanic	1.33699	0	0.00127083	0	0.00630707	0	0.00687188	0.00475384	0	0	0.000141203	0	0	0.00127083	0.0501271	0.0567636	0.0014591	0.0107314	0	0	0	0	0.0029182	0.00630707	0	0.00433023	0.00127083	0	0	0.00263579	0	0	0	0.00663654	0.000282406	0	0	0.00117669	0	0	0.0327591	0	0.000470677	0	0.0191095	0	0	0	0
Non Hispanic	1.3726	0	0.00266895	0	0.00307181	0.00352503	0.00775506	0.00322288	0	0	0	0	0	0.00609326	0.0393796	0.0233155	0.0117333	0.00141001	0.00115822	0	0	0	0.00564004	0.00382717	0	0.00040286	0.00976936	0	0	0.00705006	0	0	0	0.0220566	0.00100715	0	0	0.0108772	0	0	0.0650619	0	0.00553933	0	0.00840971	0	0	0.00020143	0
Non Hispanic	1.42192	0	0.00147448	0	0.00537751	0.0045969	0.00312243	0.00455354	0	0	0.000823973	0	0	0.00329589	0.060974	0.00724229	0.0221172	0.0044668	0.000997441	0	0	0	0.00117091	0.00628822	0	0	0.0150917	0	0	0.00299232	0	0	0.00823973	0.0044668	0.000477037	0	0	0.0035561	0	0	0.0389869	0.000130101	0.00134438	0	0.00147448	0	0	0	0
Non Hispanic	1.44384	0	0.000453739	0	0.0113847	0	0.00313493	0.00701233	0.106629	0	0.00107247	0.00148496	0	0.000494988	0.0261106	0.00779606	0.011921	0.0019387	0.000206245	0	0	0	0.00103123	0.0140659	0	0	0.0041249	0	0	0.00123747	0	0	0.000701233	0.00280493	0.00160871	0	0	0.00148496	0	0	0.0155921	0	0.00136122	0	0.00948727	0.00263994	0	0	0
Non Hispanic	1.6137	0	0.00011592	0	0.00807573	0.000656878	0.00193199	0.00455951	0.062558	0	0.000231839	0.00873261	0	0.000347759	0.0549073	0.0108964	0.0116306	0.00374807	0.000347759	0	0	0	0.000850077	0.00251159	0	0.000231839	0.0049459	0	0	0.000347759	0	0	0.00150696	0.00131376	0.00011592	0	0	0.00181607	0	7.72798e-05	0.00363215	0	0.000502318	0	0.0146445	0.00015456	0	0	0
Non Hispanic	1.69863	0	0	0	0.00320916	0	0.00255865	0.00793616	0.0581118	0	0	0.00871677	0	0	0.0443645	0.0826575	0.00442344	0.00212498	0	0	0	0	0.00043367	0.00164795	0	0.00169131	0.0137907	0	0	0.000130101	0	0	0.000693872	0.00143111	0	0	0	0.00359946	0	0	0.00845657	0	0	0	0.00672189	0	0	0	0
Non Hispanic	1.87397	0	9.72526e-05	0	0.00209093	0.000632142	0.00136154	0.00111841	0.121614	0	0	0.00272307	0	0.000486263	0.0401653	0.00247994	0.0227085	0.00471675	0.000145879	0.0130319	0	0	0.00179917	0.000778021	0	0	0.0501823	0	0	0.00038901	0	0	0.00165329	0.00403598	9.72526e-05	0	0	0.00170192	0	0	0.0038901	0	0	0	0.00364697	0	0	0	0
Non Hispanic	1.98356	0	0.000206345	0	0.00139283	0.000515863	0.00237297	0.00510704	0.0794945	0	0	0.00495228	0	0.00252773	0.0647924	0.0067578	0.00913077	0.00242456	0.000773794	0.00397214	0	0	0.00108331	0.00128966	0	0	0.0164044	0	0	0.000206345	0	0	0.000464277	0.00144442	0	0	0	0.00557132	0	0	0.00680939	0	0.000464277	0	0.0037658	0	0	0.000464277	0
Non Hispanic	2.26575	0	0.00029022	0	0.00353101	0.00299894	0.00222502	0.000822289	0.0697978	0	0	0.00493373	0.00014511	0	0.0533037	0.00130599	0.0054658	0.00333753	0	0.00512721	0	0	0.00029022	0.00024185	0	0	0.020654	0	0	0.000386959	0	0	0.00222502	0.00237013	0	0	0	0.00222502	0	0	0.00198317	0	0	0	0.00715875	0	0.00019348	0	0
Non Hispanic	1.14247	0	0.00165429	0	0.000105593	0.00337897	0	0.0230545	0.103657	0	0.000387174	0	0	0	0	0.00777868	0	0.0191123	0	0	0	0	0.00489247	0.0330506	0	0	0.0822921	0	0	0.00218225	0	0	0.000915139	0.00475168	0.00172468	0	0	0	0	0	0.00668755	0	0	0	0	0	0.00246383	0.00168949	0
Non Hispanic	1.29863	0	0.00316937	0	0	0.0032562	0	0.00811879	0.0607389	0	8.68319e-05	0	0	0	0	0.0303912	0	0.0327791	0	0	0	0	0.00312595	0.119828	0	0	0.0540963	0	0	0.00455868	0	0	0.00164981	0.00273521	0.00451526	0	0	0	0	0.000130248	0.00664264	0	0	0	0	0	0	0.00981201	0
Non Hispanic	1.58356	0	0.00033281	0	0.00722674	0.00204441	0	0.0778776	0.129796	0	0.00727428	0	0	0	0	0.0421718	0.00404127	0.00199686	0	0	0	0	0.00404127	0.0129796	0	0	0.0582418	0	0	0.000713165	0	0	0	0.00432653	0.00133124	0	0	0	0	0	0.0050397	0	0	0	0	0.0169733	0.00190177	0	0
Non Hispanic	1.82192	0	0.000532353	0	0.00953395	0.00575909	0	0.0132604	0.134395	0	0.00193583	0	0	0	0	0.0205682	0	0.035716	0	0	0	0	0.00188743	0.0425398	0	0	0.064947	0	0	0.000435561	0	0	0	0.00212941	0.00503315	0	0	0	0	0	0.00319412	0	0	0	0	0	0.00125829	0.000725935	0
Non Hispanic	2.23288	0	0.00112644	0	0.00581996	0.000938703	0	0.00478738	0.12696	0	0	0	0	0	0	0.00793204	0	0.0225289	0	0.0829344	0	0.000375481	0.00211208	0.00577302	0	0	0.0365155	0	0	0.000234676	0	0	0.000985638	0.00183047	0.000891768	0	0	0	0	0.00187741	0.00314465	0	0	0	0	0	0	0.00553835	0
Non Hispanic	1.29589	0	0.00178547	0	0	0.012773	0	0.0083093	0	0	0.00109875	0	0	0	0	0.0336492	0	0.0714874	0	0	0	0	0.000755391	0.139953	0	0	0.000755391	0	0	0.0021975	0	0	0	0.00432633	0.0026782	0	0	0	0	0	0	0	0	0	0	0	0	0.00432633	0
Non Hispanic	1.90959	0	0.00102089	0.00023559	0.00628239	0.00675357	0	0.00498665	0.112494	0	0.000785299	0	0	0	0	0.0332574	0	0.0286634	0	0	0	0	0.00172766	0.0309015	0	0	0.0477069	0	0	0.00208104	0	0	0.000274855	0.00212031	0.00290561	0	0	0	0	0	0.0110335	0	0	0	0	0	0.00117795	0	0
Non Hispanic	1.99178	0	0.00298457	0	0.00608177	0.00765852	0.000450501	0.00518076	0.0864399	0	0.000675752	0	0	0	0	0.00501183	0	0.0351391	0	0.00236513	0	0	0.0491046	0.00450501	0	0	0.0399257	0	0	0.000506814	0	0	0.000168938	0.0157112	0.0107557	0	0	0	0	0.000281563	0.00236513	0	0	0	0	0	0	0.000394189	0
Non Hispanic	2.23288	0	0.00191812	0	0.00257577	0.00274018	0	0.00350743	0.136899	0	0	0	0	0	0	0.0258125	0.00290459	0.0169891	0.000109607	0.0523922	0	0	0.00454869	0.00454869	0	0	0.0564476	0	0	0.000493232	0	0	0.00191812	0.00252096	0.000274018	0	0	0	0	0.000986464	0.00706966	0	0	0	0	0	0.000274018	0.00712446	0
Non Hispanic	1.63562	0	0.00151614	0	0.00200347	0.00140784	0	0.0012454	0.0540936	0	0	0.00286983	0	0.00422352	0.0346004	0.00963829	0	0.0373078	0	0.0163526	0	0	0	0.00557721	0	0.000216591	0.016136	0	0.00444011	0.000162443	0	0	0.000487329	0.00243665	0.00157028	0.000974659	0.00205761	0	0	0	0.000324886	0	0	0	0.00438596	0.000487329	0	0	0
Non Hispanic	2.63288	0	0.000177999	0	0.00747597	0.000177999	0	0.0173846	0.0447372	0	0	0.00177999	0	0.0130533	0.0336419	0.00664531	0	0.0176813	0	0	0	0	0	0.00818797	0	0	0.0153673	0	0.00207666	0	0	0	0.000474665	0.00118666	0.00308532	0.000474665	0.00154266	0	0	0	0.00694197	0	0	0	0.00332265	0.0116293	0.000118666	0	0
Non Hispanic	1.63562	0	0.000506137	0	0.00303682	0.00158168	0	0.00113881	0.0110085	0	0	0.00721245	0	0.0122738	0.0543465	0.00860433	0	0.00322662	0	0.00183475	0.00044287	0	0.00107554	0.00101227	0.00449197	0	0.0177781	0	0.00911046	0.000253068	0	0	0.000316336	0.000822472	0.00132861	0	0.00240415	0	0	0	0.0382766	0	0	0	0.000569404	0.0249272	0	0	0
Non Hispanic	1.68219	0	0.000392795	0.000617249	0.00852926	0	0	0.000168341	0.066214	0	0	0.00162729	0	0.00499411	0.0116155	0.0374278	0	0.00269345	0	0.00420852	0	0	0	0.0012345	0.000168341	0	0.00819258	0	0.00106616	0	0	0	0	0.00101004	0.000392795	0.00078559	0.00375961	0	0	0	0.0135234	0	0.000336681	0	0.00611638	0.0312553	0	0	0
Non Hispanic	1.82466	0	0.000331969	0	0.0206927	0	0	0.00232378	0.0365719	0.000940578	0	0.00221312	0	0	0.00481354	0.00536683	0	0.00586478	0	0.00149386	0	0	0	0.00918446	0.000110656	0.000608609	0.00149386	0	0.00459223	0.00027664	0	0	0	0.000719265	0.000719265	0	0.00088525	0	0	0	0.0161558	0	0	0	0.00237911	0.0454244	0	0.00116189	0
Non Hispanic	1.96438	0	0.00185797	0	0.00283856	0.0335983	0	0	0.0960467	0.000877374	0	0	0	0.0221408	0.039327	0.0348369	0	0.017341	0	0	0.000258051	0	0.000825764	0.00681255	0	0	0.0220376	0	0.00134187	0.00242568	0	0	0	0.0146057	0.000258051	0.00154831	0.000567713	0	0	0	0.00335467	0	0.000670933	0.000154831	0.00196119	0.000154831	0	0	0
Non Hispanic	2.63562	0	0	0	0.00979055	0.00696542	0.0037019	0.00199708	0.0765222	0.00267901	0.000243546	0.00131515	0	0.00175353	0.0211398	0.00725767	0	0.00784218	0	0.00487092	0	0	0	0.00204579	9.74184e-05	0	0.0057964	0	0.00628349	0	0	0	0.000194837	0.000389674	0	0.000340964	0.00150999	0.000487092	0.0172431	0	0.00462737	0	0	0	0.00560156	0.00730638	0	0.000730638	0.00131515
Non Hispanic	1.19726	0.00787709	0	0	0.0103728	0.00319763	0	0.0141164	0.0811106	0.00116986	0	0	0	0.0017158	0.0315863	0.0188738	0	0.00701919	0	0.0148963	0	0	0.000467946	0.0392294	0	0	0.0493683	0	0	0.000467946	0	0	0.000389955	0	0.00077991	0	0.00483544	0	0	0	0.00795508	0	0	0	0.00148183	0	0	0.00491343	0.00187178
Non Hispanic	1.27397	0.000978633	0.000163106	0	0.00288153	0.00646985	0	0.00445822	0.0805741	0	0	0	0	0.002066	0.044256	0.0390366	0	0.011363	0	0.00652422	0	0	0.000652422	0.0344153	0	0	0.08911	0	0	0.000217474	0	0	0	0.000978633	0.00195727	0	0	0	0	0	0.00994944	0	0	0	0	0	0	0.0019029	0.00108737
Non Hispanic	1.55068	0	0.000163979	0	0.00399016	0	0.00513802	0.00360754	0.0640612	0	0	0	0	0.000655917	0.0546051	0.0166712	0	0.007871	0	0	0	0	0	0.0249795	0.00306095	0	0.0299535	0.000273299	0.00229571	0.000163979	0.00153047	0	0.000273299	0	0	0.00169445	0.000655917	0	0.0190216	0	0.0171085	0	0	0	0.00322492	0	0	0.000983875	0.00158513
Non Hispanic	1.3863	0	0.000680305	0	0	0.000388746	0.00126342	0.00544244	0.0400408	0	0	0	0	0.00641431	0.0389718	0.000485932	0	0.00165217	0.00014578	0	0	0	0.000388746	0.0637057	0.000194373	0	0.023179	0.000534525	0	0.0014092	0	0	0	0.0050051	0.0014578	0	0	0	0.00986442	0	0.00539385	0.00014578	0	0	0.000923271	0	0	0	0.000242966
Non Hispanic	1.86301	0.00640857	8.77886e-05	0	0.00416996	0	0.00430164	0.0038627	0.0371785	0.00359933	0	0	0	0.00750593	0.0156264	0.0147046	0	0	0	0.00109736	0	0	0	0.00158019	0	0	0.0143973	0.000175577	0.00175577	0.000219472	0	0	0	0	0	0.000526732	0.000438943	0	0.0255026	0	0.00816434	0	0	0	0.00149241	0.00623299	0	0.00122904	0.00092178
Non Hispanic	2.16438	0.00577653	0	0	0.00383727	0.00045387	0.00457996	0.0189388	0.0783133	0.00660175	0.00152665	0	0	0.0184436	0.0127909	0.00416735	0	0.000206305	0	0.00268196	0	0	0	0.000949001	0.002847	0	0.0211256	8.25219e-05	0	0	0	0	0	0	0	0	0.000907741	0	0.0144413	0	0.0128734	0	0	0	0.00148539	0.00115531	0	0.000618914	0.00123783
Non Hispanic	2.28493	0.000257632	0.00141698	0	0.000171755	0.026622	0.000601142	0.0169608	0.0358538	0.000171755	0.00721371	0	0	0.0246468	0.00936064	0.0121087	0	0.0515694	0	0.00274808	0	8.58775e-05	0	0.152518	0	0.000558203	0.0180772	0	0	0.00364979	0	0	0	0	0.00506677	0	0.00034351	0.000171755	0.00180343	0	0.00356391	0	0	0	0.00309159	0	0	0.00171755	0.000987591
Non Hispanic	1.3863	0	0	0	0.00065366	0.000201126	0	0.00457562	0.122888	0	0.000502816	0	0	0.00849759	0.0464099	0.0176488	0	0.0195093	0	0	0	0	0.000553097	0.021973	0	0	0.0714501	0	0	0.000301689	0	0	0.000301689	0.00130732	0.00251408	0	0.000402253	0	0.000452534	0	0	0	0	0	0.000703942	0	0	0	0.00211183
Non Hispanic	1.71233	0.00226687	0.000206079	0	0.00257599	0	0.00211231	0.00530654	0.0608964	0	0	0	0	0	0.0249356	0.0131376	0	0.000669758	0	0.00690366	0	0	0	0.00170015	0.00231839	0	0.0164348	0.00010304	0.00489438	0	0.00994333	0	0.00015456	0	0	0.000515198	0.00206079	0	0.0222566	0	0.00999485	0	0	0	0.00185471	0.0112828	0	0.00267903	0.00144256
Non Hispanic	1.89589	0.00871474	0.000199574	0	0.0053885	0.00212879	0.00612028	0.0010644	0.0385844	0.000465673	0	0	0	0.0233502	0.0436402	0.0306014	0.00146354	0.0127728	0	0.00113092	0.000199574	0	0.00399148	0.00439063	0.00192922	0	0.0121075	0.000465673	0.00485631	0.000199574	0	0	0.000864822	0.000598723	0	0.00119745	0.00226184	0	0.0231506	0	0.0109101	0	0	0	0.000931346	0.00991219	0	0.000532198	0.00246142
Non Hispanic	2.16438	0.00554218	0.000167945	0	0.00817332	0.0048704	0.00520629	0.00106365	0.0741197	0.0170184	0.000839725	0	0	0.0284387	0.0306779	0.00431059	0.00111963	0.00067178	0	0.00537424	0	0	0	0.000783743	0	0	0.0256956	0.00067178	0.00184739	0	0	0	0.000447853	0	0	0	0.00117561	0	0.0258635	0	0.0116442	0	0	0	0.00179141	0.00750154	0	0.00100767	0.00134356
Non Hispanic	1.71233	0	0.00377358	0	0	0.0011895	0	0.011936	0	0	0.00438884	0	0	0.0313372	0	0	0	0.0573011	0	0	0	0	0.00844955	0.124528	0	0	0.0388433	0	0	0.007137	0	0	0	0.0164479	0.00233798	0	0	0	0	0	0	0	0	0	0	0	0	0.00803938	0
Non Hispanic	1.79452	0	0	0	0.000349752	0	0	0.0273973	0.0518216	0	0.00151559	0	0	0	0	0.392131	0	0	0	0	0	0	0	0.00915185	0	0.00110755	0.0258234	0	0	0	0	0.00157389	0	0.000699505	0.00215681	0	0	0	0	0	0.000349752	0	0	0	0	0	0	0	0
Non Hispanic	1.29041	0	8.00929e-05	0	0	0	0	0.0102519	0.000400465	0	0	0	0	0	0	0.0387249	0	0.000360418	0	0	0	0	0.00216251	0.000160186	0	0.00404469	0	0	0	0.000120139	0	0.000440511	0	0.000480557	0	0	0	0	0	0	0.000160186	0	0	0	0	0.000120139	0	0.000400465	0
Non Hispanic	1.85205	0	0.00145663	0	0.0114521	0.000954342	0	0.00221006	0.0524888	0	0	0	0	0	0	0.024612	0	0.0120046	0	0	0	0	0.00361645	0.0359636	0	0	0.0380732	0	0	0.00190868	0	0.00346577	0.000954342	0.00582651	0.00311417	0	0	0	0	0	0.00472148	0	0.000652971	0	0	0	0.00406851	0.000150686	0
Non Hispanic	2.06575	0	0.00150809	0	0.00150809	0	0	0	0.0156293	0	0	0	0	0	0	0.0988941	0	0.00379307	9.13993e-05	0	0	0	0.000365597	0.0484416	0	0	0.00818024	0	0	0.000959693	0	0.00164519	0	0.00178229	0.00137099	0	0	0	0	0	0.00676355	0	0	0	0	0	0	0.00105109	0
Non Hispanic	1.79452	0	0	0.000944822	0	0.000503905	0	0.0079995	0.0577601	0	0.00207861	0	0	0	0	0.347065	0	0.000251953	0	0	0	0	0	0.00781053	0	0	0.026518	0	0	0	0	0.0110859	0	0	0.00239355	0	0	0	0	0	0	0	0	0	0	0	0	0	0
Non Hispanic	2.06849	0	0.000962303	0	0.00418393	0.00154805	0	0.0128447	0.0279486	0	0	0	0	0	0.000292875	0.102799	0	0.021338	0	0	0	0	0.00142253	0.0933434	0	0	0.0235973	0	0	0.00167357	0	0.00196644	0.000251036	0.00292875	0.00343082	0	0	0	0	0	0.00338898	0	0	0	0	0	0.00410025	0.00347266	0
Hispanic	1.87397	0	0.000184843	0	0.00485213	0.000878004	0.00780961	0.00101664	0.0595656	0	0.000138632	0	0	0	0.026525	0.0352126	0	0.00767098	0	0	0	0	0.000415896	0.00577634	0	0	0.0287893	0	0.00457486	0.000231054	0.00448244	0	0.00101664	0.000462107	0	0	0	0	0.0221349	0	0.0102588	0	0	0	0	0.0025878	0.000369686	0	0
Hispanic	2.22466	0	0	0	0.00603482	0.00104198	0.0021708	0.00690314	0.0231407	0.000390744	0	0.0029957	0	0	0.034125	0.0726349	0	0.00221421	0	0.00065124	0.000260496	0	0.000130248	0.00316937	8.68319e-05	0	0.0161507	0	0.00178005	0	0.0132419	0	0.00169322	0.000564408	0	0	0.000564408	0.00208397	0.0458038	0	0.0165415	0	0	0	0.00269179	0.00399427	0	0.000520992	0
Hispanic	1.70685	0	0.00128041	0	0	0.0813642	0.00215342	0.00436503	0.0940519	0	0.000465604	0	0	0	0.0636713	0.17821	0	0.00779886	0	0	0	0	0.000349203	0.026423	0	0	0.0660575	0	0	0	0	0	0	0.00349203	0	0	0	0	0	0	0.00733326	0	0	0	0	0	0	0	0
Hispanic	2.22466	0	0	0	0.00715594	0.000383354	0.00677259	0.00264088	0.0801636	0	0.00017038	0	0	0	0.0310943	0.0281978	0	0.00323721	0	0	0	0	0.000383354	0.00178898	0	0.000425949	0.0473229	0	0	0.000298164	0.00370575	0	0.000212974	0.000851898	0.00017038	0	0.000383354	0	0	0	0.0140563	0	0	0	0	0.000681518	0.000553733	0	0
Hispanic	1.09589	0.0200719	0	0	0.0103997	0.000898742	0.00637679	0.00286741	0.034409	0.00222546	0.000171189	0.000470769	0.0173329	0	0.00192588	0.00851665	0.0106993	0.000513567	0	0.00534965	0.000299581	0.000256783	0	0.00445091	0.000470769	0	0.00261063	0	0	0	0	0	0	0	0	0	0.000941539	0.000385175	0.00239664	0	0.0714286	0	0	0	0.0014979	0.00526406	0.00218266	0.000385175	0.00432252
Hispanic	1.20548	0.00725972	0	0	0.00689854	0.0117384	0.00205873	0.00191426	0.0380684	0.00509264	7.22361e-05	0.00274497	0.0988912	0.000758479	0.0144472	0.00375628	0.013147	0.0010113	0	0.0241991	0.000686243	0	0	0.000830715	0.000722361	0.000325062	0.00498429	0.000902951	0	0	0	0	0.00018059	0	0	0.000216708	0.00018059	0.000975187	0.00498429	0	0.0321089	0	0	0	0.00317839	0.0026005	0.00162531	0.000577889	0.00213096
Hispanic	1.32877	0.00622859	0.00022245	0	0.0147707	0.00622859	0.00760778	0.00311429	0.0444899	0.0154825	0.000355919	0.00444899	0.0722961	0.00106776	0.0214886	0.00596165	0.00738533	0.00124572	0	0.0342572	0.000533879	0	0	0.00747431	0.00142368	0	0.00872002	0.000800819	0.000845309	0	0	0	0.000622859	0	0.000400409	0	0.000355919	0.000845309	0.0026694	0	0.033323	0	0	0	0.00302531	0.0035147	0.00805268	0.00017796	0.000978778
Hispanic	1.72055	0.0150779	0	0	0.020365	0.00516958	0.0052479	0.00156654	0.0182502	0.00720608	0	0.000665779	0.0110441	0.000861596	0.00411216	0.00309391	0.00466045	0	0	0.00885094	0.000744106	0	0	0	0.000783269	0	0.0134722	0	0.00113574	0	0	0	0.000313308	0	0	0	0.000195817	0.000744106	0.000509125	0	0.0347772	0	0	0	0.00105741	0.00520874	0.0683403	0.00011749	0.00278061
Non Hispanic	0.772603	0	0	0	0	0.0275703	0	0.00890066	0	0	0.00455887	0	0	0	0	0	0	0	0	0	0	0	0.0469347	0.150226	0	0.000955193	0.000130254	0	0	0	0	0	0	0	0.00212747	0	0	0	0	0	0	0	0	0	0	0	0	0	0
Non Hispanic	0.838356	0	0	0	0	0.0822826	0	0.00142987	0	0	0.00194982	0	0	0	0	0	0	0	0	0	0	0	0.022098	0.123099	0	0	0	0	0	0	0	0	0	0	0.00935916	0	0	0	0	0	0	0	0	0	0	0	0	0	0
Non Hispanic	0.950685	0	0.00117874	0	0	0.0519219	0	0.00333496	0	0	0.00543369	0	0	0	0	0.0496794	0	0	0	0	0	0	0.00678492	0.0491044	0	0.000747492	0	0	0	0.00212748	0	0	0	0	0.00756116	0	0	0	0	0	0	0	0	0	0	0	0	0	0
Non Hispanic	1.03014	0	0.00256221	0	0	0.0108574	0	0.00323479	0	0	0.00586106	0	0	0	0	0.0418281	0	0	0	0	0	0	0	0.0569452	0	0	0	0	0	0.00464401	0	0	0	0	0.00448387	0	0	0	0	0.0108254	0	0	0	0	0	0	0	6.40553e-05	0
Non Hispanic	1.10959	0	0.00060024	0	0.0158349	0.00285829	0	0.00325845	0.0471331	0	0.000714572	0	0	0	0	0.00523066	0	0.0320414	0.000171497	0	0	0	0.00180072	0.0241239	0	0	0.0481335	0	0	0.000971817	0	0	0	0	0.0030012	0	0	0	0	0	0.00220088	8.57486e-05	0	0	0	0	0	0.000771737	0
Non Hispanic	1.2	0	0.000173466	0	0.00650496	0.000982971	0	0.0175489	0.0551331	0	0.00341149	0	0	0	0.0207002	0.00202376	0	0.018185	0	0	0	0	0.00234178	0.048021	0	0.000751684	0.0703114	0	0	0.000549308	0.00283327	0	0	0.00222614	0.00315129	0	0.00147446	0	0	0	0.00309347	0.000115644	0	0.000231287	0	0	5.78219e-05	0.00176357	0
Non Hispanic	0.772603	0	0	0	0	0.0254459	0	0.00213553	0	0	0.00234608	0	0	0	0	0	0	0	0	0	0	0	0.0306494	0.180227	0	0.00135351	0.000180467	0	0	0	0	0	0	0	0.000421091	0	0	0	0	0	0	0.000391013	0	0	0	0	0	0	0
Non Hispanic	0.950685	0	9.04814e-05	0.00475027	0	0.0247467	0	0.00230727	0	0	0.000180963	0	0	0	0	0.118078	0	0	0	0	0	0	0	0.000588129	0	0.00067861	0	0	0	0.000135722	0	0	0	0	0.00642418	0	0	0	0	0	0	0.000271444	0	0	0	0	0	0	0
Non Hispanic	0.838356	0	0	0	0	0.0397213	0	0.000348432	0	0	0.00584592	0	0	0	0	0	0	0	0	0	0	0	0.0171893	0.115602	0	0.00139373	0.000464576	0	0	0	0	0	0	0	0.0138986	0	0	0	0	0	0	0	0	0	0	0	0	0	0
Non Hispanic	1.10959	0	0.00486635	0	0	0.0100501	0	0.0025037	0	0	0.0022216	0	0	0	0	0.0138585	0	0.025037	0.000352634	0	0	0	0.000634742	0.134777	0	0.000387898	0	0	0	0.00878059	0	0	0	0	0.0101911	0	0	0	0	0.00356161	0	0.00010579	0	0	0	0	0	0.000775795	0
Non Hispanic	1.0274	0	0.00125618	0	0	0.00741933	0	0.00082437	0	0	0.00129544	0	0	0	0	0.0268509	0	0	0	0	0	0	0.00565282	0.0456544	0	0.000392557	0	0	0	0.00247311	0	0	0	0	0.00427887	0	0	0	0	0.00027479	0	0	0	0	0	0	0	0	0
Non Hispanic	1.2	0	0.000554466	0	0.000127954	0.00285763	0	0.00584321	0	0	0	0	0	0	0.010151	0.000426512	0	0.0119423	0	0	0	0	0.00136484	0.0316045	0	0.000554466	0.000255907	0	0.00392391	0.000938326	0	0	0	0	0.0107055	0	0	0	0	0.000170605	0.00319884	0	0	0	0	0	0.000383861	0.00110893	0
Non Hispanic	0.446575	0	0.000183655	0	0.00128558	0.00628099	0	0.00110193	0.0132231	0	0	0	0	0	0	0.12573	0	0	0	0	0	0	0.00565657	0.00525253	0	0	0.0379431	0	0	0.000514233	0.0220018	0.00760331	0.0135537	0.00657484	0.000624426	0.0274013	0	0	0	0	0.008191	0	0	0	0	0	0	0	0
Non Hispanic	0.326027	0	0.000403307	0	0.000241984	0.025005	0	0.00229885	0	0	0	0	0.000403307	0.000685622	0.00205687	0.210365	0	0.000241984	0	0	0	0	0.000322646	0	0	0	0.0122202	0	0	0.000483969	0.0334342	0.00734019	0.00967937	0.000766284	0.000443638	0.00056463	0	0	0	0	0.0113733	0.000120992	0	0.000483969	0	0	0	0	0
Non Hispanic	0.79726	0	0.00015977	0	0.0015977	0.00523247	0	0.00063908	0.0417399	0	0.000119827	0	0.0635085	0.00215689	0.0228072	0.0996166	0	0.00015977	0	0	0	0	0.00271609	0.0074293	0	0	0.0612718	0	0	0.000399425	0.00830804	0.0234063	0.00227672	0.00303563	0.000399425	0.000399425	0	0	0	0	0.00391436	0	0.0015977	0.000359482	0	0	0	0.000199712	0
Non Hispanic	0.613699	0	0.000220127	0	0.000953883	0.00909858	0	0.000587005	0	0	0	0	0.00132076	0.00333859	0.0333859	0.223796	0	0.000440254	0	0	0	0	0.00821807	0.0294603	0	0	0.0136479	0	0	0.000256815	0.0142716	0.00553986	0.00821807	0.00913527	0.000476942	0.0039256	0	0	0	0	0.00425579	0	0	0.000587005	0	0	0	0	0
Non Hispanic	0.8	0	0.00014855	0	0.000891299	0.00772459	0	0.00167119	0.0387715	0	0	0	0.0109184	0.00271103	0.0140751	0.174249	0	0.0011884	7.42749e-05	0	0	0	0.00330523	0.0147064	0	0	0.0534779	0	0	0.000891299	0.0108441	0.0125896	0.00486501	0.00467932	0.000817024	0.00167119	0	0	0	0	0.00531065	0	0.000519924	0.000371374	0	0	0	0	0
Non Hispanic	0.715068	0	0.00203832	0	0.0167883	0.00322425	0	0.000370604	0	0	0	0	0	0	0	0.0856465	0	0.0140829	0	0	0	0	0.00285365	0.0233851	0	0.000222362	0.00518845	0	0	0.00592966	0	0.0280547	0.00285365	0.00218656	0.00340955	0	0	0	0	0	0.00852389	0	0	0	0	0	0	0	0
Non Hispanic	0.517808	0	0.00330402	0	0.00218574	0.00416815	0	0.00345651	0	0	0	0	0	0	0	0.19631	0	0.0145377	0	0	0	0	0.00859045	0	0	0	0.0289229	0	0	0.0112337	0	0.0175367	0.0188583	0.0060489	0.00365984	0	0	0	0	0	0.00935292	0	0	0.000660804	0	0	0	0	0
Non Hispanic	0.758904	0	0.00261829	0	0.0256842	0.0114083	0	0.000405212	0	0	0.000280531	0	0	0	0	0.101552	0	0.0220373	0	0	0	0	0.000623403	0.0225672	0	0	0.000779253	0	0.000249361	0.00557945	0	0.00919519	0.000997444	0.00102861	0.000716913	0	0	0	0	0	0.00791721	0	0	0.000342871	0	0	0	0	0
Non Hispanic	0.923288	0	0.000886934	0	0.00397346	0.000815979	0	0.00216412	0	0	0	0	0	0.0220669	0	0.0392379	0	0.00869195	0	0	0	0	0.00127718	0.0180934	0	0	0.0290914	0	0.00542803	0.00152553	0	0.000815979	0.0023415	0.00223507	0.00152553	0	0	0	0	0	0.00514422	0	0.001561	0.000567638	0	0	0	0	0
Non Hispanic	1.1726	0	0.0025434	0	0.012459	0.00158502	0	0.000552914	0.0449335	0	0	0	0	0.00361237	0	0.0149655	0	0.0162188	0	0	0	0	0.00187991	0.0326588	0	0	0.0650964	0	0.0047182	0.00538169	0	0	0.00589775	0.00416528	0.00191677	0	0	0	0	0	0.0364555	0	0.00136385	0.000589775	0	0	0.000221166	0.000589775	0
Non Hispanic	1.11507	0	0.00155971	0	0.0132576	0.00217246	0	0.00178253	0.0472928	0	0	0	0	0.0200535	0	0.0100267	0	0.0417781	0	0	0	0	0.000389929	0.0326426	0	0	0.0812723	0	0.0095254	0.00161542	0	0	0.00557041	0.00623886	0.00417781	0	0	0	0	0	0.0185495	0	0.00094697	0.000724153	0	0	0	0	0
Non Hispanic	0.191781	0	0	0	0.000936996	0.0108317	0	0.00273603	0	0	0.000299839	0	0	0	0	0.249616	0	0	0	0	0	0	0.0299464	0	0	0	0.050298	0	0	0	0	0	0.0422773	0	0	0	0	0	0	0	0.01859	0.000262359	0	0.00157415	0	0	0	0	0
Non Hispanic	0.271233	0	0	0	0.000259087	0.00644015	0	0.000296099	0	0	0	0	0	0	0	0.25942	0	0	0	0	0	0	0.0136946	0	0	0	0.0729514	0	0	0	0	0	0.0620697	0	0	0	0	0	0	0	0.0219853	0	0	0.00125842	0	0	0	0	0
Non Hispanic	0.361644	0	0	0.00487903	0.000975807	0.0176655	0	0.000471079	0	0	0.000302837	0	0	0	0	0.244759	0	0	0	0	0	0	0.0180356	0	0	0	0.0689794	0	0	0	0	0	0.0601635	0.00198526	0	0	0	0	0	0	0.0178001	0	0	0.000572025	0	0	0	0	0
Non Hispanic	0.517808	0	0	0	0.000255156	0.0162024	0	0.0042526	0	0	0	0	0	0	0	0.160281	0	0.0316394	0	0	0	0	0.00187115	0	0	0.00110568	0.0170529	0	0	0	0	0.0273868	0.0103764	0.00871784	0	0	0	0	0	0	0.0176483	0.00021263	0	0.000680417	0	0	0	0	0
Non Hispanic	0.715068	0	0.00319816	0	0.00776253	0.0114264	0	0.0106502	0	0	0.000186301	0	0	0	0	0.141185	0	0.0133826	0	0	0	0	0.000962554	0.0131031	0	0.00133515	0.000745203	0	0	0.00583742	0	0.021704	0.000776253	0.000527852	0.00335341	0	0	0	0	0	0.0988636	0.0001242	0	0.000217351	0	0	0	0	0
Non Hispanic	0.758904	0	0.0037111	0	0.0269565	0.00644346	0	0.000326251	0	0	0.000244688	0	0	0	0	0.075731	0	0.0216957	0	0	0	0	0.00314017	0.00570939	0	0	0.00893112	0	0	0.00542392	0	0.0375189	0.00705518	0.00122344	0.00252845	0	0	0	0	0	0.0453081	0	0	0.000448595	0	0	0	0	0
Non Hispanic	0.923288	0	0.000894529	0	0.0121041	0.00120202	0	0.00265563	0	0	0.000111816	0	0	0	0	0.0744975	0	0.0215805	0	0	0	0	0.000447265	0.00592626	0	0	0.0010343	0	0	0.00226428	0	0.0083303	0.000698851	0.00027954	0.0017611	0	0	0	0	0	0.0611075	0	0	0.000670897	0	0	0	0.00013977	0
Non Hispanic	0.0986301	0	0	0.00209168	0	0.0640409	0	0.00213618	0	0	0.00253672	0	0	0	0	0	0	0	0	0	0	0	0.226257	0	0	0	0	0	0	0	0	0	0	0	0	0	0	0	0	0	0.00858923	0	0	0.000934579	0	0	0	0	0
Non Hispanic	1.03288	0	0.00182041	0	0.0108563	0.00347533	0	0.0102274	0.00877106	0	6.61967e-05	0	0	0.00522954	0	0.0496475	0	0.03803	0	0	0	0	0.000893655	0.0119485	0	0.000496475	0.0177738	0	0.0107239	0.00311124	0	0.00324364	0.00182041	0.00152252	0.00311124	0	0	0	0	0	0.0545461	0.000231688	0	0.000562672	0	0	0	0	0
Non Hispanic	1.11233	0	0.000728332	0	0.0101157	0.000768795	0	0.00206361	0.0449947	0	0	0	0	0.0223355	0	0.00906369	0	0.0211216	0	0	0	0	0.00113296	0.0187748	0	0	0.0733997	0	0.00190176	0.000930647	0	0.00295379	0.00267055	0.00287287	0.00157805	0	0	0	0	0	0.0767581	0	0	0.000485555	0	0	0	0	0
Non Hispanic	0.194521	0	0	0.00674702	0.000175704	0.0209087	0	0.00277612	0	0	0.000527111	0	0	0	0	0.220332	0	0	0	0	0	0	0.0102962	0	0	0.000281126	0.0706329	0	0	0	0	0	0.0493376	0	0	0	0	0	0	0	0.0170081	0.000175704	0	0.00126507	0	0	0	0	0
Non Hispanic	0.550685	0.0111237	0.00131296	0	0.0013859	0.00685656	0	0.0398993	0	0	0.00820599	0	0	0	0	0.131952	0	0	7.29421e-05	0	0	0	0	0.0867647	0	0.000437653	0.0440206	0	0	0.0030271	0.0175426	0	0.000984719	0.00120354	0.000984719	0.00149531	0	0	0	0.00346475	0.00973777	0	0	0.000729421	0	0	0	0	0
Non Hispanic	0.835616	0	0.00198423	0	0	0.00488014	0	0.0513756	0	0	0.0176972	0	0	0	0	0.280045	0	0.00445112	0	0	0	0	0	0.0527699	0	0.000375396	0.00611358	0	0	0.00305679	0	0	0	0	0.00182335	0.000160884	0	0	0	0	0.00589907	0	0	0.000214512	0	0	0.000375396	0	0
Non Hispanic	0.89589	0	0.00253744	0	0	0.0015725	0	0.0292341	0.0711912	0	0.00539652	0	0	0	0	0.172975	0	0.00393124	0.000214431	0	0	0	0.000428862	0.0639362	0	0	0.105786	0	0	0.0052893	0	0	0.00117937	0.000821986	0.00239448	0.00350238	0	0	0	0	0.0181194	0	0	0.00160823	0	0	0	0	0
Non Hispanic	0.169863	0	0.00377778	0	0	0.00684444	0	0.00697778	0	0	0.00533333	0	0	0	0	0.270578	0	0	0.000177778	0	0	0.000311111	0	0.0150222	0	0	0	0	0	0.00813333	0	0	0	0	0	0	0	0	0	0	0	0.000577778	0	0.000355556	0	0	0	0	0
Non Hispanic	0.493151	0	0.00479816	0	0.000436196	0.011579	0	0.036125	0	0	0.00218098	0	0	0	0	0.197875	0	0.0046792	0.00027758	0	0	0	0.000317234	0.0397335	0	0	0.00495678	0	0	0.0114997	0.00158617	0	0.00313268	0.0028551	0.00202236	0.0019034	0	0	0	0.00582917	0.0235149	0	0	0.00075343	0	0	0	0	0
Non Hispanic	0.517808	0	0.00175642	0	0.00196481	0.00595398	0	0.0676372	0	0	0.0245304	0	0	0	0	0.0990742	0	0	0	0	0	0.000178619	8.93096e-05	0.0340865	0	0.000863326	0.00401893	0	0	0.0030663	0.0372421	0	0.00196481	0.00160757	0.00220297	0.00184573	0	0	0	0.000208389	0.00565628	0.000238159	0	0.000238159	0	0	0	0	0
Non Hispanic	0.835616	0	0.000332717	0	0	0.00362292	0	0.028281	0.0700555	0	0.0112015	0	0	0	0	0.218706	0	0.00994455	0	0	0	0	0	0.0644362	0	0	0.0747135	0	0	0.00140481	0	0	0	0.00162662	0.00598891	0	0	0	0	0	0	0	0	0.000480591	0	0	0	0.000443623	0
Non Hispanic	0.89589	0	0.000186693	0	0	0.000597416	0	0	0.119931	0	0.00750504	0	0	0.028676	0.0701964	0.102532	0	0.00433127	0	0	0	0	0.000634755	0.0189306	0	0	0.148981	0	0	0.000858786	0	0	0	0.00459264	0.00182959	0	0	0	0	0	0	0	0	0.000186693	0	0	0	0	0
Non Hispanic	0.934247	0	0.000713454	0	0	0.000488153	0	0.00202771	0.157861	0	0.00443093	0	0	0.0238068	0.0319177	0.113139	0	0.00848635	0	0	0	0	0.000638354	0.0286133	0	0	0.178626	0	0	0.00123916	0	0	0.000638354	0.00326687	0.0076227	0	0	0	0	0	0	0	0	0.000450603	0	0	0	0	0
Non Hispanic	0.167123	0	0.0161634	0.0778488	0	0.0541038	0	0.136889	0	0	0.00216157	0	0	0	0	0.0817525	0	0	0	0	0	0	0	0	0	0	0	0	0	0.020551	0	0	0	0	0	0	0	0	0	0.00558137	0	0	0	0	0	0	0	0	0
Non Hispanic	0.435616	0	0.000880968	0	0.000542134	0.00372717	0	0.000948734	0	0	0.00565852	0.0263274	0	0.0236506	0.0242266	0.000338834	0	0.0610917	0	0	0	0	0.000169417	0.033714	0	0	0.0430997	0	0	0.0018297	0	0	0	0	0.000372717	0	0	0	0	0	0.067123	0	0	0	0	0	0	0	0
Non Hispanic	0.591781	0	0.00147322	0	0	0.00192922	0	0.00561226	0	0	0.000771686	0.00438458	0	0.00547196	0.00712056	0	0	0.0183802	0	0	0	0	0.00161353	0.0463713	0	0.00838332	0.0107335	0	0	0.00235014	0	0	0.00140307	0.000876916	0.000491073	0	0	0	0	0	0.106984	0.000245536	0	0	0	0	0	0.000245536	0
Non Hispanic	0.676712	0	0.000304522	0	0.00040603	0.00190326	0	0.00106583	0	0	0.000253768	0.0174339	0	0.0190073	0.0505253	0	0	0.0166472	0	0	0	0	0.0061412	0.0104806	0	0.000634421	0.0415165	0	0	0.000659798	0	0	0.00172563	0.00558291	0.00040603	0	0	0	0	0	0.0232452	0	0	0	0	0	0	0	0
Non Hispanic	0.758904	0	0	0.0115388	0	0.0221087	0	0.0343228	0	0	0.000822103	0.00390499	0	0.0036701	0	0.0270119	0	0	0	0	0	0	0	0.155671	0	0.00581344	0.0041986	0	0	0	0	0	0	0	0.0135941	0	0	0	0	0	0	8.80824e-05	0	0	0	0	0	0.0134766	0
Non Hispanic	0.813699	0	0.00417956	0	0.00229072	0.0124583	0	0.000683197	0	0	0.0036973	0.0445686	0	0.080979	0.000281317	0.00960495	0	0.0223848	0	0	0	0	0.0135032	0.0363702	0	0.000241128	0.175823	0	0	0.0063899	0	0	0	0.00992646	0.00691235	0	0	0	0	0.00799743	0	0	0	0	0	0	0	0.000522445	0
Non Hispanic	0.857534	0	0.00161172	0	0.00391941	0.00652015	0	0.000586081	0.0615018	0	0.00282051	0.00410256	0	0.0255678	0.0375092	0.00531136	0	0.0108059	0	0	0	0	0.00908425	0.0385714	0	0.000586081	0.129853	0	0	0.0032967	0	0	0	0.0117949	0.00296703	0	0	0	0	0	0	0	0	0	0	0	0	0.00289377	0
Non Hispanic	0.928767	0	0.00091694	0	0.0225415	0.000611294	0.000343853	0.00187209	0.0477955	0	0	0.00771758	0	0.035073	0.0509284	0.00343853	0	0.00576908	0	0.0006495	0.000878735	0	0.00550164	0.0200963	0	0.000267441	0.060327	0	0	0.000840529	0	0	0	0.00821426	0.000764117	0	0	0	0	0	0	0	0	0	0	0	0	0.000955146	0
Non Hispanic	1.01096	0	0.00135941	0	0.00513068	0.00149097	0	0.00249956	0.00320119	0	0	0.0034643	0	0.00442905	0.00934047	0.0449044	0	0.0078495	0	0.0175408	0	0	0.00271882	0.00223645	0	0.00114015	0.00969128	0	0.000306964	0.000745483	0	0	0.000306964	0.00324504	0.0032889	0	0	0	0	0	0.00521838	0	0	0	0	0	0.00258727	0	0
Non Hispanic	1.08493	0	0.000886713	0	0.00205718	0.000319217	0.00024828	0.000177343	0.000851245	0	0	0.00322764	0	0.00361779	0.00542669	0.0190111	0	0.0294034	0.000106406	0.0184082	0	0	0.000851245	0.0075548	0	0.000780308	0.0144712	0	0	0.000567497	0	0	0.00145421	0.00237639	0.00358232	0	0	0	0	0	0.00684543	0	0	0	0	0	0	0.000780308	0
Non Hispanic	1.16438	0	0.000288315	0	0.000370691	0.000494254	0	0.00197702	0.00296553	0	0	0.00057663	0	0.0104617	0.00556036	0.0209234	0	0.00840232	0	0	0	0	0.00444829	0.00724906	0	0.000411879	0.0132625	0	0	0.000906133	0	0	0.000247127	0.0171753	0.0013592	0	0	0	0	0	0.00448948	0	0	0	0	0	0	0	0
Non Hispanic	0.435616	0	0	0.000733774	0	0.0114402	0	0.00226803	0	0	0.00160096	0.00273497	0	0.00143419	0.00103395	0.005003	0	0.0302181	0	0	0	0	0.00106731	0.0992262	0	0.00040024	0.00430258	0	0	0	0	0	0	0	0.000533654	0	0	0	0	0	0.0829498	0.00113401	0	0	0	0	0	0	0
Non Hispanic	0.528767	0	0.00138528	0	0	0.0142582	0	0.00834544	0	0	0.0026354	0.0116566	0	0.0137852	0.0216914	0.0133459	0	0.00503429	0	0	0	0	0.0147988	0.0381458	0	0.00172315	0.0308139	0	0	0.00277055	0	0	0	0	0.00060817	0	0.000439234	0	0	0	0.0399365	0	0	0	0	0	0	0	0
Non Hispanic	0.676712	0	0.00169847	0	0	0.0182502	0	0	0	0	0	0.0168515	0	0.0346022	0.0341026	0.0127885	0	0.00659407	0	0	0	0	0.0127219	0.00353016	0	0.000233124	0.052253	0	0	0.0039631	0	0	0	0.000366337	0.00752656	0	0	0	0	0	0	0	0	0	0	0	0	0	0
Non Hispanic	0.761644	0	0.00981849	0	0	0.00258381	0	0.00041987	0	0	0.000484465	0.00933402	0	0.0183128	0.0158259	0.00255151	0	0.0110458	0	0	0	0	0.00484465	0.0107228	0	0.00151799	0.0315225	0	0	0.0208966	0	0	0	0.00872037	0.00649183	0	0	0	0	0	0	0.000226084	0	0	0	0	0	0.0155998	0
Non Hispanic	0.857534	0	0.00300464	0	0.000717017	0.0381385	0	0	0	0	0.00174133	0.0410407	0	0.0737503	0.00618001	0.0405285	0	0	0	0	0	0	0.0114381	0.0402213	0	0	0.089115	0	0	0.00518984	0	0	0	0.022569	0	0	0	0	0	0	0.0158085	0	0	0	0	0	0	0.000170718	0
Non Hispanic	0.931507	0	0.00113165	0	0.000796345	0	0	0.000586781	0	0	0.000461042	0.000670606	0	0.00448468	0.00276625	0.00984953	0	0.0292552	0	0	0	0	0.00201182	0.00502955	0	0.00142504	0.0108554	0	0	0.00150886	0	0	0.000544868	0.00297582	0.00410746	0	0	0	0	0	0.064965	0.000125739	0	0	0	0	0	0	0
Non Hispanic	1.08493	0	0.00145074	0	0.00298941	0.000615466	0.000351695	0.000571504	0.000131886	0	0	0.000967161	0	0.00153866	0.00180244	0.28329	0	0.0242669	0	0	0	0	0.00316525	0.0436981	0	0	0.00281356	0	0	0.00158263	0	0	0.000747351	0.00720974	0.000527542	0	0	0	0	0	0.0174089	0	0	0	0	0	0	0	0
Non Hispanic	0.427397	0	0	0.000194424	0	0.0108489	0	0.00334409	0	0	0	0	0	0	0	0.090796	0	0	0	0	0	0	0	0	0	0.00108877	0	0	0	0	0	0	0	0	0	0	0	0	0	0	0.011821	0	0	0.000777696	0	0	0	0	0
Non Hispanic	1.16438	0	0.000783933	0	0	0.000373301	0.000186651	0.000373301	0.0496118	0	0.000447962	0.0011199	0	0.0250485	0.0111617	0.00802598	0	0	0.000298641	0	0	0	0.031432	0.145476	0	0.00339704	0.0321413	0	0	0.0011199	0	0	0	0.0768628	0.00847394	0	0	0	0	0	0.00447962	0	0	0	0	0	0	0.000149321	0
Non Hispanic	0.690411	0	0.00154618	0	0	0.00183017	0	0	0	0	0.00141996	0	0	0	0	0.103342	0	0.00413367	0	0	0	0	0.00148307	0.0393172	0	0	0.0016724	0	0	0.00249282	0.00495409	0	0	0.00214572	0.00217727	0	0	0	0	0	0.00892998	0	0	0.000631094	0	0	0	0	0
Non Hispanic	0.293151	0	0	0.00569829	0	0.0696608	0	0.00337177	0	0	0.00074179	0	0	0	0	0.198665	0	0	0	0	0	0.000168589	0.0144312	0.000269742	0	0	0.0294356	0	0	0	0	0	0.0230292	0	0	0	0	0	0	0	0.0103513	0	0	0.000809225	0	0	0	0	0
Non Hispanic	0.882192	0	0.0032524	0	0.000128808	0.0048947	0	0.00289818	0	0	0.00473369	0	0	0	0.0435693	0.0451794	0	0.0530044	0	0	0	0	0	0.125427	0	0	0	0	0	0	0	0	0	0.00850132	0.0015779	0.00186771	0	0	0	6.44039e-05	0	0	0.00698783	0	0	0	0	0	0
Non Hispanic	0.556164	0	0.00233363	0	0	0.0441378	0	0.00792629	0	0	0.00438561	0	0	0	0	0.0758429	0	0.0308602	0	0	0	0.000120705	0	0.146737	0	0.00032188	0	0	0	0	0	0	0	0.00760441	0.00193128	0.00285668	0	0	0	0	0	0	0	0.000844934	0	0	0	0.000885169	0
Non Hispanic	0.939726	0	0.0053494	0	0	0.0166238	0	0.00497698	0	0	0.00595883	0	0	0	0.0444204	0.0555255	0	0.0343987	0	0	0	0	0	0.107259	0	0	0	0	0	0	0	0	0	0.0121547	0.00311484	0.00186213	0	0	0	0.000203142	0	0	0.00903982	0.000778711	0	0	0	6.7714e-05	0
Non Hispanic	1.15068	0	0.000719242	0	0.017558	0.00461161	0	0.0055847	0	0	0.00118463	0	0	0	0.0233542	0.0184041	0	0.0258504	0	0	0	0	0.000296158	0.0427314	0	0	0.000465392	0	0	0.00114233	0	0	0.00025385	0.00283466	0.00241158	0.000634625	0.00325774	0	0	0	0	0	0.00173464	0.000592317	0	0	0	0.000634625	0
Non Hispanic	0.558904	0	0.000731844	0	0.0145938	0.0123122	0	0.00383142	0	0	0.00929872	0	0	0	0	0.122175	0	0.021654	0	0	0	0	0	0.136596	0	0	8.60993e-05	0	0	0	0	0	0	0.00383142	0.00215248	0	0.00916957	0	0	0.00507986	0	0	0.000215248	0.00150674	0	0	0	0	0
Non Hispanic	0.882192	0	0.000717682	0	0.011453	0.00218295	0	0.00101672	0	0	0.00852247	0	0	0	0.00571155	0.074938	0	0.0418648	0	0	0	0	0	0.100326	0	0	8.97102e-05	0	0	0	0	0	0	0.00355851	0.00224276	0.000538261	0.00448551	0	0	0	0	0	0.00218295	0.000149517	0	0	0	0	0
Non Hispanic	0.8	0	0.000593668	0	0.00811346	0.00204485	0	0.00540897	0	0	0.00333113	0	0	0	0.00458443	0.0888522	0	0.0531003	0	0	0	0	0	0.126418	0	0	0	0	0	0	0	0	0	0.00108839	0.00280343	0.000725594	0.0182718	0	0	0	0	0	0.000296834	0.0012533	0	0	0	6.59631e-05	0
Non Hispanic	0.942466	0	0.000155395	0	0.00229985	0.00226877	0	0.00388488	0	0	0.00522128	0	0	0	0.0619095	0.0786922	0	0.028686	0	0	0	0	0	0.0384759	0	0	0.000435107	0	0	0.000590502	0	0	0	0.00820487	0.0025174	0.00568747	0.00599826	0	0	0	0	0	0.00463078	0.000310791	0	0	0	0	0
Non Hispanic	1.0137	0	0.000322373	0	0.00587435	0.00107458	0	0.00211333	0	0	0.00340282	0	0	0	0.041013	0.017623	0	0.0790888	0	0	0	0	0	0.078444	0	0	0	0	0	0.000250734	0	0	0	0.00333118	0.0024357	0.00218497	0.00214915	0	0	7.16384e-05	0	0	0.00723548	0	0	0	0	0	0
Non Hispanic	1.15068	0	0.0011436	0	0.00641235	0.00318575	0	0.00363503	0	0	0.000898546	0	0	0	0.039291	0.0448865	0	0.0362277	0	0.0113952	0	0	0.000571802	0.075192	0	0	0.0029407	0	0	0.00110276	0	0	0.00249142	0.00539128	0.00106192	0.00269564	0.00383924	0	0	0.000163372	0	0	0.00571802	0.000571802	0	0	0	0	0
Non Hispanic	0.290411	0	0.000855765	0	0	0.112689	0	0.00326747	0	0	0	0	0	0.00128365	0	0.222616	0	0.0117473	0	0	0	0	0	0	0	0	0.00182822	0	0	0.00163373	0	0.00143924	0	0	0	0.00159483	0	0	0	0	0	0.000388984	0	0.00143924	0	0	0	0	0
Non Hispanic	0.430137	0	0.000545737	0	0	0.00906763	0	0.00638092	0	0	0	0	0	0.0199824	0	0.255405	0	0.00100751	0	0	0	0	0	0.0669997	0	0.000503757	0.0184711	0	0	0.000923555	0	0.0110407	0	0.00948743	0	0.00453381	0	0.00104949	0	0	0.00785022	0	0	0.00109147	0	0	0	0	0
Non Hispanic	0.350685	0	0.00549273	0	0	0.00904685	0	0.00430802	0	0	0	0	0	0.0114163	0	0.368067	0	0.0217017	0	0	0	0	0	0	0	0	0.0114163	0	0	0.00764674	0	0.00560043	0	0	0	0.00323102	0	0.000269251	0	0	0	0.000700054	0	0.00129241	0	0	0	0	0
Non Hispanic	0.520548	0	0.00164057	0	0	0.00398956	0	0.00369128	0	0	0	0	0	0.0102163	0	0.234377	0	0.00208799	0	0	0	0	0.000111857	0.0781133	0	0.00059657	0.0101417	0	0	0.00395227	0.00965697	0.014094	0	0.000633855	0.001044	0	0	0.000149142	0	0	0.0145787	0.000111857	0	0.000820283	0	0	0	0	0
Non Hispanic	0.679452	0	0.00184819	0	0	0.000128944	0	0	0.00128944	0	0.000558755	0	0	0.0899596	0	0.0447004	0	0.00171925	0	0	0	0	0.0015903	0.0888851	0	0	0.0277658	0	0	0.00176223	0.0200292	0.00795152	0	0.000257887	0.000988567	0.00146136	0	0.00128944	0	0	0.00606035	0	0	0.000601736	0	0	0	0	0
Non Hispanic	0.621918	0	0.000494511	0	0	0.0418027	0	0.000593413	0	0	0.000395609	0	0	0.057627	0	0.0872977	0	0.00121979	0	0	0	0	0.00187914	0.0865394	0	0	0.0203739	0	0	0.00112089	0.0174727	0.0147035	0	0.00375828	0.000692315	0.00224178	0	0.00197804	0	0	0.00787921	0	0	0.000692315	0	0	0	0	0
Non Hispanic	0.846575	0	0.00219766	0	0	0	0	0.000614052	0.018163	0	0	0	0	0.00685153	0	0	0	0.00866137	0	0	0	0	0.000581734	0.0407537	0	0	0.023334	0	0	0.00326417	0	0.0074979	0	0.00591429	0.00193911	0.000581734	0	0.000743326	0	0	0.00879064	0	0	0	0	0	0	0	0
Non Hispanic	0.945205	0	0.000979226	0	0.00150381	0.0040568	0	0.000664475	0.101035	0	0	0	0	0.0650836	0	0.0443799	0	0.01266	0	0	0	0	0.00321746	0.0313003	0	0	0.118312	0	0	0.00192348	0	0.00951249	0	0.00559558	0.000384696	0.0022732	0	0.00199343	0	0	0.00559558	0	0	0.00150381	0	0	0	0	0
Non Hispanic	1.02192	0	0.000555651	0	0.0175244	0.000427423	0	0.00132501	0.0715507	0	0.000213712	0	0	0.0379552	0	0.152505	0	0.0144897	0	0	0	0	0.00115404	0.0104719	0	0	0.0828347	0	0	0.00102582	0	0.00889041	0.000213712	0.00307745	0.000641135	0	0	0.000512908	0	0	0.00367584	0	0.000213712	0.000384681	0	0	0	0	0
Non Hispanic	1.08493	0	0.00224431	0	0.0132877	0.00256492	0	0.000498735	0.0958641	0	0	0	0	0.0555734	0	0.0562858	0	0.00480923	0	0	0	0	0.00131809	0.0370489	0	0	0.143778	0	0	0.0035624	0.0026718	0.00748103	0.000641231	0.00309928	0.00260055	0.000854975	0	0.00235118	0	0	0.00623419	0	0.000676855	0.000427487	0	0	7.12479e-05	7.12479e-05	0
Non Hispanic	1.1726	0	0.000604392	0	0.009771	0	0	0.00194749	0.071419	0	0	0	0	0.0311262	0	0.000470083	0	0.0173931	0	0	0	0	0.00315627	0.0294809	0	0	0.114935	0	0	0.0017796	0	0.00174602	0.00339131	0.00684978	0.00208179	0.00224968	0	0.000671547	0	0	0.0106776	0	0.000201464	0.000705124	0	0	0.000134309	0.000268619	0
Non Hispanic	0.128767	0	0	0	0	0.104356	0	0.00316138	0	0	0.000334377	0	0	0.0576648	0	0	0	0.0386965	0	0	0	0.000243183	0	0	0	0	0.0535915	0	0	0	0	0	0	0	0	0.0072043	0	0	0	0	0	0	0	0.000820744	0	0	0	0	0
Non Hispanic	1.46575	0	0.000431796	0	0.0028263	0.00176644	0	0.0014524	0.0047105	0	0	0	0	0.00200196	0.000588813	0.0688126	0	0.0249657	7.85083e-05	0.00467125	0.000314033	0	0.000431796	0.0596271	0	0	0.0275172	0	0	0.00113837	0.0127576	0.00129539	0.00172718	0.0023945	0.0023945	0	0	0.000353288	0	0	0.0185672	0	0	0.00113837	0	0	0.00047105	0.000157017	0
Non Hispanic	0.213699	0	0	0	0	0.00657812	0	0.00619861	0	0	0	0	0	0.00906599	0	0.446215	0	0.00733713	0	0	0	0	0	0	0	0	0.00822264	0	0	0	0	0.00134936	0	0	0	0.00130719	0	0	0	0	0	0	0	0.00109635	0	0	0	0	0
Non Hispanic	0.350685	0	0.00346168	0	0	0.00182194	0	0.00352241	0	0	0	0	0	0.000303656	0	0.326795	0	0.00358314	0	0	0	0	0	0.0371068	0	0	0.000425118	0	0	0.0075914	0.0151828	0.00941334	0	0	0	0	0	0	0	0	0	0.000364387	0	0.000971699	0	0	0	0	0
Non Hispanic	0.449315	0	0.00112968	0	0	0	0	0.00712867	0	0	0	0	0	0.000506408	0	0.101476	0	0.000272681	0	0	0	0	0	0.186436	0	0.000389545	0.00070118	0	0	0.00198668	0.0338514	0.00268786	0	0.00420708	0.00124654	0.000272681	0	0	0	0	0.00962175	0.000194772	0	0.000779089	0	0	0	0	0
Non Hispanic	0.621918	0	0.000234192	0	0	0.00523029	0	0.000468384	0.140906	0	0.00140515	0	0	0.0567135	0	0.0611241	0	0.00854801	0	0	0	0	0	0.0738095	0	0	0.169594	0	0	0.000858704	0	0.0172131	0	0.00117096	0.00226386	0	0	0	0	0	0	0	0	0	0	0	0	0	0
Non Hispanic	0.906849	0	0.00040404	0	0	0.00109668	0	0.00103896	0.110649	0	0	0	0	0.0383261	0	0.0128716	0	0.0181241	0	0	0	0	0.000981241	0.0388456	0	0	0.150072	0	0	0.0011544	0	0.00334776	0	0.00352092	0.00138528	0.000923521	0	0.00121212	0	0	0.0034632	0	0	0.00126984	0	0	0	0	0
Non Hispanic	0.753425	0	0.000561207	0	0	0.00933006	0	0.00045598	0.0661873	0	0	0	0	0.0110488	0	0.0308664	0	0.0344791	0	0	0	0	0.00192915	0.162013	0	0	0.078148	0	0	0.00084181	0.0106278	0.00701508	0	0.0112241	0.00617327	0	0	0	0	0	0.00420905	0	0	0.00140302	0	0	0	0	0
Non Hispanic	0.945205	0	0.00089903	0	0.00412314	0.000279009	0	0.00167406	0.111418	0	0.000248008	0	0	0.0123694	0	0.0495396	0	0.00778126	0	0	0	0	0.00257308	0.0523607	0	0.00031001	0.133924	0	0.00254208	0.00161205	0.00465015	0.0061072	0.00136405	0.00248008	0.00120904	0	0	0	0	0	0.00926931	0	0.000589019	0.000930031	0	0	0	0.000124004	0
Non Hispanic	1.02192	0	0.000781337	0	0.034416	0	0	0.00450199	0.0552889	0	0.00085575	0	0	0.0125758	0	0.0710273	0	0.00305094	0	0	0	0	0	0.00647394	0	0.00439037	0.0651858	0	0.00148826	0.00130223	0.00706924	0.0028649	0.00145105	0.000744131	0.00107899	0	0	0	0	0	0.00636232	0	0	0.000334859	0	0	0	0	0
Non Hispanic	1.08493	0.00320762	0.000506466	0.0014181	0.000168822	0.00648276	0	0.0015194	0.000675288	0	0.00189081	0	0	0	0	0.0632745	0	0	0	0	0	0	0	0.144849	0	0	0.00570618	0	0	0.000641523	0.0168484	0	0	0	0.00270115	0	0.00253233	0	0	0.000168822	0.0375798	0	0	0.000168822	0	0	0.0266401	6.75288e-05	0
Non Hispanic	0.350685	0	0.0018105	0	0	0.171668	0	0.0157184	0	0	0.00806496	0	0	0	0	0	0	0	0	0	0	0	0	0.097767	0	0.000329182	0.0136611	0	0	0.00364843	0	0	0	0	0.0205739	0	0	0	0	0	0	0	0	0	0	0	0.0353871	0	0
Non Hispanic	0.693151	0	0.000875896	0	0.000109487	0.0415503	0	0.00596704	0	0	0.00531012	0	0	0	0.056769	0	0	0	0.000273718	0	0	0	0.0355285	0.0293973	0	0	0.0233207	0	0	0.00131384	0	0	0	0.0241419	0.0116056	0	0	0	0	0	0	0	0.0103465	0	0	0	0.0204193	0	0
Non Hispanic	0.750685	0	0.00123436	0	0.000133445	0.218282	0	0.0109091	0	0	0.000166806	0	0	0	0.00427023	0	0	0	0.00110092	0	0	0	0.0191493	0.0560467	0	0	0.00130108	0	0	0.002402	0	0	0	0.0130108	0.0188157	0	0	0	0	0	0	0	0.00176814	0	0	0	0.00136781	0	0
Non Hispanic	0.854795	0	0.000695837	0	0.00102329	0.0195244	0	0.00519831	0	0	0.00405223	0	0	0	0.0612337	0	0	0	0.000818632	0	0	0	0.0713847	0.0816995	0	0	0.00744955	0	0	0.0015554	0	0	0	0.0437559	0.0108469	0	0	0	0	0	0	0	0.00536204	0	0	0	0.000163726	8.18632e-05	0
Non Hispanic	0.920548	0	0.00147215	0	0	0.00486152	0	0.00167757	0	0	0.00842206	0	0	0	0.0356397	0.140333	0	0	0.000718956	0	0	0	0.00756616	0.109247	0	0	0.000718956	0	0	0.00356055	0	0	0	0.0174946	0.0050327	0	0	0	0	0	0	0	0.000376596	0.00112979	0	0	0	0	0
Non Hispanic	1.01918	0	0.00170485	0	0.000119639	0.0720823	0	0.0408865	0	0	0.00538374	0.00831489	0	0	0.0241371	0.0166896	0	0.000149548	5.98193e-05	0	0	0	0.00687922	0.160226	0	0.000987019	0	0	0	0.00275169	0	0	0	0.0110965	0.00613148	0	0	0	0	0	0	0	0.000747742	0	0	0	0.00813543	0	0
Non Hispanic	0.106849	0	0	0.0324246	0	0.0974029	0	0.00400145	0	0	0.00175547	0	0	0	0	0.00252995	0	0	0	0	0	0	0	0	0	0	0.036013	0	0	0	0	0.000774473	0.02579	0	0	0	0	0	0	0	0	0	0	0	0	0	0.0004905	0	0
Non Hispanic	1.09041	0	0.00128861	0	0	0.0858682	0	0.038463	0	0	0.00175719	0.0134718	0	0	0.036862	0.049631	0	0.000234293	0.000117146	0	0	0	0.00449061	0.0637276	0	0	0	0	0	0.00308485	0	0	0	0.00898122	0.00441251	0	0	0	0	0	0	0	0.000390488	0.000546683	0	0	0.000507634	7.80975e-05	0
Non Hispanic	0.178082	0	0	0	0	0.2257	0	0.0105511	0	0	0.0236664	0	0	0	0	0.000147362	0	0	0	0	0	0	0	0.148688	0	0	0.00480401	0	0	0	0	0.00129679	0	0	0	0	0	0	0	0	0	0	0	0	0	0	0.0119363	0	0
Non Hispanic	0.693151	0	0.00111786	0	0	0.124113	0	0.00311188	0	0	0.00132935	0	0	0	0.0427807	0	0	0	0.000392761	0	0	0	0.0380374	0.10387	0	0	0.00329315	0	0	0.0026889	0	0	0	0.0097586	0.00879181	0	0	0	0	0	0	0	0	0	0	0	0.000392761	0	0
Non Hispanic	0.753425	0	0.0011127	0	9.53743e-05	0.170466	0	0.00330631	0	0	0.00213003	0	0	0	0.0217136	0	0	0	0.000508663	0	0	0	0.0212049	0.0971229	0	0	0.0014942	0	0	0.00263869	0	0	0	0.0190431	0.0144651	0	0	0	0	0	0	0	0.00206644	0	0	0	0.000890161	0.000127166	0
Non Hispanic	0.920548	0	0.00126833	0	0.000277447	0.0186683	0	0.00503369	0	0	0.0107808	0	0	0	0.0602457	0.0883472	0	0	0.000317083	0	0	0	0.0124851	0.0889417	0	0	0.000832342	0	0	0.00194213	0	0	0	0.0269124	0.00558859	0	0	0	0	0	0	0	0.00114943	0.000356718	0	0	0.000118906	0	0
Non Hispanic	1.09041	0	0.0009543	0	0	0.00250945	0	0.0240696	0	0	0.0015905	0	0	0	0.0530166	0.0688156	0	0	0	0	0	0	0.00646803	0.0366168	0	0	0	0	0	0.00180257	0	0	0	0.00904817	0.00516029	0	0	0	0	0	0	0	0.0009543	0.00102499	0	0	0.000106033	0	0
Non Hispanic	0.112329	0	0	0.00944424	0	0.180803	0	0.00136215	0	0	0.0128042	0	0	0	0	0.00693183	0	0	0	0	0	0	0	0	0	0	0.0607822	0	0	9.081e-05	0	0.00163458	0.0480688	0	0	0	0	0	0	0.00018162	0	0	0	0	0	0	0	0	0
Non Hispanic	0.394521	0	0.00533019	0	0	0.0136341	0	0.000504965	0	0	0.00145879	0	0	0	0	0	0	0.00712562	0	0	0	0	0.147674	0.000785502	0	0	0	0	0	0.00965045	0	0	0	0.00942602	0	0	0	0	0	0	0	0.00886495	0	0.000448858	0	0	0	0	0
Non Hispanic	0.652055	0	0.000179104	0	0	0.0349851	0	0.000597015	0.0864478	0	0.000477612	0	0	0	0	0.145194	0	0.00370149	0	0	0	0	0.00256716	0.013791	0	0	0.0934925	0	0	0.000537313	0	0	0	0	0.00597015	0	0	0	0	0	0.00579104	0	0	0	0	0	0.0185672	0	0
Non Hispanic	0.906849	0	0.0011137	0.00157228	0.00321006	0.0191294	0	0.00334109	0.123948	0	0.00216188	0	0	0	0	0.0648236	0	0.011399	0	0	0	0	0.00848374	0.0324609	0	0	0.160274	0	0	0.00321006	0	0	0	0	0.0039962	0	0	0	0	0	0.0140195	0	0	0.000327557	0	0	0.00337384	0.000393069	0
Non Hispanic	0.980822	0	0.00173455	0	0	0.0030194	0	0.00266607	0.0954002	0	0.00179879	0	0	0	0	0.106289	0	0.00321213	0	0	0	0	0.000770911	0.0264037	0	0	0.0989336	0	0	0.00321213	0	0	0.000578183	0.000578183	0.00597456	0	0	0	0	0	0.0279455	0	0	0.000321213	0	0	0	0.000128485	0
Non Hispanic	1.07397	0	0.00169253	0	7.20228e-05	0.0034931	0	0.00403327	0.123627	0	0.000684216	0	0	0	0	0.053801	0	0.019122	0	0	0	0	0.00446541	0.0375599	0	0	0.131009	0	0	0.00183658	0	0	0.00522165	0.00496957	0.0034931	0	0	0	0	0	0.0232273	0	0	0.000468148	0	0	0.0044294	0.00144046	0
Non Hispanic	0.542466	0	0.00117751	0	0	0.0446472	0	0.00843882	0	0	0.00883132	0	0	0	0	0	0	0.00377784	0	0	0	0	0.014817	0.0151114	0	0.000539692	0	0	0	0.000883132	0	0	0	0.00328721	0.00412128	0	0	0	0	0.0357669	0.0365519	0	0	0.000196252	0	0	0.00107938	0	0
Non Hispanic	0.652055	0	0.00115499	0.00102172	0	0.0145262	0	0.000355382	0.14122	0	0.00630803	0	0	0	0	0.128426	0	0.00191018	0	0	0	0	0.00106615	0.00533073	0	0.000177691	0.128382	0	0	0.00151037	0	0	0	0.00111057	0.00128826	0	0	0	0	0.0153258	0.0502421	0.000177691	0	8.88455e-05	0	0	0.0321176	0	0
Non Hispanic	0.742466	0	0.0014077	0.00187693	0	0.0134066	0	0.000703848	0.245609	0	0.0052621	0	0	0	0	0.0303995	0	0.00452474	0	0	0	0	0.0102896	0.00509452	0	0	0.258982	0	0	0.00234616	0	0	0	0.00388792	0.00284891	0	0	0	0	0	0.0422644	0	0	0	0	0	0.000201099	0	0
Non Hispanic	0.906849	0	0.00154168	0.00835931	0.00459077	0.0265511	0	0.00164446	0.108123	0	0.00370002	0	0	0	0	0.0519716	0	0.0121279	0	0	0	0	0.000445373	0.00972969	0	0	0.111652	0	0	0.00298057	0	0	0	0.00164446	0.00513892	0	0	0	0	0.000411114	0.0785913	0	0	0.000411114	0	0	0	0	0
Non Hispanic	0.268493	0	0.0112476	0	0	0.0650343	0	0.00207648	0	0	0.000288401	0	0	0	0	0	0.00242256	0	0	0	0	0	0.0813289	0	0	0	8.65202e-05	0	0	0.0235046	0	0	0	0.184576	0	0	0	0	0	0	0.0565553	0.000634481	0	0.00149968	0	0	0	0	0
Non Hispanic	0.279452	0	0.000544415	0	0	0.0102078	0	0.00145177	0	0	0	0	0	0.00630614	0.00276744	0.272026	0	0	0	0	0	0	0.00204156	0	0	0	0.0221396	0	0	0.000816623	0.0672353	0	0.00621541	0	0	0	0.00635151	0	0	0	0	0.000589783	0	0	0	0	0	0	0
Non Hispanic	0.427397	0	0.00481405	0	0	0.196825	0	0.00124945	0	0	0	0	0	0.042665	0.0601205	0	0	0.000257239	0	0	0	0	0.0199544	0.0330369	0	0	0.054939	0	0	0.00981185	0	0	0	0	0.00047773	0	0	0	0	0	0	0	0	0	0	0	0	0	0
Non Hispanic	0.561644	0	0.00224603	0	0	0.0392191	0	0.00384416	0	0	0	0	0	0.00492398	0.0435815	0.118435	0	0	0	0	0	0	0.000604699	0.128023	0	0	0.00712681	0	0	0.00388735	0.0288096	0	0	0.00729959	0.0047944	0	0	0	0	0	0	0.00030235	0.000475121	0.000172771	0	0	0	0	0
Non Hispanic	0.775342	0	0.000972326	0	0	0.0133508	0	0.00373972	0	0	0	0	0	0.00848915	0.0151832	0.0106582	0	0.000186986	0	0	0	0	0.00545999	0.0997756	0	0	0.0309274	0	0	0.00213164	0	0	0	0.00979806	0.00456245	0	0	0	0	0	0.000860135	0.000224383	0.00818998	0.00115931	0	0	0.00104712	0	0
Non Hispanic	1.00274	0	0.00417434	0	0.00364785	0.0139521	0	0.00315896	0	0	0	0	0	0.0317777	0.0452785	0.0139521	0	0.00906322	0	0	0	0	0.00124102	0.00383588	0	0	0.075063	0	0	0.00022564	0.00402392	0	0	0.00549058	0.00383588	0	0.003347	0	0	0	0.0044752	0	0.00267008	0	0	0.000263247	0	0.00011282	0
Non Hispanic	1.33425	0	0.00128195	0	0	0.000863355	0	0.000601732	0	0	0.00177903	0.00196217	0	0.0234675	0.0438218	0.0147817	0	0.0193601	0	0.0997305	0	0	0.00507548	0.0153834	0	0.00023546	0.0242263	0	0	0.000627894	0	0	0	0.0136829	0.00345342	0	0	0	0	0	0	0	0.000758705	0.000261623	0.0552024	0	0	0	0
Non Hispanic	1.41918	0	0.000673401	0	0.00793651	0.0049543	0	0.0012987	0	0	0.0002405	0.0029822	0	0.00481	0.0433381	0.0395382	0	0.0263588	0	0.0132275	0	0	0	0.00817701	0	0.0286676	0.00634921	0	0.0333333	0	0	0	0	0.0025974	0.0022126	0	0.000962001	0	0	0	0	0	0.000481	0.0003848	0.027417	0	0	0.0025974	0
Non Hispanic	0.383562	0	0.00135906	0	0	0.00716907	0	0.00543626	0	0	0	0	0	0	0.000509649	0.323865	0	0.000509649	0	0	0	0	0	0	0	0.000713509	0.00404322	0	0	0.00302392	0.0208616	0	0	0	0	0	0.0265357	0	0	0	0	0.000271813	0	0.00020386	0	0	0	0.00010193	0
Non Hispanic	0.424658	0	0.00134022	0	0	0.163308	0	0.000546014	0	0	0	0.0238757	0	0.027946	0.0738112	0.000794202	0	0	0	0	0	0	0.00898441	0.0183659	0	0	0.0264569	0	0	0.00362355	0.000992753	0	0	0.00838876	0.00228333	0	0	0	0	0	0	0	0	0	0	0	0	0	0
Non Hispanic	0.561644	0	0.00120911	0	0	0.0111171	0	0.000302277	0	0	0.000167932	0.0225364	0	0.0142406	0.11688	0.0522604	0	0	0	0	0	0	0.00926983	0.0628736	0	0.000235104	0.0194801	0	0	0.00204877	0.00987439	0	0	0.0136025	0.000873245	0	0	0	0	0	0	0	0.00198159	0.000167932	0	0	0	0	0
Non Hispanic	0.775342	0	0.00221005	0	0.00426446	0.00417108	0	0.0118284	0	0	0	0	0	0	0.00273921	0.11458	0	0	0	0.000591421	0	0	0.000840441	0.0727759	0	0.000466912	0.197628	0	0	0.000778186	0	0	0	0.00249019	0.00893357	0	0	0	0	0	0.00357966	0	0.000778186	0.000622549	0	0	0.000871568	0	0
Non Hispanic	0.865753	0	0.00223495	0	0.00170669	0.0011378	0	0.00276322	0	0	0	0.00121907	0	0.00109716	0.011378	0.0770043	0	0.0233248	0.000121907	0.00260067	0	0	0.000528262	0.0216587	0	0	0.0229997	0	0	0.000568898	0.00873664	0	0	0.00544516	0.00353529	0	0	0	0	0	0.0416108	0	0.00109716	0.000893982	0	0.000203178	0	0.000121907	0
Non Hispanic	1.00548	0	0.000686666	0	0.00369083	0.00381958	0	0	0	0	0	0.00356208	0	0.00158791	0.0415862	0.0544183	0	0.00995665	0	0	0	0	0	0.00304708	0	0	0.013905	0	0.00424874	0	0.00600833	0	0	0.0028325	0.00145916	0	0	0	0	0	0.0203854	0	0.00133042	0.000772499	0	0	0.00781082	0	0
Non Hispanic	1.14521	0	0.00076979	0	0.00299363	0.000128298	0	0.00893812	0.0713766	0	0	0.00124022	0	0.000598726	0.0199718	0.00697088	0	0.00876705	0	0.0212548	0	0	0	0.00273703	0	0	0.00372065	0	0.0076979	0	0.00299363	0	0	0.000727024	0.000384895	0	0	0	0	0	0.0236497	0	0.000812556	0	0.00230937	0.00838216	0	0.000384895	0
Non Hispanic	0.709589	0	0.000684431	0	0	0.03048	0	0.000593174	0	0	0.00369593	0	0	0	0	0.217512	0	0	0	0	0	0	0.000228144	0.00109509	0	0.000273773	0.000547545	0	0	0.00104946	0.129951	0	0	0	0	0	0	0	0	0	0.00524731	0	0	0.00073006	0	0	0	0.000958204	0
Non Hispanic	1.26027	0	0.000503509	0	0.00173081	0.0012273	0	0.00868553	0.0306196	0	0.000660855	0.000251754	0	0	0.00182522	0.016899	0	0.0125877	0	0.00767851	0	0	0	0.00339868	0	0	0.00456305	0	0.0035875	0.000566447	0	0	0	0.000566447	0.000818202	0	0.00129024	0	0	0	0.0180948	0.000157347	0	9.44079e-05	0.00169934	0.0128395	0	0.000314693	0
Non Hispanic	1.01644	0	0.000455118	0.000350091	0	0.000595155	0	0.0182397	0.0392802	0	0.00196051	0	0	0.00182047	0.0351841	0.0250315	0	0.0392102	0	0.00336087	0	0	0.000525137	0.0363044	0	0	0.0360594	0	0.000735191	0.000490127	0	0	0.000175046	0.000455118	0.00140036	0.000805209	0.00220557	0	0	0	0.0146338	7.00182e-05	0	0	0.000350091	0.0023106	0	0.00175046	0.00217056
Non Hispanic	0.939726	0	0	0	0	0.000483451	0	0.00498327	0.0407958	0	0.000297508	0	0	0.0068055	0.0473782	0.235515	0	0.000297508	0	0	0	0	0.000334697	0.0159911	0	0	0.0517293	0	0	0.000148754	0	0	0	0	0.00141316	0	0.00394199	0	0	0	0.00624768	0	0	0	0.000185943	0	0	0	0.000297508
Non Hispanic	0.772603	0	0.000674146	0.00409303	0	0.0268214	0	0	0	0	0.00149275	0	0	0	0	0.29412	0	0	0	0	0	0	0.00197429	0.00101122	0	0.000529687	0.000963066	0	0	0.000770453	0.122647	0	0	0	0.000192613	0	0	0	0	0	0.0102085	0.00028892	0	0.00043338	0	0	0	0	0
Non Hispanic	0.857534	0	0.00353074	0.00291875	0.000188306	0.0302231	0	0.00122399	0	0	0.000659072	0	0	0	0	0.259486	0	0	0	0	0	0	0.00611995	0.0189718	0	0	0.00404858	0	0	0.00767348	0.0636004	0	0	0.00244798	0.000894454	0	0	0	0	0.00108276	0.0170888	0	0	0.000517842	0	0.000706148	0	0.000470765	0
Non Hispanic	0.936986	0	0.00193228	0	0	0.00342541	0	0.00887093	0.0396118	0	0.00149313	0	0	0.00768521	0.018708	0.334768	0	0	0	0	0	0	0	0.00983707	0	0	0.0464626	0	0	0.00329366	0	0	0	0.000439155	0.00245927	0	0	0	0	0	0.00544552	0.000131747	0	0.000526986	0	0	0	0.000351324	0
Non Hispanic	0.632877	0	0.00171265	0	0	0.0316684	0	0.00189948	6.22781e-05	0	0.00569845	0	0	0	0	0	0	0.000186834	0	0	0	0	0.0227315	0.307436	0	0.00124556	0.00140126	0	0	0.00351871	0.00034253	0	0	0	0.0303295	0	6.22781e-05	0	0	0	0	0.000280252	0	0.00034253	0	0	0	0	0
Non Hispanic	1.01918	0	0.000297376	0	0.00230466	0.000780611	0	0.00799197	0.0365029	0	0.000260204	0	0	0.00293658	0.0426734	0.0107799	0	0.0237529	7.43439e-05	0.00877258	0	0	0.000260204	0.0245707	0	0	0.0418185	0	0.000446063	0.000446063	0	0	0.000408892	0.000854955	0.000483235	0.00289941	0.00275072	0	0	0	0.00992491	7.43439e-05	0	0	0.000297376	0.00263921	0.000297376	0.000223032	0.000780611
Non Hispanic	0.947945	0	0.000868578	0	0	0.0147658	0	0.00775038	0	0	0.00494421	0	0	0	0	0	0	0.00601323	0	0	0	0	0.0113583	0.181934	0	0.000601323	0	0	0	0.00190419	0	0	0	0	0.0171377	0	0	0	0	0	0	0	0	0.000200441	0	0	0	0	0
Non Hispanic	0.682192	0	0.0028115	0	0	0.0589422	0	0.000760758	0	0	0.0141236	0	0	0	0	0	0	0	0	0	0	0	0.171237	0.104323	0	0.00046307	9.92293e-05	0	0	0.00545761	0	0	0	0	0.0269904	0	0	0	0	0	0	0	0	0.000992293	0	0	0	0	0
Non Hispanic	1.06027	0	0.00098255	0	0	0.0324634	0	0.0280223	0	0	0.0148562	0	0	0	0	0	0	0	0	0	0	0	0.0314416	0.17454	0	0	7.8604e-05	0	0	0.00243672	0	0	0	0	0.0157208	0	0	0	0	0	0	0	0	0	0	0	0	0	0
Non Hispanic	0.619178	0	0.00117497	0	0	0.0781609	0	0.00132822	0	0	0	0	0	0	0	0	0	0.0846999	0	0	0	0	0.0201788	0.212618	0	0.00112388	0	0	0	0.00342273	0	0	0	0	0.0234994	0	0	0	0	0	0	0	0	0.000613027	0	0	0	0	0
Non Hispanic	0.682192	0	0.00441344	0	0	0.0668778	0	0.00145928	0	0	0.00715404	0	0	0	0	0	0	0.0342042	0	0	0	0	0.0235265	0.244946	0	0.000854214	7.11845e-05	0	0	0.00669134	0	0	0	0	0.0483699	0	0	0	0	0	0	0	0	0.000960991	0	0	0	0	0
Non Hispanic	0.947945	0	0.00211364	0	0	0.135936	0	0.00969787	0	0	0.000580215	0	0	0.000124332	0	0	0	0.00323262	0	0	0	0	0.0397861	0.155249	0	0	0	0	0	0.00505616	0	0	0	0	0.0117701	0	0	0	0	0	0	0	0	0.000331551	0	0	0	0.00020722	0
Non Hispanic	0.520548	0	0.000743997	0	0	0.0538383	0	0.000845451	0	0	6.76361e-05	0	0	0	0	0	0	0	0	0	0	0	0.0437268	0.0903957	0	0	0	0	0	0.00152181	0	0.00754143	0	0.0105174	0.023233	0	0	0	0	0	0.00497125	0	0	0	0	0	0	0	0
Non Hispanic	0.583562	0	0.00075835	0	0	0.0149032	0	0.00306637	0	0	0.000131887	0	0	0	0	0	0	0	0	0	0	0	0.0191566	0.235286	0	0	0.000131887	0	0	0.00118698	0	0.005836	0	0.0130568	0.0148703	0	0	0	0	0.000230802	0.0100894	0	0	0.000494576	0	0	0	0	0
Non Hispanic	0.520548	0	0.000945859	0	0.00756687	0.0391207	0	0.0012107	0	0	0	0	0	0	0	0	0	0	0	0	0.00117287	0	0.0236086	0.0668533	0	0	0.00586433	0	0	0.00238356	0	0.00556165	0.00378344	0.00124853	0.0259165	0	0	0	0	0	0.0200522	0	0	0.0013242	0	0	0	0	0
Non Hispanic	0.583562	0	0.00239886	0	0.000365928	0.0178085	0	0.00227689	0	0	0.000284611	0	0	0	0	0	0	0	0	0	0.00243952	0	0.0176459	0.0518805	0	0	0.0174426	0	0	0.00382192	0	0.00931084	0.0134174	0.0148811	0.0498069	0	0	0	0	0.000162635	0.0163041	0	0	0.00154503	0	0	0	0	0
Non Hispanic	0.367123	0	0.0119601	0	0	0.010559	0	0.0025287	0	0	0.00123018	0	0	0	0	0.202775	0	0.00328048	0	0	0	0	0.00020503	0.00762028	0	0.00341717	0	0	0	0.0213573	0.0219724	0	0	0.00020503	0.0020503	0	0	0	0	0.000136687	0.0137028	0	0	0.000854292	0	0	0.00126435	0	0
Non Hispanic	0.427397	0	0.00176831	0.00157183	0	0.0313188	0	0.00259352	0	0	0.00679818	0	0	0	0	0.17412	0	0.000510846	0	0	0	0	0.000707325	0.0351305	0	0.00196479	7.85916e-05	0	0	0.00259352	0.0517919	0	0	0.00514775	0.00420465	0	0	0	0	0	0.000707325	0.000117887	0	0.000550141	0	0	0.00381169	0	0
Non Hispanic	0.509589	0	0.00200126	0	0	0.00529744	0	0.00274682	0	0	0.00415947	0	0	0	0	0.28669	0	0.00274682	0	0	0	0	0.000392403	0.0341391	0	0.000549364	0	0	0	0.00306074	0.0617642	0	0	0.00160885	0.00160885	0	0	0	0	0	0.000588605	0.000117721	0	0.000549364	0	0	0.000667085	0	0
Non Hispanic	0.60274	0	0.00336155	0	0	0.00360455	0	0	0	0	0.00352355	0	0	0	0	0.144101	0	0.00895063	0	0	0	0	0.000850512	0.0644364	0	0.00295654	0	0	0	0.00546758	0.0109757	0	0	0.00571058	0.00441456	0	0	0	0	0	0.00234903	0	0	0.000445506	0	0	0	0	0
Non Hispanic	0.690411	0	7.80914e-05	0.000195229	0	0.00632541	0	0.000624732	0	0	0.00737964	0	0	0	0	0.264535	0	0	0	0	0	0	0.000195229	0.0194448	0	0.00027332	0	0	0	0.000312366	0.0209676	0	0	0.00027332	0.00206942	0	0	0	0	0	0	0	0	0	0	0	0	0	0
Non Hispanic	0.772603	0	0.00374953	0.000149981	0	0.00504937	0	0.0257968	0	0	0.00604924	0	0	0	0	0.123535	0	0.0142982	0	0	0	0	0.00499938	0.0789901	0	0	0	0	0	0.00627422	0.00439945	0	0	0.00757405	0.0039995	0	0	0	0	0	0.00284964	0	0	0.000574928	0	0	0	0	0
Non Hispanic	0.865753	0	0.00132836	0	0	0.00173952	0	0.00113859	0	0	0.00158138	0	0	0	0	0.181985	0	0.00186603	0	0	0	0	0.00322601	0.067082	0	0	6.32551e-05	0	0	0.00284648	0.00793852	0	0	0.00215067	0.00373205	0	0	0	0	0	0.00661016	0	0	0.00123347	0	0	0.00012651	0	0
Non Hispanic	0.928767	0	0.00412356	0	0.000220905	0.000220905	0	0.00106771	0	0	0.000184087	0	0	0	0	0.142999	0	0.00323994	0	0	0	0	0.000220905	0.0564044	0	0.000404992	0.000110452	0	0	0.00158315	0.0131807	0	0	0.00128861	0.0014727	0	0	0	0	0	0.00721623	0	0	0.000368175	0	0.00132543	0	0	0
Non Hispanic	1.00822	0	0.00654657	0	0.00117387	0	0	0.000406339	0	0	0.000496636	0	0	0	0	0.0619893	0	0.0189625	0	0	0	0	0.00221229	0.0651948	0	0	0.000270893	0	0	0.00528241	0	0	0	0.00442458	0.00221229	0	0	0	0	0	0.00803648	0	0	0.000632083	0	0.0092555	0	0.000316041	0
Non Hispanic	0.0958904	0	0.00951724	0.00344828	0	0.0798621	0	0.00891954	0	0	0.000735632	0	0	0	0	0	0	0	0	0	0	0	0	0.145885	0	0	0	0	0	0.0261149	0.036	0	0	0	0	0	0	0	0	0.00514943	0	0	0	0	0	0	0.00202299	0	0
Non Hispanic	0.367123	0	0.00540292	0	0	0.0127481	0	0.0121478	0	0	0.00176566	0	0	0	0	0.231019	0	0.00176566	0	0	0	0	0	0.000953457	0	0.002931	0.000176566	0	0	0.0111237	0.0336888	0	0	0.00116534	0.000529698	0	0	0	0	0.000141253	0.00766297	0	0	0.000565012	0	0	0.000706265	0	0
Non Hispanic	0.60274	0	0.00209748	0.000497707	0	0.00543923	0	0.00149312	0	0	0.0111273	0	0	0	0	0.147641	0	0.00316399	0	0	0	0	0.000853212	0.0219347	0	0.00181308	0	0	0	0.00277294	0.0148957	0	0	0.00888762	0.00743005	0	0	0	0	0	0.00693235	0	0	0.000497707	0	0	0	0	0
Non Hispanic	0.682192	0	0.00515294	0.000365457	0	0.013595	0	0.000328911	0	0	0.00972116	0	0	0	0	0.222454	0	0.00252165	0	0	0	0	0	0.0339875	0	0.00405657	0	0	0	0.00928261	0.0327084	0	0	0.00325257	0.00233892	0	0	0	0	0	0.00789387	0	0	0.000657823	0	0	0	0	0
Non Hispanic	0.772603	0	0.00177877	0	0	0.000964756	0	0.0208327	0	0	0.0034068	0	0	0	0	0.13591	0	0.00247219	0	0	0	0	0.000180892	0.0124815	0	0	0	0	0	0.00413036	0.017245	0	0	0.00195966	0.00198981	0	0	0	0	0	0.00364798	0	0	0.000512527	0	0	0	0	0
Non Hispanic	0.865753	0	0.00191781	0	0	0.002818	0	0.000469667	0.00782779	0	0.000430528	0	0	0	0	0.132838	0	0.00551859	0	0	0	0	0.00242661	0.0300587	0	0	0.00700587	0	0	0.0046184	0.00849315	0.00305284	0	0.0023092	0.00129159	0	0	0	0	0	0.00410959	0	0	0.000430528	0	0	0.000195695	0	0
Non Hispanic	0.928767	0	0.0013416	0	0	0.00264694	0	0.000870227	0.114471	0	0	0	0	0	0	0.155843	0	0.0028645	0	0	0	0	0.00239313	0.0149752	0	0.000145038	0.100076	0	0	0.00253816	0.0122194	0.00366221	0	0.00257442	0.0015229	0	0	0	0	0	0.0115668	0	0	0.000652671	0	0	0	0.000435114	0
Non Hispanic	0.0958904	0	0.0213911	0	0	0.170456	0	0.0276883	0	0	0.0019228	0	0	0	0	0	0	0	0	0	0	0	0	0.0952267	0	0	0	0	0	0.0449454	0.0526366	0	0	0	0	0	0	0	0	0.00062491	0	0	0	0.00028842	0	0	0.00043263	0	0
Non Hispanic	1.01096	0	0.00268394	0	0	0.00060836	0	0.00236187	0.045448	0	0	0	0	0	0	0.0476668	0	0.0235113	0	0	0	0	0.00343544	0.0330661	0	0	0.0487761	0	0	0.00458059	0	0.00604781	0	0.00687088	0.00314916	0	0	0	0	0	0.00357859	0	0	0.00114515	0	0	0	0	0
Hispanic	0.512329	0	0.00143524	0.00470039	0	0.0237173	0	0.00387513	0.12544	0	0.00423394	0	0	0	0	0.164478	0	0.0196986	0	0	0	0	0	0.0417295	0	0	0.144743	0	0	0.00265518	0.0205956	0	0	0	0	0	0	0	0	0	0.00190169	0	0	0.000430571	0	0	0	0	0
Hispanic	0.778082	0	0	0	0	0	0	0.0134603	0	0	0	0	0	0	0	0	0	0	0	0	0	0	0	0	0	0.000749532	0	0	0	0	0	0	0	0	0	0	0	0	0	0	0	9.36914e-05	0	0	0	0	0	0	0
Hispanic	0.871233	0	0.000971487	0.000242872	0	0.00417739	0	0.0151066	0	0	0.0187983	0	0	0	0	0.23714	0	0.0662554	0	0	0	0	0.00228299	0.0331277	0	0	0	0	0	0.000874338	0	0	0	0	0	0	0	0	0	0	0	0	0	0.000680041	0	0	0	0	0
Hispanic	1.03836	0	0.000783916	0	0.000368902	0.00659412	0	0.00258231	0.0195979	0	0	0	0	0	0.0272065	0.202711	0	0.00723969	0	0.000968367	0	0	0.000230563	0.013096	0.000553352	0.000368902	0.00313566	0	0	0.00133727	0.0271143	0	0	0.000322789	0.000461127	0	0	0	0.00816195	0	0.0289588	0.000322789	0.000553352	0.000461127	0	0.00050724	0	0	0
Hispanic	0.175342	0	0	0	0	0.0327588	0	0.00433067	0	0	0.00270131	0	0	0	0	0.315453	0	0	0	0	0	8.57559e-05	0	0.142655	0	0	0	0	0	0	0	0.00021439	0	0	0	0	0	0	0	0	0	0.000343024	0	0	0	0	0	0	0
Hispanic	0.430137	0	0	0.00811627	0	0.0287278	0	0.00309551	0	0	0.00373726	0	0	0	0	0.23239	0	0.0379388	0	0	0	0	0	0	0	0.00124575	0	0	0	0	0.0637599	0	0	0	0	0	0	0	0	0	0	0.000490751	0	0.00177425	0	0	0	0	0
Hispanic	0.589041	0	0.00305877	0	0	0.0388901	0	0.00817753	0	0	0.0258435	0	0	0	0	0.195324	0	0.0520615	0	0	0	0	0.00277786	0	0	0.00118605	0.000124848	0	0	0.00552452	0	0	0	0	0	0	0	0	0	0	0	0.00015606	0	0.000624239	0	0	0	0	0
Hispanic	0.775342	0	0.000923156	0.000480041	0	0.0124441	0	0.000997009	0.199217	0	0.00195709	0	0	0	0	0.116945	0	0.0238174	0	0	0	0	0.0191647	0.0296149	0	0	0.220191	0	0	0.00269562	0	0	0	0.00516968	0.00587128	0	0	0	0	0	0	0	0	0.00088623	0	0	0	0	0
Hispanic	0.871233	0	0.000156049	0	7.80244e-05	0.00901182	0	0.012796	0.00737331	0	0.0051106	0	0	0	0	0.336324	0	0.00187259	0	0	0	0	0.000858269	0.00827059	0	0.000975305	0.00682714	0	0	0.000273085	0	0	0	0.000429134	0.00035111	0	0	0	0	0	0.00226271	0	0	0.000273085	0	0	0	0	0
Hispanic	1.03836	0	0.000453632	0	0.00187933	0.00223576	0	0.00272179	0.0719331	0	0.000745253	0	0	0	0.0612404	0.122189	0	0.00184693	0	0.0013609	0	0	0.00110168	0.00583242	0.00489275	0	0.092055	0	0.0111464	0.000874862	0.0217744	0	0	0.00149051	0.000162012	0	0	0	0	0	0.0112112	0	0.000777655	0.000226816	0.00191174	0	0.000226816	0	0
Non Hispanic	0.432877	0	0.00151043	0	0	0.00388855	0	0.00938394	0	0	0	0	0	0.000739146	0	0.180062	0	0.00244239	0	0	0	0.000385641	0.00404923	0.063438	0	0.000224957	0.0317511	0	0	0.00221744	0.0263522	0	0.0169361	0.00501334	0.00228171	0	0	0	0	0	0.00372787	0.000224957	0.000160684	0.000642735	0	0	0	0	0
Non Hispanic	0.471233	0	0.00650387	0	0	0.00282243	0	0.00724015	0	0	0	0	0	0	0	0.258396	0	0.00359962	0.000163619	0	0	0	0	0.0402912	0	0.000859001	0.0288379	0	0	0.0127623	0.00719925	0	0.0261791	0	0.000531763	0	0	0	0	0	0.00269972	0.000163619	0	0.000899906	0	0.000163619	0	0	0
Non Hispanic	0.526027	0	0.000683609	0	0.0276661	0.0022921	0	0.0180553	0	0	0	0	0	0	0	0.148223	0	0.00253338	0	0	0	0	0.000924883	0.0530401	0	0.000603185	0.0163664	0	0	0.00172913	0.0181358	0	0.010978	0.00112594	0.00156828	0	0.0129886	0	0	0	0.00655461	0.000241274	0	0	0	0.000321699	0	0	0
Non Hispanic	0.586301	0	0.000742544	0	0	0.00284642	0	0.000660039	0.0141083	0	0.000206262	0	0	0.0285879	0	0.117446	8.25048e-05	0.00577534	0.000123757	0	0	0	0.00618786	0.0417062	0	0	0.0535456	0	0	0.00177385	0	0	0.000742544	0.0108494	0.00189761	0	0	0	0	0	0.00305268	0.00016501	0.00132008	0	0.000371272	0	0	0	0
Non Hispanic	0.682192	0	0.000404055	0	0	0.000293858	0	0.00161622	0.101565	0	0.000514252	0	0	0.0730605	0	0.0370629	0	0.0060241	0	0	0	0	0.00646488	0.00999118	0	0.000367323	0.206546	0	0	0.00080811	0	0	0.000771378	0.0058037	0.00080811	0	0	0	0	0	0.0010285	0	0.00047752	0.000734646	0.00135909	0	0	0	0
Non Hispanic	0.775342	0	0.000228631	0	0.0169187	0.000228631	0	0.00248228	0.11265	0	0.000293954	0	0	0.00914525	0	0.0482085	0	0.00186171	0	0.00571578	0	0	0.000653232	0.0139792	0	0	0.0988013	0	0	0.000555247	0.00186171	0	0	0.000979848	0.00124114	0	0	0	0	0	0.00117582	0	0.000424601	0.00019597	0.0140118	0.00378874	0	0	0
Non Hispanic	0.934247	0	0.00153387	0	0.00945195	0.000248736	0	0.00219716	0.0906641	0	0	0	0	0.0113589	0	0.0867258	0	0.0052649	0	0.000248736	0	0	0.00161678	0.00708896	0	0	0.053644	0	0.00675732	0.00273609	0.0052649	0	0.00128513	0.00198988	0.00178261	0	0	0	0	0	0.00368958	0	0.000829119	0.000787663	0.00729624	0.000497471	0	0	0
Non Hispanic	0.115068	0	0	0	0	0.10012	0	0.0207735	0	0	0.000654855	0	0	0.00145523	0	0	0	0.0142977	0	0	0	0	0	0.0976098	0	0.00243752	0.0288864	0	0	0	0.0446029	0	0.0199731	0.00301961	0	0	0	0	0	0	0	0	0	0.00127333	0	0	0	0	0
Non Hispanic	0.317808	0	0.00372553	0	0.00325137	0.000237079	0	0.0113798	0	0	0.000270948	0	0	0	0	0.229357	0	0.000203211	0	0	0	0	0.00281108	0.0465691	0	0.000812843	0.0204904	0	0	0.00704464	0.0164262	0	0.0177809	0.0031159	0.000203211	0	0	0	0	0	0.0116507	0	0	0.00142248	0	0	0	0	0
Non Hispanic	0.515068	0	0.00244104	0	0.00366155	0.000725713	0	0.0235527	0.00468415	0	0.0012535	0	0	0	0	0.23556	0	0.00280389	0	0	0	0	0.00148441	0.0549233	0	0.00032987	0.0234537	0	0	0.0060696	0.0134257	0	0.0136896	0.000824674	0.00194623	0	0	0	0	0	0.00989609	0.000461818	0	0.00191324	0	0	0	0	0
Non Hispanic	0.589041	0	0.000296545	0	0.022488	0	0	0.00192754	0.126328	0	0.00108733	0	0	0.0104285	0	0.0637572	0	0.00390451	0	0	0	0	0.000691939	0.0107745	0	0	0.130183	0	0	0.000642515	0.00345969	0	0.000345969	0.00227351	0.00237236	0	0	0	0	0	0.00168042	0	0.000247121	0.00113676	0.00365739	0.00168042	0	0	0
Non Hispanic	0.682192	0	0.000215531	0	0.0114231	0	0	0.000708172	0.132705	0	0.00012316	0	0	0.00726646	0	0.0729417	0	0.00150871	0	0	0	0	0.00117002	0.0158877	0	0	0.129411	0	0	0.000554221	0.00708172	0	0.000215531	0.00113923	0.00243242	0	0	0	0	0	0.000954492	0	0.000307901	0.00126239	0.00972966	0.00264795	0	0	0
Non Hispanic	0.775342	0.000510949	0.000218978	0	0.014562	0.00240876	0	0.00346715	0.124453	0	0.000291971	0	0	0.0123723	0	0.0701825	0	0.00291971	0	0.00080292	0	0	0.00171533	0.0120803	0	0	0.123832	0	0	0.000364964	0.00109489	0	0.000364964	0.000985401	0.00149635	0	0	0	0	0	0.000912409	0	0.000218978	0.000218978	0.00755474	0	0	0.000218978	0
Non Hispanic	0.934247	0.00185021	0.000555062	0	0.00307134	0.000296033	0	0.0026643	0.101909	0	0	0.0121004	0	0.00677176	0	0.0784488	0	0.00695678	0	0	0	0	0.00170219	0.0071048	0	0	0.0986901	0	0	0.000888099	0.00225725	0	0.00129515	0.00233126	0.00122114	0	0	0	0	0	0.00218324	0	0.000333037	0.00133215	0.000740083	0	0	0	0.000925104
Hispanic	0.290411	0	0.00230479	0	0	0.0289688	0	0.00540433	0	0	0.00333797	0	0	0	0	0.205325	0	0	0	0	0	0	0.0183986	0.132088	0	0.000397377	0.0141069	0	0	0.00504669	0	0	0	0	0.00504669	0	0	0	0	0	0	0	0	0	0	0	0.0153785	0	0
Hispanic	0.468493	0	0.00281219	0	0	0.0315421	0	0.014251	0	0	0.015125	0	0	0	0	0.244585	0	0	0	0	0	0	0.00771452	0.0574219	0	0.000912062	0.00767652	0	0	0.00478833	0	0	0	0	0.00201414	0	0	0	0	0	0	0.000114008	0	0	0	0	0	0	0
Hispanic	0.526027	0	8.17628e-05	0	0	0.0166796	0	0.0529005	0	0	0.0235068	0	0	0	0	0.197866	0	0	0	0	0	0	0.00237112	0.105474	0	0.000940272	0.000204407	0	0	0.000327051	0.0132047	0	0	0	0.0133682	0	0.0123053	0	0	0	0	0	0	0.00114468	0	0	0.000245288	0	0
Hispanic	0.605479	0	0.000851158	0	0	0.0032196	0	0.0101769	0	0	0.0144327	0	0	0	0	0.129191	0	0	0	0	0	0	0.000333062	0.102842	0	0	0.00621716	0	0.010584	0.00114721	0.0136185	0	0	0	0.00877063	0	0.0289024	0	0	0	0	0.000148028	0	0.000740138	0	0	0.0015913	0.00314559	0
Hispanic	0.117808	0	0	0	0	0.0895522	0	0.0840327	0	0	0.0068713	0	0	0	0	0.0467474	0	0	0	0	0	0	0	0	0	0	0.00230921	0	0	0	0	0	0	0	0.00425232	0	0	0	0	0	0	0	0	0	0	0	0	0	0
Non Hispanic	1.35616	0	0.000150625	0	0.00286188	0.000489532	0	0.00707938	0.0346814	0	0	0	0	0	0.00764422	0.00259828	0	0.0240247	0	0.00229703	0	0	0.00128031	0.0349074	0	0	0.0565221	0	0	0.000790782	0.000414219	0	0.000527188	0.00564844	0.00338906	0	0.00109203	0	0	0	0.00289953	0	0	0.000715469	0	0	0.00154391	0	0
Non Hispanic	2.21918	0	0.000237944	0.000951777	0	0.00479854	0	0.00547272	0.031369	0	0.00261739	0	0	0.000793147	0.0018639	0.0358503	0	0	0	0	0	0	0.000317259	0.0512373	0	0.000436231	0.0329156	0	0	0.00075349	0	0	0.000832805	0.00337088	0.00162595	0	0.00674175	0	0	0	0.00380711	0.000198287	0	0.000555203	0	0	0.00646415	0.00471923	0
Non Hispanic	2.21918	0	0.000510705	0.00259281	0	0.000117855	0	0.0421135	0	0	0.00113927	0	0	0.0049892	0.0116284	0.0142997	0.00408564	0	0	0	0	0	0.000353565	0.0208211	0	0.00137498	0.00180711	0	0	0.000667845	0	0	0.00086427	0.00553919	0.00373208	0	0.00161069	0	0	0	0.00239639	0.00031428	0.00023571	0.00031428	0	0	0.0192889	0.014889	0
Non Hispanic	0.326027	0	0	0	0.00135251	0.00734863	0	0.0024796	0.00608629	0	0	0	0	0	0	0.174474	0	0	0	0	0	0	0.000541004	0	0	0	0.0176728	0	0	0.000811505	0.0233984	0.00166809	0.00707813	0.00189351	0.000225418	0.00261485	0	0	0	0	0.0151481	0	0	0.000541004	0	0	0	0	0
Non Hispanic	0.613699	0	0.000297944	0	0.00422088	0.00491608	0	0.00163869	0.0414142	0	0	0	0	0	0	0.18408	0	0.000496574	0	0	0	0	0.00382362	0.0272619	0	0	0.0441454	0	0	0.000695203	0.0278081	0.00541265	0.00660443	0.00213527	0.000595888	0.0166352	0	0	0	0	0.005363	0	0	0.000695203	0	0	0	0	0
Non Hispanic	0.723288	0	0	0	0.000943125	0.0107844	0	0.00110715	0.0112765	0	0	0	0.0214869	0.00557674	0.0213638	0.1354	0	0.000697093	0	0	0	0	0.00205027	0.0249723	0	0	0.0281297	0	0	0.000246033	0.0310821	0.02284	0.00348546	0.0030344	0.000615082	0.000205027	0	0	0	0	0.00467462	0	0	0.000328044	0	0	0	0	0
Non Hispanic	0.849315	0	0.000296799	0	0.000508798	0.00377358	0	0.00228959	0.0492686	0	0	0	0.0154335	0.000847997	0.00411278	0.153615	0	0.000381598	0	0	0	0	0.000339199	0.0148399	0	0	0.0559254	0	0	0.0010176	0.0210303	0.0166207	0.00106	0.000593598	0.000847997	0	0	0	0	0	0.00402798	0	0.000296799	0.000551198	0	0	0	0	0
Non Hispanic	0.427397	0	0.00079876	0	0	0.0124513	0	0.0056383	0	0	0	0	0.00286614	0.00056383	0.00126862	0.166847	0	0.000422873	0	0	0	0	0.000516844	0.0150355	0	0	0.0107128	0	0	0.00187943	0.0301649	0.0114176	0.00606118	0.0013156	0.00122163	0.000375887	0	0	0	0	0.0083165	0	0	0.000657802	0	0	0	0	0
Non Hispanic	0.728767	0	0.000571027	0	0.00101028	0.0156813	0	0.000922428	0.0166916	0	0	0	0.0149346	0.00900466	0.0246859	0.138232	0	0.000922428	0	0	0	0	0.00316261	0.0166037	0	0	0.0413336	0	0	0.000790653	0.0147149	0.0113327	0.00737943	0.00562242	0.000922428	0.000922428	0	0	0	0	0.00496354	0	0.000263551	0.00114205	0	0	0	0	0
Non Hispanic	0.849315	0	0.000212035	0	0.00148425	0.00432552	0	0.00305331	0.0569102	0	0	0	0.0324838	0.000932954	0.0138247	0.136254	0	0.0011874	0	0	0	0	0.00042407	0.011153	0	0	0.0600059	0	0	0.000296849	0.0172173	0.0189135	0.00161147	0.00169628	0.000890547	0.000551291	0	0	0	0	0.0042407	0	0.00101777	0.000212035	0	0	0	0	0
Non Hispanic	1.58904	0	0.00117963	0	0.00934271	0	0	0.00533195	0.0291606	0	0	0	0	0.000519039	0	0	0	0.0175058	0	0.00797433	0	0	0.000377483	0.0105695	0	0.00184023	0.0354362	0	0.00792715	0.000896522	0	0	0.00061341	0.000424669	0.0022649	0	0	0	0	0	0.0489784	0	0	0.000235927	0	0.000235927	0	0	0
Non Hispanic	2.09589	0	0.000787557	0	0.00968695	0.00090569	0	0.00299272	0.0235479	0	0	0	0	0.00578854	0	0	0	0.0159874	0	0	0	0	0.00311085	0.029179	0	0.0079937	0.0456389	0	0.0194133	0.000945068	0	0	0.0028352	0.00338649	0.00153574	0	0	0	0	0	0.0675724	0	0.000393778	0.00055129	0.00145698	0.00350463	0	0.0003544	0
Non Hispanic	1.56164	0.00118387	0.000810019	0	0.00186928	0.000218082	0	0.003427	0.0974516	0	0	0	0	0.0341143	0	0.0296592	0	0.0232102	0	0	0	0	0.00252352	0.0271356	0	0	0.20534	0	0	0.00158888	0.000311546	0	0.00152657	0.0027416	0.000996947	0.0246433	0	0	0	0	0.00492243	0	0.00124618	0.000623092	0	0.00373855	0	0	0
Non Hispanic	0.528767	0	0.00247324	0	0	0.00100475	0	0.00405766	0	0	0.00088882	0.000541021	0	0.00189357	0.00170035	0	0	0.0376396	0	0	0	0	0.00212544	0.104881	0	0.000850176	0.00158442	0	0	0.00347799	0	0	0	0	0.00027051	0	0	0	0	0	0.106542	0	0	0	0	0	0	0.00027051	0
Non Hispanic	2.15068	0	0.000445276	0	0.00587764	0.000400748	0.00204827	0.000222638	0.119378	0	0	0	0	0.00529878	0	0.0745837	0.00311693	0.000935079	0	0.00115772	0	0	0	0.000445276	0	0	0.0749399	0	0.0268501	0.000356221	0.0110428	0	0	0.000801496	0.000133583	0.000846024	0	0	0	0	0.00525425	0	0.000445276	0.000133583	0	0	0	0.00120224	0
Non Hispanic	1.60548	0	0.000503876	0	0.000426357	0	0.00445736	0.0101938	0.00906977	0	0.000813953	0.00135659	0	0.00317829	0.0029845	0.000348837	0.00205426	0.0117054	0	0	0	0	0	0.00511628	0	0.000503876	0.00403101	0	0.0127907	0.000813953	0	0	0	0.000581395	0.000232558	0	0	0	0	0	0.00143411	0	0	0.000193798	0.000387597	0	0	0.00182171	0
Non Hispanic	1.95342	0	0.000363082	0	0.00820565	0	0.00624501	0.0133251	0.03511	0	0.000217849	0.00127079	0	0.00315881	0.0053373	0.0257062	0.00359451	0.0216397	7.26164e-05	0.00359451	0	0	0	0.0163024	0	0	0.00896812	0	0	0	0	0	0.000435698	0.00199695	0	0	0.0013434	0	0.0252705	0	0.00301358	0	0	0	0	0	0.000617239	0.000907705	0
Non Hispanic	2.2	0	0.000120053	0	0.0102045	0.0016007	0.00188083	0.00232102	0.0796751	0	0.000200088	0.000880387	0	0.00116051	0.000320141	0.0164472	0.00188083	0.00220097	0	0	0	0	0.000320141	0.000760335	0	0	0.0138861	0	0.0140462	0.000280123	0	0	0.000200088	0.00112049	0	0	0.000280123	0	0.011365	0	0.000480211	0.000120053	0	0.000200088	0.00148065	0.00308136	0	0	0.0027212
Non Hispanic	2.2	0	0	0	0.00380558	0	0.00320271	0.00493595	0.00764883	0.000150716	0	0.00425772	0	0.00154484	0.0016202	0.0269781	0.000150716	0.00425772	0.000113037	0	0.000678222	0	0.00207234	0.00312735	0.00226074	0	0.0151846	0	0.000715901	0	0	0	0.00346647	0.00131876	0	0	0.00278824	0	0.103278	0	0.00301432	0	0	0.00109269	0	0.00395629	0	0	0.0108892
Non Hispanic	1.60548	0	0.00170519	0	0.00204623	0	0.00594922	0.0071618	0.00966275	0	0.000530504	0.00367563	0	0.00746495	0.00712391	0.00655551	0	0.0148162	0	0	0	0	0.0010989	0.0174687	0	0	0.0119742	0	0	0.000416825	0	0.00246305	0.00125047	0.00325881	0.000189466	0	0	0	0	0	0.00314513	0	0	0.000341038	0.00314513	0	0	0	0
Non Hispanic	0.284932	0	0	0.00134622	0	0.0253378	0	0.0060099	0	0	0.00100966	0	0	0	0	0.22453	0.000336555	0	0	0	0	0.000576951	0	0	0	0	0	0	0	0	0	0	0	0	0	0	0	0	0	0	0.00182701	0.00918313	0	0.000817347	0	0	0	0	0
Non Hispanic	0.608219	0	0.000656472	0	0	0.00621718	0	0.0040933	0	0	0.00494285	0	0	0	0	0.0711693	0	0.0021625	0	0	0	0	0.00196942	0.0568814	0	0.000308928	0.000424776	0	0	0.00108125	0.0122799	0	0	0	0.00308928	0	0	0	0	0	0.00753012	0	0	0	0	0	0	0.000502008	0
Non Hispanic	0.342466	0	0	0.00251064	0	0.0138085	0	0.00316559	0	0	0	0	0	0	0	0.169687	0	0	0	0	0	0.000163738	0	0	0	0	0	0	0	0	0	0	0	0	0	0	0	0	0	0	0.00982425	0	0	0.00169196	0	0	0	0	0
Non Hispanic	0.778082	0	0.000261761	0	0	0.00239324	0	0.00990951	0.0999177	0	0.000560915	0	0	0.0458081	0	0.0409094	0	0.00246803	0	0	0	0	0.00127141	0.0144342	0	0	0.196769	0	0	0.000635704	0.00725451	0	0	0.00190711	0.0013088	0	0	0	0	0	0.0066188	0	0	0.000448732	0	0	0	0	0
Non Hispanic	1.00822	0	0.00183743	0	0.0160575	0.000159776	0	0.000479329	0.0546435	0	0	0	0	0.0070701	0.0140204	0.006431	0	0.0168963	0	0	0	0	0.00211704	0.0130218	0	0	0.0465748	0	0	0.00415418	0.0080687	0	0.00147793	0.00475335	0.00139804	0	0	0	0	0	0.00683044	0	0	0.000479329	0	0.00711005	0.000359497	0	0.00103855
Non Hispanic	0.843836	0	0.00013522	0.000360588	0.00112684	0.00117191	0	0.00211845	0.0856847	0	0.00265933	0	0	0.0425944	0	0.0328135	0	0.000901469	0	0	0	0	0.00108176	0.00946543	0	0	0.104841	0	0	0.000360588	0.015325	0	0	0.00329036	0.000676102	0	0	0	0	0	0.00603984	0	0	0.000540882	0	0	0.000270441	0.00554404	0
Non Hispanic	1.08767	0	0.00103211	0	0.00745413	0.000267584	0	0.00424312	0.0527523	0	0.000191131	0	0	0.00313456	0.0197248	0.0059633	0	0.0184633	0	0	0	0	0.000611621	0.00684251	0	0	0.0405963	0	0	0.000993884	0	0	0.00126147	0.00172018	0.000802752	0	0	0	0	0	0.00749235	0	0	0.000611621	0	0.00756881	0	0.00191131	0
Non Hispanic	1.26575	0	0.000174587	0	0.00548203	0.00831035	0	0	0.102308	0	0.000174587	0.00579629	0	0.0227662	0.155802	0.000698348	0	0.0150494	0	0.00530745	0	0	0.000453926	0.0238486	0	0.00939279	0.103321	0	0	0.000244422	0	0	0.000349174	0.00419009	0.000872936	0.010999	0	0	0	0	0.000593596	0	0.000244422	0	0	0	0	0	0
Non Hispanic	1.1863	0	0	0	0.000633714	0	0	0.000237643	0.12496	0	7.92142e-05	0	0	0.0217047	0.0404388	0.00554499	0	0	0	0	0	0	0.000792142	0.00372307	0	0	0.156171	0	0.000673321	7.92142e-05	0	0	0.000435678	0.0130307	0.000158428	0.0253881	0	0	0	0	0	0	0.000316857	0.000158428	0	0	0	0	0
Non Hispanic	1.47123	0	0	0	0.00890326	0.00343354	0.00546972	0.000359324	0.0739011	0	7.98499e-05	0.000678724	0	0.0237553	0.036691	0.001597	0	0.0143331	0	0.0164491	0	0	0	0.00790514	0	0	0.104484	0	0.00419212	0.000479099	0	0	0.000718649	0.000519024	0	0.00974169	0	0	0	0	0.0338564	0	0.00023955	0.000279475	0	0	0	0	0.00227572
Non Hispanic	1.55068	0	0	0	0.0101406	0.0101406	0.00496614	0.000277826	0.0744226	0.00420212	0	0.00562598	0	0.0184407	0.0369161	0.00573016	0	0.0382011	0	0.00406321	0.000416739	0	0.000312554	0.00340337	0	0	0.0647335	0	0.00830005	0.000382011	0	0	0.00107658	0.00118076	0.000382011	0.0115298	0.000451467	0	0	0	0.0253516	0	0	0.000416739	0	0	0	0.000382011	0.00239625
Non Hispanic	1.72603	0	0	0	0.00671061	0	0.00403824	0.000593859	0.027852	0.00279114	0	0.00201912	0	0.0063543	0.00534474	0.0879506	0	0.00611675	0	0.00754202	0	0	0	0.00261298	0.000712631	0	0.0235762	0	0.00659184	0.000118772	0	0	0	0	0	0.0084328	0.00225667	0	0.00439456	0	0.0145496	0	0	0.000237544	0	0	0	0	0.00207851
Non Hispanic	1.81918	0.00301803	0	0	0.0158999	0.000184026	0.004159	0.000478469	0.0589253	0.0055576	0	0.0104527	0	0.0267575	0.0161943	0.0401178	0	0	0	0.00408539	0.000478469	0	0	0	0.00161943	0	0.0546559	0	0.00187707	7.36106e-05	0	0	0	0	0	0.0131763	0.000257637	0	0.0312109	0	0.00806036	0	0	0	0	0.00143541	0	0	0.00125138
Non Hispanic	0.183562	0	0	0.00433564	0	0.19471	0	0.0249628	0	0	0.00945958	0	0	0	0	0.160681	0	0	0	0	0	0	0	0	0	0.000394149	0	0	0	0	0	0	0	0	0	0	0	0	0	0	0	0	0	0.000394149	0	0	0	0	0
Non Hispanic	0.342466	0	0	0.00186015	0	0.0445591	0	0.00160649	0	0	0.00054959	0	0	0	0	0.142175	0	0	0	0	0	0	0.0951213	0	0	0	0.0385981	0	0	0	0	0	0.029086	0	0	0	0	0	0	0	0.00760971	0	0	0.00109918	0	0	0	0	0
Non Hispanic	0.421918	0	0	0.00335645	0	0.0253942	0	0.00295897	0	0	0.00114826	0	0	0	0	0.164731	0	0	0	0	0	0	0.0673497	0	0	0.000485801	0.029943	0	0	0	0	0	0.0227885	0	0	0	0	0	0	0	0.00644791	0	0	0.00114826	0	0	0	0	0
Non Hispanic	0.608219	0	0.000374024	0	0	0.00294544	0	0.00177661	0	0	0.00257142	0	0	0	0	0.128477	0	0.00406751	0	0	0	0	0.000561036	0.042779	0	0.000327271	0.000981813	0	0	0.000981813	0.0209921	0	0.000701295	0.00112207	0.000701295	0	0	0	0	0	0.0135116	9.3506e-05	0	0.000888307	0	0	0	0	0
Non Hispanic	0.693151	0	0.00114325	0	0.000114325	0.00114325	0	0.000952708	0	0	0.000724058	0	0	0	0	0.161503	0	0.00236271	0	0	0	0	0.00529705	0.0340307	0	0	0.00331542	0	0	0.00266758	0.00891734	0	0.00266758	0.00152433	0.00179109	0	0	0	0	0	0.0112801	0	0	0.00144812	0	0	0	0	0
Non Hispanic	0.783562	0	0.000661485	0	0	0.000620142	0	0.000702828	0.0951712	0	0	0	0	0.0551513	0	0.0920704	0	0.000372085	0	0	0	0	0.00239788	0.0170332	0	0	0.177485	0	0	0.000661485	0.0170746	0	0.0034728	0.00239788	0.00111626	0	0	0	0	0	0.0114933	0	0	0.000826856	0	0	0	0	0
Non Hispanic	0.843836	0	0.000193199	0	0.000888717	0.00973725	0	0.000231839	0.0929675	0	0.000888717	0	0	0.0188176	0	0.0321484	0	0.00637558	0	0	0	0	0.00015456	0.028864	0	0	0.13296	0	0	0.000850077	0.0137558	0	0	0.000463679	0.00146832	0	0	0	0	0	0.00556414	0	0	0.000425039	0	0	0	0.000734158	0
Non Hispanic	1.00822	0	0.000657872	0	0.00169662	0.000173124	0	0.000519373	0.0754475	0	0	0	0	0.00907171	0.0450815	0.0127073	0	0.00308161	0	0	0	0	0.00547072	0.0192168	0	0	0.0578927	0	0	0.000242374	0.00799834	0	0.00138499	0.0046051	0.00186974	0	0	0	0	0	0.00785984	0	0	0.00117724	0	0	0.00135037	0.000173124	0
Non Hispanic	1.08767	0	0.000887476	0	0.00632326	0	0	0.00488112	0.0348334	0	0.000221869	0	0	0.00691491	0.0404171	0.0160485	0	0.0181563	0	0	0	0	0.0011833	0.00861591	0	0	0.04393	0	0	0.000665607	0	0	0.00162704	0.00181193	0.00266243	0	0	0	0	0	0.00584255	0	0	0.000776541	0	0	0	0.00040676	0
Non Hispanic	1.17808	0	0	0	0	0	0	0	0.0841533	0	0	0.0017396	0	0.015439	0.047676	0.10791	0	0	0	0	0	0	0.000815439	0.00266377	0	0	0.107692	0	0	0.000163088	0	0	0.00021745	0.00951345	0	0	0.000543626	0	0	0	0	0	0	0	0	0	0	0	0
Non Hispanic	1.55068	0	0.000220661	0	0.0107021	0.00478099	0.00305248	0.000367769	0.0912802	0	0	0.00805414	0	0.0193814	0.0915376	0.00750248	0	0.0112905	0	0.00882645	0.000220661	0	0.000147107	0.00246405	0	0.0114008	0.106432	0	0	0.000367769	0	0	0.000478099	0.00128719	0.000625207	0.00849546	7.35537e-05	0	0	0	0.00621529	0	0.000257438	0.000183884	0	0	0	0.000110331	0.00150785
Non Hispanic	1.6274	0	0.000196967	0	0.0113847	0.000906047	0.00693323	0.00204845	0.0569234	0.0035454	0.00011818	0.00453023	0	0.00492417	0.0307268	0.0481387	0	0.00204845	0	0.00334843	0.000196967	0	0	0.00196967	0.000433327	0.0023636	0.0567658	0	0.00189088	0.00035454	0	0	0.00153634	0	0.000393933	0.00559385	0.00173331	0	0	0	0.0233996	0	0	0	0	0	0	0.000748474	0.00445145
Non Hispanic	1.81644	0.00187217	0.00022466	0	0.0149025	0	0.00194706	0.000262104	0.0754858	0.00127307	0	0.00539184	0	0.0101472	0.0218669	0.0360954	0	0	0	0.00673981	0.00011233	0	0	0.000262104	0.00408133	0	0.045606	0	0.000823754	0	0	0	0.00119819	0	0	0.0327255	0.000561651	0	0.00381922	0	0.016887	0	0	0	0	0.00292058	0	0	0.00123563
Non Hispanic	0.183562	0	0	0.0190302	0	0.111029	0	0.00229608	0	0	0.000311333	0	0	0	0	0.203573	0.00210149	0	0	0	0	0	0	0	0	0	0	0	0	0	0	0	0	0	0	0	0	0	0	0	0	0.0835928	0	0.000466999	0	0	0	0	0
Non Hispanic	2.20274	0.00387845	0.000127861	0	0.00775689	0.000298342	0.00259984	0.00413417	0.0371649	0.000383583	0	0.00196053	0	0.00720283	0.0101863	0.103738	0	0.00106551	0.000298342	0.000980267	8.52406e-05	0	0	0.00268508	0.00438989	0	0.0129566	0	0.00238674	0	0	0	0	0	0	0.000511444	0.00187529	0	0.0293228	0	0.010101	0.000170481	0	0	0	0.00183267	0	0	0.00417679
Non Hispanic	1.88493	0	0.00140658	0.000351645	0.00879112	0.00961163	0	0.000976791	0	0	0	0	0	0	0.0296945	0.000273502	0.000273502	0.0598578	0	0.019106	0	0	0.000859576	0.053997	0.000195358	0.000625147	0.00148472	0	0	0.00132844	0	0	0.000351645	0.00273502	0.00199265	0.000781433	0.000781433	0	0	0.00175822	0.00461046	0	0.000429788	0.000195358	0	0	0	0.00570446	0.000742361
Non Hispanic	0.635616	0	0.000691892	0	0.0099027	0.00877838	0	0.00198919	0	0	0.0138811	0	0	0	0	0.0690595	0	0.0347243	0	0	0	0	0	0.108584	0	0	0	0	0	0	0	0	0	0.00838919	0.00255135	0	0.00955676	0	0	0.00142703	0	0	0.00549189	0.000605405	0	0	0	0	0
Non Hispanic	1.54247	0	0.00019338	0	0.00254617	0.00029007	0	0.00560802	0	0	0	0	0	0	0.00022561	0.00415767	0.00083798	0.0777065	0	0.0123441	0	0	9.669e-05	0.020885	0	0.00029007	0.00425436	0	0.00109582	0.00077352	0	0	0.00061237	0.00170819	0.00048345	9.669e-05	0.00254617	0	0	0.00029007	0.0339704	0	0	0.00029007	0	0.00025784	0	0.0012892	0
Non Hispanic	1.25205	0	0.000518966	0	0.00504812	0.00226458	0	0.001321	0.0706737	0	0	0	0	0.0333554	0.00297226	0.0255237	0.00122665	0.0197679	0	0	0	9.43574e-05	0.00150972	0.00816192	0	0	0.129789	0	0	0.00150972	0	0.00471787	0.00207586	0.0127383	0.00396301	0.00183997	0	0.00231176	0	0	0.0035384	0	0.000330251	0.00108511	0	0	0	0	0
Non Hispanic	0.282192	0	0.00173951	0	0	0.00190259	0	0.00179387	0	0	0	0	0	0.000380518	0	0.328441	0	0.00532725	0	0	0	0	0	0.0125027	0	0	0.000543596	0	0	0.00293542	0.030985	0	0	0	0	0	0	0	0	0	0	0.000326158	0	0.00163079	0	0	0	0	0
Non Hispanic	1.55616	0	0.000198177	0	0.00491478	0	0.00245739	0.00931431	0.0174792	0	0	0.000475624	0	0	0.00539041	0.00681728	0.00677765	0.00225922	0.000753072	0	0	0	0.000317083	0.000634166	0	0	0.00586603	0	0	0.000475624	0	0	0.00194213	0.00174396	0	0	0	0	0	0	0.00816488	0	0	0.000673801	0.00820452	0.00206104	0	0	0
Non Hispanic	2.09863	0	0.000168441	0	0.00178547	0.000505323	0.00461528	0.00296456	0.0465571	0	0	0.00232448	0	0.000842205	0.0178884	0.00431209	0.00589543	0.00340251	0	0.00576068	0	0	0.000707452	0.0019876	0	0	0.0320375	0	0	0.000572699	0	0	0.00104433	0.0017181	0.000134753	0	0	0.000539011	0	0	0.0105107	0	0	0	0.00444684	0	0	0.000134753	0
Non Hispanic	1.55616	0	0.000415565	0	0.00540234	0.00476011	0.00219116	0.0031734	0.0363053	0	0.000113336	0.00170004	0	0	0.0262184	0.00634681	0.0135625	0.00464677	0.00136003	0	0	0	0.00083113	0.000982244	0	0.000377786	0.00449566	0	0	0.000642236	0	0	0.0010578	0.00192671	0	0	0	0	0	0	0.00532679	0	0	0.000642236	0.0104269	0.00445788	0	0	0
Non Hispanic	2.09589	0	0.000357313	0	0.00694775	0.00389074	0.00873432	0.00659044	0.0136573	0	0	0.00464507	0	0.00142925	0.008377	0.0127839	0.00369223	0.00762268	0.000595522	0.00333492	0	0	0.00107194	0.00666984	0	0	0.0160791	0	0	0.000794029	0	0	0.00194537	0.00131015	0	0	0	0.000635223	0	0	0.0254883	0.000317612	0	0.000119104	0.00150865	0	0	0.000397014	0
Non Hispanic	0.542466	0	0.00200614	0.0009826	0	0.0693142	0	0.00470829	0	0	0.00839304	0	0	0	0	0.000286592	0	0.00327533	0	0	0	0	0.035087	0.0163767	0	0.0004913	0	0	0.0158854	0.00184237	0	0	0	0.0102354	0.0106858	0	0	0	0	0.0163767	0.00700102	0	0	0.000286592	0	0	0.00024565	0	0
Non Hispanic	1.48767	0	0.00458601	0	0.0203349	0.00767891	0	0.0159622	0.100608	0	0.000177752	0	0	0	0	0.0125138	0	0.0237122	0	0	0.000106651	0	0.00383945	0.00263074	0	0	0.167834	0	0	0.00391055	0	0	0.00152867	0.00280849	0.00277294	0	0	0	0	0.00159977	0.00529702	0	0	0.000462156	0	0.00931423	0.00462156	0.00245298	0
Non Hispanic	1.63836	0	0.00018937	0	0.0145499	0.00183058	0	0.00277743	0.159323	0	0.000220932	0	0	0	0	0.0240184	0.00533392	0.0254071	0	0	0	0	0.00160965	0.00328241	0	0	0.163332	0	0	0.000347178	0	0	0.00018937	0.00381896	0.00233556	0	0	0	0	0	0.0041977	0	0	0	0	0.0145815	0.0063439	0	0
Non Hispanic	1.90685	0	0.000299278	0	0.00340429	0.00175826	0	0.00340429	0.0924395	0	0.000486327	0	0	0	0	0.0253264	7.48195e-05	0.0251768	0	0	0	0	0.00187049	0.0209869	0	0	0.13157	0	0	0.000972653	0	0	0.000336688	0.00276832	0.00123452	0	0	0	0	0	0.00852942	0	0	0.000411507	0	0	0.00291796	0	0
Non Hispanic	1.99452	0	0.00132211	0	0.00441779	0.0013866	0	0.0310213	0.0271839	0	0	0	0	0	0	0.0249589	0.00270872	0.0320209	0	0	0	0	0.00286995	0.00515946	0	0.000161233	0.0444036	0	0	0.00103189	0	0	0.00425655	0.00183806	0.00564316	0	0	0	0	0	0.009545	0	0	0.000419206	0	0	9.67399e-05	0.000354713	0
Non Hispanic	2.07945	0	0.000644382	0	0.00350383	0.011035	0	0.00672573	0.0800644	0	0.00136931	0	0	0	0	0.0542892	0	0.0120016	0	0	0	0	0.0112364	0.0143375	0	0	0.0691905	0	0	0.00052356	0	0	0	0.00825614	0.00974627	0	0	0	0	0.000402739	0.00487314	0	0	0.000604108	0	0	0.000765203	0.00451067	0
Non Hispanic	1.4	0	0.00501177	0	0.0181295	0.000828031	0	0.00540399	0.146736	0	0.000392225	0	0	0	0	0.0305936	0	0.019742	0	0	0	0	0.00248409	0.00370435	0	0	0.217162	0	0	0.00161248	0	0	0.00274558	0.00230977	0.00488103	0	0	0	0	0	0.00400941	0	0	0.000305064	0	0	0	0.00152532	0
Non Hispanic	1.5726	0	0.000530323	0.000340922	0.00446987	0.00424258	0	0.0201144	0.0826925	0	0.00125005	0	0	0	0	0.0394712	0	0.0159097	0	0	0	0	0.000681844	0.0345089	0	0	0.0818592	0	0	0.00132581	0	0	0.000719724	0.00200765	0.0036365	0	0	0	0	0	0.00731088	0	0	7.57604e-05	0	0.000378802	0.0151521	7.57604e-05	0
Non Hispanic	1.83014	0	0.000307395	0	0.00469875	0.00140523	0	0.0270069	0.132443	0	0.00320569	0	0	0	0	0.0376778	0	0.0173019	0	0	0	0	0.00241525	0.0175215	0	0	0.167003	0	0	0.000351309	0	0	0.000131741	0.00149306	0.00184437	0	0	0	0	0	0.00439136	0	0	0.000263481	0	0	0.00149306	0	0
Non Hispanic	2.07945	0	0.000751207	0	0.00168127	0.00425684	0	0.0137721	0.0939725	0	0	0	0	0	0	0.0104811	0	0.00715436	0	0.0157038	0	0	0.00211053	0.0344124	0	0.00039349	0.12166	0	0	0.00128778	0	0	0	0.00246825	0.00482919	0	0	0	0	0.00100161	0.000894294	0	0	0.000250402	0	0	0.000429261	0.00336255	0
Non Hispanic	1.82466	0	0.00129949	0	0.00298882	0.000129949	0	0.0023824	0.0521961	0	0	0.00415836	0	0.00853331	0.0414104	0.00706056	0	0.00641081	0	0.011089	8.66326e-05	0	0.00082301	0.00333535	0	0	0.0469982	0	0.0120852	0.000476479	0	0	0.000736377	0.00272893	0.00277224	0.00129949	0.00112622	0	0	0	0.00129949	0	0.00034653	0.000259898	0.00801351	0.000649744	0	0	0
Non Hispanic	2.45479	0	0	0	0.00246293	0.00307866	0	0.00805583	0.0363795	0	0	0.00774796	0	0.0037457	0.0755811	0.00641387	0	0.018472	0	0	0	0	0.000307866	0.0055929	0.000564421	0.000718354	0.0127764	0	0.00492586	0.000153933	0	0	0.000718354	0.00194982	0.000769665	0	0.000769665	0	0	0	0.00389964	0	0.000359177	0	0.00451537	0	0	0.00246293	0
Non Hispanic	2.45479	0	8.66589e-05	0	0.00242645	0.000259977	0.00272975	0.0041163	0.00888253	0.000909918	0	0.00450626	0	0.00346635	0.0116556	0.00511287	0	0.00116989	8.66589e-05	0	0.000389965	0	0.00272975	0.00207981	0.00151653	0	0.00619611	0	0.0252611	0.000216647	0	0	0.000563283	0.000693271	0	0.000909918	0.00112657	0	0.0289007	0	0.00671606	0	0	0.000519953	0.000649942	0.0271242	0	0.00329304	0
Non Hispanic	1.48493	0	0.000200192	0	0.00248238	0.000240231	0.00452434	0.00332319	0.0704276	0	0	0	0	0.00340327	0.0279068	0.0276666	0	0.00268258	0	0	0	0	0.0005205	0.0120916	0.00344331	0	0.0735906	0.000600577	0	0.000160154	0.0103299	0	0.000280269	0.000400384	0	0.00240231	0.000920884	0	0.0245836	0	0.00404388	0	0	0	0.00304292	0	0	0	0.00204196
Non Hispanic	1.71233	0	0.000608904	0	0.00530105	7.16358e-05	0.00358179	0.00318779	0.0544432	0	0	0	0	0.0017909	0.0426233	0.0193775	0	0.000716358	0	0	0	0	0.000358179	0.00161181	0.00218489	0	0.0530105	0.00085963	0.00458469	0	0.00354597	0	0.000465633	0.000573086	0	0.00537269	0.00164762	0	0.0215982	0	0.00433397	0	0	0	0.00250725	0.00358179	0	0.000358179	0
Non Hispanic	1.80274	0.00643542	0	0	0.0029951	0	0.00360222	0.0120614	0.0668636	0.00109281	0.000242846	0	0	0.0126685	0.0479216	0.00939005	0	0	0	0.00161897	0	0	0	0.00619258	0.00161897	0	0.0313272	0.000283321	0.00667827	0	0.00230704	0	0.000161897	0.000404744	0	0.00186182	0.000526167	0	0.017404	0	0.00481645	0	0	0	0.00137613	0.000607115	0	0.0014166	0.000849962
Non Hispanic	1.94247	0.00912841	0.000394979	0	0.00601246	0.000526639	0.00254542	0.00285263	0.0196173	0.00355481	0	0	0	0.00680242	0.0186079	0.020495	0	0.00118494	0.000175546	0.00166769	0	0	0.00026332	0.00741683	0	0	0.0172035	0	0.0132976	0	0	0	0	0	0	0.000877732	0.00184324	0	0.00478364	0	0.0140876	0	0	8.77732e-05	0.00109716	0.00526639	0	0.00254542	0.0016238
Non Hispanic	2.05205	0.00542091	0.000117846	0	0.00471383	0.00247476	0.00510665	0.00408532	0.0425816	0.00381035	0.000510665	0	0	0.0233727	0.0304828	0.00593157	0.000117846	0.00907412	0	0.00337825	0	0	0.00216051	0.0045567	0	0	0.0364143	0.000471383	0.00475311	0	0	0	0.000157128	0.000274973	0	0.00133559	0.000864202	0	0.00950623	0	0.0165377	0	0	0	0.00121774	0.00377106	0	0.0182268	0.00113918
Non Hispanic	1.19726	0	0.000850373	0	0.00606857	0.00274439	0	0.00494762	0.037571	0	0.000541146	0	0	0.00475436	0.0664837	0.0185922	0	0.0148429	0	0.00413591	0	0	0.000309227	0.0234239	0	0	0.0538441	0	0.00475436	0.000309227	0	0	0.000386533	0.0005798	0.00150748	0.00657106	0	0	0.0101658	0	0.0127169	0	0	0.00046384	0.000734413	0.00900622	0	0.00177805	0.00081172
Non Hispanic	1.80274	0.00315681	7.09396e-05	0	0.00319228	0.000212819	0.00606534	0.00404356	0.0693435	0.000390168	0	0	0	0.0126982	0.0474941	0.00812258	0.000141879	0.000425638	0	0	0	0	0.000177349	0.00379527	0	0	0.0455787	0.000177349	0.00198631	7.09396e-05	0.00276664	0	0	0	0	0.00276664	0.00109956	0	0.0190118	0	0.00897386	0	0	0	0.00262477	0.0022346	0.000141879	0.000106409	0.00113503
Non Hispanic	0.186301	0	0	0	0	0.410841	0	0	0	0	0.000348873	0	0	0	0	0.038376	0	0	0	0	0	0	0.0019188	0	0	0.000174436	0	0	0	0	0.0119925	0	0	0.000610527	0	0	0	0	0	0	0	0	0	0	0	0	0	0	0
Non Hispanic	1.94247	0.00819672	0.000248385	0	0.00774135	8.27952e-05	0.0132472	0.0051747	0.0417288	0.000745156	0	0	0	0.00260805	0.0127505	0.0130402	0.00016559	0.00144892	0	0.00368438	0	0	0	0.00732737	0.000952144	0	0.0127505	0	0.00807253	0	0	0	0	0	0	0.000703759	0.00331181	0	0.0102252	0	0.0251697	0	0	0	0.000662361	0.000786554	0	0.00815532	0.0017801
Non Hispanic	2.05205	0.00566683	0	0	0.00691425	0.0236653	0.00363533	0.0028156	0.0556348	0.00327892	0	0	0	0.0197092	0.0268373	0.0124385	0	0.00124742	0	0.00531043	0	0	0	0.00331456	0.000605888	0	0.0345712	0.000178202	0.000926652	7.12809e-05	0	0	0	0.000178202	0	0.000427686	0.000926652	0	0.00680733	0	0.0181766	0	0	0	0.00331456	0.00295816	0	0.00146126	0.000891011
Non Hispanic	1.08767	0	0.000570401	0	0	8.77539e-05	0	0.000745908	0.00728358	0	0	0	0	0	0	0.0786714	0	0.00925804	0.000131631	0.000394893	0	0	0.0011408	0.0260629	0	0	0.0102233	0	0	0.00100917	0	0	0.000131631	0.00193059	0.00219385	0	0	0	0	0	0.00671318	0	0	0.00258874	0	0.0022816	0	0.000219385	0
Non Hispanic	1.20822	0	0.0010956	0	0.0010956	0	0	0.00123851	0.0446339	0	9.52699e-05	0	0	0	0	0.0821702	0	0.0174344	0	0.00281046	0	0	0.00100033	0.0406326	0	0	0.0658791	0	0.000523984	0.00219121	0	0.00195303	0.00019054	0.00219121	0.00261992	0	0	0	0	0	0.00400133	0	0	0.000476349	0	0.000762159	0	0	0
Non Hispanic	1.38356	0	0.00133166	0	0.0128466	0.000156666	0	0.000587498	0.0195833	0	0	0	0	0	0	0.0509948	0	0.00446499	0	0	0.000234999	0	0.00313332	0.0115541	0	0	0.0278082	0	0.00861664	0	0	0.00368165	0.00121416	0.00540498	0.00176249	0	0	0	0	0	0.00728498	0	0.000352499	0.001175	0	0.000626665	0	0.000469998	0
Non Hispanic	1.44658	0	0.00073006	0	0.0110604	0	0	0.000839569	0.0943603	0	0	0	0	0	0	0.085417	0	0.00653404	0	0	0	0	0.00262822	0.0177405	0	0	0.116262	0	0.00270122	0	0	0.00438036	0.000620551	0.00470889	0.00160613	0	0	0	0	0	0.00178865	0	0.00036503	0.000693557	0	0.00211717	0	0	0
Non Hispanic	1.54247	0	0.00114971	0	0.00643121	0	0	0.0114253	0.0327669	0	0.0012575	0	0	0	0	0.0373298	0	0.0057845	0	0	0	0	0.002012	0.0317968	0	0.000538929	0.0359645	0	0	0.00168864	0	0.00197607	0.000215571	0.00308986	0.00546114	0	0	0	0	0	0.0012575	0	0	0.000431143	0	0	0	0	0
Non Hispanic	1.61918	0	0.000266655	0	0.0136883	0.000266655	0	0.00111106	0.0576863	0	0	0	0	0	0	0.0171992	0	0.0154215	0	0	0	0	0.00351096	0.0305764	0	0	0.0781743	0	0	0.00168881	0	0.0029332	0.00017777	0.0035554	0.00284432	0	0	0	0	0	0.00262211	0	0.00017777	0.000444425	0	0	0	0	0
Non Hispanic	1.69589	0	0.00152088	0	0.00428967	0.00140389	0	0.000194985	0.115119	0	0	0	0	0	0	0.00846235	0	0.012986	0	0	0	0	0.00413368	0.0597044	0	0	0.122373	0	0	0.00148189	0	0.00202784	0.000506961	0.00495262	0.00136489	0	0	0	0	0	0.00335374	0	0.000272979	0.000272979	0	0	0	0.000701946	0
Non Hispanic	1.94521	0	0.00119527	0	0.00133188	0	0	0.0178267	0.00122942	0	0	0	0	0	0	0.0643399	0	0.00286866	0	0	0	0	0	0.0364729	0	0	0.00204904	0	0	0	0	0.00245885	0.000273205	0.000409808	0.0022881	0	0	0	0	0	0.00566901	0	0	0.000307356	0	0.000717164	0	0.00187829	0
Non Hispanic	0.427397	0	0.00546964	0.00121985	0	0.034746	0	0.00145595	0	0	0.00932594	0	0	0	0	0.152756	0	0.00464329	0	0	0	0	0.000550899	0.0193602	0	0.0018888	0	0	0	0.0152284	0.0179436	0	0	0.00460394	0.00208555	0	0	0	0	0	0.0134577	0	0	0	0	0	0.00393499	0	0
Non Hispanic	0.512329	0	0.00232103	0.00100123	0	0.00518819	0	0.00186593	0	0	0.00892004	0	0	0	0	0.184363	0	0.00277613	0	0	0	0	0.00104674	0.0233013	0	0.000864698	9.10208e-05	0	0	0.00637146	0.0106949	0	0	0.00737268	0.00277613	0	0	0	0	0	0.00764575	0	0	0.000409594	0	0	0.000591635	0	0
Non Hispanic	1.08767	0	0.00174415	0	0	0.000158559	0	0.00326632	0.0108454	0	0	0	0	0	0	0.0438891	0	0.0345659	0	0	0	0	0.000539101	0.0867318	0	0.000443965	0.00938669	0	0	0.00136361	0	0.00190271	0	0.00221983	0.00355172	0	0	0	0	0	0.00244181	0	0	0.000665948	0	0	0	0	0
Non Hispanic	1.20548	0	0.000965176	0	0.00100378	0.000308856	0	0.00146707	0.0359432	0	0	0	0	0.00540499	0	0.0687592	0	0.0263686	0	0	0	0	0.00301135	0.0222763	0	0.000424678	0.0487993	0	0	0.00177592	0	0.000463285	0.00100378	0.00455563	0.00455563	0	0	0	0	0	0.00254807	0	0.000231642	0.00104239	0	0	0.000115821	0	0
Non Hispanic	1.28767	0	0.00914969	0	0.00175956	0.00294726	0	0.00268332	0	0	0.00105573	0	0	0	0	0	0	0.0179475	0	0	0	0	0.00945762	0.00272731	0	0.0003959	8.79778e-05	0	0	0.023666	0	0	0	0.00703823	0.00840188	0	0	0	0	0	0.00127568	0	0.00228742	0.000571856	0	0	8.79778e-05	0.00175956	0
Non Hispanic	1.38356	0	0.00197619	0	0.00375958	0.000289198	0	0.00139779	0	0	0	0	0	0	0	0.0462718	0	0.00906155	0	0	0	0	0.000819396	0.043428	0	0.000337398	0.00106039	0	0.0163397	0.00120499	0.00568757	0.00274739	0.000626597	0.00134959	0.00308478	0	0	0	0	0	0.00491637	0	0	0.000530197	0	0	0	0.00318118	0
Non Hispanic	1.45205	0	0.00208575	0	0.00403244	0.00023175	0	0.00709154	0.152816	0	0	0	0	0	0	0.0036153	0	0.0117265	0	0	0	0	0.00384705	0.0133024	0	0	0.199305	0	0	0.00366165	0	0.0024102	9.26999e-05	0.00449594	0.00152955	0	0	0	0	0	0.00254925	0	0.000602549	0.000602549	0	0	0	0.0001854	0
Non Hispanic	1.53699	0	0.00493151	0	0.00650685	0.00273973	0	0.000376712	0.0193493	0	0	0	0	0	0	0.0111644	0	0.0168493	6.84932e-05	0	0	0	0.00284247	0.136952	0	0	0.0249658	0	0	0.00883562	0	0.000856164	0.000547945	0.000924658	0.0100342	0	0	0	0	0	0.00561644	0	0	0.00130137	0	0	0	0.000136986	0
Non Hispanic	1.70137	0	0.0026313	0	0.00615155	0.000497813	0	0.00529815	0.164883	0	7.11162e-05	0	0	0	0	0.00167123	0	0.0063649	0	0	0	0	0.00291576	0.0429542	0	0.000604487	0.204352	0	0	0.00622266	0	0.00369804	0.000888952	0.00472923	0.00334246	0	0	0	0	0	0.00138677	0	0.000284465	0.000533371	0	0	0	0.000142232	0
Non Hispanic	1.94521	0	0.00026576	0	0.00414585	0.000106304	0	0.00791963	0.0106304	0	0	0	0	0	0	0.0352929	0	0.0144042	0	0	0	0	0.00302966	0.075582	0	0	0.0135006	0	0	0	0	0.00228553	0	0.00148825	0.00212608	0	0	0	0	0	0.00228553	0	0.000637823	0.00106304	0	0	0.00026576	0.000956734	0
Hispanic	1.52603	0	8.97223e-05	0	0.00951056	0.000897223	0.000672917	0.00273653	0.0679646	0	0.000179445	0	0	0	0.0550895	0.0292046	0	0.00421695	0	0.0265129	0	0	0	0.00107667	0	0	0.0339599	0	0.00686376	0.000224306	0.00323	0	0	0.000358889	0	0	0	0	0.0283971	0	0.0111256	0	0.000493473	0.000179445	0	0.00637028	0	0	0
Hispanic	1.94521	0	0.000206663	0	0.00429859	0.00119864	0.00322394	0.0242209	0.0297594	0.000578656	0.000206663	0.00140531	0	0	0.00586922	0.0630322	0	0.00413326	0.000123998	0.00405059	0	0	0	0.00446392	0	0	0.0307514	0	0.00785319	0.000247995	0.00839051	0	0.000289328	0.000247995	0	0	0	0	0.0193436	0	0.00934116	0	0	0.00033066	0.00194263	0.00314127	0	0.000123998	0
Hispanic	1.97808	0	0	0	0.00518423	0.00225884	0.0042955	0.0046658	0.0696167	0.00125903	0.000592483	0.0115904	0	0	0.0706536	0.0375486	0	0.00299944	0	0	0	0	0.000370302	0.00607295	0	0	0.0814664	0	0.00251805	0.000259211	0.00499907	0	0.000259211	0.0015923	0.000148121	0	0	0.00203666	0.0216256	0	0.00336975	7.40604e-05	0.000185151	0.000185151	0.00936864	0.0031846	0	0.000185151	0
Hispanic	2.0274	0	6.43936e-05	0	0.00341286	0.000289771	0.00276892	0.00276892	0.039763	0.00151325	0.000193181	0.00280112	0	0	0.0350945	0.0330661	0	0.0029621	0.000160984	0.000193181	0.000547345	0	0.000354165	0.00183522	0.00138446	0	0.0597572	0	0.0186741	9.65904e-05	0.0029943	0	0.00109469	0.000579542	0	0	0	0.00424998	0.0360604	0	0.00585982	0	0	0.000321968	0.000933707	0.00434657	0	9.65904e-05	0
Hispanic	1.52603	0	0.000122885	0	0.00684062	0.000778274	0.00421906	0.000983083	0.0968746	0	0.000122885	0	0	0	0.0529226	0.0330971	0	0.00864294	0	0.0119608	0	0	0	0.00307213	0	0	0.098554	0	0.0120018	0.000204809	0.00495638	0	0.000163847	0.000573465	0	0	0	0	0	0	0.0134764	0	0	0.000286732	0.00651292	0.00368656	0	0	0
Hispanic	1.87123	0	0	0	0.00378463	0.00191755	0.00403694	0.000807388	0.0822526	0	0	0	0	0	0.0437503	0.0175607	0	0.00777111	0	0.0238684	0	0	0.000807388	0.0092345	0	0.00030277	0.093001	0	0.0126154	0.00030277	0.00383509	0	0.000756926	0.000908311	0	0	0	0	0	0	0.0143311	0	0.000201847	0.00252309	0	0.000706464	0.000403694	0	0
Hispanic	1.94521	0	0	0	0.00429168	0.000344867	0.00245239	0.0259034	0.0771353	0	0.000153274	0	0	0	0.00176265	0.072652	0	0.00283557	0	0.00210752	0	0	0	0.00229911	0	0	0.072767	0	0.0118404	0.000153274	0.0108442	0	0.000114956	0.000344867	0	0	0	0	0	0	0.00911982	0.000229911	0	0.000843009	0	0.00214584	0	0	0
Hispanic	1.98356	0	0	0	0.00245646	0.00188621	0.00258806	0.000965039	0.0779489	0.00539545	0.000789578	0	0	0	0.0327236	0.0411458	0	0.00162302	0	0.0205729	0	0	0	0.00048252	0	0	0.0877747	0	0.00438654	0.000131596	0.00298285	0	0	0	0	0	0	0	0	0	0.00684301	0	0	0	0	0.00293898	0	0.00105277	0
Hispanic	2.0274	0	0	0	0.00278076	0	0.00313828	0.000834227	0.0937512	0.0001589	0.00107258	0	0	0	0.0550987	0.0275692	0	0.00146983	0	0.00405196	0	0	0.000278076	0.0011123	0	0	0.0970087	0	0	0	0.00333691	0	0	0.000675327	0.000238351	0	0	0	0	0	0.00862035	0	0	0.000278076	0	0.00246296	0	0	0
Non Hispanic	0.430137	0	0.00388957	0	0.00135289	0.00262123	0	0.0036359	0	0	0.00418552	0	0	0.0049888	0	0.147085	0	0	0	0	0	0	0.00122606	0.0986344	0	0.000169112	0.0236334	0	0	0.00744092	0.015516	0	0.0128948	0.0040164	0.000887837	0	0	0	0	0	0.00604574	0	0	0.000422779	0	0	0	0	0
Non Hispanic	0.468493	0	0.00371619	0	0.00475326	0.000777807	0	0.0048829	0	0	0.00254948	0	0	0.000907441	0	0.253781	0	0.000777807	0	0	0	0	0.000648172	0.0380693	0	0	0.0290381	0	0	0.00825339	0.00760522	0	0.0185809	0.00185809	0.000561749	0	0	0	0	0	0.0133956	8.6423e-05	0	0.000777807	0	0.00030248	0	0	0
Hispanic	1.46027	0.0270859	0	0	0.00193718	0.0050851	0.00363221	0.00401273	0.0137332	0.00318251	0.000449703	0.000345925	0.00383977	0.000242148	0.00114155	0.00653798	0.000242148	0.0023177	0.000484295	0.00781791	0.000103778	0	0	0.000726443	0.00013837	0	0.0397122	0	0.00148748	0	0	0	0	0	0	0	0.00280199	0.00013837	0.000172963	0	0.0289539	0	0	0	0	0.00155666	0.0510239	0.000795628	0.00453162
Hispanic	1.77808	0.00527173	0	0	0.00759749	0	0.00263586	0.00220947	0.0410109	0.0025971	7.75254e-05	0.00100783	0.118769	0.000930305	0.00918676	0.0029072	0.0121715	0	0.000465152	0.0175983	0.00104659	0	0	0	0.00275215	0	0.00248081	0.000310102	0.023684	0	0	0	0.000503915	0	0	0.000465152	0.000348864	0.00189937	0.00224824	0	0.0181022	0	0	0	0.00298473	0.00786883	0.00042639	0.00042639	0.00104659
Non Hispanic	2.86301	0	0.000954753	0	0.00651723	0.00041511	0	0.00136986	0.0800747	0	0	0	0	0.0741802	0.0447489	0.0144043	0.00481528	0.00747198	0	0	0.000166044	0	0.00174346	0.0374429	0	0	0.114321	0	0	0.00170195	0	0	0.000498132	0.00709838	0.00178497	0	0.000871731	0.00361146	0	0	0.00107929	0	0.000456621	0.000498132	0	0	0	0.000124533	0
Non Hispanic	0.526027	0	0	0.00469888	0	0.072167	0	0.00234944	0	0	0.0050513	0	0	0	0	0.276882	7.83147e-05	0	0	0	0	0	0.0150756	0	0	0.00105725	0	0	0	0	0	0	0	0	0	0	0	0	0	0.0144099	0	0	0	0	0	0	0	0	0
Non Hispanic	0.605479	0	0	0	0.000113863	0.0345004	0	0.00705949	0	0	0.00500996	0	0	0	0	0.350925	0	0	0	0	0	0	0.00193567	0.0272701	0	0.00296043	0.000227726	0	0	0	0	0	0	0	0.0010817	0	0	0	0	0	0	0.00039852	0	0.00119556	0	0	0	0	0
Non Hispanic	0.684932	0	0	0	0	0.452741	0	0.00398645	0.000159458	0	0	0	0	0	0	0.000438509	0	0	0	0	0	0	0.000558102	0	0	0.00279051	0.000318916	0	0	0	0	0	0	0	0	0	0	0	0	0	0	0	0	0	0	0	0	0	0
Non Hispanic	1.70411	0	5.22657e-05	0	0.00763079	0	0	0.00964303	0.0688078	0	0.00036586	0	0	0.000522657	0.00164637	0.000444259	0.00436419	0.00441645	0	0.00520044	0	0	0.000522657	0.0113678	0	0.000287461	0.0771442	0	0.0017509	0.000235196	0.00250875	0	0.000757853	0.00454712	0.00180317	0	0.00214289	0	0	0	0.00316208	0	0	0.000574923	0	0	0	0.000209063	0
Non Hispanic	2.86301	0	0.000219367	0	0.0108743	0	0	0.00200564	0.120746	0	0.000282043	0	0.000156691	0.0735506	0.0639925	0.00736446	9.40144e-05	0.00451269	0	0	0	0	0.000814792	0.00564086	0	0	0.0669383	0	0.0147289	0.000407396	0	0	0.0010655	0.00153557	0.000438734	0	0	0.00235036	0	0	0.0172673	0	0.000282043	9.40144e-05	0	0	0	0.000125353	0
Non Hispanic	0.526027	0	0	0	0	0.054372	0	0.0145968	0.000188956	0	0.00642449	0	0	0	0	0.327082	0	0	0	0	0	0	0.00359016	0.00373187	0	0.00637725	0.000236194	0	0	0	0	0	0	0	0.00179508	0	0	0	0	0	0	0.000708583	0	0.000944778	0	0	0	0	0
Non Hispanic	0.605479	0	0	0	0	0.0422159	0	0.00663274	0.000125146	0	0.00454697	0	0	0	0.000166861	0.350909	0	0	0	0	0	0	0.00141832	0.027407	0	0.0030035	0.000208577	0	0	0	0	0	0	0	0.0010846	0	0	0	0	0	0	0.000375438	0	0.000917737	0	0	0	0	0
Non Hispanic	1.26849	0	0.000412463	0	0.0032997	0.00234786	0	0.00339489	0	0	0.000253823	0	0	0	0.0297608	0.0038708	0	0.0345517	0	0	0	0	0.000698014	0.0591408	0	0.000475919	0.000666286	0	0.00317279	0.000983565	0	0	0	0.00139603	0.00263342	0	0.00149121	0	0	0	0.00247478	0	0	0.000349007	0	0	0	0.00282378	0
Non Hispanic	0.528767	0	0.000104961	0	0.00367364	0.00689245	0	0.00223917	0.0103562	0	0	0	0.000174935	0	0	0.150339	0	0.000244909	0	0	0	0	0.00577286	0.0174236	0	0	0.0274299	0	0	0	0.02701	0.00202925	0.00790707	0.00416346	0.000489819	0.026905	0	0	0	0	0.00780211	6.99741e-05	0	0.000734728	0	0	0	0	0
Non Hispanic	1.45479	0	0.000223227	0.00329259	0.00173001	0.000223227	0	0.0130588	0	0	0	0	0	0.00295775	0.00468776	0.00412969	0	0.0269546	0	0	0	0	0.00050226	0.0424689	0	0.00050226	0.00111613	0	0.0025113	0.00066968	0	0	0.000558067	0.00178581	0.00200904	0	0.00100452	0	0	0	0.00396227	0.000390647	0	0.000781294	0	0	0.00033484	0.00178581	0
Non Hispanic	2.87397	0	0.000326531	0	0.00514286	0	0	0.0167755	0.0304082	0	0	0	0	0.0371837	0	0	0	0.00412245	0	0	0.000408163	0	0.00591837	0.0084898	0	0.00693878	0.079551	0	0.0229388	0.000979592	0	0	0.00767347	0.00563265	0.00114286	0	0	0	0	0	0.0139184	0	0.000897959	0.000408163	0	0.00118367	0	0.00636735	0
Non Hispanic	0.361644	0	0	0	0.000651775	0.00989512	0	0.00201458	0	0	0	0	0	0	0	0.163062	0	0	0	0	0	0	0.0168276	0	0	0.00201458	0.0466315	0	0	0	0	0.0053327	0.0358476	0.013154	0	0	0	0	0	0	0.00912484	0	0	0.000474018	0	0	0	0	0
Non Hispanic	0.446575	0	0	0	0.00104847	0.00290078	0	0.00352986	0.000139797	0	0	0	0	0	0	0.172719	0	0	0	0	0	0	0.01031	0	0	0	0.0823402	0	0	0	0	0.00118827	0.0600426	0.00905183	0	0	0	0	0	0	0.021319	0	0	0.00167756	0	0	0	0	0
Non Hispanic	0.860274	0	0.000794155	0	0.0263659	0.0025413	0	0.00190597	0	0	0	0	0.000158831	0	0	0.078939	0	0.00956957	0	0	0	7.94155e-05	0.000635324	0.0200524	0	0	0.00194568	0	0.00595616	0.000952986	0	0.00107211	0.00135006	0.00135006	0.00218393	0	0	0	0	0	0.00488405	0	0.000873571	0.00138977	0	0	0	0	0
Non Hispanic	1.03562	0	0.00224983	0	0.00685024	0.00389523	0	0.0158831	0.0282404	0	0	0	0	0.00711887	0	0.0369375	0	0.0213566	0	0	0	0	0.00251847	0.0284755	0	0.000201478	0.0566823	0	0.0111484	0.0032908	0	0	0.00852921	0.00483546	0.00278711	0	0	0	0	0	0.0251175	0	0.00080591	0.000570853	0	0	0	0.00221625	0
Non Hispanic	1.35616	0	0.00115737	0	0.0236537	0.00047018	0	0.00918659	0.0522261	0	0	0	0	0.0109226	0	0.00466563	0	0.0096206	0	0	0	0	0.00119353	0.00520814	0	0	0.0725524	0	0.0152266	0.0013382	0	0	0.00130204	0.00289341	0.00144671	0	0	0	0	0	0.0345401	0	0.00144671	0.000180838	0	0.00860791	0	0.000397844	0
Non Hispanic	2.86301	0	0.000712227	0	0.00953027	0.000135662	0	0.00145837	0.059047	0	0	0	0	0.0266237	0	0	0	0.00451077	0	0	0.000169578	0	0.00373071	0.0138375	0	0	0.0961167	0	0.00898762	0.000203493	0	0	0.00115313	0.00373071	0.0026115	0	0	0	0	0	0.0166525	0	0.000746142	0.000474818	0.00356113	0	0	0.000576564	0
Non Hispanic	0.860274	0	0.00132564	0	0.00935115	0.0034395	0	0.000931532	0	0	0	0	0	0	0	0.0668554	0	0.0407366	0	0	0	0	0.00225717	0.00748809	0	0	0.00107485	0	0	0.00329619	0	0.0194189	0.00107485	0.00078822	0.00257963	0	0	0	0	0	0.0374763	0	0	0.00103902	0	0	0	0	0
Non Hispanic	1.17534	0	0.000554747	0	0.00631024	0.00041606	0	0.00336315	0.160807	0	0.000138687	0	0	0.0613342	0	0.00395257	0	0.00828653	0	0	0	0	0.00322446	0.00610221	0	0	0.243048	0	0.00211497	0.00062409	0	0.00516608	0.00312045	0.00308578	0.000762777	0	0	0	0	0	0.0187227	0	0.00145621	0.000381388	0	0	0	0.00020803	0
Non Hispanic	1.8	0	0	0	0.00207023	0.00588593	0	0.000893038	0.0646235	0	0.000121778	0	0	0.0450173	0	0.000365334	0	0.00389689	0	0	0	0	0.00373452	0.00271971	0	0.0335295	0.154293	0	0.00418104	0.000243556	0	0	0.000852446	0.00807794	0.000162371	0	0	0	0	0	0.0158717	0	0.000527704	0	0.00251674	0.002192	0	0	0
Non Hispanic	2.81644	0.0164381	0.000628206	0	0.000907409	0.00411824	0	0.00188462	0.0843193	0	0	0	0	0.0236275	0	0.0202073	0.00251283	0.0093533	6.98007e-05	0.00589816	0	0	0.000453705	0.00467665	0	0	0.0717551	0	0.0220221	0.000314103	0.00467665	0	0.000732908	0.000628206	0.000698007	0.0098768	0	0	0	0	0.00778278	0	0.000872509	0.000767808	0	0	0	0.000453705	0
Non Hispanic	0.454795	0.00797347	0.00324155	0	0	0.0115876	0	0.02012	0	0	0.00476918	0	0	0	0	0.151794	0	0.000260814	0.000111778	0	0	0	0	0.0309624	0	0	0.0316703	0	0	0.0107307	0	0	0.00495548	0.000521629	0.00551436	0.00163941	0	0	0	0.00115504	0.0213868	0	0	0.000260814	0	0	0	0	0
Non Hispanic	0.60274	0.0218193	0.00153324	0	0.00135633	0.0032434	0	0.0258883	0	0	0.00698806	0	0	0	0.000235884	0.122306	0	0	0.000265369	0	0	0	0.000678166	0.0590004	0	0.000530739	0.0549904	0	0	0.00459973	0.0241191	0	0.00353826	0.00173964	0.000678166	0.00374466	0	0	0	0.00271266	0.0125018	8.84564e-05	0	0.000471768	0	0	0	0	0
Non Hispanic	0.70137	0.00593662	0.00334269	0	0.000160449	0.0291215	0	0.00229977	0	0	0.00296831	0	0	0	0	0.0809734	0	0	8.02246e-05	0	0	0	0.00467977	0.0144404	0	0.00069528	0.210643	0	0	0.00762134	0.00147078	0	0.00374382	0.00224629	0.00128359	0.00363685	0	0	0	0	0.011178	0	0	0.000722022	0	0	0	0	0
Non Hispanic	0.945205	0	0.00102731	0	0	0.00265388	0	0.0112148	0.184231	0	0.00586422	0	0	0	0	0.0719973	0	0.00513655	8.56091e-05	0	0	0	0.00119853	0.0288075	0	0	0.283195	0	0	0.0009417	0	0	0.000428046	0.00205462	0.0018406	0.00856091	0	0	0	0	0.00633507	0	0	0.000513655	0	0	0	0	0
Non Hispanic	1.05479	0	0.00283982	0	0.000159541	0.00102106	0	0.0338226	0.0698787	0	0.00619017	0	0	0	0	0.129419	0	0.0138481	0.000191449	0	0	0	0.000701978	0.0662093	0	0.000542438	0.124027	0	0	0.00504148	0	0	0.00108488	0.00382897	0.00402042	0.00698787	0	0	0	6.38162e-05	0.0150925	0	0	0.00134014	0	0	0.000159541	0.000127632	0
Non Hispanic	1.13425	0	0.0009996	0	0	0.00951048	0	0.00211344	0.131233	0	0.0009996	0	0	0	0	0.050694	0.0001428	0.0239904	8.568e-05	0	0	0	0.00051408	0.0632033	0	0	0.182813	0	0	0.00302736	0	0	0.00037128	0.00045696	0.00265608	0.0009996	0	0	0	0	0.0079968	0	0	0.00051408	0	0	0	0	0
Non Hispanic	2.02466	0.00469622	0	0	0.00477018	0.000369781	0	0.00251451	0.104722	0	0	0	0	0.00550974	0	0.130533	0.00214473	0.0020338	0	0.00147913	0	0	0	0.00159006	0	0	0.0569094	0	0.00595348	0	0.0265873	0	0	0	0.000184891	0.000887476	0	0	0	0	0.00040676	0	0	0.00040676	0	0.000147913	0	0.000295825	0
Non Hispanic	2.15068	0.00394417	0	0	0.00166475	0.000256115	0	0.00658215	0.138891	0	0.00069151	0	0	0.0159816	0	0.0283007	0.00568575	0.00381611	0	0.000409784	0	7.68344e-05	0.00250992	0.00192086	0	0	0.14596	0	0.00863107	0.000409784	0.0062492	0	0.000332949	0.00135741	7.68344e-05	0.0172109	0	0	0	0	0.000819567	0	0.000614675	0.000332949	0	0.0011269	0	0.000204892	0
Non Hispanic	0.60274	0.0272523	0.00174094	0	0.00468713	0.00251096	0	0.0112491	0	0	0.0165389	0	0	0	0.000167398	0.0947471	0	0	6.69591e-05	0	0	0	0.000267836	0.0608993	0	0.000401754	0.0592588	0	0	0.0029462	0.0177776	0	0.00073655	0.00120526	0.000133918	0.00127222	0	0	0	0.000669591	0.00843684	0.000100439	0	0.000368275	0	0	0	0	0
Non Hispanic	0.69863	0	0.0153289	0	0	0.0598136	0	0.0113687	0	0	0.00242395	0	0	0	0	0.00546243	0	0	0	0	0	0	0	0.22157	0	0.00419924	0	0	0	0.0300434	0	0	0	0	0	0.045782	0	0	0	0	0.000307262	0.000785224	0	0.000785224	0	0	0	0	0
Non Hispanic	1.05479	0	0	0	0.000114152	0.0117862	0	0.0288519	8.5614e-05	0	0.0145258	0	0	0.000456608	0	0.0962872	0	0	0	0	0	0	0.00453754	0.0658942	0	0.000114152	0.0955452	0	0	0	0	0	0.00456608	0.0250849	0	0.00402386	0	0	0	0	0	0	0	0	0	0	0.000684912	0	0
Non Hispanic	1.13699	0	0.000727141	0	0	0.0187602	0	0.0284312	7.27141e-05	0	0.00614434	0	0	0.0655517	0.000145428	0.0993638	0	0	0	0	0	0	0.00407199	0.059771	0	0	0.189675	0	0	0.00156335	0	0	0.000508998	0.0202145	0	0.000727141	0	0	0	0	0	0	0	0	0	0	0	0	0
Non Hispanic	0.364384	0	0	0.00222717	0	0.00585178	0	0.0378182	0	0	0.00179047	0.00344993	0	0.00170313	0.00135377	8.73401e-05	0	0.0621425	0	0	0	0	0	0.0624045	0	0.000917071	0.00506572	0	0	0	0	0	0	0	0.00026202	0	0	0	0	0	0.0933665	0	0	0	0	0	0	0	0
Non Hispanic	2.85205	0	0.000274037	0	0.00857344	0.000274037	0.00336674	0.000861259	0.0122534	0.0198873	0	0.000822111	0	0.000665518	0.00371907	0.0228234	0.00152678	0.0155418	0.000195741	0.00062637	0.000313185	0	0.000822111	0.00356248	0	0	0.0102568	0	0.008456	0.000234889	0	0	0.0020357	0.000822111	0	0.00485437	0.00289696	0	0.0302224	0	0.00356248	0	0	0.00109615	0	0.00152678	0	0.00508926	0.00399311
Non Hispanic	0.10411	0	0	0.00109098	0	0	0	0.0441239	0	0	0.00690951	0.00336384	0	0.0121523	0.0126674	0.0413964	0.00109098	0	0	0	0	0	0	0	0	0.00293957	0.0203649	0	0	0	0	0	0	0	0	0	0	0	0	0	0	0.000272744	0	0	0	0	0	0	0
Non Hispanic	0.183562	0	0	0.00146338	0	0.0109022	0	0.015146	0.000146338	0	0.000731689	0	0	0.000182922	0.00559742	0	0	0	0	0	0	0	0	0.0328894	0	0.00274384	0.00197556	0	0	0	0	0	0	0	0	0	0	0	0	0	0	0.000109753	0	0	0	0	0	0	0
Non Hispanic	2.85205	0	0.000654924	0	0.0119265	0.00423977	0.00537727	0.00130985	0.00565303	0	0	0.00916894	0	0.000413636	0.002275	0.0230257	0.000137879	0.0421564	0	0	0.000896212	0	0.00244735	0.00730757	0.000689394	0	0.00892765	0	0.00606666	0.00127538	0	0	0.00141326	0.000551515	0.000241288	0.00244735	0.00658371	0	0.0496363	0	0.00296439	0	0	0.00213712	0	0.0169936	0.000448106	0.000241288	0.0109269
Non Hispanic	0.813699	0	0.00157472	0.00707376	0.000274952	0.0231459	0	0.000599895	0	0	0.000274952	0	0	0	0	0.0215462	0	0	0	0	0	0	0	0.129777	0	0.000624891	0.000449921	0	0	0.00314945	0	0	0	0	0	0	0	0	0	0.00339941	0	0.000299948	0	0	0	0	0	0.000449921	0
Non Hispanic	0.591781	0	0.00401541	0.00070541	0	0.00352705	0	0.000813935	0.000217049	0	0.000379836	0	0	0.000271312	0.000379836	0.0565413	0	0.0186662	0	0	0	0	0.0037441	0.204189	0	0.00678279	0	0	0	0.00613164	0	0	0	0	0	0	0	0	0	0	0	0.00119377	0	0	0	0	0	0.000596885	0
Non Hispanic	1.01096	0	0.000187949	0	0.0025561	0	0	0	0	0	0.000375897	0.0119911	0	0.0168778	0.0358606	0.100214	0	0.0124046	0	0	0	0	0.000939744	0.0169906	0	0.000601436	0.0322896	0	0	0.000263128	0	0	0.000413487	0.00195467	0.000263128	0	0	0	0	0	0.0215013	0	0	0	0	0	0.000714205	0	0
Non Hispanic	1.31507	0	0.000453183	0	0.00132469	0.00191731	0	0.00142927	0	0	0.000766925	0.0215436	0	0.0139441	0.0101792	0.02618	0	0.0191383	0	0	0	0	0.000976086	0.00571707	0	0	0.0282019	0	0	0.000488043	0	0	0.000627484	0.00320714	0.00467127	0	0	0	0	0	0.00118525	0	0	0.000906365	0	0	0	0	0
Non Hispanic	2.88219	0.00512088	0.000209016	0	0.0121577	0.000661883	0.00508604	0.00160245	0.035463	0.00337908	0	0.00215983	0	0.0063053	0.0119139	0.0177315	0	0.00473769	0.00017418	0.00557375	0.00101024	0	0.000975406	0.0017418	0.00926636	0	0.0204487	0	0.00783808	0.000278687	0	0	0.00146311	0	0	0.00327458	0.00094057	0	0.00111475	0	0.0415593	0	0	0.000452867	0	0.0035881	0	0.000348359	0.00341392
Non Hispanic	2.88219	0	0.000387207	0	0.0152172	0	0.00162627	0.000464648	0.0268334	0.000309765	0	0.000271045	0	0.00975761	0.00708588	0.0168435	0	0.0035623	0.000425927	0.0011229	0.000116162	0	0.000851855	0.00569194	0.00453032	0	0.0154883	0	0.00921552	0.000425927	0	0	0.000503369	0	0	0.00139394	0.00104546	0	0.00151011	0	0.0384496	0	0	0.000309765	0	0.000890575	0	0.00170371	0.00352358
Non Hispanic	2.88493	0	0.00127061	0	0.00859692	0.000216275	0	0.00748851	0.0335766	0	0	0	0	0	0.0414436	0.00294674	0.00162206	0.0285483	8.1103e-05	0.00559611	0	0	0.000405515	0.0445526	0.0026764	0.000702893	0.0157069	0.000729927	0	0.000216275	0.000594755	0	0.000946202	0.00324412	0.00256826	0.00108137	0.00232495	0	0.00251419	0.000432549	0.00135172	0	0.000243309	0.000243309	0.000865099	0.00594755	0	0.00467694	0
Non Hispanic	0.30411	0	0.00258922	0	0.000262674	0.0246914	0	0.00255169	0	0	0.00577883	0	0	0	0	0.0841683	0	0.0104694	0	0	0	0	0	0.0264926	0	0	0.00273931	0	0	0	0	0	0	0.0010507	0.00112575	0	0	0	0	0	0.0790649	0	0	0.00183872	0	0	0	0	0
Non Hispanic	0.479452	0	0.00480037	0	0	0.0232604	0	0.00780549	0	0	0.00378566	0	0	0	0	0.085353	0	0.046872	0	0	0	0	0	0.17738	0	0.000936658	0.000273192	0	0	0	0	0	0	0.000234165	0.00401983	0.000390274	0	0	0	0	0	0	0	0.000468329	0	0	0.000117082	0.000117082	0
Non Hispanic	0.682192	0	0.00538346	0	0.00018249	0.00834892	0	0.00342169	0	0	0.00643278	0	0	0	0	0.089922	0	0.0408322	0	0	0	0	0	0.149003	0	0	0.000228113	0	0	0	0	0	0	0.00510972	0.00296546	0.00155117	0	0	0	0.000273735	0	0	0.00479036	0.00168803	0	0	0	0	0
Non Hispanic	0.630137	0	0.0040232	0	0	0.00622193	0	0.00266654	0	0	0.007064	0	0	0	0	0.0586639	0	0.0276478	0	0	0	0	0	0.131456	0	0	0	0	0	0	0	0	0	0.00799963	0.00495883	0.00318114	0	0	0	0	0	0	0.00771894	0.000421033	0	0	0	0.000280689	0
Non Hispanic	0.79726	0	0.00266647	0	0	0.039321	0	0.00169001	0	0	0.00458182	0	0.000262891	0	0.0701919	0.0485597	0	0.0303451	0	0	0	0	0	0.0613287	0	0	0	0	0	0	0	0	0	0.00604649	0.0022158	0.0028918	0	0	0	0.00480715	0	0	0.0182146	0.00146468	0	0	0	0.000525782	0
Non Hispanic	1.01096	0	0.00200579	0	0.000263054	0.00542549	0	0.00282783	0	0	0.00147968	0	0	0	0.0416283	0.0154215	0	0.0423188	0	0	0	0	0	0.0578061	0	0	0.00309089	0	0	0.00121663	0	0	0	0.00854926	0.00170985	0.0025319	0	0	0	0.00118374	0	0	0.00572143	0.00124951	0	0	0	0.00147968	0
Non Hispanic	1.28219	0	0.000722836	0	0.0215116	0.00124328	0	0.00294917	5.78269e-05	0	0.000491528	0	0	0	0.0105245	0.0121147	0	0.0326433	0	0.00173481	0	0	0.000751749	0.0123171	0	0	0.0163939	0	0	0.000954143	0	0	0.000115654	0.00211068	0.00112762	0.000491528	0.00355635	0	0	0.000346961	0.0222633	0	0.000173481	0.000462615	0	0	0	0.00239981	0
Non Hispanic	0.128767	0	0	0.0359149	0	0.0690672	0	0.00251436	0	0	0.00493559	0	0	0	0	0	0	0.0478659	0	0	0	0.000186249	0	0	0	0	0	0	0	0	0	0	0	0	0	0	0	0	0	0.000186249	0	0	0	0.00117957	0	0.000155207	0	0	0
Non Hispanic	1.53973	0	0.0037891	0	0.00395034	0.00939213	0	0.0267656	0	0	0	0	0	0	0.0150758	0.00270074	0	0.0725975	0	0.00237827	0	0	0.000846501	0.0625605	0	0.00145114	0.00370848	0	0	0.00213641	0	0	0.00108836	0.00270074	0.0012496	0.00157207	0.00475653	0	0	0.00197517	0.0298291	0	0.000564334	0.000322477	0	0	0	0.00600613	0
Non Hispanic	1.79726	0	0.00705727	0	0.00639565	0.00205837	0	0.0504301	0	0	0	0	0	0	0.0317945	0.000551349	0	0.0556495	0	0.00264648	0	0	0.00183783	0.0344409	0.00213188	0.000661619	0.00330809	0	0	0.00845402	0	0	0.00113945	0.00705727	0.00804969	0.00161729	0.000477836	0	0	0.00264648	0.00202161	0	0.00113945	0.000624862	0	0	0	0.00393296	0
Non Hispanic	2.88493	0	0	0	0.00426125	8.19471e-05	0	0.00111994	0.0300746	0	0.000136578	0	0	0	0.0724685	0.00808544	0.000737524	0.0210331	8.19471e-05	0.00838592	0.000409735	0	0.000355104	0.00682892	0	0	0.0530744	0.00284083	0	0.000355104	0.000819471	0	0.0013931	0.00275888	0.000464367	0.00303204	0.00111994	0	0.00773034	0	0.00122921	0	0.000655576	0.000163894	0	0.00193941	0	0.00240378	0
Non Hispanic	0.30411	0	0.000907835	0	7.89422e-05	0.0297217	0	0.00236827	0.0106572	0	0.00892047	0	0	0	0	0.0672982	0	0.0241563	0	0	0	0	0	0	0	0	0.00035524	0	0	0	0	0	0	0.000394711	0.00193408	0	0.0068285	0	0	0	0.0899941	0	0	0.000592066	0	0	0	0	0
Non Hispanic	0.372603	0	0.00118407	0	0.000287047	0.0243272	0	0.00111231	0	0	0.00211697	0	0	0	0	0.137639	0	0.0212774	0	0	0	7.17618e-05	0	0.234661	0	0	0	0	0	0	0	0	0	0.000358809	0.000753498	0	0	0	0	0	0	0.000287047	0	0.0016864	0	0	0	0	0
Non Hispanic	0.682192	0	0.000640307	0	0.0018809	0.00472227	0	0.006243	0	0	0.00420202	0	0	0	0	0.101249	0	0.0482231	0	0	0	0	0	0.139787	0	0	0	0	0	0	0	0	0	0.00692332	0.00204098	0	0.0143669	0	0	0.000200096	0	0	0.00356171	0.000840403	0	0	0	0	0
Non Hispanic	0.479452	0	0.000307139	0	0.00500197	0.0181651	0	0.00311526	0	0	0.00903866	0	0	0	0.000307139	0.102935	0	0.0184283	0	0	0	0	0	0.0941161	0	0	0.000307139	0	0	0	0	0	0	0.0111009	0.0022816	0	0.0135141	0	0	0.0118029	0	0	0	0.000921416	0	0	0	0	0
Non Hispanic	0.126027	0	0	0.0510427	0	0.0162682	0	0.00660552	0.000163773	0	0.00960804	0	0	0	0	0	0	0.205153	0	0	0	0.000382138	0	0	0	0	0.000382138	0	0	0	0	0	0	0	0	0	0	0	0	0.00343924	0.0500601	0	0	0.000436729	0	0	0	0	0
Non Hispanic	1.47123	0	0.000481878	0	0.00523182	0.00268475	0	0.00633325	0.000137679	0.000137679	0	0	0	0	0.0532819	0.0136303	0.000929336	0.0618525	0	0.0227171	0	0	0	0.0193784	0	0	0.00340757	0	0	0.000688397	0	0	0.000619557	0.00385502	0.000722817	0.0036485	0.00203077	0	0	0	0.0219943	0	0	0.000206519	0	0.00154889	0	0.00237497	0
Non Hispanic	1.79726	0	0.000330777	0	0.00851	0.00264622	0	0.0105247	0	0.000751767	0	0	0	0	0.00333784	0.0100436	0.0034882	0.0678394	6.01413e-05	0.0105849	0.000240565	0	0.000210495	0.00995339	0.000300707	0	0.00863028	0	0.00318749	0.00165389	0	0	0.0039994	0.000661555	0.00090212	0.000300707	0.0034882	0	0	0	0.0328071	0	0	0.000360848	0	0	0	0.000691625	0.000992332
Non Hispanic	0.227397	0	0	0.00424217	0	0.0752883	0	0.00127677	0.0606672	0	0.00827842	0	0	0	0	0	0	0.0936573	0	0	0	0	0	0	0	0	0.000205931	0	0	0	0	0	0	0.00230643	0.000123558	0	0	0	0	0	0.0461285	0	0	0.000411862	0	0	0	0	0
Non Hispanic	2.73425	0	0.000246253	0	0.0052065	0.00232182	0	0.00172377	0.0149863	0	0	0	0	0	0.0452403	0.0197706	0.000351791	0.0122423	0.000140716	0.0321537	0.000914656	0	0	0.00788011	0.00221628	0	0.00552311	0.0013368	0	0.000703581	0.0053824	0	0.00105537	0.00204039	0.000562865	0.00119609	0.00260325	0	0.017097	0.000175895	0.00193485	0	0.000140716	0.000281432	0	0.00144234	7.03581e-05	0.00401041	0
Non Hispanic	2.84384	0	0.000898805	0	0.00401819	0.000211484	0	0.00158613	0.0647668	0.000475838	0	0	0	0.0352649	0.00919953	0.0598498	0.000317225	0.00851221	0	0	0.000793063	0	0.00121603	0.00158613	0	0	0.128318	0	0.0142751	0.000793063	0	0.0029079	0.00137464	0.00845934	0.0025378	0.00475838	0	0	0.0141165	0	0.00676747	0	0.00206196	0.00111029	0.00650312	0	0	0	0
Non Hispanic	2.84384	0.00172323	0	0	0.00432268	0	0.00289152	0.00207372	0.0871546	8.76219e-05	0.000204451	0	0	0.0056078	0.0170279	0.0237163	0	0.00481921	5.84146e-05	0.00765232	0	0	0	0.00166482	0	0	0.0675565	0	0.00829488	0	0	0	0	0.000379695	0	0.000146037	0	0	0.0198318	0	0.0109527	0	0.00032128	0.000233659	0.0020153	0.000525732	0	0	0
Non Hispanic	0.520548	0	0.000641254	0	0	0.00755255	0	0.00188814	0.0145707	0	0	0	0	0.0141076	0	0.185394	0	0.00327752	0	0	0	0	0	0.0450303	0	0.000285002	0.0296758	0	7.12504e-05	0.00203064	0.0655504	0.00463128	0	0.00160314	0.00520128	0.000712504	0	0	0	0	0.0114713	0.000249377	0	0.00131813	0	0	0	0	0
Non Hispanic	1.1726	0	0.000656304	0	0.0056304	0	0	0.00580311	0.0679102	0	0.000172712	0	0	0.00601036	0.00411054	0.0308463	0	0.0424525	0	0	0	0	0.0008981	0.0322971	0	0	0.0829361	0	0.00400691	0.00117444	0	0.00141623	0.00117444	0.00328152	0.00352332	0	0	0	0	0	0.0113299	6.90846e-05	0.000863558	0.000172712	0	0	6.90846e-05	0	0
Non Hispanic	1.25479	0	0.000144442	0	0.00589323	0.00132887	0	0.000375549	0.0576901	0	0	0	0	0.0182863	0.00727987	0.0290039	0	0.0364571	0	0	0	0	0.00129998	0.032095	0	0	0.0816674	0	0.000664433	0.000202219	0	0.00488214	0.0012422	0.00725098	0.00219552	0	0	0	0	0	0.00306217	0	0.000433326	0.000577768	0	0	0	0	0
Non Hispanic	1.45479	0	0.000274549	0	0.00132699	0	0	0.0044843	0.111238	0	0	0	0	0.00590281	0.00292853	0.0199506	0	0.0279583	0	0.0107989	0	0	0.000594857	0.0114396	0	0.000366066	0.104374	0	0	0.000137275	0	0.000594857	0.000274549	0.00324883	0.0014185	0.000320307	0	0	0	0	0.00393521	0	0	0.00050334	0	0	9.15164e-05	0.000137275	0
Non Hispanic	2.78082	0	0.000647389	0	0.00154654	0.000143864	0	0.00758884	0	0	0.000215796	0.00118688	0	0.0265789	0.0839448	0.0019062	0.00445979	0.00323694	0	0	0	0	0.00427996	0.0100345	0	0	0.0227665	0	0	0.00143864	0	0	0.00208603	0.00568264	0.00161847	0.00158251	0	0.00327291	0	0	0.0363976	0	0.0017983	0	0.00579053	0	0.000107898	0	0
Non Hispanic	1.77534	0	0.00030379	0	0.00463279	0.00125313	0.00402521	0.00543024	0.0634921	0	0	0.00284803	0	0.00110124	0.0185312	0.00421508	0.014506	0.0102529	0.000113921	0	0	0	0.00292398	0.00205058	0	0	0.0609858	0	0	0.000645553	0	0	0.00580998	0.0060758	0.000417711	0	0	0.000797448	0	0	0.00774664	0	0.000379737	0.000569606	0.00239234	0	0.000189869	0	0
Non Hispanic	0.265753	0	0	0	0	0.195151	0	0.0217437	0.000150789	0	0.00244278	0	0.000180946	0	0	0.000120631	0	0	0	0	0	0	0	0.113182	0	0	0.000693628	0	0	0	0	0	0	0	0.0124551	0	0	0	0	0	0	0	0	0	0	0	0.00120631	0	0
Non Hispanic	2.78082	0	0.000477897	0	0.00587131	0.000955795	0	0.00447175	0.000170678	0	0	0.0115719	0	0.0378563	0.0524322	0	0	0.000238949	6.8271e-05	0	0	0	0.0164533	0.0149172	0	0	0.220925	0	0	0.00098993	0	0	0.00245776	0.00846561	0.000887523	0	0	0	0	0	0	0	0	0	0	0	0	0.000136542	0
Non Hispanic	1.77534	0	0.000334859	0	0.00137664	0.00558098	0.000186033	0.00122782	0.0712133	0	0	0.0062507	0	0.000781337	0.0519775	0.00420434	0.0155151	0.00811102	0.000223239	0	0	0	0.00197195	0.0017115	0	0	0.0651114	0	0	0.000372065	0	0	0.00349741	0.00658556	0.000372065	0	0	0.00353462	0	0	0.00174871	0	0	0.000483685	0.00152547	0.00368345	0	0.00959929	0
Non Hispanic	0.49863	0	0.00362303	0	0	0.030537	0	0.000301919	0	0	0.00232909	0	0	0	0	0	0	0.00940263	0	0	0	0	0.0116023	0.0266983	0	0	0	0	0	0.00254475	0	0	0	0.000733233	0.0149666	0	0	0	0	0.0226871	0	0	0	0.000388182	0	0	0	0	0
Non Hispanic	0.747945	0	0.00052183	0.000904505	0	0.00393112	0	0.00260915	0.157523	0	0.000904505	0	0	0	0	0.0565664	0	0.00577492	0	0	0	0	0.00076535	0.0157593	0	0	0.18024	0	0	0.000730562	0	0	0	0	0.00407027	0	0	0	0	0.00546182	0.00935815	0	0	0	0	0	0.0124196	0	0
Non Hispanic	0.810959	0	0.00208089	0.00234573	0.000227006	0.0106693	0	0.00102153	0.0758957	0	0.00105936	0	0.000227006	0	0	0.0765767	0	0.012334	0	0	0	0	0.0125988	0.0240627	0	0	0.0864137	0	0.000113503	0.00291325	0	0	0	0	0.00469146	0	0	0	0	0	0.012561	0	0	0.000378344	0	0	0	0	0
Non Hispanic	1.20548	0	0.00607817	0	0.00112212	0.00324169	0	0.0113771	0.148245	0	0.000685743	0	0	0	0	0.0124369	0	0.0119382	0	0	0	0	0.00757434	0.0370301	0	0	0.199146	0	0	0.0048002	0	0	0.00115329	0.00470669	0.00292999	0	0	0	0	0	0.00545477	0	0	0.000436382	0	0	0	0.00345988	0
Non Hispanic	1.73973	0	0.000561398	0	0.00344324	0.000748531	0	0.00834612	0.234739	0	0.000224559	0	0	0	0	0.0129122	0.00134736	0.0115648	0	0	0	0	0.00329354	0.0153823	0	0	0.30076	0	0	0.000673678	0	0	0.000261986	0.00157192	0.00258243	0	0	0	0	0	0.00460347	0	0	0.000224559	0	0.0154946	0.00864553	0	0
Non Hispanic	0.391781	0	0.0100035	0.00155093	0	0.011632	0	0.000426505	0.00011632	0	0	0	0	0	0	0	0.00279167	0	0	0	0	0	0.0218293	0.0264821	0	0	0.000271413	0	0	0.00314063	0	0	0	0.0139584	0	0	0	0	0	0	0.0570742	0.00864643	0	0.00209375	0	0	0	0	0
Non Hispanic	0.487671	0	0.0034201	0.00729622	0	0.0172525	0	0.00034201	0	0	0.00805624	0	0	0	0	0	0	0.0127684	0	0	0	0	0.00551017	0.0251568	0	0.000608018	0.000114003	0	0	0.00425613	0	0	0	0.000912027	0.00942428	0	0	0	0	0	0.109405	0	0	0	0	7.60023e-05	0	0	0
Non Hispanic	0.80274	0	0.00142132	0.00182741	0.00332995	0.00288325	0	0.00454822	0.0895431	0	0.00113706	0	0	0	0	0.0611574	0	0.00418274	0	0	0	0	0.00255838	0.00730964	0	0.000446701	0.112081	0	0	0.00288325	0	0	0	0.000446701	0.00288325	0	0	0	0	0	0.0537259	0	0	0	0	0	0	0	0
Non Hispanic	0.986301	0	0.00103436	0	0.00134084	0.0027583	0	0.00697238	0.131786	0	0.00126422	0	0	0	0	0.0780753	0	0.00566985	0	0	0	0	0.00168563	0.00655097	0	0	0.170785	0	0	0.00107267	0	0	0.00103436	0.0019538	0.00187718	0	0	0	0	0.00260506	0.033636	0	0	0.000498027	0	0	0	0.000881125	0
Non Hispanic	1.65479	0	0.000743931	0.000587314	0.0133516	0.0122553	0	0.00203602	0.0796398	0	0.000626468	0	0.000117463	0	0	0.0158575	0	0.0426782	0	0	0	0	0.000978857	0.0138998	0	0	0.103994	0	0	0.000430697	0.00027408	0	0	0.000587314	0.0018794	0	0	0	0	0.0027408	0.00117463	0	0	0	0	0	0.0050509	0.00356304	0
Non Hispanic	1.74247	0	0.00102526	0	0.00315781	0.00483924	0	0.00943241	0.0959646	0	0	0	0	0	0	0.0159121	0	0.0354331	0	0	0	0	0.00213255	0.0252625	0	0	0.130372	0	0	0.00139436	0	0	0	0.00172244	0.00422408	0	0	0	0	0	0.00377297	0	0	0.000984252	0	0	0.000615157	0.0019685	0
Non Hispanic	2.64932	0	0.000706381	0	0.00460829	0.000975478	0.0017155	0.00154731	0.107168	0	0	0	0	0	0	0.00995661	0.000605469	0.00417101	0	0.00272461	0	0	0.00181641	0.00548286	0	0	0.131252	0	0	0.00023546	0	0	0.000437283	0.00137912	0.00023546	0	0	0	0	0.000168186	0.00376737	0	0	0.000100912	0	0.0293653	0	0.00232097	0
Non Hispanic	0.731507	0	0.000579057	0	0.000353868	0.00279878	0	0.0125784	0	0	0	0	0	0.00855718	0.0277626	0.0841885	0	0.000418208	0	0	0	0	0.00154415	0.0736368	0	0.000418208	0.0488338	0	0	0.00128679	0.000643397	0	0.000386038	0.00714171	0.00627312	0	0.0114525	0	0	0	0	0.000160849	0.00662699	0.000900756	0	0.000257359	0.00141547	0	0
Non Hispanic	0.923288	0	0.00134168	0	0.00233197	0.00115001	0	0.00680424	0	0	6.38896e-05	0	0	0.00102223	0.00654868	0.143336	6.38896e-05	0.0128418	0	0	0	0	0	0.0505686	0	0	0.0120432	0	0	0.000319448	0	0	0	0.00079862	0.000255558	0	0.00466394	0	0	0	0.00622924	0.000159724	0.000255558	0.000319448	0	0	0.000287503	0	0
Non Hispanic	1.26301	0	0.000391654	0	0.0043438	0.00256355	0	0.00128178	0.0426191	0	0	0.00519832	0	0.0201168	0.0855942	0.005768	0	0.0128178	7.12099e-05	0.0121769	0	0	0.000249234	0.00281279	0	0	0.0239621	0	0	0	0	0	0	0.00128178	0.0014598	0	0.000462864	0	0	0	0.00672933	0	0.000818913	0	0.00915047	0.00170904	0	0	0
Non Hispanic	3.07945	0	0.000273177	0	0.00252689	0	0	0.00416596	0.0876899	0	0.000273177	0.00293666	0	0.0100393	0.056855	0.00269763	0	0.00570258	0	0.00959536	0.000136589	0	0.000341472	0.00505378	0	0	0.0349326	0	0.0173468	0	0	0	0.000170736	0.00174151	0.000580502	0.000921974	0.000956121	0.00440499	0	0	0.001161	0	0	0	0.00580502	0.00379034	0	6.82943e-05	0
Non Hispanic	0.59726	0	0.00272162	0	0	0.0173795	0	0.00264386	0.000116641	0	0	0.00209953	0	0.00229393	0.00754277	0.184603	0	0.000544323	0	0	0	0	0.000311042	0.0924961	0	0	0.0206843	0	0	0.00633748	0.0120918	0	0	0.000894246	0.00139969	0	0	0	0	0	0.000272162	7.77605e-05	0.000349922	0.000933126	0	0	0.000272162	0	0
Non Hispanic	0.684932	0	0.000442814	0	0	0.0179656	0	0.00189777	0.000221407	0	0	0	0	0.00730643	0.0632591	0.0589575	0	0.000600962	0	0	0	0	0.00167637	0.123988	0	0	0.00986842	0	0	0.00069585	0.0150873	0	0.000569332	0.0134426	0.00822368	0	0.0105959	0	0	0.000221407	0	0	0.0106275	0.000347925	0	0	0.000347925	0	0
Non Hispanic	1.33425	0	0.000213531	0	0.00181501	7.11769e-05	0	0.00181501	0.0996121	0	0	0.00213531	0	0.0055518	0.0192534	0.0177942	0	0.0058721	0	0.00170825	0	0	0	0.00160148	0	0	0.0052315	0	0.00950212	0	0	0	0	0.000711769	0.000747358	0	0.00263355	0	0	0	0.00505356	0	0	0	0.00373679	0.0237019	0	0.000320296	0
Non Hispanic	1.45205	0	0.000510937	0	0.00501357	0	0	0.00044707	0.0528181	0	0	0.00127734	0	0.00322529	0.028868	0.00514131	0	0.0204375	0	0.0173399	0	0	0	0.00146894	0	0.000351269	0.00488584	0	0.00261855	0.000255469	0	0	0	0.000542871	0.00105381	0	0.00223535	0	0	0	0.012997	0	0	0	0.00143701	0.0043749	0	9.58007e-05	0
Non Hispanic	0.775342	0	0.000331217	0	0	0.0453216	0	0.00110406	0	0	0.00529948	0	0	0	0.000165609	0.279492	0	0.000276014	0	0	0	0	0.000220811	0.00999172	0	0.00231852	0.000276014	0	0	0.000331217	0.112172	0	0	0	0.0019321	0	0	0	0	0	0.0019321	0.000110406	0	0.00143527	0	0	0	0.00115926	0
Non Hispanic	1.64658	0.000836266	0.000487822	0	0.00285724	0	0.00320569	0.00146347	0.0590264	0	6.96888e-05	0	0	0.00108018	0.0177358	0.0119516	0	0.00191644	0	0	0	0	0	0.00459946	0.00202098	0	0.0680163	0.000348444	0.001568	0	0.0122652	0	0.000209067	0.000209067	0	0.00191644	0.000731733	0	0.0257849	0	0.0139726	0	0	0	0.00296178	0.00310115	0	0.00104533	0.00240426
Non Hispanic	2.61096	0.00412813	0	0	0.00194498	0.00146866	0.00265947	0.00623189	0.116977	0.00837534	0.00178621	0	0	0.0331838	0.0126226	0.00817687	0	0.000833565	0	0.01036	0	0	0	0.00198468	0.000357242	0	0.0310007	0	0.000277855	0	0.00281824	0	0.000357242	0	0	0.00055571	0.000436629	0.00194498	0.0061922	0	0.00996308	0	0	0	0.00103203	0.000912952	0	0.00238161	0.000873258
Non Hispanic	1.55068	0	0.000831349	0	0.0104674	0	0.00128481	0.00472358	0.030571	0	0.000151154	0	0	0.000453463	0.0183653	0.014473	0.00026452	0.0242603	0	0	0	0	0	0.0296263	0	0	0.0626913	0	0	0.000188943	0.000340097	0	0	0	0	0.000302309	0.00113366	0	0.0153422	0	0.00294751	0	0	0	0.00272078	0.000793561	0	0.0026452	0.00230511
Non Hispanic	1.64658	0.000160199	0.000200248	0	0.00204253	0.000600745	0.000720894	0.000881093	0.0664424	0	0	0	0	0	0.0202651	0.0120149	0.000680844	0.00204253	0	0.0301974	0	0	0	0.0141375	0	0	0.0542272	0	0.0169811	0.000120149	0.00456566	0	0	0.000440546	0	0	0.00220273	0	0.0125355	0	0.00520646	0	0	0	0.00144179	0.00316392	0	0.00436541	0.000921142
Non Hispanic	2.61096	0.00446866	0	0	0.00446866	0.000459109	0.00238737	0.00376469	0.0842618	0.0151506	0.00113247	0	0	0.0398812	0.0243328	0.0100086	0.00088761	0.00119368	0	0.0107431	0.000153036	0	0	0.00226494	0.00156097	0	0.029536	0.00033668	0.000734574	0.000122429	0.00189765	0	0.000612145	0.000122429	0	0.00110186	0.000520323	0	0.00786606	0	0.0130693	0	0	0	0.000459109	0.00174461	0	0.00104065	0.000581538
Non Hispanic	0.772603	0	0.000679092	0	0	0.0576851	0	0.0227496	0	0	0.0101109	0	0	0	0	0	0	0	0	0	0	0	0.0218064	0.265827	0	0.000830001	7.54546e-05	0	0	0.000943183	0	0	0	0	0.02739	0	0	0	0	0	0	0.000603637	0	0.000867728	0	0	0	0	0
Non Hispanic	0.841096	0	0.00031294	0	0	0.0248474	0	0.00635268	0	0	0.0127054	0	0	0	0	0	0	0.00400563	0	0	0	0	0.00763574	0.194148	0	0.00100141	0.000187764	0	0	0.00131435	0	0	0	0	0.0127992	0	0	0	0	0	0	9.3882e-05	0	0.000125176	0	0	0	0	0
Non Hispanic	1.17808	0	0.00168574	0	0	0.00646199	0	0.0245964	0	0	0.00176236	0	0	0	0	0	0	0.0238302	0	0	0	0	0.0038823	0.184665	0	0.000332039	0	0	0	0.00367797	0	0	0	0.00398447	0.0076369	0	0	0	0	7.66244e-05	0	0	0	0.00102166	0	0	0.00452084	0.00112383	0
Non Hispanic	1.30685	0	0.000437509	0	0.000145836	0.00201254	0	0.000554178	0.116902	0	0.000787516	0	0	0	0	0	0	0.0225463	0	0.000116669	0	0	0.00390841	0.0723932	0	0	0.0994604	0	0.00387925	0.000729182	0	0	0	0.00280006	0.00408342	0	0	0	0	0	0.00647513	0	0.000204171	0.00105002	0	0	0.00988771	5.83345e-05	0
Non Hispanic	0.353425	0	0.00522643	0	0	0.066191	0	0.00262886	0	0	0	0	0	0	0	0	0	0.0211874	0	0	0	0	0.000844991	0.345507	0	0.0077301	0	0	0	0.0102964	0	0	0	0	0	0	0	0	0	0	0	0	0	0.000375552	0	0	0	0	0
Non Hispanic	0.841096	0	0.000168898	0	0	0.0395642	0	0.00067559	0	0	0.010725	0	0	0	0	0	0	0.0563273	0	0	0	0	0.00785373	0.129544	0	0.000760039	0.000295571	0	0	0.000633366	0	0	0	0	0.00717814	0	0	0	0	0	0	0.000253346	0	0.000844488	0	0	0	0	0
Non Hispanic	1.06301	0	0.00189469	0	5.26302e-05	0.00842083	0	0.00860504	0	0	0.00549986	0	0	0	0	0	0	0.02021	0	0	0	0	0.00797347	0.222336	0	0.000236836	0.000473672	0	0	0.00323676	0	0	0	0	0.00673666	0	0	0	0	0	0	0	0	0.000684193	0	0	0	0.00481566	0
Non Hispanic	1.11507	0	0.00159272	0	0	0.00676331	0	0.00124648	0.000138498	0	0.00184664	0	0	0.000138498	0	0	0	0.0173815	0	0	0	0	0.0477586	0.138359	0	0.000184664	0	0	0	0.00304695	0	0	0	0	0.00535525	0	0	0	0	0	0	0	0	0.000784821	0	0	0	0.000346244	0
Non Hispanic	1.17808	0	0.00375088	0	0	0.00576787	0	0.0294763	0	0	0.00169851	0	0	0	0	0	0	0.0216207	0	0	0	0	0.0132696	0.198938	0	0	0	0	0	0.0084218	0	0	0	0.00360934	0.00881104	0	0	0	0	0	0.000141543	0	0	0.000813871	0	0	0.00456476	0.000813871	0
Non Hispanic	1.30685	0	0	0	0.000400695	0.00337251	0	0.00176973	0.166322	0	0.000801389	0	0	0	0	0	0	0.0110525	0	0	0	0	0.000767998	0.0481167	0	0.000367303	0.173868	0	0	0	0	0	0	0.00444103	0.00193669	0	0	0	0	0	0.00414051	0	0.000333912	0.00083478	0	0	0.0106518	0	0
Non Hispanic	0.70137	0	0.00100499	0	0	0.0120599	0	0.00210421	0	0	0.000125624	0	0	9.42181e-05	9.42181e-05	0	0	0	0	0	0	0	0.0325995	0.156308	0	0	0.000439685	0	0	0.00175874	0	0.00615559	0	0.0130649	0.0252191	0	0	0	0	0.0484281	0.0154204	0	0.00298357	0.00122484	0	0	0	0	0
Non Hispanic	0.794521	0	0.000421117	0	0	0.0138586	0	0.00727384	0	0	0.00214387	0	0.000382834	0	0	0.23529	0	0	0	0	0	0	0.000727384	0.0773324	0	0	7.65667e-05	0	0	0.000650817	0.0680296	0.0196394	0	0.0018376	0.00111022	0	0	0	0	7.65667e-05	0.00424945	0	0	0.000382834	0	0	0	0	0
Non Hispanic	0.865753	0	0.0013402	0	0.000423221	0.00391479	0	0.00179869	0.000282147	0	0.000670099	0	0	0.000141074	0	0.0804119	0	0.000458489	0	0	0	0	0.00670099	0.155957	0	0.000458489	0.000352684	0	0	0.00391479	0.016294	0.0142132	0.000176342	0.022466	0.00253932	0	0	0	0	0.00687734	0.0138957	7.05368e-05	0.000493757	0.000916978	0	0	0.000105805	0.000105805	0
Non Hispanic	1.70959	0	0.000242365	0	0	0.0027872	0	0.0028276	0.00274681	0	0	0.00109064	0	0.0125626	0.0232267	0.00363548	0	0.0652367	0	0	0	0	0.000848279	0.071821	0	0.000686702	0.0210858	0	0	0.000363548	0	0.000686702	0.000444337	0.00226208	0.000929068	0.000565519	0	0	0	0	0	0.000121183	0	0.000161577	0.0124414	0	0	0.000242365	0
Non Hispanic	0.791781	0	0.000953803	0	0.00223936	0.00974538	0	0	8.29394e-05	0	0.000870863	0	0.000165879	0	0	0.158829	0.000124409	0.000456167	0	0	0	0	0.00597163	0.0796218	0	0	0.00364933	0	0	0.00120262	0.02737	0.0210666	0.000663515	0.0187443	0.00219789	0	0	0	0	0.00298582	0.0117359	0	0.00107821	0.00161732	0	0	0	0	0
Non Hispanic	0.69863	0	0.00108747	0	0.00183511	0.0121321	0	0.00275267	0	0	0.000271868	0	0	0	0	0	0	0	0	0	0.00118942	0	0.0242643	0.0833956	0	0	0.016448	0	0	0.00295657	0	0.00931149	0.0099232	0.0208999	0.032964	0	0	0	0	0.00608306	0.0114185	0	0.00407803	0.00149528	0	0	0	0	0
Non Hispanic	0.865753	0	0.00123157	0	0.00412574	0.00723544	0	0.00110841	0.000215524	0	0.000184735	0	0	6.15783e-05	0	0.101758	0	0.000307891	0	0	0.00163182	0	0.0151175	0.109394	0	0	0.00163182	0	0	0.00384864	0.0276794	0.00612704	0.000584993	0.0250623	0.00267865	0	0	0	0	0.000246313	0.0146864	0	0.00116999	0.00160103	0	0	0	0.000400259	0
Non Hispanic	1.00274	0	0.00101704	0	0	0.00224595	0	0.0146199	0	0	0.00110179	0.0196203	0	0.00622934	0.0221205	0.0344521	0	0.0141961	0	0	0	0	0.0144928	0.031401	0	0.00381388	0.0361895	0	0	0.00296635	0	0	0	0.0521654	0.0021612	0.000211882	0	0	0	0	0	0	0	0.00334774	0	0	0.0346216	0	0
Non Hispanic	0.175342	0	0.0129875	0	0	0.041831	0	0.0050994	0.000318712	0	0.00107565	0	0	0	0	0	0	0.0041831	0	0	0	7.96781e-05	0.00139437	0.133102	0	0	0.000756942	0	0	0.0262141	0.0648978	0	0	0	0.00231066	0	0	0	0	0.00318712	0	7.96781e-05	0	0.000637425	0	0	0.00111549	0	0
Non Hispanic	0.263014	0	0.00954676	0	0	0.0245157	0	0.0141348	0	0	0.0100565	0	0	0	0	0.165724	0	0.000648809	0	0	0	0.00013903	0.000231717	0.00625637	0	0.00574659	0	0	0	0.0185837	0.0458337	0	0	0.00342942	0.00111224	0	0	0	0	0.000231717	0.0142275	0.00013903	0	0.000834183	0	0	0.00162202	0	0
Non Hispanic	1.61918	0	0.00125481	0	0.00226411	0.000681961	0	0.00275512	0.0862544	0	0	0	0	0	0	0.00150031	0	0.0100657	0	0	0	0	0.000954745	0.0746883	0	0.000245506	0.115088	0	0	0.00261873	0	0.00051829	0	0.00190949	0.00425544	0	0	0	0	0	0.00160943	0	0	0.000109114	0	0	0	0	0
Non Hispanic	0.175342	0	0.00143945	0	0	0.101625	0	0.0282771	0	0	0.0132109	0	0	0	0	0	0	0	0	0	0	0	0.000863668	0.00876463	0	0.000895656	0.00255902	0	0	0.00342269	0.0881262	0	0	0.0110038	0.00879662	0	0	0	0	0.00323076	0	9.59632e-05	0	0.000575779	0	0	0.00159939	0	0
Non Hispanic	1.85205	0	0.000450941	0	0.00770358	0.000112735	0	0.0010522	0.112623	0	0	0	0.000112735	0	7.51569e-05	0.00665138	0	0.00946977	0	0	0	0	0.00789147	0.0532862	0	0	0.137199	0	0	0.000864304	0	0.00293112	0.000112735	0.00413363	0.00154072	0	0	0	0	0	0.00338206	0	0.000526098	0.000263049	0	0	0.000413363	0	0
Non Hispanic	0.260274	0	0.010444	0	0	0.019577	0	0.0117986	0.000174795	0	0.00297151	0	0.000218493	0	0	0.206564	0	0.000305891	0	0	0	0.000174795	0	0.00388918	0	0.00729768	0.000218493	0	0	0.0296277	0.0343471	0	0	0.00393288	0.000480685	0	0	0	0	0	0.0146827	0.000262192	0	0.00174795	0	0	0.00362699	0	0
Hispanic	0.673973	0	0.00022956	0.0017217	0	0.0133527	0	0.00539465	0.10158	0	0.00340513	0	0	0	0	0.173279	0	0.00631289	0	0	0	0	0	0	0	0	0.151662	0	0	0.000688679	0	0	0	0	0.00183648	0	0	0	0	0	0	0.000344339	0	0	0	0	0	0	0
Hispanic	0.917808	0	0.000823808	0.000926784	0	0.0211616	0	0.0348574	0	0	0.0051488	0	0	0	0	0.0995778	0	0.0642055	0	0	0	0	0.00545773	0.0872722	0	0.000463392	0	0	0	0.00113274	0	0	0	0	0.00159613	0	0	0	0	0	0.00185357	0.000205952	0	0.000926784	0	0	0	0	0
Hispanic	1.63014	0	0.000210141	0	0.00366245	0.017982	0.00468314	0.00483324	0.0458407	0	0.000600402	0	0	0	0.0345532	0.0146198	0	0.0112876	0	0	0	0	0.000600402	0.0215845	0	0	0.0508541	0	0.000660442	0.000390261	0.000780523	0	0.000270181	0.00114076	0.000150101	0	0	0	0.00123082	0	0.0341329	0.000240161	0	9.00603e-05	0	0.00123082	0.00483324	0.000990664	0
Hispanic	1.70685	0	0.000529708	0	0.00158912	0.0130661	0.000353139	0.000353139	0.0715988	0	0	0	0	0	0.0786616	0.0614902	0	0.0116536	0	0	0.00105942	0	0.00282511	0.00900503	0	0	0.133486	0	0	0.00119184	0.00233954	0	0.0011477	0.00551779	0.000308996	0	0	0	0.00101527	0	0.0071952	0	0.000264854	0.00057385	0	0.0080339	0.00057385	0	0
Hispanic	2.58904	0	0	0	0.00699002	0	0.00593988	0.00593988	0.0246784	0.000295353	0	0.00223156	0	0	0.00892623	0.035147	0.000164085	0.00285508	0.000131268	0.00807299	0	0	0	0.000360987	0	0	0.0327514	0	0.00705566	0.000262536	0.0015424	0	0.000787608	0.0011486	0	0	0.00098451	0.0013455	0.0375755	0	0.0181806	6.5634e-05	0	0.00032817	0.00141113	0.0117157	0	0	0
Hispanic	2.73699	0	0.00028175	0	0.00274706	0	0.00183137	0.000387406	0.076495	0	0	0.00359231	0	0	0.0385997	0.0283158	0.00478974	0.00028175	0	0.00559977	0	0	0.00140875	0	0	0	0.0780447	0	0.00905121	7.04374e-05	0	0	0.000669155	0.003381	0	0	0.000246531	0.00172572	0.041699	0	0.00482496	0	0.000422624	0.000140875	0.00524759	0.0625836	0	0	0
Hispanic	0.676712	0	0.00211847	0.00191477	0	0.0255439	0	0.00631467	0	0	0.00818871	0	0	0	0	0.189888	0	0.0426546	0	0	0	0	0.00415546	0	0	0	0.000570358	0	0	0.00362585	0	0	8.14797e-05	0.00794427	0.00623319	0	0	0	0	0	0	0.000570358	0	0.000896276	0	0	0	0	0
Hispanic	0.917808	0	0.000128804	0	0.00454033	0.0035421	0	0.0497826	0.0603445	0	0.00106263	0	0	0	0.000128804	0.110224	0	0.0174529	0	0	0	0	0.000289808	0.0339076	0	0.000161005	0.0800837	0	0	0.000386411	0	0	0	0.000322009	0.000322009	0	0	0	9.66028e-05	0	0.00289808	0	0	0.000161005	0	0	0	0	0
Hispanic	1.6274	0	0	0	0.00311897	0.00320105	0.00422703	0.00332417	0.0803135	0	0.000574548	0	0	0	0.0421472	0.0330775	0.00393975	0.00861821	0	0.0166208	0	0	0.000287274	0.00172364	0	0	0.102352	0	0.00845406	0.000123117	0.00824886	0	0.000205196	0.00110806	0	0	0	0	0	0	0.0224074	0.000123117	0.000328313	0.000410391	0.00369352	0.00242131	0.000287274	0.000123117	0
Hispanic	2.72877	0	0.000193492	0	0.00535328	0	0.00428908	0.00464381	0.0427295	0.00170918	0	0	0	0	0	0.0276694	0.0103196	0.00570802	0.000128995	0.00148344	6.44974e-05	0	0.000386984	0.000838466	0	0	0.0238318	0	0.00893289	0.000644974	0	0	0.000709471	0.0011932	0	0	0.00099971	0	0	0	0.0413428	0	0	0	0	0.00854591	0	0	0
Non Hispanic	0.20274	0	0	0	0	0.0380667	0	0.0319866	0.000132176	0	0.000308411	0	0	0.000396528	0	0.192977	0	0.0025554	0	0	0	0	0.000704939	0.0402696	0	0.00370093	0.0444112	0	0	0	0.03604	0	0.0361722	0.00136582	0.00687316	0	0	0	0	0	0	0	0	0	0	0	0	0	0
Non Hispanic	0.2	0	0	0	0	0.0179684	0	0.0342186	0	0	0.00697974	0	0	0.00311404	0	0.117976	0	0	0	0	0	0	0	0.162431	0	0.00458157	0.00465316	0	0	0	0.0198296	0.000393729	7.15871e-05	0.00189706	0.00340039	0	0	0	0	0	0	0.000250555	0	0	0	0	0	0	0
Hispanic	0.684932	0	0.000438626	0.00688306	0.00107969	0.00897496	0	0.00249679	0	0	0.00522977	0	0	0	0	0.123591	0	0	0	0	0	0	0.00128214	0.083204	0	0	0.0171064	0	0.00749038	0.00165328	0.0262501	0	0	0	0.00290168	0	0.00681557	0	0	0	0	0.000101221	0	0.000472367	0	0	0.0140023	0	0
Hispanic	0.849315	0.00559054	6.73559e-05	0	0.0200721	0.0159634	0	0.0147846	0.0304449	0.00387297	0.000808271	0	0	0	6.73559e-05	0.0470144	0	0	0	0.00269424	0	0	0.000370458	0.0285252	0	0	0.0267066	0	0.0045802	0.00016839	0.00973293	0	0	0.00050517	0.00313205	0	0.00761122	0	0	0	0	0	0	0	0	0.00353619	0.0293335	0	0
Hispanic	1.6274	0.00231461	0.000210419	0	0.0212222	0.00453903	0.0107314	0.00159317	0.0288875	0.00114227	0.000300598	0.00417831	0.0638771	0.00168335	0.0272041	0.00273544	0.0125049	0.000991974	0	0.0352	0.000120239	0	0	0.000270538	0.000300598	0.000180359	0.0128055	0.000240479	0.000360718	0	0	0	0.000360718	0.000210419	0	0.000240479	0.000931854	0.000571137	0.00153305	0	0.0133766	9.01795e-05	0	0	0.00604202	0.00357712	0.0216431	0	0.00252502
Non Hispanic	1.26849	0	0.0006941	0	0.000793257	0.00133862	0	0.0124442	0.0590481	0	0.00109073	0	0	0	0.0543381	0.000594943	0	0.0172038	0	0	0	0	0.00183441	0.029053	0	0	0.0717402	0	0	0.00133862	0	0	0.000297471	0.0048587	0.00262766	0	0.00198314	0	0	0.000446207	0.00242935	0	0	0	0	0	0	0.00118989	0
Non Hispanic	1.45479	0	0.000451671	0	0.00523939	0.00144535	0	0.0156278	0.0334237	0	0.00063234	0	0	0.000225836	0.00121951	0.00063234	0	0.0360885	0	0.00248419	0	0	0.00031617	0.0174345	0	0	0.0423668	0	0	0.000767841	0.000361337	0	0.000496838	0.00207769	0.00198735	0	0.00311653	0	0	0	0.00433604	0	0	0.000361337	0	0	0.000271003	0.000271003	0
Non Hispanic	2.54795	0	0.00031362	0	0.00259857	0.000268817	0	0.00259857	0.113217	0	0	0	0	0.0505824	0.0535394	0.00434588	0.00322581	0.000716846	0	0	0	0	0.000716846	0.00609319	0	0	0.135573	0	0.00179211	0.000582437	0	0	0.000985663	0.00188172	0.000403226	0	0.00201613	0.00801971	0	0	0.00828853	0	0.00062724	0	0	0.0152778	0	0	0
Non Hispanic	0.276712	0	0	0	0	0.107128	0	0.00176253	0	0	0.000343909	0	0	0	0	0.127418	0	0	0	0	0	0	0	0	0	0	0	0	0	0	0	0	0	0	0	0	0	0	0	0	0	0	0	0	0	0	0	0	0
Non Hispanic	2.69863	0	0	0	0.00225335	0	0	0.0339769	0.0753767	0	0	0	0	0.0266867	0.0332258	0.00636239	0.00234171	0.00309283	0	0	0.000176733	0	0.000530199	0.0184244	0.00013255	0	0.0444042	0	0	0.000397649	0	0	0.000706932	0.00189988	0.00141386	0	0.00207661	0.00388813	0	0	0.00251845	0.0002651	0	0.000574383	0	0	0	0	0
Non Hispanic	2.54795	0	0.000371826	0	0.00026559	0	0	0.00775523	0.091788	0	0	0	0	0.0215659	0.0319239	0.0189631	0	0.0154573	0	0	0	0	0.00053118	0.0257091	0	0.00026559	0.035111	0	0	0.000637416	0	0	0.00122171	0.00217784	0.00249655	0	0.000478062	0.00361203	0	0	0.044991	0	0.000424944	0	0	0.000584298	0	0	0
Non Hispanic	0.613699	0	0.00540457	0	0.0140004	0.00267655	0	0.00159564	0	0	0	0	0	0	0	0.154674	0	0.0197653	0	0	0	0	0.00360305	0.0322215	0	0	0.0188903	0	0	0.0109121	0	0.00401482	0.0162652	0.00375746	0.0022133	0	0	0	0	0	0.00643401	0	0	0.000875026	0	0	0	0	0
Non Hispanic	2.69589	0	0.00106639	0	0.000231825	0	0	0.00129822	0.0781714	0	0	0	0	0.0830397	0.0679711	0.00176187	0	0.0319455	0	0	0	0	0.0107103	0.0575389	0	0	0.114475	0	0	0.00380193	0	0	0	0.0102003	0.00027819	0	0	0.00306009	0	0	0.00106639	0	0.000880935	0.00037092	0	0	0	0	0
Non Hispanic	2.43014	0	0.000638861	0	0.00711874	0.00146025	0	0.000730127	0.0070731	0	0	0	0	0.00451766	0	0	0	0.032445	0	0	0	0	0.00483709	0.0172492	0	0.00397006	0.0212193	0	0.0074838	0.00104956	0	0	0.00433513	0.00520215	0.00264671	0	0	0	0	0	0.0313498	0	0.000456329	0.000136899	0	0.00825956	0.000365063	9.12659e-05	0
Non Hispanic	2.65479	0	0.000981884	0	0.0115862	0	0	0.00206196	0.0260199	0	0	0	0	0.025038	0	0	0	0.0202759	0	0	0.000883696	0	0.00515489	0.0121263	0	0.0189504	0.0594531	0	0.0412882	0.00220924	0	0	0.0124699	0.0100643	0.00225833	0	0	0	0	0	0.0439884	0	0.000785507	0.000490942	0	0.0116844	0	0.0017183	0
Non Hispanic	0.441096	0	0	0	0.00114819	0.0120943	0	0.00107165	0	0	0	0	0	0	0	0.0983619	0	0	0	0	0	0	0.0113288	0	0	0	0.020744	0	0	0	0	0.0381966	0.0157685	0.0128598	0	0	0	0	0	0	0.0115585	0	0	0.000306185	0	0	0	0	0
Non Hispanic	1.26575	0	0.000613155	0	0.014437	0.00869565	0	0.0128763	0.0397993	0	0.00039019	0	0	0.0187291	0	0.0102564	0	0.0414158	0	0	0	0	0.000724638	0.0147715	0	0	0.0542363	0	0.0133779	0.000613155	0	0.00200669	0.000891862	0.003233	0.00195095	0	0	0	0	0	0.0482163	0	0	0.000278707	0	0	0	0.0016165	0
Non Hispanic	0.613699	0	0.00753919	0	0.000271194	0.00298313	0	0.00103054	0	0	0	0	0	0	0	0.177469	0	0.0410045	0	0	0	0	0.000542388	0.0130715	0	0.00184412	0.00352552	0	0	0.0123664	0	0.0189836	0.0026577	0.00119325	0.00596626	0	0	0	0	0	0.103813	0	0	0.000542388	0	0	0	0	0
Non Hispanic	1.35616	0	0.000628017	0	0.00926326	7.85022e-05	0	0.00384661	0.0668446	0	0	0	0	0.063469	0	0.00247282	0	0.00580916	0	0	0	0	0.00137379	0.00541665	0	0.0016878	0.127213	0	0.00600542	0.000785022	0	0.0036896	0.00117753	0.0036111	0.000824273	0	0	0	0	0	0.0174667	0	0.00105978	0.000196255	0	0.0118931	0	0.00157004	0
Non Hispanic	2.41644	0	0.000704005	0	0.0119681	0	0	0.00219024	0.0535044	0	0.000469337	0	0	0.0232322	0	0	0	0.0096214	0	0	0	0	0.00226846	0.0107165	0	0.00312891	0.0934762	0	0.0121245	0.000391114	0	0	0.00132979	0.00547559	0.00156446	0	0	0	0	0	0.0336358	0	0.00117334	0	0.00219024	0.0144712	0	0.00297247	0
Non Hispanic	1.58082	0	0.000235305	0	0.0091769	0.00047061	0	0.00790625	0.0614147	0	0	0	0	0.013083	0	0	0	0.0267777	0	0.00112946	0	0	0.00235305	0.0132242	0	0.00112946	0.0687091	0	0.00654148	0.000282366	0	0	0.00141183	0.00367076	0.00145889	0	0	0	0	0	0.0423079	0	0.000564732	0.000235305	0.00258836	0.00461198	0.000282366	0	0
Non Hispanic	2.65479	0	0.000697246	0	0.00697246	0.00249016	0	0.00577718	0.0504009	0	0	0	0	0.00512974	0	0	0	0.0128492	0	0	0.00029882	0	0.00189252	0.012899	0	0	0.0513472	0	0.0075701	0.000249016	0	0	0.000547836	0.00229095	0.00119528	0	0	0	0	0	0.0236566	0	0.000398426	0.000199213	0.00358584	0.0346631	0.000547836	0.00129489	0
Non Hispanic	0.4	0.00401867	0.00289517	0	0	0.0191859	0	0.0319333	0	0	0.00851266	0	0	0	0	0.0921269	0	0.000475326	0.000129634	0	0	0	0.000561749	0.0526316	0	0	0.100423	0	0	0.00535822	0	0	0.00324086	0.00311123	0.00937689	0.00561749	0	0	0	0.00449399	0.00959295	0	0	0	0	0	0	0	0
Non Hispanic	1.21096	0.00636528	0.00306649	0	0.000185848	0.00952469	0	0.00617944	0.0601682	0	0.00102216	0	0	0.0155647	0	0.0650932	0	0.0358221	0.000325233	0	0	0	0.000371695	0.0757329	0	0	0.0873949	0	0	0.00408865	0	0	0.0019514	0.00162617	0.00181202	0.0023231	0	0	0	0	0.0310366	0	0.000511081	0.00181202	0	0	0	0.00185848	0
Non Hispanic	1.3589	0.00424371	0.000606244	0	0	0.00290131	0	0.0714935	0.0769064	0	0	0	0	0.00155891	0	0.0353787	8.66063e-05	0.00969991	0	0	0	0	0.000303122	0.0347291	0	0.000562941	0.0747846	0	0	0.00129909	0.0190101	0	0.00095267	0.000736154	0.000736154	0.000606244	0	0	0	0.000129909	0.0130343	0	0	0	0	0	0	0.00199195	0
Non Hispanic	1.46849	0.00262768	0.000339055	0	0.000635728	0.00161051	0	0.00288197	0.127527	0	0	0	0	0.0271244	0	0.016317	0	0.00368722	0	0	0	0	0.00122907	0.00898495	0	0	0.194278	0	0.00851875	0.000890019	0.00156813	0	0.000847637	0.00216147	0.00127146	0.0311507	0	0	0	0.000169527	0.00250053	0	0.000720492	0	0	0.00529773	0	0	0
Non Hispanic	1.63836	0.00536378	0.000371747	0	0.00483271	0.00520446	0	0.0272969	0.0673394	0	0.000477961	0	0	0.0103558	0	0.0925651	0	0.00106213	0	0	0	0	0.00031864	0.020393	0	0	0.0480616	0	0.000424854	0.000584174	0.0146575	0	0	0.000849708	0.00031864	0.00175252	0	0	0	0	0.00339883	0	0	0.000212427	0	0.000265534	0	0	0
Non Hispanic	1.73425	0.00236051	0.000284889	0	0.00170933	0	0	0.0126572	0.212323	0	0.0025233	0	0	0.0344308	0	0.0221806	0.00183143	0.00463962	0	0	0	0	0.00130235	0.0164828	0	0	0.259534	0	0.00105816	0.000406984	0.00280819	0	0.000162794	0.00215701	0.00130235	0.00667454	0	0	0	0	0.000366285	0.000162794	0.000366285	0	0	0.00024419	0	0	0
Non Hispanic	2.55616	0.00419962	0.000285411	0	0.00232406	0.00305798	0	0.00346571	0.158403	0	0.000570823	0	0	0.0253608	0	0.0105194	0.00326184	0.00334339	0	0.00815461	0	0	0.000733915	0.00134551	0	0	0.0905977	0	0.0116611	0	0.00138628	0	0.000611596	0.000489277	0.000163092	0.0118242	0	0	0	0	0.00265025	0	0.000611596	0	0	0.000570823	0	0.000897007	0
Non Hispanic	0.391781	0	0.008084	0	0	0.0184445	0	0.028898	0	0	0.00362386	0	0	0	0	0.107601	0	0.0114756	0	0	0	0	0.00306634	0.0754971	0	0	0.000743356	0	0	0.0155176	0	0	0	0	0.00320572	0.0208604	0	0	0	0.00339156	0.0201171	0	0	0.000325218	0	0	0	0	0
Non Hispanic	1.32603	0	0.00165049	0	0	0.0011165	0	0.00354369	0.15767	0	0	0	0	0.0088835	0	0.029466	0.0246602	0.00699029	0	0	0	0	0.00436893	0.0291262	0	0	0.149563	0	0	0.00252427	0.0103883	0	0.00106796	0.00849515	0.00135922	0.00475728	0	0	0	0	0	0	0	0.000485437	0	0	0	0	0
Non Hispanic	1.46849	0	0.00037092	0	0.00936573	0.000695475	0	0.000417285	0.139327	0	0	0	0	0.0239243	0	0.0111276	0.00612018	0.0101076	0	0.00352374	0	0	0.00129822	0.00663019	0	0	0.134319	0	0	0.00074184	0.00208642	0	0.000788205	0.00180823	0.00139095	0.0103858	0	0	0	0.000231825	0.0269381	0	0	0.00027819	0	0.00347737	0.000139095	0.0009273	0
Non Hispanic	1.3589	0	0.000439593	0	0	0.0101839	0	0.0158986	0.108946	0	0	0	0	0.0117957	0	0.0363397	0.000952451	0.0221994	0	0	0	0	0.00117225	0.0240311	0	0	0.13349	0	0	0.00139204	0.00989083	0	0.000586124	0.00271082	0.000366327	0.000659389	0	0	0	0.00080592	0.0339952	0	0	0.00080592	0	0	0	0.00131878	0
Non Hispanic	1.56164	0	0.00268501	0	0.00183711	0.000753686	0	0.00598238	0.107023	0	0.000282632	0	0	0.0504028	0	0.0210561	0.0118234	0.00475764	0.000329738	0	0	0	0.00249658	0.0249658	0	0	0.215743	0	0.000942107	0.00499317	0	0	0.000753686	0.00560554	0.00339159	0.00885581	0	0	0	0	0.00409817	0	0.000942107	0	0	0	0	0	0
Non Hispanic	1.63836	0	0.000290416	0	0.00827686	0.000484027	0	0.000822846	0.100678	0	0.000580833	0	0	0.0517425	0	0.00682478	0.00372701	0.00227493	0	0.00203291	0	0	0.00169409	0.00116167	0	0	0.15029	0	0.0071636	0.000387222	0.0018393	0	0.000677638	0.00164569	0.000580833	0.0107938	0	0	0	0	0.00929332	0	0.000629235	0	0	0	0	0.000338819	0
Non Hispanic	1.73425	0	0.0003	0	0.0015	0.0014	0	0.0031	0.12435	0	0	0	0	0.012	0	0.0571	0.0113	0.0049	0	0.0003	0	0	0.0007	0.00155	0	0	0.0716	0	0.0023	0.00025	0.0091	0	0	0.0009	0.0004	0.0081	0	0	0	0	0.0209	0	0.00025	0	0	0	0	0	0
Non Hispanic	2.63562	0	0.000260064	0	0.00223655	0.000416103	0.00208052	0.000312077	0.161084	0	0	0	0	0.0226256	0	0.0245501	0.0108707	0	0	0.000936232	0	0	0.000312077	0.00254863	0	0	0.0663685	0	0.0146156	0	0.00436908	0	0.000624155	0.00114428	0	0.00156039	0	0	0	0	0.00977843	0	0.000468116	0	0	0	0	0	0
Non Hispanic	2.73425	0	0.000202809	0	0.000659129	0.00248441	0.000101404	0.00101404	0.116412	0	0	0	0	0.0183542	0	0.032855	0.0150079	0.000709831	0	0	0.000152107	0	0.0022816	0.00304213	0	0	0.0625158	0	0.0220048	0	0.00212949	0	0.00212949	0.00126756	0	0.0188612	0	0	0	0	0.00801095	0	0	0.000760533	0	0.0141966	0	0.00111545	0
Non Hispanic	1.36712	0	0	0	0.00331293	0.00110431	0	0.00570561	0.00501541	0	0	0.0126996	0	0.00961671	0.0205678	0.00358901	0	0.0115493	0	0	0	0	0.000322091	0.00253071	0	0.000414117	0.0125615	0	0.010537	0.000138039	0	0	0.000184052	0.00276078	0.000736208	0	0	0	0	0	0.00170248	0.000230065	0	0.000322091	0	0	0	0.0028528	0
Non Hispanic	2.52877	0	0.00025582	0	0.00777693	0.000102328	0.00301867	0.00608851	0.0331543	0	0	0.000920952	0	0.00051164	0.00276285	0.0146841	0.0038373	0.00506523	0.000153492	0	0	0	0.000358148	0.00235354	0	0	0.00654899	0	0.0135585	0.000306984	0	0	0.0012791	0.000716296	0	0.00051164	0.0018419	0	0.0300844	0	0.00230238	0	0	0.00051164	0	0.00373497	0	0.00138143	0.00189307
Non Hispanic	0.263014	0	0	0.0139825	0	0.0611735	0	0.0636704	0	0	0.000832293	0	0	0	0.023429	0	0	0	0	0	0	8.32293e-05	0	0	0	0.000915522	0.00703288	0	0	0	0	0	0	0	0.0150229	0	0	0	0	0	0	0	0	0	0	0	0	0	0
Non Hispanic	2.69863	0	0.00028165	0	0.0151387	0	0.00619631	0.00154908	0.0123926	0	0	0.000774539	0	0.00450641	0.0055626	0.0104915	0.000704126	0.00866075	0.00028165	0	0.000140825	0	0.000422476	0.00450641	0.00119701	0	0.00936488	0	0.00795663	0.000211238	0	0	0.000422476	0.000915364	0	0.00514012	0.0022532	0	0.0500634	0	0.00133784	0	0	0.000422476	0.000352063	0.0115477	0	0	0.00746374
Non Hispanic	1.36712	0	0.000489428	0	0	0.000783085	0	0.00107674	0	0	0	0.0161022	0	0.0177662	0.0180599	0.0243735	0	0.0120889	0	0	0	0	0.00278974	0.00954385	0	0	0.0250587	0	0	0.000538371	0	0	0.000783085	0.00577525	0.00127251	0	0	0	0	0	0.00264291	0	0	0.00215348	0	0	0	0	0
Non Hispanic	2.52877	0	0	0	0.0141587	0	0.0102074	0.0125123	0.013265	0	0	0	0	0.000940778	0.00131709	0.0207912	0.00178748	0.00456277	0	0	0	0	0	0.0025401	0	0	0.0127005	0	0.0104897	0	0	0	0.000235195	0	0	0.000188156	0.00192859	0	0.0547062	0	0.00103486	0	0	0.00042335	0	0.00376311	0	0.000141117	0.00625617
Non Hispanic	0.260274	0	0	0.00698798	0.00262049	0.0257939	0	0.0442914	0	0	0.00262049	0.0423389	0	0.0432638	0.0159285	0	0	0	0	0	0	0	0.000359675	0.0629432	0	0	0.0568801	0	0	0.000102764	0	0	0	0	0	0	0	0	0	0	0.0433152	0.000411057	0	0	0	0	0	0	0
Non Hispanic	2.69589	0	0.000576932	0	0.00852084	0.000133138	0.00261838	0.00177517	0.0358141	0	0	0.00337283	0	0.000355035	0.0113167	0.0121156	0.00230773	0.0121599	0.000133138	0	0.000266276	0	0.000931966	0.00190831	0	0	0.00789953	0	0.0137576	0.000576932	0	0	0.00146452	0.000931966	0	0.00235211	0.00119824	0	0.0322638	0	0.00173079	0	0	0	0	0.00266276	0.000133138	0.000532552	0.00368349
Non Hispanic	2.49589	0.0022401	0	0	0.00562311	0.000137149	0.00114291	0.00214867	0.130977	0.000685746	0	0.00242297	0	0.0173722	0.013212	0.0279327	0	0	0.000777178	0.0100576	0	0	0	0	0.00580598	0	0.0832495	0	0.00370303	0	0	0	0.000365731	0	0	0.00589741	0.000640029	0	0.00960044	0	0.00731462	0	0	0	0	0.00946329	0	0.00118863	0.00118863
Non Hispanic	2.67671	0.00485247	0	0	0.0127438	0.000931281	0.00303892	0.00524458	0.0470052	0.000245074	0	0.00597981	0	0.0096069	0.0127438	0.0302911	0	0.000784237	0.000441133	0.000588178	0.000343104	0	0.00137241	0.00200961	0.0144104	0	0.0199	0	0.016567	9.80296e-05	0.00284286	0	0.00186256	0.00181355	0	0.00710715	0.00171552	0	0.0307813	0	0.0414665	0	0	0.000784237	0	0.016469	0	0.00225468	0.00343104
Non Hispanic	2.49589	0.000990153	0.00038506	0	0.012982	0.000330051	0.00407063	0.00676605	0.0532483	0.00291545	0	0.00555586	0	0.0162825	0.0135321	0.0576489	0	0.00489576	0.00165026	0	0	0	0	0.000605094	0.00764619	0	0.019253	0	0.00121019	0.000880136	0.00940646	0	0.000935145	0	0	0.0051708	0.00357555	0	0.0155674	0	0.0154574	0	0	0.000495077	0	0.00511579	0	0.000605094	0.00231036
Non Hispanic	2.67671	0.00773853	0.000345856	0	0.0112403	0.000691712	0.00211837	0.000994337	0.0188059	0.000951105	0	0.00497168	0	0.00302624	0.00868964	0.0448316	0	0.00134019	0.00021616	0.00151312	0	0	0	0.00203191	0.00341533	0	0.0197138	0	0.0274091	0.000345856	0.00492845	0	0.000864641	0	0.000259392	0.00146989	0.00155635	0	0.0272362	0	0.0339804	0	0	0	0	0.0064848	0	0.00181575	0.00302624
Non Hispanic	0.369863	0	0.00229885	0	0.000218938	0.0482759	0	0.00153257	0	0	0.00509031	0	0	0	0	0.0601533	0	0.0128626	0	0	0	0	0	0.116749	0	0	0	0	0	0	0	0	0	0.000492611	0.0015873	0	0	0	0	0	0.000328407	0	0	0.000547345	0	0	0	0	0
Non Hispanic	1.47397	0	0.00208542	0	0.00477908	0.00647348	0	0.00682105	0	0.000173785	0.000695138	0	0	0	0.0457053	0.00768997	0	0.0522223	0	0.00925403	0.000825477	0	0.00256332	0.0308033	0.000434461	0	0.0113829	0	0	0.000608246	0	0	0.00312812	0.00643003	0.000999261	0.00273711	0.00729895	0	0	0	0.00651692	0	0.000825477	0	0	0	0	0.00356258	0
Non Hispanic	2.4137	0	0.00278947	0	0.00894737	0.00805263	0	0.00552632	0	0.000315789	0	0	0	0	0.0199474	0.00168421	0.002	0.0432632	0	0.0113158	0.00457895	0	0.001	0.00868421	0.0131579	0	0.0104211	0.00115789	0	0.000894737	0.000789474	0	0.002	0.00478947	0.00205263	0.00173684	0.003	0	0.0111053	0.00463158	0.000578947	0	0.001	0	0	0.00368421	0	0.00815789	0.000736842
Non Hispanic	2.59178	0	0.00137025	0	0.00582358	0.000228376	0	0.000342564	0	0	0	0	0	0	0.0530973	0.000228376	0	0.0094205	0.000114188	0	0.000342564	0	0.00108478	0.0695975	0.00245504	0.000513845	0.0107908	0.000399657	0	0.00702255	0	0	0.00268341	0.0106766	0.00382529	0.000742221	0	0	0.00308307	0	0.00519555	0	0.00125607	0	0	0.00102769	0	0.00119897	0
Non Hispanic	2.73151	0	0.000929211	0	0.00473053	0.0179929	0	0.00202737	0	0	0.000886974	0	0	0	0.172833	0.00920764	0	0.00895422	0	0.000168947	8.44737e-05	0	0.000844737	0.0551191	0	0.00109816	0.00282987	0.0011404	0	0.000295658	0	0	0.000760264	0.00312553	0.00190066	0.00105592	0.00384355	0	0.00460382	0	0.00126711	0	0	0	0.000253421	0.000168947	0	0.0100101	0
Non Hispanic	1.28219	0	0.000358809	0	0.00258342	0.0022605	0	0.00409042	0	0	0	0	0	0	0.0819519	0.0065662	0.000287047	0.0220667	0	0.0282024	0	0	0	0.00362397	0	0	0.0384284	0	0	0.000932903	0	0	0.00182992	0.0031934	0.00100466	0.00172228	0.000897022	0	0	0	0	0	0.000753498	0.000430571	0	0	0	0.00696089	0
Non Hispanic	1.39452	0	0.000603192	0	0.0111359	0.00658872	0	0.014291	0	0	0.00292316	0	0	0	0.0213437	0.0080735	0.000324796	0.0248701	0.000278396	0.00932628	0	0	0.000556793	0.0327116	0	0	0.013595	0	0	0.00134558	0	0	0.00208797	0.00222717	0.00129918	0.000927988	0.00204157	0	0	0	0.0312268	0	0.000603192	0.000603192	0	0.00385115	0	0.00171678	0
Non Hispanic	2.40822	0	0.00035497	0	0.00268763	0.00015213	0	0.00349899	0	0	0	0	0	0	0.00299189	0.00283976	0.00035497	0.00922921	0	0.00375254	0	0	0	0.0276369	0.00207911	0	0.00365112	0.00015213	0	0.00370183	0	0	0.000811359	0.00111562	0.000608519	0	0.00218053	0	0.00182556	0	0.00126775	0.00015213	0.00025355	0	0	0.00131846	0	0.00177485	0
Non Hispanic	2.59726	0	0.000283688	0	0.00761229	0.000189125	0	0.00345154	0.0279433	0	0	0	0	0	0.0582033	0.010922	0	0.0252955	0	0.0182506	0	0	0.000330969	0.00548463	0.00113475	0	0.00605201	0.00118203	0	0.000756501	0	0	0.000661939	0.00255319	0.00156028	0.00179669	0.0012766	0	0.0109693	0	0.00198582	0	0.000378251	0	0	0.001513	0	0.00274232	0
Non Hispanic	2.53699	0	0.000388414	0	0.00288536	0.00432804	0	0.0103762	0.0182	0	0.000277439	0	0	0.00371768	0.00371768	0.0491066	0.00399512	0.00049939	0	0	0.000665853	0	0.000721341	0.00527134	0	0	0.0200866	0	0.0230274	0	0	0.00122073	0.000388414	0.00188658	0.000998779	0	0	0	0.0387304	0	0.038342	0	0.000388414	0.000610365	0	0	0	0.000166463	0
Non Hispanic	2.70137	0	0.000466345	0	0.0032126	0.000207265	0	0.00150267	0.0696409	0.00668428	0.000880875	0	0	0.0122286	0.0191202	0.0131613	0.0127468	0.00222809	0.000155448	0.000466345	0.0016063	0	0.000621794	0.00212446	0	0	0.0859112	0	0.0168921	0.000155448	0	0.000310897	0.000829059	0.00259081	0.000621794	0.000310897	0	0	0.0510389	0	0.0145603	0	0.000362713	0.000466345	0.00222809	0	0	0.00170993	0
Non Hispanic	1.42466	0	0.00257744	0	0.00920514	0.00115064	0	0.000506283	0.0156948	0	0	0	0	0.0170295	0.00299167	0.000184103	0	0.0422056	0	0	0	0	0.00220923	0.0532057	0	0	0.0299627	0	0	0.00561513	0	0.00414231	0.00165692	0.0138077	0.00529295	0.000368205	0	0	0	0	0.00294564	0	0.000368205	0.00262346	0	0	0.00032218	0	0
Non Hispanic	0.208219	0	0	0	0	0.000883067	0	0.00986092	0	0	0	0	0	0.00456251	0	0.41541	0	0.00286997	0	0	0	0	0	0.00559276	0	0	0.0079476	0	0	0	0	0.00566635	0	0	0	0.00581353	0	0	0	0	0	0	0	0.00147178	0	0	0	0	0
Non Hispanic	2.53699	0	0	0	0.00853394	0.0041396	0.00159215	0.00254745	0.0657241	0.000700548	0	0	0	0.00579544	0.0346453	0.0257292	0	0	0.000127372	0.00133741	0.000254745	0	0.000318431	0.00286588	0	0	0.050121	0	0.00923449	0	0	0	0	0.000891606	0	0.000891606	0	0	0.049102	0	0.01745	0	0.000509489	0.000382117	0.00222902	0.0036938	0	0	0
Non Hispanic	2.70685	0	0.000154871	0	0.00908575	0.00134221	0.00340716	0.00397501	0.099014	0.00588509	0	0	0	0.0111507	0.0242115	0.0222498	0	0.000567859	0	0.00123897	0.000361365	0	0.000980848	0.00268443	0	0	0.077074	0	0.0210108	0	0	0	0.000516236	0.00123897	0	0.000361365	0	0	0.0309741	0	0.0170358	0	0	0.000516236	0.00201332	0.00831139	0	0.000103247	0
Non Hispanic	2.46301	0	0	0	0.00598652	0.0137841	0.00166013	0.00115706	0.100312	0	0	0.00578529	0	0.00080491	0.0599155	0.000704296	0.000301841	0.00427608	0.000352148	0.0130295	0	0	0.000553376	0.000754603	0	0	0.0310393	0	0.00885401	0.000301841	0	0	0.000704296	0.00261596	0	0.000905524	0	0.000503069	0	0	0.00422578	0	0	0	0.0022135	0	0.000855217	0	0
Non Hispanic	2.63014	0	0.000300375	0	0.000300375	0.101377	0	0.000300375	0	0	0	0.00580726	0	0.00770964	0.0786984	0	0.00465582	0.00635795	0.000150188	0	0	0	0.002403	0	0	0	0.0085607	0	0	0.00105131	0	0	0.00310388	0.0164205	0.000550688	0.000300375	0	0.00175219	0	0	0.0124656	0	0.0012015	0	0	0	0	0	0
Non Hispanic	2.46301	0	9.82174e-05	0	0.00569661	0.0137504	0.00505819	0.00108039	0.0181211	0	0	0.00579482	0	0.0112459	0.0864804	0.00775917	9.82174e-05	0.0238668	0	0.00147326	0	0	0	0.00771006	0	0	0.0206256	0	0.00230811	0.000343761	0	0	0.000883956	0.00220989	0	0	0	0.00653145	0	0	0.00353582	0	0	0	0.00554928	0	0.000196435	0	0
Non Hispanic	2.63288	0	0.000735487	0	0.00147097	0	0	0.00236407	0	0	0.00110323	0.0134489	0	0.0154452	0.12787	0	0.00451799	0.0105595	0.000262674	0	0	0	0.00252167	0.00399265	0	0	0.0153402	0	0	0.000893092	0	0	0.00231153	0.0156554	0.000788022	0.000998161	0	0.00415025	0	0	0.0221172	0	0.00409771	0	0	0	0.00814289	0	0
Non Hispanic	1.4	0	0.00400641	0	0.0216918	0.00228938	0	0.00400641	0.0430975	0	0	0	0	0	0	0.0394345	0	0.00549451	0	0	0	0	0.00177427	0.00417811	0	0.000744048	0.145719	0	0	0.00452152	0	0	0.00675366	0.00246108	0.00629579	0	0	0	0	0	0.0113324	0	0	0	0	0.00841346	0.000686813	0.000858516	0
Non Hispanic	2.45753	0	0.00139241	0	0.00194093	0.00531646	0.00122363	0.0064135	0.102574	0	0	0	0	0	0	0.0282278	0.00552743	0.0189451	0	0.000843882	0	0	0.00371308	0.00265823	0	0	0.106414	0	0	0.000421941	0	0	0.00303797	0.000843882	0.000464135	0	0	0	0	0.000590717	0.00616034	0	0	0	0	0.0136287	0.00240506	0.00514768	0
Non Hispanic	2.63562	0	0.000316685	0	0.00226203	0.00149294	0.000723851	0.013527	0.123733	0	0.00117626	0	0	0	0	0.0092291	0.00456931	0.00723851	0	0.00859573	0	0	0.00221679	0.00226203	0	0	0.107266	0	0.00398118	0.000271444	0	0	0.00126674	0.00248824	0.000452407	0	0	0	0	0	0.00194535	0	0	0	0	0.0113102	0	0.000814332	0
Non Hispanic	1.07123	0	0.00189	0	0	0.014742	0	0.0023625	0.149405	0	0	0	0	0	0	0.024381	0	0.0148838	0	0	0	0	0.0027405	0.0273105	0	0	0.139671	0	0	0.00250425	0	0	0.00042525	0.0029295	0	0	0	0	0	0	0.00392175	0	0	0	0	0	0	0.0025515	0
Non Hispanic	1.13699	0	0.000646691	0	0	0.0104009	0	0.00625135	0.0530826	0	0.00145505	0	0	0	0	0.00183229	0	0.0618668	0	0	0	0	0.00199396	0.101531	0	0	0.0509269	0	0	0.00113171	0	0	0	0.00291011	0.00339513	0	0	0	0	0	0.00161673	0.000215564	0	0.000808364	0	0	0.000754473	0.00668247	0
Non Hispanic	1.20548	0	0.00531257	0	0.000320586	0.00201511	0	0.0692466	0.0843142	0	0.00178612	0	0	0	0	0.0196932	0	0.0179528	0	0	0	0	0.00325166	0.0576597	0	0.000732768	0.0992443	0	0	0.00783146	0	0	0.000778567	0.00196932	0.00664071	0	0	0	0	0	0.00352645	0	0	0.000320586	0	0	0.000137394	0.00251889	0
Non Hispanic	1.48767	0	0.00432176	0	0.00957795	0.00677465	0	0.0482401	0.0887323	0	0.00081763	0	0	0	0	0.0114468	0	0.023283	0	0	0	0	0.00214141	0.0118751	0	0	0.144565	0	0	0.00214141	0	0	0.00218035	0.00167419	0.00926647	0	0	0	0	0.003582	0.0056066	0	0	0	0	0	0.0122644	0.000233608	0
Non Hispanic	2.46575	0	0.00020403	0	0.00397858	0.00153022	0.0020403	0.00561081	0.104361	0	0.000510074	0	0	0	0	0.0122418	0	0.00540678	0	0.00229533	0	0	0.0013772	0.00591686	0	0	0.0537108	0	0	0.000459067	0	0	0.000510074	0.00117317	0.00020403	0	0	0	0	0.000102015	0.0020403	0	0	0	0	0.0175976	0.00326447	0.00153022	0
Non Hispanic	2.80822	0	0.000189906	0	0.00465271	0	0	0.00170916	0.0762474	0	0	0.00170916	0	0.00636187	0.0204149	0.0139106	0	0.00208897	0	0	0	0	0.00028486	0.00503252	0	0	0.0207948	0	0.0144329	0	0	0	0	0.00132935	0.000997009	0.00028486	0.00104449	0.00256374	0	0	0.00484262	0	0	0	0.00545981	0.00417794	0	0.000189906	0
Non Hispanic	2.95342	0	0.000401405	0	0.00351229	0	0	0.0300552	0.0513297	0	0.000250878	0.00170597	0	0.00155544	0.0215253	0.00807827	0	0.0189162	0	0	0	0	0	0.0132464	0	0	0.0120923	0	0	0	0	0	0.000150527	0.00120421	0.00245861	0	0.00341194	0.00150527	0	0	0.00642248	0	0	0	0.00587055	0	0	0	0
Non Hispanic	0.364384	0	0.00103244	0	0	0.0184118	0	0.00197884	0	0	0	0	0	0.00825949	0.0203046	0.27523	0	0	0	0	0	0	0.00326938	0	0	0	0.0158307	0	0	0.00309731	0.0203906	0	0.00232298	0	0	0	0.0207348	0	0	0	0	0.000344145	0	0.000344145	0	0	0	0	0
Non Hispanic	0.59726	0	0.00117711	0	0	0.0400706	0	0.000784737	0	0	0	0	0	0.0540488	0.167787	0.0460542	0	0	0	0	0	0	0.00730786	0.0259944	0	0	0.0687626	0	0	0.00112806	0.0024523	0	0	0.00142234	0.00240326	0	0	0	0	0	0	0	0.00505174	0.000686645	0	0	0.000735691	0	0
Non Hispanic	0.860274	0	0.00431532	0	0.000790129	0.00297818	0	0.00194493	0	0	0	0	0	0.0453413	0.0694098	0.0367106	0.000425454	0	0	0	0	0.000121558	0.00206649	0.047894	0	0	0.0319699	0	0	0.00133714	0	0	0	0.00559169	0.00443688	0	0.00200571	0	0	0	0.00607792	0	0.00577402	0.000790129	0	0	0.00297818	0	0
Non Hispanic	1.49589	0	0.000919916	0	0.002402	0.000459958	0	0	0.109112	0	0	0.00327081	0	0.00741044	0.0382276	0.0071549	0	0.0103746	0	0.00516175	0	0	0.000357745	0.00465069	0	0	0.0123167	0	0.00986355	0.000153319	0	0	0	0.00163541	0.000971023	0	0.00107324	0	0	0	0.00132877	0	0	0.00148209	0.00833035	0.00603056	0	0	0
Non Hispanic	1.91781	0	0.000303306	0	0.00363967	0	0	0.00206248	0.0525326	0	0	0.00388232	0	0.0070367	0.0288141	0.00376099	0	0.0126175	0	0.00103124	0	0	0.000667273	0.00254777	0	0.00048529	0.0304519	0	0.0135881	0	0	0	0.00133455	0.00436761	0.00145587	0.000424628	0.00248711	0	0	0	0.00285108	0	0	0.000303306	0.0078253	0.00309372	0	0	0
Non Hispanic	1.96438	0	0.00469717	0	0.000884173	0.00784704	0	0.003813	0	0	0	0.0157493	0	0.0110522	0.106985	0.0358643	0	0.0165782	0	0	0.000386826	0	0.00320513	0.0365827	0	0	0.01166	0	0	0.00668656	0	0	0.000276304	0.0271883	0.00221043	0.00176835	0	0	0	0	0.00298408	0	0.00165782	0.000331565	0.00066313	0	0	0	0
Non Hispanic	2.04658	0	0.000397795	0	0.000454623	0.000454623	0	0.000738762	0.0493266	0	0.000113656	0.00500085	0	0.00420526	0.029039	0.0497812	0	0.00443257	0	0	0	0	0	0.0206853	0	0.0020458	0.00113656	0	0	0.000170484	0	0	0.000284139	0.00130704	0.00187532	0	0.00954708	0	0	0	0.00147752	0	0	0	0.0034665	0	0	0	0
Non Hispanic	0.276712	0	0.000473541	0	0	0.0227892	0	0.0040251	0	0	0.00124304	0.00230851	0	0.00668877	0.00213093	0.203504	0	0.00739908	0	0	0	0	0.00597845	0.0072215	0	0	0.0404877	0	0	0.00112466	0.0604949	0	0	0	0.00313721	0	0.00970759	0	0	0	0	0.000769504	0	0.000177578	0	0	0	0	0
Non Hispanic	2.82192	0	0.000188653	0	0.00811206	0.00132057	0.00132057	0.00787624	0.0814036	0.00372589	0	0.00382021	0	0.00820639	0.0379192	0.00443333	0	0.000613121	0	0.00641419	0	0	0	0.000801773	0.000990426	0	0.00679149	0	0.0126397	0	0	0	0.000424468	0.000565958	0	0	0.00136773	0.00372589	0.0149036	0	0.00207518	0	0	0	0.00264114	0.0242419	0	0.00367872	0.00198085
Non Hispanic	0.926027	0	0.000854615	0	0.00160869	0.000904886	0	0.0120652	0	0	0	0	0	0	0.00180977	0.228283	0	0.0158858	0	0	0	0	0	0.0137241	0	0.0003519	0.00497688	0	0	0.000150814	0.0250352	0	0	0.00100543	0.00160869	0	0	0	0	0	0.0455962	0	0	0.000251357	0	0	0.000552986	0	0
Non Hispanic	1.49589	0	0.000976693	0	0.00435072	0	0	0.000932297	0.0252164	0	0	0.00168701	0	0.00119867	0.0147392	0.00284129	0	0.034273	0	0.00670366	0	0	0	0.00395117	0	0.000577137	0.00932297	0	0.00186459	0.000621532	0	0	0	0.000488346	0.0017758	0	0.00239734	0	0	0	0.0198002	0	0	0	0.00230855	0.0103885	0	0.000577137	0
Non Hispanic	1.72603	0	0.000309092	0	0.00697664	0	0	0.00348832	0.108756	0.0037091	0	0.00225195	0	0.0022078	0.00574027	0.019826	0	0.00379741	0	0	0	0	0	0.00366494	0	0.00022078	0.00830132	0	0.00401819	0.000132468	0	0	0	0.00105974	0.000529872	0.000309092	0.00229611	0	0	0	0.0148806	0.000132468	0	0	0.00392988	0.0173091	0	0.000309092	0
Non Hispanic	1.91781	0	0	0	0.0108568	0.00131031	0	0.00818943	0.0586831	0.00107633	0	0	0	0	0.0029482	0.011512	0	0.00201226	0	0.00266742	0	0	0	0.000655155	0	0.00121672	0.0014975	0	0.00135711	0	0	0	0	0.000421171	0.000374374	0	0.00201226	0	0.00449249	0	0.00907857	0	0	0	0.00135711	0.0124479	0	0.000748748	0
Non Hispanic	2.04658	0	0	0	0.00547158	0	0	0.000695539	0.108736	0.00278216	0	0.00227209	0	0.00264305	0.0248539	0.00839284	0	0	0	0.003014	0	0	0	0.00194751	0	0	0.00551794	0	0	0.000185477	0	0	0	0.000741909	0.000278216	0.000973755	0.00153019	0	0.01507	0.000139108	0.00190114	0	0.000463693	0	0.00431234	0.0194287	0	0	0
Non Hispanic	1.09041	0.000607647	9.34842e-05	0	0.000654389	0	0	0.00565579	0.0421146	0	0.000934842	0	0	0.00247733	0.0479106	0.0412265	0	0.0243059	0.00023371	0	0	0	0	0.0085538	0	0	0.0368795	0	0.00373937	0.000140226	0	0	0	0	0.000747873	0.000420679	0.00406656	0	0	0	0.00659063	0	0	0	0.00341217	0.00023371	0.000934842	0.000140226	0.00229036
Non Hispanic	0.457534	0	0	0.00739817	0	0.0170407	0	0.00074813	0	0	0.00182876	0	0	0	0	0.368911	0	0	0	0	0	0	0.0117207	0	0	0	0.00332502	0	0	0	0.0689111	0	0	0.00507066	0	0	0	0	0	0	0	0	0	0	0	0	0	0	0
Non Hispanic	2.46027	0.00789234	0.000151776	0	0.00268137	0.00379439	0.00207427	0.00946069	0.0507943	0.036072	0.000505919	0	0	0.0572195	0.0350602	0.00526156	0.00166953	0.000556511	0	0.00222604	0	0	0	0.00141657	0	0	0.0468481	0	0.00106243	0	0.00435091	0	0.000303552	0	0	0.00182131	0.000404735	0.00581807	0.017353	0	0.00672873	0	0	0	0.000758879	0.0100678	0	0.000202368	0.00177072
Non Hispanic	0.460274	0	0	0.0100393	0	0.0249773	0	0.0032658	0	0	0.00205624	0	0	0	0	0.33039	0	0	0.000120956	0	0	0	0.0212882	0	0	0	0.00447536	0	0	0	0.0616873	0	0	0.00683399	0	0	0	0	0	0	0.0172966	0.000483822	0	0	0	0	0	0	0
Non Hispanic	1.27397	0.00101502	0	0	0.00558262	0.00243605	0	0.00091352	0.0397889	0	0.000304507	0	0	0.00258831	0.0571458	0.0243098	0	0.0266443	0	0.00390784	0	0	0	0.045067	0	0.000355258	0.0542022	0	0.00482136	0.000406009	0	0	0.000152253	0.000355258	0.00203004	0	0.00213155	0	0.000964271	0	0.00309582	0	0	0.000203004	0.00106577	0.000862769	0	0.0043646	0.00157328
Non Hispanic	1.09041	0	0.000383656	0	0.00633033	0.000127885	0	0.00812072	0.0164333	0	0.00102308	0	0	0.00511542	0.107552	0.0827419	0	0.00370868	0	0	0	0	0	0.010039	0	0	0.0202698	0	0.00185434	0	0	0	0	0.00153462	0.000575484	0.00492359	0.000575484	0	0	0	0.00370868	0.000127885	0	0.000511542	0.000831255	0.00262165	0.000511542	0.00127885	0.00370868
Non Hispanic	2.28493	0.00155854	0.000194818	0	0.00413988	0.000292227	0.00628288	0.0178745	0.0231346	0.00175336	0.000681862	0	0	0.00141243	0.00102279	0.0277128	0	0.0346289	0	0.01466	0	0	0	0.0217222	0	0	0.0169979	0	0.000389636	0	0.00165595	0	0	0	0.00258134	0	0.00136372	0	0.0104228	0	0.0179232	0	0	0	0.00321449	0.000146113	0	0.00428599	0.00228911
Non Hispanic	1.11233	0	0.000627322	0	0	0.0123534	0	0.015104	0	0	0.00318487	0	0	0	0	0	0	0	0	0	0	0	0.0422236	0.178497	0	0.000337789	0	0	0	0.000820345	0	0	0	0.00410172	0.00902379	0	0	0	0	0	0	0	0	0	0	0	0	9.65111e-05	0
Non Hispanic	2.46027	0.00923684	0.000538068	0	0.00627746	0.00627746	0.00461842	0.0055152	0.0603533	0.0230473	0.000538068	0	0	0.0332706	0.0219711	0.0135862	0	0.00251099	0	0.0010313	0	0	0	0.00717424	0	0	0.0250202	0.000358712	0.00228679	0.000179356	0.009192	0	0.000538068	0	0.000313873	0	0.000582907	0	0.00556004	0	0.0218814	0	0	0	0.000851942	0.00443906	0	0	0.00170388
Non Hispanic	0.772603	0	0.00176274	0	0	0.0832301	0	0.00990948	0	0	0.0121963	0	0	0	0	0	0	0.103907	0	0	0	0	0.0422582	0.0750834	0	0	0	0	0	0.00300143	0	0	0	0	0.0294426	0	0	0	0	0	0	0.000190567	0	0	0	0	0	9.52835e-05	0
Non Hispanic	1.00274	0	0	0.00183655	0	0.0266299	0	0.00397919	0	0	0.00159167	0.00128558	0	0	0.0167126	0.0236302	0	0.00716253	0	0.00955005	0	0	0	0.0306091	0	0.00189777	0.000734619	0	0	0.000367309	0	0	0	0	0.00630548	0	0	0	0	0.000244873	0	0	0	0	0	0	0.00863177	0.000612182	0
Non Hispanic	0.0986301	0	0	0.00814857	0	0.0430169	0	0.0701156	0	0	0.0471859	0	0	0	0	0	0	0	0	0	0	0.000189502	0	0	0	0	0	0	0	0	0	0	0	0	0	0	0	0	0	0	0	0	0	0	0	0	0	0	0
Non Hispanic	1.25205	0	0.00160175	0	0.00573259	0.000337211	0	0.0181673	0.000674423	0	0.000758725	0.0132355	0	0	0.0379784	0	0	0.0165234	0	0	0	0	0.0238577	0.0517619	0	0.000927331	0.00202327	0	0	0.00265554	0	0.0045102	0.000421514	0.00231833	0.00446805	0	0	0	0	0	0	0	0.0043416	0.000337211	0.00290845	0	0	0.000168606	0
Non Hispanic	1.1726	0	0.000162114	0	0.00567399	0.000405285	0	0.00162114	0	0	0	0.0182378	0	0	0.0380968	0.0163735	0	0.0246413	0	0	0	0	0.00145903	0.0155629	0	0.000648456	0.000486342	0	0	0.000567399	0	0.00162114	0.000567399	0.00453919	0.000972684	0	0	0	0	0	0	0	0	0	0.0106185	0	0	0	0
Non Hispanic	1.45753	0	0.00083317	0	0	0	0	0.00044109	0.135366	0	0.00058812	0.00436189	0	0.00338169	0.00789061	0.0310723	0	0.0239169	0	0	0	0	0.00416585	0.00544011	0	0	0.141884	0	0	0.00171535	0	0	0.00083317	0.00450892	0.00514605	0.00289159	0	0	0	0	0	0	0.0014703	0.00019604	0.00039208	0	0	0	0
Non Hispanic	0.178082	0	0.00225272	0.00871887	0	0.0191064	0	0.0080514	0	0	0.000584039	0	0	0	0	0	0	0.00679988	0	0	0	0	0.0280756	0	0	0	0	0	0	0.00542322	0	0.00329565	0	0.000333737	0	0	0	0	0	0.047182	0	0	0	0.000458888	0	0	0	0	0
Non Hispanic	1.53425	0	0.000222985	0	0.000178388	0.00124872	0	0.000802747	0.0786692	0	0.000981135	0.00686795	0	0.0167685	0.033537	0.0109709	0	0.017928	0	0.0177496	0	0	0.000802747	0.0220755	0	0	0.0774205	0	0.00102573	0.000401374	0	0.000713553	0.00111493	0.00325559	0.00120412	0.00285421	0	0	0	0	0	0	0.000490568	0.000222985	0.00530705	0	0	0.000133791	0
Non Hispanic	0.350685	0	0.0044273	0	0	0.114671	0	0.00232324	0	0	0	0	0	0	0	0	0	0	0	0	0	0	0.0412484	0	0	0	0.115022	0	0	0.00806558	0	0.00298076	0.0131942	0	0.00666287	0	0	0	0	0	0.0127997	0	0	0.000526016	0	0	0	0	0
Non Hispanic	0.0986301	0	0.00749568	0.048818	0	0.0269844	0	0.00445897	0	0	0.00057659	0	0	0	0	0	0	0.051355	0	0	0	0	0	0	0	0	0	0	0	0.0170286	0	0	0	0	0	0	0	0	0	0.000269076	0	0	0	0	0	0	0	0	0
Non Hispanic	1.17534	0	0.000401849	0	0.00577657	0	0.00803697	0.00346594	0	0	0.000150693	0.0108499	0	0.0112015	0.0256681	0.0104481	0	0.015873	0	0.00125578	0	0	0.000904159	0.0386779	0	0.0014567	0.0110006	0	0.00482218	0.00045208	0	0	0	0.0074342	0.000653004	0	0	0	0	0	0	0	0	0	0.00361664	0	0	0	0
Non Hispanic	1.25479	0	0.000457038	0.000266606	0.00251371	0.00304692	0	0.00441804	0.000190433	0	0.000380865	0.00655088	0	0.0489412	0.0656612	0.00548446	0	0.0132922	0	0.0093312	0	0	0.0019805	0.0192718	0	0.000761731	0.0684796	0	0.0033897	0.00110451	0	0.00487508	0.00982633	0.00837904	0.000761731	0	0	0	0	0.000609385	0	0	0.00384674	0	0.0100548	0	0.000190433	0.000190433	0
Non Hispanic	1.46027	0	0.00150943	0	0	0.000100629	0	0.00266667	0.139572	0	0.000352201	0.00608805	0	0.00910692	0.00628931	0.0401006	0	0.0196226	0	0	0	0	0.00402516	0.00176101	0	0	0.147522	0	0.00150943	0.00261635	0	0.000201258	0.00186164	0.0104151	0.00402516	0.00412579	0	0	0	0	0	0	0.00145912	0.000201258	0.000855346	0	0	0	0
Non Hispanic	1.53699	0	0	0	0	0.000405552	0	0.000766042	0.114951	0	0.00103641	0.00684932	0	0.01104	0.0196918	0.00644376	0	0.0100036	0	0.0202776	0	0	0.000405552	0.0116709	0	0	0.0749369	0	0.00216294	0.00036049	0	0.000180245	0.000675919	0.00328947	0.0013969	0.00130678	0	0	0	0	0.000540735	0	0.000405552	0.000135184	0.00599315	0.00130678	0	0	0
Non Hispanic	0.178082	0	0.025157	0.000120754	0	0.0295846	0	0.000764772	0	0	0.000805023	0	0	0	0	0	0	0.0124376	0	0.00974078	0	0	0	0	0	0	0	0	0	0.0500725	0	0	0	0	0	0	0	0	0	0.0328047	0	0	0	0.000724521	0	0	0	0	0
Non Hispanic	2.43836	0	0.0012163	0	0.00381107	0.000405433	0	0.0233529	0.0470707	0	0	0	0	0	0	0.0179201	0	0.00968984	0	0.00154064	0	0	0.0027164	0.0349078	0	0	0.0508413	0	0	0.000689236	0	0.00332455	0.000689236	0.00372998	0.00125684	0	0	0	0	0	0.00316238	0	0.000324346	0.00036489	0	0	0.00012163	0.000608149	0
Non Hispanic	2.43836	0	0.000670241	0	0.00646304	0	0	0.00497894	0.0776044	0	0	0	0	0	0	0.041555	0	0.00531406	0	0	0.000813864	0	0.00220222	0.0674071	0	0.000335121	0.0805247	0	0	0.00100536	0	0.00244159	0.000526618	0.00325546	0.00272884	0	0	0	0	0	0.00330333	0	0.000574493	0.000574493	0	0	0	0.00100536	0
Hispanic	1.11233	0	0.000176624	0	0.00189871	0.00167793	0	0.0120104	0.0671612	0	0.00375326	0	0	0	0.0393871	0.050117	0	0.00123637	0	0.0247273	0	0	0	0.00468053	0.00459222	0	0.0554157	0	0.0101117	0.000309092	0.00326754	0	0	0.00044156	0.000574027	0	0	0	0.0302468	0	0.0302468	0	0.000794807	0.000132468	0	0.00291429	0	0	0
Hispanic	1.20548	0	0.000184196	0	0.00322343	0.000184196	0	0.00239455	0.123826	0	0	0	0	0	0.0646988	0.0329711	0	0.0047891	0	0.00151962	0	0	0.000552588	0.00805857	0.00571008	0	0.126957	0	0.00815067	0.000828882	0.00382207	0	0	0.000782833	0.000552588	0	0	0	0	0	0.0377141	0	0	0	0.00474305	0	0.000414441	0	0
Hispanic	1.28767	0	0.000596125	0	0.0019587	0.00140515	0	0.00915478	0.0630615	0	0.000127741	0	0	0	0.0428784	0.0518203	0	0.0226953	0	0.000255482	0	0	0.00110709	0.0192037	0	0	0.0542474	0	0	0.000425804	0	0	0	0.00208644	0.000723866	0	0	0	0.0142644	0	0.0332127	0.000127741	0.000170321	0.000298063	0	0.00638706	0	0	0
Hispanic	1.4	0	9.75753e-05	0	0.00517149	0.000926965	0	0.00380543	0.0850368	0	0	0	0	0	0.0922574	0.0171732	0	0.00892814	0	0.00478119	0	0	0.00126848	0.00995268	0	0	0.0747426	0	0.00219544	0.000292726	0	0	0.000341513	0.00190272	0.000390301	0	0	0	0.0110748	0	0.0293214	0	0.000926965	0	0	0.00239059	0	0	0
Hispanic	1.47397	0	0	0	0.00641026	0.0012423	0.00382628	0.00144107	0.091284	0	0	0	0	0	0.0738919	0.0285232	0	0.0049195	0	0.0219141	0	0	0	0.0043232	0	0.000546611	0.0628603	0	0.000695687	0	0.00655933	0	0.000397535	0.00203737	0.000298151	0	0	0	0.0257404	0	0.0139634	0	0.000347843	0.00024846	0	0.00278275	0.000447227	0.000149076	0
Hispanic	2.36164	0	0	0	0.0102892	0.00114324	0.00154674	0.0190989	0.032347	0	0.000134499	0.00632145	0	0	0.0386012	0.103161	0	0.00235373	0	0	0	0	0.000672495	0.000941493	0	0	0.0264963	0	0.000605245	0	0.0110962	0	0.000672495	0.00356422	0	0.000201748	0.000403497	0.00174849	0.0104909	0	0.0297243	0	0	0	0.00726295	0.00739744	0	0	0
Hispanic	0.312329	0	0	0.001895	0	0.0580432	0	0.00645705	0	0	0.001895	0	0	0	0	0.293164	0	0.0143178	0	0	0	0	0	0	0	0.00182482	0	0	0	0	0.086749	0	0	0	0	0	0	0	0	0	0	0	0	0	0	0	0	0	0
Hispanic	0.347945	0	0	0.0119102	0	0.0812011	0	0	0	0	0.00398688	0	0	0	0	0.200707	0	0.060762	0	0	0	0	0	0	0	0.000403735	0.000100934	0	0	0	0.0911431	0	0	0	0	0	0	0	0	0	0	0	0	0.00317941	0	0	0	0	0
Hispanic	0.512329	0	0.00185096	0	0.00541578	0.0145335	0	0.00843217	0	0	0.00521012	0	0	0	0	0.301501	0	0.0145335	0	0	0	0	0.000754096	0.0252965	0	0	0.00123398	0	0	0.00322205	0.0800713	0	0	0	0	0	0	0	0	0	0	0.000411325	0	0	0	0	0	0	0
Hispanic	1.11233	0	0.000241429	0	0.00321906	0.0142846	0	0.00744407	0.0414454	0	0.000724288	0	0	0	0.018912	0.0744809	0	0.00507001	0	0	0	0	0.000362144	0.00961693	0.00169	0.00044262	0.0354096	0	0.00426525	0.000362144	0.0114277	0	0	0.000563335	0.000523097	0	0	0	0	0	0.0576211	0.000362144	0	0.000321906	0.00181072	0	0	0.000321906	0
Hispanic	1.20548	0	0.000317994	0	0.00349793	0.000227139	0	0.00645073	0.0789988	0	0.00113569	0	0	0	0.0582383	0.0428383	0	0.0114932	0	0	0	0	0.000908554	0.0214419	0	0	0.0737746	0	0.000181711	0.000817699	0.00749557	0	0	0.000908554	0.00204425	0	0	0	0	0	0.0233498	0	0.000227139	0.000227139	0	0.00599646	0.000454277	0	0
Hispanic	1.28767	0	0.000242554	0	0.00130979	0.0130009	0	0.00344426	0.0279422	0	0.000194043	0	0	0	0.114922	0.0174639	0	0.038372	0	0.0313864	0	0	0.000339575	0.0147473	0.00121277	0	0.0367711	0	0.00291064	0.000291064	0	0	0	0.00242554	0.000873193	0	0	0	0	0	0.00761618	0	0	0	0.00286213	0	0	0	0
Hispanic	1.4	0	0.000227108	0	0.0035883	0.000772166	0	0.000953852	0.0655432	0	0	0	0	0	0.0560047	0.0505541	0	0.00813045	0	0	0	0	0.00059048	0.0121275	0	0	0.0711755	0	0.0042242	0.000454215	0.00749455	0	0	0.00104469	0.000363372	0	0	0	0	0	0.0419695	0	0.000408794	0.000181686	0.0035883	0	0	0.000227108	0
Hispanic	1.47397	0	0	0	0.00562938	0.000261832	0.00242194	0.00327289	0.144007	0	0	0	0	0	0.024154	0.0673562	0	0.00235648	0	0.000720037	0	0	0.000392747	0.00562938	0	0.000392747	0.0936702	0	0.00831315	0	0.0164954	0	0	0.00130916	0.000392747	0	0	0	0	0	0.0325326	0	0	0	0.00936048	0.000850952	0.000261832	0	0
Hispanic	0.178082	0	0	0	0	0.0432065	0	0.020511	0	0	0.00952728	0	0	0	0	0.322228	0	0.000424783	0	0	0	0	0	0	0	0	0	0	0	0	0.100916	0.0014564	0	0	0	0	0	0	0	0	0	0.000606833	0	0	0	0	0	0	0
Hispanic	2.36164	0	0	0	0.00306731	0.00028401	0.00488498	0.00698665	0.0142573	0.000511218	0	0	0	0	0.0147685	0.0621982	0.00795229	0.00346492	0	0.00244249	0	0	0.000624822	0.00102244	0	0	0.0140869	0	0.005453	0	0.0170406	0	0.000397614	0.00107924	0	0	0.00164726	0	0	0	0.0147685	0	0	0.000511218	0	0.00244249	0	0	0
Hispanic	2.58904	0	0	0	0.00570801	0.000131723	0.00597146	0.00197585	0.0624369	0.000351262	0	0	0	0	0	0.033326	0.0073326	0.0102744	0	0.00079034	0	0	0.00039517	0.00079034	0	0	0.0596707	0	0	0	0.00522503	0	0.000175631	0.00118551	0	0	0.00118551	0	0	0	0.0218222	0	0	0	0	0.00913282	0	0	0
Non Hispanic	0.317808	0	0.0091309	0	0	0.0323914	0	0.00946414	0	0	0	0	0	0.000933085	0	0.13643	0	0.00806452	0	0	0	0	0.00786457	0.0880432	0	0.00206612	0.03739	0	0	0.020128	0.00206612	0	0.0278592	0.00866436	0.0027326	0	0	0	0	0	0.0027326	0	0.00159957	0	0	0	0	0	0
Hispanic	0.361644	0	0.00226833	0	0	0.0335823	0	0.0015491	0	0	0.0013278	0	0	0	0	0.249571	0	0	0	0	0	0	0.0079668	0.102905	0	0	0.00636238	0	0	0.00625173	0	0	0.000165975	0	0.00918396	0	0	0	0	0	0	0	0	0.000387275	0	0	0.00033195	0	0
Hispanic	0.783562	0	0.00075188	0	0.000892857	0.0068609	0	0.00286654	0.0173402	0	0.00300752	0	0	0	0	0.108929	0	0.000892857	0	0	0	0	0.00422932	0.119314	0	0	0.025094	0	0.0116071	0.00286654	0.0261748	0	0.00173872	0	0.0142857	0	0.00206767	0	0	0	0	0	0	0	0	0.0012688	0.000516917	0	0
Hispanic	0.923288	0.00899743	0.000167654	0	0.00592377	0.000670616	0	0.00134123	0.0210685	0.0174919	0	0.00486196	0.0241422	0	0.0065385	0.0178831	0.0163183	0.0130211	0	0.00245892	0	0	0.00156477	0.00150889	0.000558847	0	0.0105063	0.00106181	0.00318543	0	0.012127	0	0.00480608	0	0	0.000558847	0.00335308	0.00128535	0.0149212	0	0.0255952	0	0	0	0.00122946	0.002906	0	0	0.00251481
Hispanic	1.01644	0.00609439	0	0	0.00481882	0.00576369	0.000377947	0.00245665	0.0397317	0.0031653	0	0.00113384	0.0132754	0	0.00245665	0.0756838	0.0116219	0.0042519	0.000472434	0.00056692	0	0	0	0	0.00103935	0	0.0296216	0.000330703	0	0	0.00689753	0	0.000330703	0	0	0	0.00274011	0.000188973	0.00628337	0	0.019417	0	0	0	0.000661407	0.000236217	0.0134644	0	0.00302357
Hispanic	1.16712	0.0123386	0	0	0.00841669	0.00220332	0.00356938	0.00528797	0.0253382	0.00198299	0.000528797	0.000660997	0.0294364	0.000352532	0.00678623	0.013925	0.0149826	0.00233552	0.000528797	0.0168334	0.000572864	0	0	0.00061693	0.000837263	0	0.00343718	0.000308465	0	0	0	0	0	0	0	0.000308465	0.000969462	0.000440665	0.00423038	0	0.0277178	0	0	0	0.00193892	0.00158639	0.00445071	0.00061693	0.00268805
Hispanic	1.37534	0.0139989	0	0	0.0182321	0.00611928	0.00247286	0.00289199	0.0219624	0.0178549	0.000377216	0.000880171	0.0119871	0	0.00188608	0.00494572	0.00368834	0.0022633	0.000251477	0.0138313	0.00171843	0	0	0.000796345	0.00138313	0	0.0121967	0.000167652	0.000712519	0	0	0	0.000544868	0	0	0.000209565	0.000838258	0.000586781	0.00121547	0	0.0469005	8.38258e-05	0	0	0.00117356	0.0042332	0.0306383	0	0.00201182
Hispanic	1.53699	0.0125565	0	0	0.0140633	0.00547464	0.00351582	0.00562531	0.054445	0.00537418	0	0.00205927	0.067102	0.0011552	0.0117529	0.00326469	0.0171773	0.00100452	0.00050226	0.0168257	0.000904068	0	0	0.00241085	0.00241085	0	0.00165746	0.000351582	0.000954294	0.000100452	0	0	0.000200904	0	0	0.000351582	0.000401808	0.00150678	0.00457057	0	0.0795078	0	0	0	0.00256153	0.0106479	0.00170768	0.000703164	0.00195881
Non Hispanic	0.50411	0	0	0	0	0.047821	0	0.000337825	0	0	0.00266507	0	0	0.00495477	0	0.214669	0	0	0	0	0	0	0	0	0	0.000375361	0.0054052	0	0	0	0.0765737	0	0	0	0	0	0	0	0	0	0	0.00337825	0	0.000300289	0	0	0	0	0
Non Hispanic	1.06301	0.000667223	0.000250209	0	0.00391993	0.000625521	0.0029608	0.00554629	0.047206	0	0.00087573	0.00187656	0	0.00266889	0.0247706	0.0559633	0	0.0165972	0	0	0.000125104	0	0.000375313	0.0228941	0	0	0.0551293	0	0.00154295	0.000166806	0	0.00129274	0.000667223	0.00029191	0.000542118	0	0.00179316	0	0.00266889	0	0.00996664	0	0	0.000750626	0.00521268	0.00200167	0.000166806	0.00279399	0.00229358
Non Hispanic	1.06301	0.00411537	0	0.00105435	0.00336712	0	0.00343514	0.00343514	0.0431603	0	0.000510169	0	0	0	0.00193864	0.0316645	0	0.000102034	0.000136045	0.00377525	0	0	0	0.00448949	0	0	0.0497245	0	0.000442147	0	0.00238079	0	0	0	0.000170056	0	0.00129243	0	0.00877491	0	0.0288416	0	0	0	0.0045235	0.000102034	0	0.00115638	0.000612203
Non Hispanic	2.05753	0	0.000178301	0	0.00668628	0.00191673	0	0.0102969	0.0599536	0	0.000757778	0.00245164	0	0.00936079	0.0653027	0.0296425	0.00717661	0.00151556	0.000178301	0.00352144	0	0	0	0.0159133	0	0.000713203	0.0287064	0	0.00285281	0.000356602	0	0	0.000490327	0.000401177	0	0.000802354	0	0.00129268	0.00151556	0	0.0254079	8.91504e-05	0.000312026	0	0.00490327	0.00356602	0	0	0.00472497
Non Hispanic	2.05753	0	0.000442957	0	0.00556157	0.000442957	0.004528	0.00413427	0.0836204	0	0.000738262	0.0087607	0	0.0224924	0.0851462	0.00900679	0.00792401	0.00472487	0	0.0529088	0	0	0.000295305	0.00206713	0	0	0.0799783	0	0.00182105	0.000147652	0	0	0	0.00152574	0	0.00546314	0.00019687	0.00398661	0	0	0.0135348	0	0	0	0.0134856	0.00314992	0	0	0.00157496
Non Hispanic	0.641096	0.00340692	0	0	0.0035432	0.0946216	0.000772236	0	0.0595076	0.000545108	0.00104479	0.00249841	0.100209	0.00118107	0.0149905	0.0231216	0	0	0	0.00985736	0	0	0.000181703	0	0	0	0.0193059	0	0	0.000136277	0.00109022	0	0.000181703	0.000363405	0	0	0.0019533	0	0.00254384	0	0.00794949	0	0	0	0	0.00363405	0.00981194	0	0.000817661
Non Hispanic	0.641096	0.00597068	0	0	0.0045519	0.0879049	0.000532041	0	0.0602979	0.000650272	0.00124143	0.000886734	0.0329274	0.000413809	0.00904469	0.0318633	0	0	0	0.012769	0	0	0.000354694	0.000413809	0	0	0.0186805	0	0	0.000295578	0.00100497	0	0.000236463	0.000827619	0	0	0.0018917	0	0.00348782	0	0.0108773	0	0	0	0	0.00632537	0.0105817	0	0.00218728
Non Hispanic	0.150685	0	0.00110956	0	0.000123284	0.0551492	0	0.00094518	0	0	0.000493137	0	0	0.000369853	0	0	0	0	0	0	0	0	0.00197255	0.0738884	0	0	0.281006	0	0	0.00135613	0	0	0	0.000164379	0.00908194	0	0	0	0	0	0	0	0	0.000616421	0	0	0	0	0
Non Hispanic	0.830137	0	0.000676621	0	0	0.00631512	0	0.00108259	0.0747891	0	0.0044657	0	0	0.0676621	0	0.164464	0	0.00148857	0	0	0	0	0	0.097704	0	0	0.070549	0	0	0.000676621	0	0	0	0	0	0	0	0	0	0.00153367	0	0.000541296	0	0.000315756	0	0	0	0	0
Non Hispanic	0.830137	0	0.000911842	0	0	0.0205579	0.00124342	0.00128487	0	0	0.00447631	0	0	0.0621296	0	0.0603473	0	0	0	0	0	0	0	0.079496	0	0	0.073196	0	0	0.00186513	0	0	0	0	0	0	0	0	0	0	0	0	0	0.000373026	0	0	0	0	0
Non Hispanic	0.778082	0	0.00453582	0	0.000805426	0.0438745	0	0.00411191	0	0	0.00148368	0	0	0	0	0	0	0.0458669	0	0	0.000211954	0	0	0.0423485	0	0	0.12535	0	0	0.008351	0	0	0.0226791	0.00644341	0.00750318	0	0	0	0	0.00457821	0.00156846	0	0	0.000890208	0	0	0	0	0
Non Hispanic	0.780822	0	0.00546404	0	0.00339985	0.0438742	0	0.000688064	0	0	0.00348079	0	0	0	0	0	0	0.0544785	0.000121423	0	0.000485692	0	0	0.0582426	0	0	0.0373174	0	0	0.00934958	0	0	0.0310034	0.0131946	0.00882341	0	0	0	0	0.00514024	0.00295463	0	0	0.00133565	0	0	0	0	0
Non Hispanic	0.364384	0	0.00459587	0	0.00236673	0.000220161	0	0.00233921	0	0	8.25605e-05	0	0	0.00167873	0	0.00456835	0	0.000220161	0	0	0	0	0.00335746	0.00195393	0	0.000192641	0.0108705	0	0	0.00924677	0	0.00572419	0.0064122	0.00291714	0.00319234	0	0	0	0	0.000247681	0.12962	0	0	0.000412802	0	0	0	0	0
Non Hispanic	0.539726	0	0.000666178	0	0.00173206	0.00716141	0	0.00706149	0.000266471	0	0	0	0	0	0.000766105	0.0135567	0	0.00652855	0	0	0	0	0.00809406	0.101925	0	0	0.243455	0	0	0.0018653	0.00626207	0	0	0.0168543	0.00213177	0	0	0	0	0	0.0167877	0	0	0.000632869	0	0	0	0	0
Non Hispanic	0.446575	0	0.000643826	0	0.00133364	0.000459876	0	0.000321913	0	0	0	0	0	0.0339388	0	0.00722005	0	0.00763394	0	0	0	0	0.0048287	0.00202345	0	0	0.055737	0	0	0.00142562	0	0.00533456	0.00335709	0.00409289	0.00487468	0	0	0	0	0.00114969	0.0751437	0.000229938	0	0.000321913	0	0	0	0	0
Non Hispanic	1.56986	0.00398856	0.000201442	0	0.00817856	0.000402885	0.0017324	0.00177269	0.0804561	0.000805769	0	0.000725192	0	0.0104347	0.0175255	0.0080174	0	0.00846058	0.000886346	0.00608356	0	0	0	0.00197413	0	0	0.0556787	0	0.00680875	0	0.00149067	0	0.000443173	0	0	0.000644615	0.000926635	0.000443173	0	0	0.00290077	0	0	0	0.00483462	0.000241731	0	0	0.00169212
Non Hispanic	1.63562	0	0.000509472	0	0.00477051	0.00467788	0.00263999	0.00203789	0.116484	0	0.000324209	0.00722523	0	0.0102357	0.0672039	0.0136631	0.000926312	0.0026863	0	0.0094947	0	0	0.000555787	0.00189894	0	0.00041684	0.0555324	0	0.0023621	0.000370525	0.00254736	0	0.000231578	0.000694734	0	0.00328841	0	0.00426103	0	0	0.0188968	0	0.000555787	0	0.00152841	0.00731786	0	0.000277894	0.00226946
Non Hispanic	1.39178	0.00551501	0	0.00830037	0.00323102	0.000334243	0	0.00740906	0.0629491	0.00584926	0.000278536	0.000167122	0.0484096	0.000445658	0.000947022	0.00217258	0.0236756	0.00434516	0.000724194	0.00484653	0	0	0	0.000612779	0.00284107	0	0.0353741	0	0	0	0	0	0	0	0	0	0.0038995	0	0.0119213	0	0.0310846	0.000334243	0	0	0	0.00122556	0	0.00217258	0.00423375
Non Hispanic	0.265753	0	0.0249375	0	0	0.0510396	0	0.0739903	0	0	0.00123317	0	0	0	0	0.00277464	0	0.107663	0	0	0	0	0	0.000239784	0	0.000582331	0	0	0	0.0402151	0	0.0220601	0	0.015997	0.0031857	0	0	0	0	0	0	0	0	0.00119892	0	0	0	0	0
Non Hispanic	0.265753	0	0.0024801	0	0	0.0623297	0	0.0216396	0	0	0.000545078	0	0	0	0.000136269	0.00223482	0	0.112722	0	0	0	0	0	0.00223482	0	0	0	0	0	0.00694974	0	0.0221029	0	0.0735038	0.00501472	0	0	0	0	0	0	0	0	0.000381555	0	0	0	0	0
Non Hispanic	1.47671	0.00402672	0	0.0528507	0.00851103	0.00201336	0.000411824	0.00709252	0.0178915	0.00210488	0.00077789	0.000366066	0.0925231	0.00105244	0.00356914	0	0.0274549	0.00439279	0.000457582	0.00274549	0	0	0	0	0.00274549	0.000640615	0.0402215	0	0	0	0	0	0	0	0.000594857	0	0.00128123	0	0.0066807	0	0.0155578	0	0	0	0.000686373	0	0	0	0.00347762
Non Hispanic	0.389041	0.00468518	0	0	0.000598662	0.0789193	0	0.00114527	0.0219162	0	0.00158776	0	0	0.000937036	0.00637705	0.0506	0	0	0	0.00203025	0.00020823	0	0	0.0278248	0	0.00020823	0.0738437	0	0.00299331	0.000156173	0.00281111	0	0.00020823	0.00020823	0.00166584	0	0.00455504	0	0.00530987	0	0.022567	0.000104115	0	0.000104115	0	0	0.0497931	0	0.00408652
Non Hispanic	0.389041	0.00365965	0.000124761	0	0.00237046	0.019837	0	0.00390917	0.0188389	0	0.00420028	0	0	0.00041587	0	0.0862098	0	0	0	0.00166348	0	0	0	0.0178824	0	0	0.0790568	0	0	0.000291109	0.00311902	0	0	0.000291109	0.000748565	0	0.00245363	0	0.00469933	0	0.00449139	0.000124761	0	0	0.000665391	0	0.0211678	0	0.00332696
Non Hispanic	0.347945	0	0.00074171	0	0	0.0482984	0	0.00589005	0	0	0	0	0	0	0	0.321248	0	0.0180628	0	0	0	0	0	0.0463787	0	0	8.726e-05	0	0	0.00148342	0	0.0108202	0	0.011082	0.00205061	0	0	0	0	0	0	0	0	0.00052356	0	0	0	0	0
Non Hispanic	0.506849	0	0	0	0	0.0445519	0	0.000684756	0	0	0.0117692	0	0	0.04391	0	0.255157	0	0	0	0	0	0	0	0	0	0	0.0511427	0	0	0	0.0523838	0	0	0	0	0	0	0	0	0	0	0.00825986	0	0.000299581	0	0	0	0	0
Non Hispanic	3.0411	0	0.0003803	0	0.00760601	0.000443684	0.0015212	0.00386639	0.0813843	0	0	0.00272549	0	0	0.0211701	0.00963428	0.0111555	0	0	0.00779616	0.0003803	0	0	0.00411992	0	0	0.0366356	0	0.0101413	0	0.00164797	0	0.000570451	0.000633834	0	0.000507067	0	0	0.0372061	0	0.00842999	0	0.000570451	0.000253534	0	0.00583127	0.00019015	0.000633834	0
Non Hispanic	1.64658	0.00212279	0	0	0.00599376	0.000416233	0.000874089	0.00441207	0.076129	0.0106139	0	0.00632674	0.0316753	0.000457856	0.0397086	0.00149844	0	0.000457856	0.00012487	0.00453694	0.000457856	0	0.00037461	0.000166493	0.00299688	0	0.0248075	0	0.00949011	0	0	0	0.000291363	0	0	0.0017898	0.000707596	0.00299688	0.0120291	0	0.0112799	0	0	0	0.000707596	0.000998959	0	0.000332986	0.00049948
Non Hispanic	0.0438356	0	0.00461707	0.0143372	0	0.0653274	0	0.0263254	0	0	0.000567008	0	0	0	0	0.00206553	0	0	0	0	0	0.000243004	0	0	0	0	0	0	0	0.00773561	0	0	0	0	0	0	0	0	0	0	0	0	0	0	0	0	0	0	0
Non Hispanic	0.0849315	0	0	0.00282805	0	0.0167562	0	0.0138575	0	0	0.0051612	0	0	0	0	0.261807	0	0.0743778	0	0	0	0	0.000353507	0	0	0.00657523	0.000424208	0	0	0	0	0	0	0	0.000989819	0	0	0	0	0	0	0	0	0.00120192	0	0	0	0	0
Non Hispanic	1	0	0.000507958	0	0	0.0149424	0	0.0178632	0	0	0.00516424	0	0	0.0252286	0	0.0865222	0	0.000973586	0	0	0	0	0.000507958	0.06468	0	0	0.0306468	0	0	0.000931256	0	0	8.46597e-05	0	0.00245513	0	0	0	0	0	0.0266255	0	0	0.00105825	0	0	0	0	0
Non Hispanic	1	0	0.00115036	0	0	0.00578893	0	0.00385928	0.0870937	0	0.00267181	0	0	0.0026347	0	0.0637153	0	0.000816387	0	0	0	0	0	0.0190367	0	0.000408194	0.00267181	0	0	0.00222651	0.0241205	0	0	0	0.00152145	0	0	0	0	0	0	0	0	0.000927713	0	0	0	0.000111326	0
Non Hispanic	1.44384	0	0.000518762	0	0.00172921	0.000691683	0	0.00103752	0.108306	0	0	0	0	0	0	0.0121044	0.00340077	0.0112975	0	0	0	0	0.00126808	0.014583	0	0	0.109862	0	0	0	0.00190213	0	0.00121044	0.00178685	0.0011528	0	0	0	0	0	0.00103752	0	0.000403481	0	0.00374661	0.00639806	0	0	0
Non Hispanic	1.44658	0	0.00057241	0	0.00386377	0.000477008	0	0.00481778	0.0896298	0	0	0	0	0	0	0.0240412	0.00152643	0.00858615	0	0	0	0	0.00152643	0.0185079	0	0	0.0979298	0	0.000381607	0.000429307	0.0055333	0.00228964	0.00147873	0.00257584	0.000954016	0	0	0	0	0	0.00262355	0	0.000190803	0	0.0103034	0.000381607	0	0	0
Non Hispanic	1.44658	0	0.00160829	0	0	0.00452704	0.00107219	0.00357398	0	0	0	0	0	0	0	0.00714796	0	0.0562902	0	0	0	0	0	0.026924	0	0	0.00256135	0	0.00869669	0.00131046	0	0	0.00178699	0.000416964	0.00285919	0	0	0	0	0.00285919	0.00339528	0	0	0.000238265	0	0	0.000119133	0.000536097	0
Non Hispanic	1.44658	0	0.00333422	0	0	0.0051347	0.00266738	0.0030008	0	0	0	0	0	0	0	0.0132035	0	0.126234	0	0	0	0	0.000466791	0.0994265	0	0	0.0242731	0	0	0.000866898	0	0	0.000200053	0.000866898	0.00366764	0	0	0	0	0.00233396	0.00060016	0	0	0	0	0	0	0.000266738	0
Non Hispanic	0.810959	0.000511404	0.000886434	0.000136374	0.00340936	0.0053527	0.00623913	0.0404691	0.0224336	0	0.00395486	0	0	0	0.0111486	0.008012	0	0.0285705	0	0.0188538	0	0	0.00037503	0.0203198	0	0.00450036	0.0304797	0	0	0.00167059	0	0.000306843	0	0.000136374	0.000579592	0	0.0016024	0	0	0	0.00432989	0	0	0.000340936	0	0	0	0.0026593	0.0021138
Non Hispanic	0.810959	0.00442841	0.000214278	0	0.011821	0.00182136	0	0.019535	0.0421414	0	0.00478554	0	0	0	0.0177137	0.015678	0	0.011571	0	0.0532124	0	0	0	0.00949966	0	0	0.0519624	0	0.00442841	0.000607121	0	0.000392843	0	0	0.00157137	0	0.00071426	0	0.00214278	0	0.00703546	0	0	0	0.00364273	0.0011071	0	0.00239277	0.00485697
Non Hispanic	1.94521	0	0.000424034	0	0.0140779	0	0	0.00305305	0.0515626	0	0	0.000763262	0	0.00334987	0	0.0102616	0.00381631	0.000551245	0	0.0169614	0	0	0.000254421	0.0128058	0	0.000805665	0.0158165	0	0.00347708	0	0.00750541	0	0.000381631	0.00135691	0.000551245	0	0	0	0	0	0.00203536	0	0	0.000593648	0.00385871	0	0	0.000975279	0
Non Hispanic	1.94247	0	0.00105597	0	0.00275469	0.000459116	0	0.00252514	0.0448556	0	0	0	0	0.00918231	0	0.0043616	0.00247923	0.000275469	0	0.0118911	0	0	0.000505027	0.0141867	0	0	0.0272715	0	0.00619806	0.000367293	0.00702447	0	0.00128552	0.00133144	0.00169873	0	0	0	0	0	0.00307608	0	0	0.000642762	0.00229558	0	0.00330563	0.000642762	0
Non Hispanic	1.54795	0.0202639	0	0	0.000982778	0.00711344	0.0045863	0.0102958	0.0553632	0	0.000561587	0	0.0175028	0.00238675	0.008845	0.0354736	0	0.000561587	0	0.010249	0.000233995	0	0	0.0043523	0	0	0.00795582	0	0.00131037	0.000233995	0.00744103	0	0.0087982	0	0	0	0.000935979	0	0	0	0.0500749	0.000233995	0	0	0.00201235	0	0	0	0.00556908
Non Hispanic	0.479452	0	0	0	0	0.00776091	0	0.00694397	0	0	0.00170195	0	0	0.000272313	0.00449316	0.286949	0	0	0.00299544	0	0	0	0.000272313	0.0961944	0	0.0015658	0	0	0	0	0.0135476	0	0	0.000204234	0.00211042	0	0.00272313	0	0	0.000204234	0	0	0	0	0	0	0.00136156	0	0
Non Hispanic	0.369863	0	0.0116578	0.000127061	0.00193768	0.0587656	0	0.00241415	0	0	0.000698834	0	0	0	0	0	0	0	0	0	0.000444713	0	0	0.0394524	0	0	0.0749023	0	0	0.0268416	0	0	0.0808106	0	0.00613068	0	0	0	0	0.00120708	0	0	0	0.000508243	0	0	0	0	0
Non Hispanic	2.45753	0	0	0	0.00523003	0.00012527	0.00037581	0.000657668	0.104256	0	0.000313175	0	0.0662992	0.00513607	0.0108672	0	0.0197614	0.000219223	0	0.00595033	9.39526e-05	0	0.000156588	0.000438445	0.00012527	0	0.00281858	0	0.0134979	0	0	0	0.000344493	0.000563716	0	0	0	0.00263067	0.00247408	0	0.00782938	0	0.000407128	0.000281858	0.000438445	0.00754752	0	0	0
Non Hispanic	0.438356	0	0.00395509	0	0	0.0285571	0	0.00134071	0	0	0	0	0	0	0	0.00740741	0	0.0762527	0	0	0	0	0.0404558	0.150059	0	0.000301659	0.000167588	0	0	0.000603318	0	0.0032177	0	0.0311379	0.00164237	0	0	0	0	0.000569801	0	0.000134071	0	0.000402212	0	0	0	0	0
Non Hispanic	0.438356	0	0.00122167	0	0	0.0402829	0	0.0020897	0	0	0	0	0	0	0.000353641	0.0119916	0	0.0600868	0	0	0	0	0.0450088	0.176917	0	0.00038579	0	0	0	0.0020254	0	0.00414724	0	0.0464877	0.00273268	0	0	0	0	0.000192895	0	0	0	0.000932326	0	0	0	0	0
Non Hispanic	0.0849315	0	0	0.000947362	0	0.0305524	0	0.116762	0	0	0	0	0	0	0	0.257327	0	0	0	0	0	0.000236841	0	0	0	0.00657233	0	0	0	0	0	0	0	0	0	0	0	0	0	0	0	0	0	0	0	0	0	0	0
Non Hispanic	0.0849315	0	0	0.00179027	0	0.0566918	0	0.15597	0	0	0.000271253	0	0	0	0	0.185483	0	0	0	0	0	0.000162752	0	0	0	0.000868008	0	0	0	0	0	0	0	0	0	0	0	0	0	0	0	0	0	0.000325503	0	0	0	0	0
Non Hispanic	3.04384	0	4.73104e-05	0	0.000473104	0	0.00191607	0.00104083	0.0523253	0	0	0.00473104	0	0.000946208	0.0463169	0.0136254	0.00480201	0.000212897	0	0.00449449	0.000615035	0	0.000378483	0.0038558	0	0	0.00747504	0	0.0152813	0	0	0	0.000165586	0.000496759	0	0.00151393	0	0	0.0313905	0	0.00354828	0	0.000354828	0	0	0	0	0.000118276	0
Non Hispanic	2.61918	0	0.000225104	0	0.00432199	0.000990456	0	0.00126058	0.0116604	0	0	0	0	0.000990456	0.0167027	0.0753196	0	0.00396182	0	0.00112552	0.000315145	0	0.00310643	0.00301639	0	0	0.0301639	0	0.0314245	0.000270124	0	0.00216099	0.00225104	0.00207095	0.000945435	0.00418693	0.000765352	0.000405186	0	0	0.00670809	0	0.000360166	0.000540249	0	0.00675311	0	0.000720331	0.00112552
Non Hispanic	2.62192	0	0.000694083	0	0.00190873	0	0	0.00312337	0.0431488	0	0	0	0	0.00508994	0.026433	0.0653016	0	0.0188559	0	0	0	0	0.00179305	0.00526346	0	0	0.14703	0	0	0.00260281	0	0.00190873	0.00109896	0.0134189	0.000520562	0.00485858	0	0	0	0	0.000983284	0	0.00138817	0.00150385	0	0	0	0	0
Non Hispanic	0.526027	0	0.00169113	0	0	0.0127951	0	0.0109126	0	0	0.000191449	0	0	0	0	0.145692	0	0.0265475	0	0	0	0	0.00258456	0.147384	0	0	6.38162e-05	0	0	0.00124442	0	0.00963625	0	0.00666879	0.00248883	0	0	0	0	0.000893427	0	0	0	0.000638162	0	0	0	0	0
Non Hispanic	0.526027	0	0.00674317	0	0	0.0167033	0	0.00810418	0.000123728	0	0	0	0	0	6.1864e-05	0.0215905	0	0.0705249	0	0	0	0	0.0393455	0.0737109	0	0	0	0	0	0.00253642	0	0.00460887	0	0.0490891	0.00383557	0	0	0	0	0.000371184	0	0	0	0.00284574	0	0	0	0	0
Non Hispanic	0.158904	0	0.0046037	0	0.0154224	0.0827131	0	0.00230185	0	0	0	0	0	0.00425842	0	0	0	0	0	0	0	0	0.00725082	0.101396	0	0	0.13884	0	0	0.0071741	0	0	0	0.00168802	0.0304228	0.00575462	0	0	0	0	0	0.000115092	0	0.00168802	0	0	0	0	0
Non Hispanic	1.69863	0	0	0	0	0	0	0.000189609	0.059727	0	0	0	0	0	0.0722412	0.0196246	0	0.0235116	0	0	0	0	0.00279674	0.0443686	0	0	0.0932878	0	0.00445582	0.000426621	0	0.00303375	0.00331816	0.00668373	0.0020857	0.00786879	0	0	0	0	0.00132727	0	0.000284414	0	0	0	0	0.000758438	0
Non Hispanic	1.69589	0	0.000141157	0.000188209	0	0.00790477	0	0.0394297	0.0600856	0	0.00522279	0	0	0	0.0298311	0.0778714	0	0.00578742	0	0.000611678	0	0	0.000988096	0.0192443	0	0	0.0222557	0	0	0.000235261	0	0.00192914	0.000611678	0.00235261	0.00221145	0.000329365	0	0	0	0	0.00230556	0	0	0	0	0	0	0	0
Non Hispanic	0.616438	0	0.00997934	0	0.00139838	0.0450024	0	0.0051168	0	0	0.00206579	0	0	0	0	0	0	0.0637534	0.000127125	0	0.00047672	0	0	0.0587637	0	0.000127125	0.0440807	0	0	0.0349913	0	0	0.0342603	0.00225648	0.0245352	0	0	0	0	0.000349595	0.000254251	9.5344e-05	0	0.00260607	0	0	0	0	0
Non Hispanic	0.616438	0	0.00513049	0	0.00125474	0.0694011	0	0.00588334	0.000111532	0	0.000195182	0	0	0	8.36493e-05	0	0	0.041267	0	0	0	0	0	0.0712414	0	0.000278831	0.0112927	0	0	0.0173712	0	0	0.0109859	0.0016451	0.014304	0	0	0	0	0.000306714	0.000557662	8.36493e-05	0	0.000697078	0	0	0	0	0
Non Hispanic	1.24384	0	0.00107655	0	0.00883903	0	0	0.00855573	0.0232308	0	0	0	0	0	0.0194345	0.0352428	0	0.00725254	0	0.0104255	0	0	0	0.0610233	0	0	0.0196045	0	0	0.00141651	0.0104822	0.00317298	0.000906567	0.00158649	0.00226642	0	0	0	0	0	0.00917899	0	0	0.000283302	0	0.00447617	0	0.00311632	0
Non Hispanic	0.131507	0	0.015322	0	0	0.0354464	0	0.00763813	0.000137212	0	0.00100622	0	0	0	0.000137212	0.132089	0	0.0339371	0	0	0	0	0	0	0	0	0.000182949	0	0	0.0288602	0	0	0	0	0.00878156	0	0	0	0	0	0	0	0	0	0	0	0	0	0
Non Hispanic	0.131507	0	0.0167054	0.00237839	0	0.0558922	0	0.00730506	0	0	0	0	0	0	0	0.213149	0	0.0721445	0	0	0	0.00033977	0	0.000169885	0	0	0	0	0	0.0272382	0	0	0	0	0.0139872	0	0	0	0	0	0	0.00067954	0	0	0	0	0	0	0
Non Hispanic	0.0876712	0	0	0	0	0.0045626	0	0.0183112	0.00194671	0	0.0015817	0	0	0	0	0.285315	0	0.0924078	0	0.00127753	0	0	0	0.0093077	0	0	0.0352233	0	0	0	0	0	0	0	0.00109502	0	0	0	0	0	0	0.0031634	0	0.000608347	0	0	0	0	0
Non Hispanic	1.57808	0	0	0.000233721	0	0	0.00481466	0.0649278	0.0422101	0	0.00135558	0	0	0.000280466	0.0127612	0.0218296	0	0.00846071	0	0.0260833	0	0	0	0.0061235	0	0	0.0339831	0	0	0.000233721	0.00322535	0	0	0	0.000467443	0	0	0.000701164	0	0	0.00186977	0	0	0.000280466	0	0.00168279	0.00065442	0.0052821	0
Non Hispanic	1.57808	0	0.000552745	0	0.000510226	0.00119053	0.00340151	0.00897147	0.106297	0	0.000382669	0	0	0.0022535	0.0226625	0.00778094	0.00446448	0.0313789	0	0.00488966	0	0	0.00106297	0.0304435	0	0	0.117607	0	0.00314639	0.000212594	0.00127556	0.000892895	0.000765339	0.00259365	0.000850376	0	0	0	0	0	0.00612271	0	0	0.000212594	0	0.000382669	0	0.000127556	0
Hispanic	1.16712	0.0194367	0.000188706	0.000283059	0.00688777	0.00792565	0	0.008822	0.0183517	0.000235882	0.00122659	0	0.00141529	0	0.000283059	0.0597254	0.00235882	0.000660471	0.000377412	0	0	0	0	0.00901071	0	0	0.000660471	0	0	0.000330235	0	0	0.000141529	0	0	0	0.00108506	0.000141529	0.0124546	0	0.0608577	0.000235882	0	0	0.00150965	0.00316082	0.00094353	0.000283059	0.00504788
Non Hispanic	1.62192	0	0	0	0.00536885	0	0	0.0100404	0.0469948	0	0.000209176	0.00404407	0	0.00251011	0.0354204	0.0224515	0	0.00857621	0	0.0114349	0	0	0.000627528	0.0127597	0	0	0.0186167	0	0	0.000418352	0.0066239	0.000278901	0.000627528	0.00146423	0.000418352	0.000836703	0	0	0	0	0.0219635	0	0	0	0	0	0	0	0
Non Hispanic	1.62192	0	0.00126135	0	0.000462496	0.00159771	0	0.00971241	0.0322486	0	0	0.00306929	0	0.000420451	0.0188782	0.0311974	0	0.0446939	0	0	0	0	0.000840901	0.0848049	0	0	0.0138328	0	0	0	0.00117726	0.00222839	0.000504541	0.00243861	0.00147158	0.000588631	0	0	0	0	0.0463757	0	0.000420451	0	0	0	0.00025227	0.00475109	0
Non Hispanic	1.78904	0	0.000188759	0	0.0078807	0.00443585	0.0023123	0.00292577	0.0730971	0	0	0.00665377	0	0.00783351	0.0473314	0.00764475	0	0.00674815	0.000188759	0	0	0	0	0.00382238	0	0	0.0689444	0	0.0135907	0.000235949	0	0	0.00160445	0.000519088	0	0	0	0.00146289	0.0069841	0	0.000755038	0	0	0	0.00339767	0.00821103	0	0.000283139	0.00391676
Non Hispanic	1.78904	0	0.000467557	0	0.00472752	0.00228583	0.00436386	0.000623409	0.13902	0	0	0.00207803	0	0.00264949	0.0071692	0.000727311	0	0.0265468	0.000155852	0	0	0	0.000259754	0.00727311	0	0	0.128474	0	0.0287288	0.000623409	0	0	0.000207803	0.00192218	0.000311705	0	0	0.000727311	0	0	0.000779261	0	0	0	0	0	0	0.000259754	0.00067536
Non Hispanic	0.479452	0.000263103	0	0	0	0.0439381	0	0.00505157	0	0	0.000315723	0	0.00110503	0.000263103	0.00526205	0.154652	0.00415702	0.0103136	0.000368344	0	0	0	0	0.0399916	0	0.00310461	0.000210482	0.00289413	0	0	0.00831404	0	0	0	0.000105241	0	0.00099979	0	0	0	0.0357819	0	0	0	0.00631446	0	0	0	0
Non Hispanic	0.139726	0	0	0.00525306	0	0.0526676	0	0.012516	0	0	0.000776539	0	0	0	0	0.00794811	0	0.181527	0	0	0	0.000274073	0.0163987	0	0	0	0	0	0	0	0	0	0	0.0151654	0.0217888	0	0	0	0	0	0	0	0	0.00036543	0	0	0	0	0
Non Hispanic	1.95068	0	0.000723618	0	0.00080402	0.00317588	0	0.00040201	0.0589347	0.00152764	0	0.00518593	0.00687437	0.00434171	0.0244422	0.00510553	0.00635176	0.00924623	0	0	0.000120603	0	0.00655276	0.00353769	0	0	0.0516181	0	0.00739698	0.00040201	0	0	0.00261307	0.000643216	0.000964824	0.00180905	0.00080402	0	0.039598	0	0.00249246	0	0.000643216	0.000361809	0.000763819	0.00562814	0.00100503	0.0081206	0
Non Hispanic	1.95068	0	0.000980933	0	0.000797008	0.00208448	0.000429158	0.00472074	0.0183925	0.00116486	9.19625e-05	0.00174729	0.00153271	0.00524186	0.0225308	0.0190056	0.00545644	0.0162467	0	0	0.000490467	0	0.00125682	0.00668261	0	0	0.0206609	0	0.0033413	0.000490467	0	0	0.00389308	0.00159402	0.000766354	0.00223775	0.00183925	0	0.0143768	0	0.00637607	0	0.000245233	0.000337196	0	0.00202317	0.00119551	0.0104837	0
Non Hispanic	1.86849	0	0.000131195	0	0.00488701	0.00147594	0.00291909	0.00141034	0.151366	0	6.55974e-05	0	0	0	0	0.0106268	0	0.0111844	0	0.00747811	0	0	0.000623176	0.000918364	0	0	0.163731	0	0.00865886	0.000295188	0	0	0.000688773	0.000951163	0.000721572	0	0	0	0	0.000229591	0.0050838	0	0	0.000524779	0	0	0.000131195	0.000163994	0
Non Hispanic	0.246575	0	0.00233249	0	0.0179813	0.0138677	0	0.00148431	0	0	0.000127226	0	0	0.00428329	0	0.245123	0	0	0	0	0	0	0.00178117	0.0384224	0	0	0.0738338	0	0	0.00449534	0	0	0	0.0107718	0.00131467	0.00983885	0	0	0	0	0	0	0	0.000932994	0	0	0	0	0
Non Hispanic	0.246575	0	0.000349886	0	0	0.0260799	0	0.000699771	0	0	0	0	0	0	0	0.0237384	0	0.00920468	0	0	0	0	0.00266451	0.0335352	0	0	0.0360382	0	0	0.000322971	0	0	0	0.000134571	0.00215314	0	0	0	0	0	0	0.000269143	0	0.000296057	0	0	0	0	0
Non Hispanic	1.03288	0	0.00443195	0	0	0.00105838	0.000694559	0.000363817	0	0	0	0	0	0	0	0.0010253	0	0.0444187	0	0	0	0	0.000628411	0.0313544	0	0	0.00360509	0	0	0.00978998	0	0	0.00390276	0.000793782	0.00340665	0	0	0	0	0.00023152	0	0	0	0.000793782	0	0	0	0.000628411	0
Non Hispanic	1.86849	0	0.000582644	0	0	0.000109246	0	0.0268745	0.00298605	0	0	0	0	0	0.00149303	0.0736317	0	0.0104512	0	0	0	0	0.000182076	0.0283311	0	0.000473399	0.00670041	0	0.000473399	0.00171152	0	0.00127453	0.00105604	0.000801136	0.00127453	0	0	0	0	0	0.00313171	0.000145661	0	0.00109246	0	0	0	0.0014202	0
Non Hispanic	1.79178	0	0.000810811	0	0.00361486	0.0107432	0	0.00317568	0.0369932	0	6.75676e-05	0	0.00915541	0.00378378	0.0160811	0	6.75676e-05	0.00820946	0.000202703	0.0115203	0	0	0.00162162	0.0191892	0.000101351	0.000709459	0.0476689	0	0.00621622	0.00172297	0	0	0.00219595	0.00493243	0.00256757	0	0	0	0	0	0.0418243	0.000101351	0	0.000371622	0	0.000236486	0	0.00300676	0
Non Hispanic	0.926027	0	0.000281713	0	0	0.0140052	0.000241468	0.0159771	0.00160979	0	0.00358178	0	0	0.0605683	0	0.0707502	0	0	0	0	0	0	0.000402447	0.0447521	0	0	0.0725209	0	0	0.000804894	0	0	0	0	0.00165003	0	0	0	0	0	0.0369446	0	0	0	0	0	0	0	0
Non Hispanic	0.926027	0	0	0	0	0.00390193	0	0.0247773	0.0512454	0	0.00461729	0	0	0.00208103	0	0.169734	0	0.00175587	0	0	0	0	0	0.0332965	0	0	0.00188593	0	0	0.000455225	0.0714053	0	0	0	0	0	0	0	0	0	0	0	0	0	0	0	0	0	0
Non Hispanic	0.273973	0	0.00105438	0	0	0.0544629	0	0.0144369	0	0	0.00166268	0	0.0775782	0	0	0.179853	0	0.00113549	0	0	0	0	0	0.010706	0	0.00117604	0	0	0	0	0	0	0	0.00170323	0.003812	0	0	0	0	0	0	0.000405531	0	0.000121659	0	0	0	0	0
Non Hispanic	0.273973	0	0	0	0	0.0586418	0	0.0151156	0	0	0.00220665	0	0.0246593	0	0	0.186517	0.000220665	0	0	0.00104816	0	0.000110333	0.00060683	0.0302311	0	0.00104816	0	0	0	0.000496497	0	0	0	0.0140674	0.0050753	0	0	0	0	0	0	0.000661996	0	0	0	0	0	0	0
Non Hispanic	0.536986	0	0.00320012	0	0	0.007532	0	0.000390259	0	0	0.00019513	0.00128786	0	0.00323915	0.0236107	0.123907	0	0.019513	0	0	0	0	0.0019513	0	0	0	0.00667343	0	0	0.00612707	0	0.0117078	0.00148298	0.00320012	0.00476116	0.000585389	0	0	0	0	0.0929597	0.000312207	0	0.000312207	0	0	0.000429285	0	0
Non Hispanic	1.38904	0.0042735	8.72144e-05	0	0.000174429	0.0042299	0.000479679	0.000348857	0.0691174	0	0.000218036	0	0.137624	0	0.00213675	0.00466597	0.0133002	0.00209314	0	0.0072824	0	0	0	0	0	0	0.0174865	0	0	0	0.00505843	0	0.00409908	0	0	0	0.000654108	0	0	0	0.0102477	0	0	0	0.00213675	0.0119484	0	0	0.00196232
Non Hispanic	1.38904	0.0106666	8.43206e-05	0	0.000126481	0.00118049	0.00147561	0.00105401	0.0852481	0	0	0	0.0854589	0.000590244	0.00181289	0.0250011	0	0.000295122	0	0.00345714	0.000126481	0	0	0	0	0	0.0134913	0	0	0	0.00952823	0	0.0103293	0	0	0	0.00160209	0	0	0	0.0196889	0	0	0	0.00227666	0.00628188	0	0	0.00269826
Non Hispanic	0.39726	0	0	0	0	0.00603905	0	0.0119126	0	0	0.0118299	0	0	0.00818994	0.0402052	0.291777	0	0	0.00173726	0	0	0	0	0.0340007	0	0.000827267	0.00711449	0	0	0.000165453	0.0254798	0	0	0.00157181	0.000827267	0	0.00388815	0	0	0	0	0	0	0	0	0	0.00074454	0	0
Non Hispanic	0.871233	0	0.00020226	0	0	0.00416077	0	0.00176255	0.0876651	0	0	0.00147361	0	0.00326505	0.0731891	0.0209194	0	0.00312058	0	0	0	0	0.000260048	0.0385449	0	0	0.114219	0	0.000231154	0.00075125	0	0.00329394	0.00020226	0.00314947	0	0.000317836	0	0	0	0	0.00112687	0	0	0.000520096	0	0	5.77884e-05	0	0
Non Hispanic	2.46575	0.00510775	6.99692e-05	0	0.0107403	0.000804646	0.00192415	0.00580744	0.111496	0	0.000104954	0	0	0.00374335	0.0220753	0	0.004548	0	0	0.00850126	0	0	0.000209908	0.000699692	0.000104954	0	0.00633221	0	0.011265	0	0	0	0.000384831	0.000664708	0	0	0	0.00118948	0	0	0.00594738	0	0	0.000139938	0.000559754	0.000769661	0.000209908	0.00146935	0
Non Hispanic	1.62466	0	0	0	0	0	0	0	0.0831115	0	0	0	0	0	0.0740609	0.0254363	0	0.0102928	0	0	0	0	0.00112393	0.0206448	0	0	0.136528	0	0	0.000236616	0	0.00343094	0.00195209	0.00538302	0.00029577	0.0029577	0	0	0	0	0.00171547	0	0.000473233	0.000473233	0	0	0	0.00029577	0
Non Hispanic	1.62192	0	0	0	0.000502856	0	0	0.000359183	0.00621386	0	0	0	0	0	0.0373191	0.0592651	0	0.00743508	0	0.0078661	0	0	0.000933875	0.0573255	0	0	0.0808161	0	0.0646169	0	0	0.00122122	0.00179591	0.00122122	0.00165224	0.00204734	0	0	0	0	0.00581876	0	0	0.000574692	0	7.18365e-05	0	0.000933875	0
Non Hispanic	0.673973	0	0.000569125	0	0	0.021437	0	0.000189708	0.0393171	0	0.00521698	0	0	0.115248	0	0.181503	0	0.000569125	0	0	0	0	0	0.0105762	0	0	0.153948	0	0	0.00080626	0.00863173	0	0.00270334	0	0	0	0.000284562	0	0	0	0	0.000711406	0	0.000142281	0	0	0	0	0
Non Hispanic	1.27945	0	0.0013131	0	0.00486334	0	0	0.0364751	0.0243167	0	0	0	0	0.0113802	0	0.00403657	0.00860811	0.000340434	0	0.0011672	0	0	0.00155627	0.0142982	0	0.000778134	0.0243653	0	0.0032098	0.000243167	0.00826768	0	0	0.00141037	0.00184807	0	0	0	0	0	0.0117693	0.0001459	0	0	0.000680868	0.000583601	9.72668e-05	0	0
Non Hispanic	1.27945	0	0.000786009	0	0.00304579	0	0	0.0174396	0.0805168	0	0	0	0	0.00584594	0	0.00820397	0.00800747	0	0	0	0	0	0.00122814	0.0180291	0	0.00088426	0.0166536	0	0	0	0.0063372	0	0	0.00206327	0.00186677	0	0	0	0	0	0.00810572	0	0	0.000245628	0	0	0	0	0
Non Hispanic	1.69315	0	0.00139988	0	0	0.00423007	0	0.00441266	0.0223068	0	0.000182593	0.00861229	0	0.00788192	0.0477176	0.0427876	0.000395618	0.0584906	9.12964e-05	0.000182593	0	0	0.00146074	0.0683506	0	0	0.0553561	0	0	0.00252587	0	0.00541692	0.000760803	0.0122642	0.00569081	0	0	0	0	0	0.00112599	0	0.000517346	0.000486914	0.00124772	0	0	0.00231284	0
Non Hispanic	1.69589	0	0.000365714	0	0.000594286	0.000411429	0	0.00896	0.0181943	0	0	0.00672	0	0.00210286	0.0369371	0.1056	0	0.0132114	0	0	0	0	0.000228571	0.0224457	0	0	0.0446629	0	0	0.000594286	0	0.00438857	0.00192	0.00196571	0.0016	0	0	0	0	0	0.00502857	0	0	0.000365714	0.00256	0	0	0.000228571	0.00155429
Non Hispanic	1.03562	0	0.00256492	0	0.00128246	0.00160308	0.000587795	0.000641231	0	0	0	0	0	0	0	0.00245805	0	0.0669552	0	0	0	0	0.000374052	0.0130918	0	0	0.0114887	0	0	0.00566421	0	0	0.0089238	0.00438175	0.00176339	0	0	0	0	0.00026718	0	0	0	0	0.00961847	0.00347334	0	0	0
Non Hispanic	0.969863	0	0	0	0	0.000937333	0	0.0148634	0.0123192	0	0.00113819	0	0.0362212	0	0	0.245046	0	0.00401714	0	0	0	0	0	0	0	0.00127209	0.0057579	0	0	0	0.105249	0	0	0	0.000334762	0	0.00428495	0	0	0	0.00970809	0	0	0	0.00120514	0	0	0	0
Hispanic	0.923288	0.0050614	0.000264073	0	0.00061617	0.00550152	0	0.000528146	0.010959	0	0.00246468	0	0	0	0	0.0680868	0	0	8.80243e-05	0	0	0	0.000528146	0.0323929	0	0	0.00312486	0	0	0.000440121	0.0186612	0	0	0.000308085	0.00228863	0	0.00294881	0	0	0	0.0861758	0	0	0	0	0	8.80243e-05	0	0
Non Hispanic	1.87123	0	0.000386728	0	0.00197231	0.00104416	0	0.00800526	0.044319	0	0	0	0	0.0120272	0.0513574	0.025408	0	0.00614897	0	0.00259107	0	0	0.00421533	0.0130714	0	0	0.117178	0	0.021502	0.000348055	0	0.00928146	0.00235904	0.00634233	0.000850801	0.00270709	0	0	0	0	0.00216567	0	0.000580091	0	0	0	0	0.00119886	0
Non Hispanic	0.484932	0	0.000546707	0	0	0.0232168	0	0.000838284	0	0	0.000619601	0	0	0	0	0.0741699	0	0.00408208	0	0	0	0	0	0.0201917	0	0.000437366	0	0	0	0.00109341	0.0178591	0.000728943	0	0	0.00120276	0	0.00160367	0	0	0	0.0594088	0	0	0	0	0	0.000583154	0	0
Non Hispanic	0.484932	0	0.00648317	0	0	0.0544664	0	0.0016305	0	0	0.00240693	0	0	0	0.115727	0.0298148	0	0.0441399	0	0	0	0	0	0.0188672	0	0.00143639	0.0172755	0	0	0.0136651	0.00221282	0.00376567	0	0	0.0101324	0	0	0	0	0	0	0.000349392	0	0.000427035	0	0	0.00112582	0.00166932	0
Non Hispanic	0.668493	0	0.00571363	0	0	0.00271253	0	0.00207768	0	0	0	0	0	0.000923414	0.0221042	0.175737	0	0.0352052	0	0	0	0	0.00196226	0.0139666	0	0	0.024759	0	0	0.0185837	0	0.00479021	0	0.0085993	0.0034628	0	0	0	0	0	0.00484793	0	0	0.000519421	0	0	0	0	0
Non Hispanic	0.668493	0	0.00112655	0	0	0.00803605	0	0.00127676	0	0	0.0012392	0	0	0.000375516	0.0211416	0.222982	0	0.0217048	0	0	0	0	0.000150207	0.0231694	0	0	0.0382276	0	0	0.00236575	0	0.0144198	0	0.000901239	0.00168982	0	0	0	0	0	0.00544499	0	0	0.00105145	0	0	0	0	0
Non Hispanic	2.12877	0.00526473	0.000248336	0	0.0160425	0	0.00357604	0.00253303	0.10599	0	0.000844343	0	0	0.0405781	0.0118208	0	0.00208602	0	0	0.00948644	0	0	0.000347671	0.00307937	0	0	0.0380948	0	0.00471839	0.000596007	0	0	0	0.00412238	0	0	0	0.00461905	0	0	0.0179299	0	0	0.00054634	0	0.00198669	0	0	0
Non Hispanic	1.7863	0	0.000618748	0	0.00659998	0	0	0.00768279	0.0501186	0	0	0	0	0.00727029	0	0.00819841	0.0121171	0.00180468	0	0.0027328	0	0	0	0.021089	0	0.000360936	0.021914	0	0.00448592	0.000257812	0.00866247	0	0.00128906	0.00128906	0.000773435	0	0	0	0	0	0.00412499	0	0	0.00113437	0.00195937	0	0.00154687	0.000309374	0
Non Hispanic	1.29315	0	0	0	0.00826658	0.00523062	0	0.00277991	0.0132412	0	0.000219467	0	0	0	0.0910421	0	0	0.01507	0	0.0498555	0	0	0.000512089	0.00310911	0	0.00409671	0.00384067	0	0.00153627	0.000621822	0	0	0.00274333	0.000475511	0.00292622	0	0	0	0	0	0.00574271	0	0	0.000292622	0	0.00171916	0	0.000548667	0
Non Hispanic	2.29863	0	0.000143843	0	0.010117	0.000911009	0.00225355	0.0110759	0.0482355	0	9.58957e-05	0	0.0218163	0.0168776	0.010117	0	0.01659	0.00354814	0.000863061	0.00632911	0	0	0.00105485	0.0010069	0.000527426	0	0.00968546	0	0.00877445	0.00163023	0	0	0.00134254	0.00158228	0	0	0	0.00359609	0.013809	0	0.0045071	0	0	0.000575374	0	0.0159187	0	0.000911009	0
Non Hispanic	1.29315	0	0.00206849	0.000191527	0.00229832	0.00720141	0	0.0042902	0.00348579	0	0	0	0	0	0	0	0.00348579	0.0186547	0	0.0854976	0	0	0.000957634	0.0357389	0	0.0021451	0.00551597	0	0	0.00310274	0	0	0.00203018	0.000842718	0.006397	0	0	0	0	0.000919329	0.00398376	7.66107e-05	0	0	0	0.00298782	0	0.00635869	0
Non Hispanic	2.29863	0.00851765	0.000188235	0	0.0139294	0.000752941	0.00263529	0.00663529	0.0622118	0	0	0	0	0.0112	0.0191529	0	0.00503529	0	0	0.0108706	0	0	0.00117647	0.00164706	0.000141176	0	0.00837647	0	0.0288	0.000423529	0	0	0.00211765	0.00112941	0.000329412	0	0	0.00465882	0	0	0.00710588	0	0	0.000517647	0	0.0134588	0.000423529	0.0032	0
Non Hispanic	1.5589	0.0117947	0.000227697	0	0.00437178	0.000637552	0.00218589	0.0112938	0.0448108	0	0.00118402	0	0.041623	0.00163942	0.00391639	0.0122046	0.0233162	0.0060112	0	0.00482718	0.000273236	0	0.000637552	0.000728631	0	0	0.0108839	0	0.00309668	9.10788e-05	0.0150735	0	0.00573797	0	0	0	0.00309668	0	0	0	0.0302382	0.000318776	0	0	0.0012751	0.00828817	0.0012751	0	0.0032333
Non Hispanic	0.876712	0	0.0019376	0.000341929	0.00236501	0.00655364	0	0.000541388	0.0483545	0	0.000256447	0.00427411	0	0.000284941	0.0309161	0.00834877	0	0.0196894	0	0.0177233	0	0	0.000569882	0.0799259	0	0	0.0615757	0	0.000911811	0.00347628	0	0.00208007	0.00165266	0.000968799	0.00262146	0	0	0	0	0	0.00900413	0	0	0.000313435	0	0.00350477	0	0.0033623	0
Non Hispanic	0.378082	0	0.0262896	0	0.00145361	0.0216795	0	0.00859706	0	0	0.00191046	0	0	0	0	0	0	0	0	0	0.000373785	0	0	0.0651632	0	0.000207658	0.0809453	0	0	0.0418224	0	0	0.124886	0	0.00942769	0	0	0	0	0.00182739	0	0	0	0.000913697	0	0	0.00024919	0	0
Non Hispanic	0.723288	0	0	0	0.000491025	0.00447378	0	0.00943859	0.00567407	0	0.00158219	0	0.0118937	0	0.00310983	0.264335	0	0	0	0	0	0	0	0.00927492	0	0.00120028	0.00752905	0	0	0	0.0372634	0	0	0	0.00185498	0	0.0100387	0	0	0	0.042992	0.000272792	0	0	0	0	0	0	0
Non Hispanic	0.6	0	0	0	0	0.136123	0	0.000431353	0	0	0.000739463	0	0	0.291163	0	0.00665516	0	0	0	0	0	0	0	0	0	0.000246488	0.369423	0	0	0	0	0	0	0	0	0	0	0	0	0	0	0	0	0	0	0	0	0	0
Non Hispanic	0.6	0	0.00087581	0	0	0.0318445	0	0.000280259	0	0	0.0172359	0	0	0.110737	0	0.198213	0	0	0	0	0	0	0	0	0	0	0.133403	0	0	0.000945875	0.0402172	0	0	0	0	0	0	0	0	0	0	0.00332808	0	0.000385356	0	0	0	0	0
Non Hispanic	1.53151	0	0.00200899	0.000219162	0.000182635	0.000986229	0	0.00434671	0.0503342	0	0	0.0113964	0	0.00767067	0.0678672	0.0286372	0	0.0565438	0	0	0	0	0.00105928	0.0557037	0	0.00124192	0.077766	0	0	0.00474851	0	0.0107389	0.000146108	0.00785331	0.00208204	0	0	0	0	0	0.000219162	0	0.000219162	0.000219162	0	0	0	0.00577127	0
Non Hispanic	1.53151	0	0.00140051	0	0	0	0	0.00906438	0.0923945	0	0.000778059	0.00700253	0	0.00322894	0.0406925	0.12056	0	0.0287493	0	0	0	0	0.000233418	0.0511574	0	0.00093367	0.0881152	0	0	0.00206186	0	0.00431823	0.00093367	0.00143941	0.0026454	0	0	0	0	0	0.00424042	0	0	0.000389029	0.00299553	0	0	0.000233418	0
Non Hispanic	0.808219	0	0	0	0	9.83929e-05	0	0.0136766	0.0166284	0	0.00193506	0	0.122138	0	0	0.172909	0	0	0	0	0	0	0	0.000327976	0	0.00183667	0.0269269	0	0	0	0.0154149	0	0	0	0	0	0.0069203	0	0	0	0.000721548	0	0	0	0.00154149	0	0	0	0
Non Hispanic	0.808219	0	0	0	0	0.00145392	0	0.00717047	0.0144731	0	0.00218088	0	0.188646	9.9131e-05	0.000396524	0.193471	0	0	0	0	0	0	0	0.000198262	0	0.00135479	0.0148696	0	0	0	0.0238245	0	0	0	0	0	0.00221392	0	6.60873e-05	0	0.00330437	0.000264349	0	0	0.00188349	0	0	0	0
Non Hispanic	0.739726	0.00517598	0	0	0	0.00865801	0.0016469	0.0182101	0.00381141	0	0.00917561	0	0.0809806	0	0	0.208216	0.0142575	0.0016469	0.0015528	0	0	0	0	0	0	0	0.0375494	0	0	0	0.0132693	0	0	0	0	0	0.00550536	0	0	0	0.00305854	0	0	0	0.0122341	0	9.41088e-05	0	0.00301148
Non Hispanic	1.16438	0.00476009	0.000114242	0	0.00982483	0	0.00190404	0.00769231	0.0331302	0.00049505	0.000228484	0.000723534	0	0.00232292	0.0106245	0.00456969	0	0.00125666	0.00331302	0.0121858	0.000342727	0	0	0.00140899	0	0	0.0357959	0	0.0282559	0.000114242	0.00213252	0	0	0.000380807	0	0.00053313	0.00106626	0	0	0	0.00285605	0	0	0	0.00555979	0.00277989	0	0	0.00293222
Non Hispanic	0.679452	0	0.0028878	0	0	0.0582195	0	0	0	0	0.00869906	0	0	0.116475	0	0.131021	0	0	0	0	0	0	0	0.00313737	0	0	0.140968	0	0	0.00641734	0.0115512	0	0	0	0	0	0	0	0	0	0	0.000178259	0	0.00106956	0	0	0	0	0
Non Hispanic	1.6137	0	0.00157574	0	0.000255526	0	0	0.00787871	0.0465909	0	0.00149057	0.00647332	0	0.00302372	0.0198032	0.0622205	0	0.0494442	0	0	0	0	0.000979515	0.107065	0	0.000425876	0.036455	0	0	0.00323666	0	0.00728248	0.0017035	0.00804906	0.00191644	0	0	0	0	0	0.00225714	0	0	0	0	0	0	0.00174609	0
Non Hispanic	1.61096	0	0.000788168	0	0.00097362	0.000231814	0	0.00435811	0.0408457	0	0	0.00440447	0	0.00310631	0.0512309	0.0975474	0	0.044972	0	0.000185451	0	0	0.00097362	0.0400111	0	0	0.0280495	0	0	0.00143725	0	0.0064908	0.0023645	0.00347721	0.00190088	0	0	0	0	0	0.00746442	0	0	0	0.000880894	0	0	9.27257e-05	0
Non Hispanic	1.2411	0.00698617	0	0	0.00628755	0.000186298	0.00209585	0.0101067	0.0956639	0	0.00041917	0.00251502	0.0837874	0.00288762	0.00302734	0.00582181	0	0.000512319	0.000186298	0.0190489	0	0	0	0.00102464	0	0	0.0285036	0	0	0	0.00554236	0	0	0	0	0	0.000745191	0	0.0108053	0	0.0176517	0	0	0	0.000931489	0.0111313	0	0.00041917	0.0018164
Non Hispanic	1.2411	0.00466048	0	0	0.00788004	0	0.00103566	0.00632655	0.0969696	0.00101315	0.00139589	0.00335465	0.113473	0.00184618	0.00848793	0.00288184	0	0.000225144	0.000337716	0.0281205	0	0	0	0.00231898	0	0	0.0756484	0	0.000923091	0	0.00108069	0.000112572	0	0	0	0	0.000292687	0	0.00189121	0	0.00990634	6.75432e-05	0	0	0.00141841	0.00986131	0	0.000405259	0.000990634
Non Hispanic	1.79178	0	0.000258688	0	0	0	0.000129344	0.00194016	0.0134518	0	0.000172458	0	0	0	0.00375097	0.0238424	0	0.0209106	0	0	0	0	0.000862292	0.0792877	0	0.000431146	0.0259981	0	0.00866603	0.00056049	0	0.00137967	0.00116409	0.00439769	0.00245753	0.000301802	0	0	0	0	0.00349228	0	0	0.000474261	0	0	0	0.0020695	0
Non Hispanic	1.79178	0	0.000276606	0	0.00318097	0	0	0.000933545	0.0452251	0	0.000380333	0	0	0.00221285	0.00771039	0.0230966	0	0.0286633	0	0.00217827	0	0	0.000622364	0.0330544	0	0.000414909	0.0532121	0	0.00131388	0.000484061	0	0.00193624	0.000311182	0.00217827	0.00276606	0.000172879	0	0	0	0	0.00183252	0	0	0.000587788	0	0	0	0	0
Non Hispanic	1.21096	0	0.00118694	0	0.00136955	0.0193563	0.00899338	0.00351518	0.103949	0	0	0.00146085	0	0.00515864	0.00520429	0.0115955	0	0.0367039	9.13034e-05	0	0	0	0.00146085	0.0124173	0	0	0.11906	0	0.0307692	0.000593472	0	0	0.00104999	0.0041543	0.000365213	0.000228258	0	0.000502168	0	0	0.00118694	0	0.000136955	0.000319562	0.0027391	0	0.000502168	0	0.00292171
Non Hispanic	1.21096	0	0.00081751	0	0.00241537	0.000928988	0	0.00178366	0.0779607	0	0	0.0247854	0	0.0479729	0.0466724	0.000148638	0	0.00631712	0.000111479	0	0	0	0.00445914	0.00323288	0	0	0.107168	0	0.000706031	0.00170934	0	0	0.00104047	0.0318829	0.0027498	0.000445914	0	0	0	0	0.000371595	0	0.00557393	0.000334436	0	0	0	0.000111479	0
Non Hispanic	1.03288	0	0.000136073	0	0.00367397	0.000108858	0	0.000898081	0.0522792	0	0.000408219	0	0	0	0	0.0169275	0	0	0	0.00195945	0	0	0.0011158	0.000625936	0	0	0.0284665	0	0.033229	0.00029936	0.022316	0	0.000544292	0.00209552	0.00035379	0	0	0	0	0	0.0333651	0	0	0.000272146	0	0.00234045	5.44292e-05	0.000108858	0
Non Hispanic	1.03562	0	0.000232331	0	0.0122671	0.00125459	0	0.00418196	0.0380559	0	0.00120812	0	0	0	0.000882859	0.0197482	0	0.00102226	0	0.00460016	0	0	0.000650527	0.000836392	0	0	0.0211421	0	0.0198411	0.000232331	0.0223038	0	0.000511129	0.00162632	0.00037173	0	0	0	0	0	0.0409832	0	0	0.000232331	0	0.00157985	9.29325e-05	0.000975791	0
Non Hispanic	0.90411	0.00589182	0	0	0.00459849	0.00132207	0.00218428	0.00586308	0.0447491	0.00264413	0.0018394	0	0.0335977	0	0.000143703	0.0615911	0.0211818	0.0114675	0.000603552	0.00241421	0.000804736	0	0	0	0.000172444	0.000287406	0.0162672	0	0.000833477	0	0	0	0	0	0	0	0.00172444	0	0.00307524	0	0.0344887	0.000143703	0	0	0.00425361	0.000689774	0.000316146	0	0.00195436
Non Hispanic	1.79452	0.0157733	0.000345149	0	0.00869775	0.000379664	0	0.00148414	0.0258171	0	0.000103545	0	0	0	0	0	0.0175336	0.000172574	0	0.00220895	0	0	0.00179477	0.00182929	0.000172574	0.000172574	0.0286128	0	0.0220205	0.00100093	0	0	0.00172574	0.00203638	0.00320989	0	0	0.00220895	0	0	0.0299244	0	0	0.000690298	0	0.0215373	0	0.000897387	0
Non Hispanic	1.29315	0	0.00249449	0	0.00343444	0	0.00766422	0.0105925	0.0689418	0	0.000253064	0	0	0.00473591	0.0158707	0	0	0.0199559	0	0	0.000108456	0	0.00332598	0.0265356	0	0	0.097755	0	0.00108456	0.00191606	0	0	0.00112071	0.00260294	0	0	0	0	0.00195221	0	0.0027837	0	0.000253064	0.000325368	0.00390441	0.0027114	0.00018076	0	0.00267525
Non Hispanic	1.29315	0	0.000476058	0	0.00329274	0	0	0.00130916	0.115166	0	0.000238029	0.0057127	0	0.0203912	0.035149	0.00547467	0	0.0125362	0	0	0	0	0.0016662	0.0218987	0	0	0.127623	0	0.0114254	0.000436387	0	0	0.000595073	0.00591106	0.00364978	0.000872773	0	0.00305471	0	0	0.000357044	0	0.000833102	0.000158686	0	0	0	0	0.00341175
Non Hispanic	0.378082	0	0.00320005	0	0	0.00366608	0	0.000434958	0	0	0	0.000869916	0	0.00040389	0.00615155	0.0825799	0	0.000279616	0	0	0	0	0.000186411	0	0	0	0.00307578	0	0	0.00801566	0	0.00885451	0.00180197	0.00565446	0.00366608	0	0	0	0	0	0.173051	0.000279616	0	0.000497095	0	0	0.000248548	0	0
Non Hispanic	1.14247	0.00301786	0	0	0.000247366	0.0148419	0	0.0025726	0.0769802	0	0.000395785	0	0.133924	0	0.0128135	0.0229555	0.00118735	0.00163261	0	0.0152872	0	0	0	0.000989462	0	0	0.0173651	0	0	0.000148419	0.00598625	0	0.00192945	0	0	0	0.000247366	0	0	0	0.0145946	0	0	0	0.00207787	0	0	9.89462e-05	0.00168209
Non Hispanic	1.13973	0.00920722	0	0	0.00101638	0.0013751	0	0.00472319	0.106182	0	0.000179361	0	0.102236	0	0.0150066	0.0236757	0	0.000717446	0	0	0	0	0	0.00663637	0	0.000358723	0.0155447	0	0	0	0.00854956	0	0.00645701	0.000298936	0	0	0.0023317	0	0	0	0.0283391	0	0.000298936	0	0.00203276	0	0	0.000597872	0
Non Hispanic	1.45753	0	0.000444779	0	0.000684275	0.00602162	0	0.0183044	0.00383194	0	0.00160805	0.00130012	0	0.000513207	0.00954564	0.0283974	0.000478993	0.0147119	0	0.00321609	0	0	0	0.0160805	0	0	0.00478993	0	0.00742439	0	0.0186807	0.000581634	0.00126591	0.000684275	0.00119748	0.000684275	0	0	0	0	0.01632	0.00027371	0	0.000752703	0	0	0	0	0
Non Hispanic	1.96164	0	0.000131435	0	0.00946331	0.00153341	0.00311062	0.000175246	0.081402	0	0	0	0.0850821	0.0049069	0.012793	0	0.0309748	0.000525739	0.000175246	0.00727273	0	0	0	0.000744797	0.000219058	0	0.0406572	0	0.00508215	0.000963855	0	0	0.000438116	0.00232202	0.000306681	0	0	0	0	0	0.0128806	0	0	0	0	0.000569551	0	0.00109529	0
Non Hispanic	1.96164	0	0.000238654	0	0.0110179	0.00091484	0.00119327	0.000357981	0.0590669	0	0.00027843	0	0	0.0312637	0	0	0.0100235	0.000198878	0.000198878	0.0075176	0	0	0.000159103	0.00254564	0.000357981	0	0.0305477	0	0.00727895	0.00107394	0	0	0.000198878	0.00186946	0.000198878	0	0	0.00306273	0	0	0.00958594	0	0	0	0	0.0101826	0	0.000198878	0
Non Hispanic	1.28767	0	0.00446749	0	0.000319107	0.00047866	0.000159553	0.00291185	0	0.0047866	0.00163542	0	0	0	0	0.0044276	0	0.0329079	0	0	0	0	0.00119665	0.0104906	0	0.000319107	0.0473873	0	0.00542481	0.000438771	0	0	0.00303151	0.00179497	0.00199442	0	0	0	0	0	0.00327084	0	0	0.00023933	0.00606302	0.00355006	0	0.00279218	0.00123654
Non Hispanic	1.28493	0	0.00255816	0	0.000199856	0	0.000199856	0.00187865	0	0.00139899	0.000679511	0	0	0	0	0.00535614	0	0.00739468	0	0	0	0	0	0.0173875	0	0	0.020785	0	0.0177472	0.000239827	0	0	0.00227836	0.000199856	0.00223839	0	0	0	0	0	0.00731473	0	0	0.000239827	0.00295787	0.000999281	0	0	0.00435686
Non Hispanic	2.56986	0	0	0	0.0134453	0.00117426	0.000704556	0.0018201	0.0632339	0	0	0.00422734	0	0.0054016	0.0636449	0.0672264	0.0120949	0.000293565	0	0.00951151	0	0	0	0.000821982	0	0	0.0109793	0	0.00117426	0	0.00434476	0	0.000234852	0	0	0.00199624	0.000469704	0.00311179	0.00146783	0	0.0507868	0	0	0	0.0146783	0.00264209	0	0.000117426	0.00393377
Non Hispanic	1.78904	0	0.000779727	0	0.00363873	0	0	0.00978991	0.0673598	0	0	0	0	0.00732077	0	0.00316223	0.00541477	0.00320554	0	0.00983323	0	0	0.000909682	0.0116959	0	0	0.0549274	0	0	0.000823045	0.00216591	0	0.00103964	0.00116959	0.000346545	0	0	0	0	0	0.00658436	0	0	0.000346545	0	0	0.000519818	0.000259909	0
Non Hispanic	0.290411	0	0.000881767	0.000230026	0	0.0486889	0	0.000958442	0	0	0.000230026	0	0	0	0	0.206027	0	0.0204723	0	0	0	0	0	0	0	0.000958442	0	0	0	0.00138016	0	0.0435516	0	0	0	0	0	0	0	0	0	0	0	0	0	0	0	0	0
Non Hispanic	2.26849	0.00373199	0	0	0.0141468	0.000216976	0.00156223	0.00295088	0.120031	0.000347162	0	0	0	0.00676966	0.0287277	0.0180524	0.00446971	0	0	0.00494706	0	0	0	0.00138865	0	0	0.0240844	0	0	0	0	0	0	0	0	0.00446971	0.000781114	0	0	0	0.0150148	0	0	0	0.000867905	0.0182694	0	0	0.00195279
Non Hispanic	0.210959	0	0	0.000778614	0.00478291	0.0716325	0	0.0059323	0	0	0.000630307	0	0	0	0	0.00152015	0	0	0.000333692	0	0.000926922	0	0	0.0596567	0	0	0.0308479	0	0	0	0	0	0.0404138	0	0.00489415	0	0	0	0	0.00107523	0	0.000778614	0	0.000185384	0	0	0.000259538	0	0
Non Hispanic	1.61644	0	0	0	0.00434844	0.00612522	0	0.00196381	0.0517604	0.000233787	0.000327302	0	0.0233319	0.00402113	0.0299715	0.0356291	0	0.00710712	0	0.00411465	9.35148e-05	0	0.000514331	0.00130921	0	0	0.0275401	0	0.0158975	0.000140272	0	0	0.000561089	0.000561089	0.000514331	0	0.00191705	0	0.00476925	0	0.000794875	0	0	0	0.000607846	0	0.000140272	0.00261841	0
Non Hispanic	1.61644	0	0.000201159	0	0.000523013	0.00438526	0	0.000885098	0.0717332	0	0	0	0.0830383	0.00261506	0.020478	0.0116672	0.000201159	0	0	0.000563244	0	0	0	0.00317831	0	0.000523013	0.0272369	0	0.00901191	0	0	0	0.000120695	0.000362086	0.000281622	0	0.000804635	0	0.0266334	0	0.00092533	0	0	0.000201159	0.00152881	0	0.000160927	0.00140811	0.000563244
Non Hispanic	1.53425	0	0	0	0.00501846	0.00047344	0	0.00123094	0.0944986	0	0	0	0	0	0	0.0285484	0.000331408	0.00478174	0	0	0	0	0.000662816	0.00255658	0	0	0.0687908	0	0	0	0	0.000757504	0.000757504	0.00241454	0.000757504	0	0	0	0	0	0.0019411	0	0.000426096	0	0.0054919	0.00298267	0	0.00071016	0
Non Hispanic	1.53973	0	0	0	0.00362968	0	0	0.000188555	0.0905063	0	0	0	0	0	0	0.0073065	0	0.0110305	0	0	0	0	0.00339399	0.0274819	0	0	0.106203	0	0.00329971	0.000141416	0.000895635	0.00339399	0.00150844	0.00678797	0.000942774	0.0103705	0.000518526	0	0	0	0.00150844	0	0.000188555	0	0.0139059	0	0	0	0
Non Hispanic	1.47397	0.0123055	0	0	0.00320144	0.000700315	0.000550248	0.00370167	0.0947426	0	0.00020009	0	0.0419689	0.00080036	0.00285128	0.02226	0.0185584	0.00330149	0	0.0117053	0	0	0	0.00040018	0	0	0.0122055	0	0	0.000150068	0.0064529	0	0.00220099	0	0	0	0.00205092	0	0	0	0.0179081	0.00020009	0	0	0.00145065	0.0164074	0	0.000350158	0.00450203
Non Hispanic	1.47671	0.0199704	0	0	0.00384046	0.00131673	0.0030175	0.00263346	0.0576617	0.000329182	0	0	0.0181599	0.00257859	0.00433423	0.0312174	0	0.0006035	0	0.00455368	0.000329182	0	0.000329182	0.00219455	0	0	0.0250178	0	0.00208482	0.000109727	0.00971087	0	0.00696769	0.000164591	0	0	0.00192023	0	0	0	0.049487	0	0	0	0.00340155	0.00537664	0	0	0.0086136
Non Hispanic	0.794521	0	0.000661174	0	0	0.00142407	0	0.00315329	0.0807141	0	0.000661174	0.00513681	0	0.00391618	0.0764419	0.0496389	0	0.00656088	0	0.00101719	0	0	0.000356017	0.0184111	0	0	0.0730343	0	0.00940901	0.0018818	0	0.00925643	0.000712033	0.00259384	0.000508595	0.00172922	0	0	0	0	0	0	0	0.000508595	0	0	0	0	0
Non Hispanic	0.794521	0	0.00355016	0.000236677	0.00323459	0.0120705	0	0.00228788	0	0	0	0.000946708	0	0.000355016	0.0104927	0.00642973	7.88924e-05	0.0420891	0	0.00142006	0	0	0.000907262	0.0715159	0	0	0.00201175	0	0.00315569	0.00639028	0	0.00252456	0.0010256	0.000315569	0.00193286	0	0	0	0	0.000552246	0.0683208	0	0	0.000433908	0	0.00201175	0	0.000670585	0
Non Hispanic	1.37534	0	0.000587228	0	0	0.211549	0	0	0.0476633	0	0	0	9.78713e-05	0	0.00181062	0.0402251	0	0.0208955	0	0	0	0	0	0.0728162	0	0	0.0519207	0	0	0.00112552	0	0.00572547	0.000146807	0.0020553	0.000538292	0.000391485	0	0	0	0	0	0	0	0	0	0	0	0	0
Non Hispanic	1.3726	0	0.000191725	0	0	0.00161049	0	0	0.062234	0	0	0	0	0	0.0323249	0.078799	0	0	0	0.00015338	0	0	0.00249243	0.0315196	0	0.00015338	0.0664136	0	0	0.00023007	0	0.00667203	0.000115035	0.00444802	0.00245408	0	0	0	0	0	0	0	0	0.000345105	0	0	0	0	0
Non Hispanic	0.556164	0	0	0	0	0.013953	0	0.151616	0	0	0.0116707	0	0	0	0	0.175943	0	0	0	0	0	0.00010374	0	0.00015561	0	0.000778049	0	0	0	0	0.115047	0	0	0	0	0	0	0	0	0	0.000933658	0.000414959	0	0	0	0	0	0	0
Non Hispanic	1.37808	0	0.000661221	0	0.0117464	0.0192921	0	0.00637884	0.00112797	0	0.000739012	0	0	0.00474524	0.0659665	0	0	0.00894594	0	0.0763127	0	0	0.000816803	0.0251264	0	0	0.00307273	0	0.00206145	0.000700117	0	0	0.00136134	0.00105018	0.00357837	0	0	0	0	0	0.00704006	0	0	0.00140023	0	0.000583431	0	7.77907e-05	0
Non Hispanic	1.37808	0.00235631	0.00176723	0	0.016957	0.0322309	0.000168308	0.00332408	0	0	0.001094	0	0	0	0	0	0	0.0160734	0	0.0780106	0	0	0.00168308	0.0840697	0	0.00117815	0.00399731	0	0	0.00269292	0	0	0.000210385	0.00189346	0.00462846	0	0	0	0	8.41538e-05	0.00122023	0.000168308	0	0	0	0	0	0.000841538	0
Non Hispanic	1.54521	0	0.00034772	0	0	0.0159082	0	0.000651975	0.0675881	0	0	0	0	0	0.0716304	0.051593	0	0.00712827	0	0	0	0	0.00121702	0.0434216	0	0	0.101665	0	0	0.000565045	0	0.00634589	0.000478115	0.0052158	0.000956231	0.00226018	0	0	0	0	0.000782371	0	0.00017386	0.000304255	0	0	0	0	0
Non Hispanic	1.54247	0	0	0	0.000323373	0.00122882	0	0	0.0497348	0	0	0	0	0	0.0298797	0.0758634	0	0.00782564	0	0.000323373	0	0	0.00103479	0.0466951	0	0	0.123399	0	0.0101539	0.000711422	0	0.0101539	0.000840771	0.00278101	0.000646747	0.000517397	0	0	0	0	0.00148752	0	0	0.000388048	0	0	0	0.00122882	0
Non Hispanic	1.46575	0	0.00204531	0	0.0058842	0.00550661	0	0.00512901	0	0	0.00163625	0	0	0.0118943	0.0712083	0	0	0.0109503	0	0.0638137	0	0	0.00251731	0.0294525	0	0.00094399	0.00188798	0	0	0.00434235	0	0	0.00157332	0.00490875	0.00434235	0	0	0	0	0	0.0189742	0	0	0.000440529	0	0	0	0.000251731	0
Non Hispanic	1.46575	0.0144516	0.00204911	0	0.0162491	0.000575188	0	0.00183341	0	0	0.00301974	0	0	0	0	0	0	0.00391847	0	0.00668656	0	0	0.00208506	0.0163569	0	0.000790883	0	0	0	0.00402631	0	0	0	0.00179746	0.00237265	0	0	0	0	0	0.0021929	7.18985e-05	0	0.000575188	0	0	7.18985e-05	0.000323543	0
Non Hispanic	1.12329	0	0.0011294	0.000273794	0.00756357	0.00109518	0	0.000342243	0.0897019	0	0	0	0	0.00742667	0	0.00787159	0.000513365	0	0	0	0	0	0.000547589	0.00790581	0	0.000513365	0.0789897	0	0.00622882	0.000752935	0.00564701	0	0	0.00106095	0.00119785	0	0	0	0	0	0.00581813	0	0	0.000273794	0.00349088	0	0	0.000513365	0
Non Hispanic	1.12329	0	0.00153731	0	0.00629921	0.000224972	0	0.000262467	0.028009	0	0	0	0	0.00284964	0	0.0143982	0.000712411	0	0	0	0	0	0.000674916	0.00708661	0	0.000374953	0.0235096	0	0.00566179	0.00116235	0.0171729	0	0	0.000599925	0.00536183	0	0	0	0	0	0.00854893	0	0	0.000487439	0	0	0	0.000674916	0
Non Hispanic	1.66027	0.0053525	0	0.00532772	0.00133812	0	0.000520382	0.010482	0.0507248	0.001239	0.00168505	0	0.140453	0.0001239	0.000396481	0.000346921	0.00862347	0.00156114	0.000223021	0.00530294	0	0	0	0	0.0001239	0	0.0484698	0	0	0	0	0	0	0	0	0	0.00143724	0	0.00245323	0	0.0104324	0	0	0	0.00014868	0.00138768	0	0.00230455	0.0016107
Hispanic	0.684932	0	0.000532302	8.40477e-05	0	0.0115706	0	0.00876898	0.0129714	0	0.00400628	0	0	0	0	0.115482	0	0	0	0	0	0	0.000952541	0.0620833	0	0.000784446	0.0373172	0	0.000252143	0.0012327	0.0214602	0	0	0	0.00389421	0	0.0111783	0	0	0	0	0	0	0.000644366	0	0	0.015829	0	0
Non Hispanic	1.20548	0	0.000831601	0.0020034	0.0017388	0.000945001	0	0.00858061	0.102741	0	0	0	0	0.00532981	0	0.00960121	0	0	0	0.0039312	0	0	0.000529201	0.00638821	0	0.000529201	0.0821773	0	0.0012096	0.0002646	0.00933661	0	0	0.000907201	0.000831601	0	0	0	0	0	0.0042336	0	0	0	0.00551881	0.0012852	0	0.000567001	0
Non Hispanic	1.20548	0	0.000638213	0.0010371	0.000199442	0.00115676	0	0.00662146	0.0795373	0	0	0	0	0.00981252	0	0.00582369	0.000438771	0	0.000119665	0	0	0	0.000837655	0.0141604	0	0.000837655	0.0970882	0	0	0.000199442	0.01073	0	0	0.000678101	0.00151576	0	0	0	0	0	0.00566414	0	0	0	0	0	0	0.000678101	0
Non Hispanic	0.772603	0	0.000664357	0	0	0.00944336	0	0.00431832	0.00242016	0	0.013477	0	0	0	0.0471694	0.19665	0	0.00792483	0	0	0	0	0	0.0122906	0	0.00346415	0	0	0	0.0011389	0.0542875	0	0	0	0.000806719	0.000332179	0	0	0	0	0.00949082	0	0	0.000427087	0	0	0	0	0
Non Hispanic	0.169863	0	0	0.00851817	0	0.0262129	0	0.0292169	0	0	0.0213571	0	0	0	0	0.149171	0	0	0	0	0	0	0	0	0	0.00489692	0	0	0	0	0	0	0	0	0	0	0	0	0	0.00658409	0	0	0	0.000452656	0	0	0	0	0
Non Hispanic	0.169863	0	0	0.0169972	0	0.053186	0	0.0815545	0	0	0.00905718	0	0	0	0	0.111599	0	0.0792403	0	0	0	0	0	0.023022	0	0.00255357	0	0	0	0	0	0	0	0	0	0	0	0	0	0	0	0	0	0.00075809	0	0	0	0	0
Non Hispanic	1.16712	0	0.000296241	0	0.000851694	0	0.00299944	0.0119607	0.0594705	0	0.000629513	0	0	0.00396223	0.0244399	0.0335493	0	0.00203666	0.00377708	0.0074801	0	0	0.000518423	0.00459174	0	0	0.0305499	0	0.0284021	0.000407332	0.0209591	0	0	0.00340678	0	0.00555453	0.00314757	0	0	0	0.000222181	0	0	0	0.00114794	0	0	0	0
Non Hispanic	0.030137	0	0	0	0	0.220734	0	0.0604457	0	0	0.000112562	0	0	0	0	0.232159	0	0	0	0	0	0	0	0	0	0	0	0	0	0	0	0	0	0	0	0	0	0	0	0	0	0	0	0.00112562	0	0	0	0	0
Non Hispanic	0.030137	0	0	0	0	0.266944	0	0.0346516	0	0	0	0	0	0	0	0.192796	0	0	0	0	0	0	0	0	0	0	0	0	0	0	0	0	0	0	0	0	0	0	0	0	0	0	0	0	0	0	0	0	0
Non Hispanic	1.32877	0.00680707	0	0.0018274	0.00132487	0.00657865	0.00132487	0.0245786	0.0127918	0	0.00137055	0	0.046279	0.000319795	0.0012335	0.0161725	0	0	0.000913701	0.00210151	0	0	0	0.00963954	0	0	0.00392891	0	0.000319795	9.13701e-05	0.00529947	0	0	0	0.000685276	0	0.00552789	0	0.00173603	0.000319795	0.0191877	0.000137055	0	0	0.00036548	0.000319795	0	0.013203	0.00315227
Non Hispanic	1.32603	0.00334448	0	0.00194063	0.00140386	0.0122218	0.000495479	0.0130476	0.0216772	0.00012387	0.000619348	0.00132128	0.107519	0.00210578	0.0053264	0.00648251	0.00317932	0	0.000660638	0.00578059	0	0	0	0.000495479	0	0.000289029	0.0116438	0	0.000701928	0	0.0103638	0	0	0	0	0.000247739	0.00355093	0	0.00495479	0	0.00772121	0	0	0	0.00152773	0.000990958	8.25798e-05	0.011685	0.00161031
Non Hispanic	1.29589	0	0.000239973	0	0.000205691	0.00356531	0	0.0343504	0.00651354	0	0	0	0	0	0.000274254	0.0236202	0	0.00305108	0	0.00133699	0	0	0	0.0506685	0	0.00154268	0.00836476	0	0.00202263	0.000548509	0.0243058	0.00198834	0.000479945	0.000308536	0.000239973	0	0	0	0	0	0.01265	0	0	0.0003771	0	0	0	0.0026397	0
Non Hispanic	1.05753	0	0	0.000205753	0.000493807	0.000164602	0	0.0377762	0.112711	0	0.00197523	0	0.0931237	0	0.00876507	0.0265421	0.00444426	0.00596683	0	0.00127567	0	0	0	0.000864162	0	0	0.0599975	0	0	0.000123452	0.0158018	0	0.000205753	0.000123452	0	0	0.00197523	0	0	0	0.00967038	0	0	0	0.00139912	0	0	0.000617259	0.00111107
Non Hispanic	1.05753	0	0	0	0.000280741	0.00144381	0	0.00565493	0.0790086	0	0.000320847	0	0.108527	0	0.0180878	0.0429534	0	0.00501323	0	0	0	0	0	0.00236625	0	0	0.0877517	0	0	0	0.0230609	0	0.000120318	0.000360953	0.000320847	0	0.000641694	0	0	0	0.0178471	0	0	0	0.00184487	0	0	0.000120318	0
Non Hispanic	1.42192	0.00215301	7.42418e-05	0	0.00872341	0	0.000371209	0	0.168269	0.00219013	0	0.00115075	0	0.00575374	0.0301051	0.00348936	0	0.0015962	0.00118787	0.0123984	0	0	0	0	0	0	0.0524518	0	0.00196741	0	0.000890902	0	0.000222725	0.000222725	0	0.00322952	0.000148484	0.00081666	0	0	0.000890902	0	0	0	0.00738706	0.000705297	0.000148484	0	0.00174468
Non Hispanic	1.42192	0	0	0	0.00268362	0	0.00183616	0.00134181	0.138418	0	0	0	0	0.0149718	0.0756356	0.0220339	0	0.00204802	0	0.0211158	0	0	0.000706215	0.00247175	0	0	0.0262712	0	0.00374294	0.000423729	0.00233051	0	0.00105932	0.00162429	0.000353107	0.00480226	0.000706215	0	0	0	0.000847458	0	0	0	0.0127825	0.00141243	0.000423729	0	0
Non Hispanic	1.53973	0	0.000356264	0	0.00382174	0.00223475	0	0.00861511	0.0514639	0	0	0	0	0.0162262	9.71628e-05	0.00518202	0.0114328	0	0	0.0133437	0.000161938	0	0.00145744	0.0184286	0	0.000615365	0.0379259	0	0.0120482	0.00012955	0.00728721	0	0	0.00194326	0.00113357	0	0	0	0	0	0.00372458	0	0	0.000939241	0.00440472	0	0	0.00155461	0
Non Hispanic	1.53973	0	0.000553153	0	0.00221261	0.000854873	0	0.00482752	0.0863422	0	0	0	0	0.0236347	0	0.0146837	0.00181032	0	0	0	0	0	0.00145831	0.0071407	0	0	0.0619531	0	0.00271548	0.000854873	0.00407322	0	0	0.00221261	0.00291662	0	0	0	0	0	0.00402293	0	0.000201147	0	0	0	0	0.00030172	0
Non Hispanic	1.20274	0	0.000367904	0	0.00327435	0.00110371	0	0.00647511	0.0976785	0	0	0	0	0	0	0.0395865	0	0.00481954	0	0.00103013	0	0	0.00110371	0.006144	0	0	0.0267834	0	0.0276296	0.000294323	0	0	0.00224421	0.00150841	0.000294323	0	0	0	0	0	0.00518745	0	0	0.000257533	0	0.00401015	0	0.00165557	0
Non Hispanic	1.20822	0	0.00112806	0	0.00239148	0.000721957	0	0.00807689	0.0260807	0	0	0	0	0	0.00221099	0.0580273	0	0.0099269	0	0	0	0	0.00234636	0.00419637	0	0	0.0245014	0	0.00360978	0.00311344	0	0	0.00550492	0.00189514	0.00108293	0	0	0	0	0	0.0127245	0	0	0	0	0.000857323	0	0	0
Non Hispanic	1.20822	0	0.00198158	0	0.000733918	0.00168801	0.000513743	0.0141279	0	0.00550439	0.00289898	0	0	0	0	0.000477047	0	0.0442186	0	0	0	0	0.00227515	0.010018	0	0.000366959	0.0507137	0	0.00748596	0.000403655	0	0	0.00473377	0.00245863	0.00121096	0	0	0	0	0	0	0	0	0	0.00124766	0.00418333	0	0	0.0017614
Non Hispanic	1.20822	0	0.000455132	0	0.000189638	0.00125161	0	0.000455132	0	0.00709247	0.00250322	0	0	0	0	0.00292043	0	0.0128954	0	0	0	0	0.00189638	0.00951984	0	0	0.0250702	0	0.0061822	0.000417204	0	0	0.0035652	0.00189638	0.00163089	0	0	0	0	0	0	0	0	0	0.0184708	0.0113404	0	0	0.0021998
Non Hispanic	1.28493	0	0.000693207	0.000594177	0.00450584	0.00722915	0	0.000396118	0.082244	0	0.00094078	0	0	0	0	0.101951	0	0.0186671	9.90295e-05	0	0	0	0.00188156	0.0817489	0	0	0.0447118	0	0	0.00163399	0	0	0	0.00297089	0.00108932	0	0	0	0.000247574	0.000297089	0.00668449	0	0	0	0	0	0.000198059	0.000148544	0
Non Hispanic	1.28767	0	0.00173746	0	0	0.00356637	0	0.000914453	0.0583421	0	0	0	0	0	0.000137168	0.0841754	0.0113392	0.0240958	0	0	0	0	0.00132596	0.0481002	0	0	0.00539527	0	0	0.00329203	0	0	0.000274336	0.00219469	0.0014174	0	0	0	0	0	0.00576105	0	0.000411504	0	0	0.00187463	0	0	0
Non Hispanic	0.632877	0	0.00376727	0	0.00460444	0.000687676	0	0.00248161	0	0	0.000597979	0	0	0.00197333	0	0.00200323	0	0.044968	0	0	0	0	0.00137535	0.0297793	0	0.00026909	0.00427555	0	0	0.00714585	0	0.00304969	0.00107636	0.000179394	0.00182384	0	0	0	0	0	0.0496023	0	0	0.00101656	0	0	0	0.000717575	0
Non Hispanic	1	0	0.000359531	0	0	0.0144532	0	0	0.222945	0	0.00212123	0	0	0	0	0.00226505	0	0	0	0	0	0	0.0481772	0.0463795	0	0	0.0147048	0	0	0.000755015	0	0	0.0116488	0.00704681	0.00794564	0	0	0	0	0.00337959	0.00258862	0	0.00197742	0.000251672	0	0	0.000179766	0	0
Non Hispanic	2.27123	0.00492705	0	0	0.00507056	0.000143506	0.00243961	0.000717532	0.104473	0	0	0	0	0.0169337	0.110356	0.0242047	0.00052619	0.000621861	0	0.00320497	0	0	0.000334848	0.0021526	9.56709e-05	0	0.0514709	0	0.00248744	0	0	0.000191342	0.000908873	0	0	0.0152117	0	0	0	0	0.00339632	0	0	9.56709e-05	0.000717532	0.0135853	0	0.000191342	0.00239177
Non Hispanic	1.19726	0	0.00313525	0	0	0.00371856	0	0.010062	0	0	0	0.00419249	0	0	0.0347065	0.0422895	0	0.0445133	0	0	0	0	0.00240612	0.092089	0	0.000619759	0.000218739	0	0	0.00885891	0	0.00448414	0	0.00703609	0.00174991	0	0	0	0	0	0	0.000145826	0	0.00116661	0	0	0	0	0
Non Hispanic	1.19726	0	0.00109471	0	0	0.0102761	0	0.0210114	0.0119712	0	0	0	0	0	0.000600325	0.0441415	0	0.0329472	0	0	0	0	0.00120065	0.0937919	0.00010594	0	0.0170563	0	0	0.0037432	0	0.00745109	0	0.0080161	0.000317819	0	0	0	0	0	0	0	0	0.000670951	0	0	0	0.000565012	0
Non Hispanic	1.28219	0	0.00128417	0	0	0.00917263	0	0.0148597	0.0201798	0	0	0	0	0	0.00302697	0.0721427	0	0.0779673	0	0	0	0	0.000596221	0.168685	0	0.000963126	0.0171528	0	0	0.00215557	0	0.00830123	0.000596221	0.0064667	0.00183453	0	0	0	0	0	0	0	0	0.000366905	0	0	0	0	0
Non Hispanic	1.28219	0	0.00527552	0	0.000531986	0.000975307	0	0.00629516	0	0	0	0.00288159	0	0	0.0184422	0.00948708	0	0.0448198	0	0	0	0	0.00549718	0.159684	0	0.000487654	0.000975307	0	0	0.00829011	0	0.012812	0.00172895	0.0145853	0.00203928	0	0	0	0	0	0	8.86643e-05	0.000443321	0.000265993	0	0	0	0	0
Non Hispanic	0.956164	0	0.0010232	0.000627125	0.00171634	0.0030036	0	0.00188137	0.0709971	0	0	0	0	0.00881275	0	0.019903	0.00227745	0	0	0	0	0	0	0.0267353	0	0.000462092	0.0678285	0	0.000693138	0.000759151	0.00498399	0	0	0.00115523	0.00178235	0	0	0	0	0	0.0055121	0	0	0.000165033	0.00673334	0	0.00108922	0.00122124	0
Non Hispanic	0.956164	0	0.000818622	0	0.000462699	0.00345245	0	0.000569476	0.0284382	0	0	0	0	0.00750997	0	0.0334923	0	0.000569476	0	0	0	0	0	0.0456649	0	0.000498292	0.0456293	0	0	0.0018508	0.0135962	0	0	0.00170843	0.00181521	0	0	0	0	0	0.00608628	7.11845e-05	0	0.00032033	0	0	0.000640661	0.000213554	0
Non Hispanic	0.8	0	0.000105552	0	0.000316656	0.00490817	0.00913025	0.00142495	0.10798	0	0	0.00079164	0	0	0.00427486	0.112518	0	0.0106608	0	0	0	0	0	0.0296073	0	0	0.129618	0	0	0.000369432	0.00891915	0	0	0	0	0	0	0	0	0	0.00195271	0	0	0	0.0118218	0	0	0.000105552	0
Non Hispanic	0.8	0	0.000154951	0	0.00335726	0.00573317	0.00542327	0.000206601	0.0668354	0	0	0.00413202	0	0	0.0600176	0.105883	0	0.00371882	0	0	0	0	0	0.0210733	0	0	0.0762874	0	0	0.000671453	0.0163731	0	0.000154951	0.000619803	0	0.000826404	0	0	0	0	0.000671453	0	0	0	0	0	0	0	0
Non Hispanic	0.520548	0	0.0022856	0	0	0.010441	0	0.00233754	0	0	0.00441536	0	0	0	0.00540232	0.22991	0	0.0067529	0	0	0	0	0.000623344	0.0396863	0	0.00374007	0.00451925	0	0	0.00483092	0.0309594	0	0.00394785	0.00119474	0.00187003	0.00612955	0	0	0	0	0.00966184	0	0	0.000883071	0	0	0	0	0
Non Hispanic	1.36438	0	0.000825627	0	0	0.00458223	0	0.00635733	0.0311262	0	0	0.00367404	0	0.00359148	0.0149439	0.0973002	0	0.0348415	0	0	0	0	0	0.116868	0	0.000660502	0.0487533	0	0	0.00181638	0	0.0163061	0	0.00383917	0.00375661	0	0	0	0	0	0	0	0	0.000743065	0	0	0	0	0
Non Hispanic	1.36712	0	0.000604275	0	0	0.00558955	0	0.00222826	0.0373518	0	0	0.00154846	0	0.00400332	0.0313845	0.0574817	0	0.0348214	0	0	0	0	0.000906413	0.0925674	0	0.000415439	0.0648085	0	0	0.00128408	0	0.00830878	0.00026437	0.00887529	0.00154846	0	0	0	0	0	0.000981947	0	0	0.000642042	0.000113302	0	0	7.55344e-05	0
Non Hispanic	1.7863	0	0	0	0.000649688	0.0304054	0	0.00229556	0.0534477	0	0.000259875	0.00212231	0.0991424	0.00233888	0.025771	0.0148562	0	0.00246881	0	0	0	0	0	0.000779626	0	0.000996188	0.029106	0	0	8.66251e-05	0	0	0.000129938	0.000259875	0.000389813	0.000519751	0.00238219	0	0.000606376	0	0	0	0.000216563	0.00017325	0.000866251	0	0	0.00489432	0
Non Hispanic	0.783562	0	0.00448859	0	0.0192436	0.00840416	0	0.000620762	0	0.000286506	0.00687613	0	0.00386783	0	0	0.110018	0	0.0125107	0	0	0	0	0.0024353	0.0222042	0	0	0.0348104	0	0	0.00730589	0	0	0.00276955	0.00649413	0.0049661	0	0	0	0	0.000238755	0.00510935	0	0	0.000573011	0	0	0	0	0
Non Hispanic	1.7863	0	0	0	0.00127826	0.0145802	0	0.0050731	0.0814892	0	0.000798913	0.00375489	0.114564	0.0013981	0.00942718	0.019134	0.00123832	0.000998642	0	0	0	0	0	0.00255652	0	0.000399457	0.0240473	0	0	7.98913e-05	0	0	0	0.000199728	0.000359511	0.000479348	0.00251658	0	0.0148598	0	0.000679076	0	0	0	0.000399457	0	0	0.0193737	0
Non Hispanic	0.643836	0	0	0	0.00124297	0	0	0.015034	0.0350991	0	0.00455756	0	0.108671	0	0.00497189	0.235218	0	0.00100621	0	0	0	0	0	0.00437999	0	0.00112459	0.0307191	0	0	0	0.0304824	0	0	0.000414324	0.000947026	0	0.00509026	0	0	0	0.000828648	0	0	0	0	0	0	0	0
Non Hispanic	0.643836	0	0.000375194	0	0.00482393	0.00755749	0	0.00535992	0	0	0.0106662	0	0	0	0	0.156402	0	0.0067535	0	0	0	0	0	0.0179557	0	0.000589591	0.0125422	0	0	0.000428793	0.0442729	0	0	0.000428793	0.00262636	0	0.00155438	0	0	0	0.0691965	0	0	0	0	0	0	0	0
Non Hispanic	0.575342	0	0.000123305	0	0	0.00289766	0	0.00450062	0	0	0	0	0	0.00154131	0.0236128	0.259803	0	0	0.000863132	0	0	0	0.000493218	0.0481504	0	0.000246609	0.00172626	0.00863132	0	0	0.0202836	0	0	0.00117139	0.00104809	0	0.00184957	0	0	0	0	0	0	0	0	0	0	0	0
Non Hispanic	1.01096	0.00545855	0.000427477	0	0.00236756	9.86485e-05	0.0057545	0.0374536	0.0141396	0.00220315	0	0	0	0	0	0.063431	0	0	0	0.0019072	0	0	0.00023018	0.0118707	0	0	0.0201243	0	0	0.000361711	0.0102923	0	0.000789188	0.000789188	0.000131531	0.000263063	0	0	0	0	0.00151261	0	0	0.000295946	0	0	0	0	0
Non Hispanic	0.873973	0	0.000801346	0	0.00132222	0.00552929	0	0.000761279	0	0	0.0117798	0	0.11287	0	0	0.102612	0	0.00496835	0	0	0	0	0.000280471	0.019032	0	0	0.0139835	0	0	0.00240404	0	0	0.000761279	0.00296498	0.000360606	0	0	0	0	0	0.00300505	0	0	0.000240404	0	0	0	0	0
Non Hispanic	1.87397	0	0	0	0.00114247	0.000190411	0	0.00178986	0.0663392	0	0.000114247	0.00552192	0.0706424	0.000228493	0.0286378	0.0226208	0	0.00198027	0	0	0	0	0.000418904	0.000761644	0	0.000647397	0.0446323	0	0	0	0	0	0.000228493	0.000114247	0.000533151	0.000380822	0.00152329	0	0.0135192	0	0.00034274	0	0	0.000190411	0.00559808	0	0	0.000380822	0
Non Hispanic	0.791781	0	0.000469704	0	0.00234852	0.0103335	0	0.000991598	0	0	0.00219195	0	0	0	0	0.0760399	0	0.00840248	0	0	0	0	0.0123167	0.00861124	0	0	0.0887219	0	0	0.000991598	0.0192057	0	0.00709775	0.0111163	0.00193101	0	0	0	0	0.00125254	0.0034445	0	0	0.000574083	0	0	0	0	0
Non Hispanic	0.791781	0	0	0	0.00830287	0.0016696	0	0.000541492	0	0	0.000721989	0	0	0	0.0301882	0.0884888	0	0.00342945	0	0	0	0	0.000902486	0.00523442	0	0	0.0416497	0	0	0.00031587	0.0449889	0	0.00270746	0.00261721	0.00130861	0	0	0	0	0	0.00239159	0	0	0.000586616	0	0	0	0	0
Non Hispanic	0.794521	0	0.00858757	0	0	0.0071025	0.000258273	9.68523e-05	0	0	0.00403551	0	0	0	0	0.0303148	0	0.115545	0	0	0	0	0.0203067	0.0695722	0	0	0	0	0	0.0149475	0	0	0	0.0453592	0.0022276	0	0	0	0	0.00229217	0	0	0	0.000936239	0	0	0	0	0
Non Hispanic	0.794521	0	0.00688136	0	0.00105085	0.00362712	0.000372881	0.000135593	0	0	0.00362712	0	0	0	0	0.00962712	0	0.0257627	0	0	0	0	0.00959322	0.0250508	0	0	0.00040678	0	0	0.00871186	0	0	0	0.00905085	0.000508475	0	0	0	0	0.00766102	0	0	0	0.00020339	0	0	0	0	0
Non Hispanic	1.09589	0.00310437	0	0	0.000635835	5.61031e-05	0.00635835	0.0222168	0.0398706	0	0.000149608	0	0	0.000617134	0.00744301	0.0244235	0	0	0.000598433	0.00927571	0	0	0.000224412	0.00925701	0	0.000336618	0.0410301	0	0.00140258	5.61031e-05	0.0217867	0	0.000243113	0.000579732	0.000336618	0.000112206	0.00121557	0	0	0	0	0	0	0	0	0	0	0	0
Non Hispanic	0.958904	0	0.000324132	0	0.00027011	0.00745503	0	0.000918373	0.124358	0.00135055	0.00875155	0	0.0343579	0	0	0.126087	0	0.00448382	0	0	0	0	0.000486197	0.0311707	0	0	0.00313327	0	0	0.000972395	0	0	0.00108044	0.00459186	0.00118848	0	0	0	0	0	0.00745503	0	0	0	0	0	0	0	0
Non Hispanic	0.958904	0	0.000143926	0	0.0151123	0.00197899	0.000575705	0	0.0777562	0	0.00726828	0	0.166595	0	0	0.0444013	0	0.00140328	0	0.000323834	0	0	0.00377807	0.00500144	0	0	0.00708837	0	0	0.00100748	0	0	0.000215889	0.00197899	0.000503742	0	0	0	0	0	0.00147524	0	0	0	0.000575705	0	0	0	0
Non Hispanic	0.879452	0	0.00864366	0	0	0.00489497	0.000526675	0.000123923	0	0	0.00272632	0	0	0	0	0.00229258	0	0.0747568	0	0	0	0	0.00904641	0.0319103	0	0	0	0	0	0.0156144	0	0	0	0.0116178	0.00158002	0	0	0	0	0.0102237	0	0	0	0.000278828	0	0	0	9.29426e-05	0
Non Hispanic	0.879452	0	0.0105204	0	0.00286186	0.00358741	0.000282156	0	0	0	0.00648958	0	0	0	0	0.00286186	0	0.0918618	0	0	0	0	0.00572373	0.0340199	0	0	0	0	0	0.015841	0	0	0	0.00753759	0.000846467	0	0	0	0	0.00544157	0	0	0	0	0	0	0	0.000241848	0
Non Hispanic	0.772603	0	0	0	0	0.00214362	0	0.0122722	0.024866	0	0.0217578	0	0	0	0.00155413	0.282315	0	0	0	0	0	0	0	0.0017149	0	0.00209003	0	0	0	0	0.0766881	0	0	0	0	0	0	0	0	0	0	0	0	0	0	0	0	0	0
Non Hispanic	0.745205	0	0	0	0	0.00262927	0	0.00667056	0.000292141	0	0.0069627	0	0	0	0.0015094	0.246567	0.00418736	0	0.00219106	0	0	0	0	0.00116857	0	0	0.0430422	0	0	0	0.0455254	0	0	0	0	0	0.00808258	0	0	0	0.000292141	0	0	0	0.00238582	0	0	0	0.000925114
Non Hispanic	1.25479	0.00286577	0	0	0.0117404	9.24442e-05	0.000708739	0.000246518	0.11725	0.000462221	0	0.00246518	0	0.0330026	0.043572	0.00338962	0	0.00184888	0.00268088	0.00687169	0	0	0.000184888	0.000831998	0	0	0.0350364	0	0.0153766	0	0.00301984	0	0.000369777	0.000215703	0	0.0066868	0.000462221	0.00129422	0	0	0.001664	0	0	0	0.00326636	0.00486873	0	0	0.0010477
Non Hispanic	1.25479	0	0.00058334	0	0.00579451	0.0010889	0.00470561	0.000272225	0.0901066	0.000816676	0	0	0	0.0153224	0.0565451	0.00871121	0	0.0131835	0.000194447	0.013339	0	0	0.000311115	0.00315004	0	0	0.0241503	0	0.0103834	0.000622229	0.00210002	0	0.000155557	0.00206113	0.000622229	0.00280003	0.00167224	0	0	0	0.000700008	0	0	0	0.00976122	0	0	0	0
Non Hispanic	1.12329	0	0.000242954	0	0.00360382	0.000202462	0	0.00805799	0.141845	0	0.00141723	0	0	0	0	0.0150227	0	0.00421121	0	0	0	0	0.00137674	0.00332038	0	0	0.0233641	0	0.00101231	0.000283447	0	0	0.000283447	0.00234856	0.00109329	0	0	0	0	0	0.00554746	0	0	0	0	0.00526401	0	0	0
Non Hispanic	1.12603	0	0.000268879	0	0.0213951	0.0016901	0	0.00391795	0.0280018	0	0	0	0	0	0.00122916	0.0341092	7.68226e-05	0.0020358	0	0.000537758	0	0	0.000768226	0.000614581	0.00088346	0	0.00430207	0	0.00568487	0.000422524	0.00791273	0	0.00103711	0.00218944	0.000921871	0	0	0	0	0	0.0212799	0	0	0.00057617	0	0.00894983	0	0	0
Non Hispanic	1.96438	0	0.000507537	0	0	0	0	0.0172055	0.0972948	0	0	0	0	0.00187789	0.058113	0.0358321	0	0.0116733	0	0	0	0	0.00116733	0.0298432	0	0	0.0851139	0	0	0.000609044	0	0.00629346	0.00096432	0.00543065	0.00101507	0.00111658	0	0	0	0	0.00223316	0.000152261	0.000507537	0	0	0	0.000152261	0.00218241	0
Non Hispanic	1.96438	0	0.000503294	0	0.00393485	0	0	0.00782394	0.094299	0	0	0	0	0.0144125	0.0408583	0.0235176	0	0.00233346	0	0.00215044	0	0	0.00265373	0.0149158	0	0	0.0661146	0	0.00128111	0.00068631	0	0.00434663	0.00123536	0.0067716	0.000594802	0.00480417	0	0	0	0	0.00388909	0	0.000549048	0	0	0	0	0.000915081	0
Non Hispanic	1.93973	0	0	0	0.00461116	0.000266028	0.00230558	0.00137448	0.0540037	0.0149419	0	0	0	0.0218143	0.0337412	0.0143212	0.00328101	0.00110845	0	0.00217256	8.86761e-05	0	0.000354704	0.00141882	0.0075818	0	0.060078	0	0.000709409	0.000177352	0	0	0.000886761	0.000576394	0.000133014	0.0337412	0	0	0	0	0.027933	0	0.00022169	0	0	0.0335196	0	0.00022169	0
Non Hispanic	1.93973	0.010084	0	0	0.000650583	0.00184332	0.00254812	0.00417457	0.069775	0.0014096	0	0	0	0.0071022	0	0.0601789	0.00146381	0	0	0.00173489	0	0	0	0.00634318	0.00206018	0	0.0103009	0	0.00103009	0.000162646	0	0	0	0.000216861	0.000379507	0.00130117	0	0	0	0	0.0243426	0.00010843	0	0	0	0.0162646	0	0	0
Non Hispanic	1.29041	0	0.00020124	0	0.000764711	0.0103437	0.000241488	0.00120744	0.0205264	0	0.000241488	0	0.00136843	0	0.0163407	0.0149722	8.04959e-05	0.0632295	0	0.0105047	0	0	0.000321983	0.00523223	0	0	0.00313934	0	0	0.000362231	0	0	0.0020124	0.000845206	0.00217339	0	0.000362231	0	0.00020124	0	0.00108669	0	0	0	0.00104645	0	0	0.000160992	0
Non Hispanic	1.28767	0	0	0	8.26583e-05	0.0126054	0	0.00144652	0.0552571	0	0	0	0.00433956	0	0.0995206	0.0156637	0.000123987	0.0455447	0	0.00219044	0	0	0.00115722	0.00371962	0	0	0.00214912	0	0	0.000165317	0	0	0.00169449	0.000991899	0.00123987	0	0.000206646	0	0.00049595	0	0.000867912	0	0	0	0.000743925	0	0	0	0
Non Hispanic	0.463014	0	0.00411083	0	0	0.00368373	0	0.000427099	0	0	0	0.00320325	0	0.00181517	0.0195398	0.106348	0	0.00918264	0	0	0	0	0.000907586	0.000320325	0	0	0.00533874	0	0	0.00795473	0	0.0151086	0.0021355	0.00491164	0.00101436	0.00101436	0	0	0	0	0.0920399	0	0	0.00106775	0	0	0.00021355	0	0
Non Hispanic	1.46575	0	0	0	0.00316592	0	0	0.00965873	0.103241	0	0.000160979	0.00488302	0	0.00155613	0.024898	0.0325177	0	0.0022537	0	0.00949775	0	0	0	0.0128246	0	0	0.0918115	0	0.000697575	0.000214638	0.00541962	0.00134149	0.000429277	0.00150247	0.000375617	0.000160979	0	0	0	0	0.00853187	0	0	0.00134149	0	0.00177077	0	0	0
Hispanic	1.09863	0.00934973	0	0	0.00222248	0.00670575	0	0.00080469	0.0326857	0	0	0.00114956	0.049316	0	0.00429168	0.0318044	0.00896655	0	0.000153274	0	0	0	0	0.00402345	0	0.00026823	0.00229911	0.000114956	0	0.000191593	0	0	0.000344867	0.000153274	0	0	0.00130283	0.000191593	0.0108825	0	0.011189	0	0	0	0.00157106	0	0.00122619	0.000996283	0.00337204
Non Hispanic	1.3726	0	9.994e-05	0	0.00164901	0.00024985	0	0.00074955	0.00739556	0	0.00064961	0	0.0113432	0	0.0462722	0.0565161	0	0.0148411	0	0.0184389	0	0	0.00054967	0.00274835	0	0	0.004997	0	0	9.994e-05	0	0	0.00354787	0.00114931	0.00069958	0	0.00089946	0	0.00054967	0	0.00094943	0	0	0	0	0	0	0.0107436	0
Non Hispanic	1.3726	0	0.00111542	0	0.0014064	0.00484966	0	0.00417071	0.0748303	0.00562561	0.000242483	0	0.029001	0	0.0379728	0.013676	0.0193986	0.00654704	0	0.000339476	0.000533463	0	0.00150339	0.00814743	0	0	0.00649855	0	0.0013579	0.000193986	0	0	0.00111542	0.00169738	0.000387973	0	0.000678952	0	0	0	0.00344326	0	0	0	0.00198836	0	0	0.00155189	0
Non Hispanic	0.227397	0	0.00918463	0	0	0.0253515	0	0.00238988	0	0	0.000234302	0	0	0	0	0.102249	0	0.00707591	0	0	0	0	0	0.12582	0	0	0	0	0	0.0179944	0.0343955	0	0	0	0.00492034	0	0	0	0	0	0.0185098	0.000140581	0	0	0	0	0	0	0
Non Hispanic	2.5726	0	0.000113785	0	0.00438072	0.00699778	0	0.00125164	0.0234966	0	0	0.00694089	0	0.00517722	0.0491551	0.063549	0.0123457	0.00625818	0.000113785	0.00045514	0	0	0.00506344	0.00176367	0	0	0.0479604	0	0.00648575	0	0.00785117	0	0.00216192	0.000796495	0	0.00164988	0	0.00438072	0.00921659	0	0.0363543	0	0	0.000341355	0.00244638	0.00591682	0	0	0.00580304
Non Hispanic	1.2137	0	0.000838424	0	0	0.0162894	0.000119775	0.0323093	0.0807881	0	0	0	0	0	0.0880345	0.00913283	0	0.0226973	0	0	0	0	0.000778536	0.0267397	0	0.00107797	0.0901605	0	0	0.00197628	0.00131752	0.00104803	0.000538987	0.00224578	0.00236555	0	0	0	0	5.98874e-05	0.00410229	0	0.000149719	0.000209606	0	0	0	0.000179662	0
Non Hispanic	2.13973	0	0.000297486	0	0.00684218	0.0018345	0.0010412	0.00282612	0.0533988	0	0.00049581	0	0.0166592	0.0184937	0.0075859	0	0.0228569	0.00277654	0.00109078	0.00763548	0.000148743	0	0.00342109	0.0010412	0.0018345	0	0.0359463	0	0.0116515	0.0020824	0	0	0.00163617	0.00421439	0.000892459	0	0	0.00352025	0.00327235	0	0.00590014	0	0	0.000892459	0	0.0128911	0	0.00386732	0
Non Hispanic	1.12055	0	0.00189406	0	0	0.0200509	0	0.00894782	0	0	0	0.0116909	0	0	0.0349422	0.0352034	0	0.0227941	0	0	0	0	0.00182875	0.0934622	0	0.000718438	0	0	0	0.003135	0	0.00907844	0	0.0117563	0.00111031	0	0	0	0	0	0	0	0	0.0005225	0	0	0	0.00391875	0
Non Hispanic	1.12055	0	0.00208722	0	0.000109854	0.0203596	0	0.00556593	0.0162584	0	0	0	0	0	0.00512652	0.0165513	0	0.0342012	0	0	0	0	0.00384489	0.104434	0	0	0.0160021	0	0	0.00314914	0	0.00838551	0	0.010546	0.00358856	0	0	0	0	0	0	0	0	0.000878831	0	0	0	0.0014281	0
Non Hispanic	1	0	0.00195449	0	0.00614268	0.00502583	0	0	0.164363	0	0	0	0	0	0	0.00949323	0	0.0140537	0	0	0	0	0.022942	0.0208013	0	0	0.0148448	0	0	0.00349016	0	0.00283866	0.0128438	0.00725953	0.0106566	0	0	0	0	0.000558425	0.0022337	0	0.00162874	0	0	0	0.000139606	0.000186142	0
Non Hispanic	1.21644	0	0.00154702	0	0.000957678	0.0193009	0	0.0027257	0.000736675	0	0.000810343	0	0	0	0.00508306	0	0	0.0380124	0	0.00604074	0	0	0.000442005	0.0484364	0	0.00147335	0.00379388	0	0.0029467	0.00290987	0	0	0.00128918	0.000257836	0.00876644	0	0	0	0	0.0028362	0.01396	0	0	0.000405171	0	0	0	0.00331504	0
Non Hispanic	1.21644	0	0.00206901	0	0	0.00590669	0.000100113	0.00103451	0.00594007	0	0.000200227	0	0	0	0	0	0.00557298	0.0253621	0	0.00523927	0	0	0.00206901	0.0232931	0	0.000901021	0.0201228	0	0	0.00507242	0	0	0.0130815	0.000800908	0.00630715	0	0	0	0	0.00170193	0.00490556	0	0	0.000700794	0	0.00430488	6.67423e-05	0.00140159	0
Non Hispanic	0.2	0	0.00692763	0.00128744	0	0.047911	0	0.00821506	0	0	0	0	0	0	0	0.0150814	0	0	0	0	0	0	0	0.206725	0	0	0.000153266	0	0	0.0153573	0.0369678	0.000337185	0	0.0162769	0	0	0	0	0	0.000827637	0	0	0	0.000766331	0	0	0.000582411	0	0
Non Hispanic	0.2	0	0	0	0	0.049183	0	0.0105201	0	0	0	0	0	0	5.34017e-05	0.0179163	0	0	0	0	0	0	0	0.237905	0	0	0	0	0	0	0.0267008	0.00125494	0	0	0	0	0	0	0	0.00245648	0	0	0	0.00032041	0	0	0.000801025	0	0
Non Hispanic	1.87671	0	0.000129877	0	0.00727311	0	0	0.00322095	0.0836927	0	0	0.00202608	0	0.0198192	0	0.00514312	0.0128838	0.000155852	0	0.00262351	0	0	0	0.0054808	0	0.000467557	0.0442361	0	0.0149099	0	0.00277937	0	0.000129877	0.000857187	0.000415606	0	0	0	0	0	0.00135072	0	0.000181828	0.000285729	0.00187023	0	0	0	0
Non Hispanic	1.87671	0	0.000185816	0	0.00811397	0.000371632	0	0.00179622	0.108145	0	0	0	0	0.00600805	0	0.0138123	0.00284918	0	0	0.0115206	0	0	0	0.00619387	0	0	0.0186435	0	0.00836172	0.000247755	0.00867142	0	0	0.000557448	0.000185816	0	0	0	0	0	0.00123877	0	0	0	0.00371632	0	0	0.000123877	0
Non Hispanic	1.54247	0	0.00107012	0	0	0.0102935	0	0.0015797	0	0	0.000152874	0	0	0	0	0.0164594	0	0.0620159	0	0	0	0	0.00183449	0.0150836	0	0	0.00835711	0	0.000662454	0.000866286	0	0	0.00484101	0.00433143	0.00117203	0	0	0	0	0.00188545	0.0131472	0	0	0.000560538	0	0.00947819	0	0.000305748	0
Non Hispanic	1.54247	0	0.00413771	0	0.0042984	0.00453943	0.00020086	0.00719078	0	0.00261118	0	0	0	0	0	0.00405737	0.00253083	0.0461576	0	0	0	0	0.00152653	0.0182381	0	0	0.0048608	0	0.00743181	0.00156671	0	0	0.00265135	0.00220946	0.00208894	0	0	0	0	0.00144619	0.00474029	0	0	0	0	0	0	0.00156671	0
Hispanic	2.51781	0.00948542	0	0	0.0105625	0.000764393	0.00288385	0.00670581	0.0360307	0.00121608	0.000104235	0.00132032	0.0431535	0.000694903	0.00993711	0	0.0145582	0.00121608	0.000243216	0.0210903	0.000138981	0	0	0.00132032	0.0014593	0	0.027136	0.000243216	0.000208471	0	0	0	0.000277961	0.000173726	0	0	0.000382197	0.000416942	0.0151836	0	0.0155311	0	0	0	0.00246691	0.00159828	0.00531601	0	0.0014593
Hispanic	2.52055	0.0097289	0	0	0.00590293	0.000819851	0.000437254	0.000983822	0.0511587	0.00153039	0	0.00136642	0.0849913	0.00317009	0.0267818	0.00426323	0.0145934	0	0.000382597	0.0212068	0.00284215	0	0.000437254	0.00546568	0.00388063	0	0.00836248	0.00120245	0	0	0	0	0.000874508	0.000273284	0	0.00147573	0.000874508	0.00256887	0.00601224	0	0.0156865	0	0	0	0.00158505	0	0.00584827	0.00109314	0.00131176
Non Hispanic	2.46301	0.000560669	0	0	0.00247629	0.000373779	0	0.000654114	0.0338738	0.00420502	0	0	0	0.00247629	0.0303696	0.022894	0	0	0	0.0176144	0	0	0.000934448	0.00285007	0	0	0.0587301	0	0.0153717	0.000280335	0	0.00116806	0.00210251	0.00107462	0.000233612	0.0041583	0	0	0	0	0.0179881	0	0	0	0.000841004	0.015652	0	0.000467224	0.000560669
Non Hispanic	2.46301	0	0	0	0.0038341	0.000368664	0.00224885	0	0.0581382	0.00132719	0	0	0	0.000884793	0.0186912	0.0247005	0	0.0035023	0	0.0232627	0	0	0.000626728	0.00519816	0	0	0.0384885	0	0.0181382	0.000368664	0	0.000552995	0.00162212	0.000958525	0	0.000589862	0	0	0	0	0.0136774	0	0.000147465	0.000331797	0	0.00516129	0	0.00287558	0.000663594
Non Hispanic	0.706849	0	0.000946736	0	0.00218161	0.0240389	0	0.00016465	0	0	0.00300486	0	0	0	0	0.0588623	0	0.00584506	0	0	0	0	0.0576686	0.00238742	0	0	0.0967729	0	0	0.00209928	0.000452787	0	0.00238742	0.0328888	0.00139952	0	0	0	0	0.000452787	0.00251091	0	0	0.000370462	0	0	0	0	0
Non Hispanic	1.70959	0.000260833	0	0	0.00273874	0	0	0.000521665	0.0714356	0	0.000228229	0	6.52082e-05	0	0.0277461	0.0174106	0	0.00202145	0	0.0242574	0	0	0	0.00110854	0	0	0.0603828	0	0.00332562	0	0.000489061	0	0.000423853	0.000260833	0.00104333	0.000423853	0.00130416	0	0	6.52082e-05	0.00462978	0	0.00016302	0	0.00218447	0.000423853	0	9.78123e-05	0
Non Hispanic	0.706849	0	0.000705351	0	0.00545472	0.0173516	0	0	0	0	0.00310355	0	0	0	0.0227123	0.0633405	0	0.00470234	0	0	0	0	0.0212546	0.0173516	0	0	0.0652215	0	0	0.000799398	0.0186213	0	0.00253926	0.00489044	0.00277438	0	0	0	0	0	0.00507853	0	0	0	0	0.00625411	0	0	0
Non Hispanic	1.71233	0	0.000355072	0	0.0085809	0.000976447	0	0.00411291	0.0464848	0	0	0	0	0	0.000118357	0.00334359	0.0008285	0.00748609	0	0.0052669	0	0	0.00044384	0.0123387	5.91786e-05	0	0.0973488	0	0	0.000295893	0.00041425	0.000562197	0.000798911	0.0008285	0.00121316	0.00485265	0.00142029	0	0.00855131	0	0.00482306	0	0.000207125	0	0.00426086	0.000650965	0	0.000650965	0
Non Hispanic	1.71233	0.00841346	0.0032967	0	0.00137363	0.00346841	0.00302198	0.0162431	0	0.000309066	0.000686813	0	0	0	0	0.0131181	0	0.00556319	0	0.0360234	0	0	0.000446429	0.00226648	0	0.000652473	0.00470467	0	0.00546016	0.000755495	0	0	0.000480769	0.000892857	0.000343407	0	0	0	0	0	0.0289835	0	0	0.000446429	0	0.00367445	0.00051511	0	0
Non Hispanic	1.64932	0.00405809	0.000213584	0	0.00106792	0	0.000598035	0.000768902	0.0879111	0	0	0	0.0648868	0.00205041	0.017642	0.0127723	0.00991029	0.00162324	0	0.00469885	0	0	0	0.000469885	0	0	0.0203332	0	0	0.000384451	0.00875694	0	0.00303289	0	0	0	0.00145237	0	0	0	0.0139684	0	0.000213584	0.000341734	0.00294746	0.00316104	0	0	0.00123879
Non Hispanic	0.575342	0.0131819	0	0	0.00139573	0.00880084	0.00205482	0.00461365	0.0343504	0	0.000504013	0	0.0122902	0.000348932	0.00193851	0.122746	0.0139573	0.00531152	0.00124065	0	0	0	0.000310162	0.0122902	0	0	0.00244252	0.000348932	0	0	0.0108169	0	0.000387702	0.000542783	0.000116311	0	0.00279146	0	0	0	0.0337689	0	0	0	0.00864576	0	0.000504013	0.000426472	0.00155081
Non Hispanic	1.9726	0	0.00171642	0	0.000306504	0.0170416	0	0.00104211	0.140624	0	0.00251333	0.00263593	0	0.0237847	0.123705	0.0524122	0	0.0223748	0	0	0	0	0.00122602	0.0399681	0	0	0.06786	0	0	0	0	0	0.00079691	0.0163673	0.000980813	0.00079691	0	0	0	0	0.00171642	0	0.00190032	0	0	0	0	0	0
Non Hispanic	1.9726	0	0	0	0.00326091	0	0.00329883	0.00405718	0.0735601	0	0.000720434	0.00227505	0	0	0.0169112	0.037728	0	0.000492928	0	0.01566	0	0	0.000227505	0.0230918	0	0.000644599	0.0186934	0	0.00549805	0	0.0127403	0.000303341	0.000189588	0.000530846	0	0.000227505	0	0	0.0173283	0	0.0146741	0	0	0	0	0.00352633	0	0.00159254	0
Non Hispanic	1.45479	0	0.00135102	0	0.000173208	0.00301382	0	0.00519624	0.0263623	0	0.000796758	0.0140991	0	0.00242491	0.0609	0.0526553	0	0.0586829	0	0	0	0	0.000969966	0.0921121	0	0	0.0417432	0	0	0.0055773	0	0.0103578	0.000692833	0.00692833	0.00252884	0	0	0	0	0	0.000588908	6.92833e-05	0	0.000762116	0	0	0	0.000103925	0
Non Hispanic	1.45753	0	0.00052033	0	0	0.00353081	0	0.0099606	0.0670111	0	0.00226715	0.00226715	0	0.00241582	0.0477217	0.0983052	0	0.0274288	0	0	0	0	0.000594663	0.0637404	0	0	0.0838475	0	0	0.00137516	0	0.00222999	0.000408831	0.00386531	0.000780495	0	0	0	0	0	0.000817661	0	0	0.000185832	0.00308481	0	0	0	0
Non Hispanic	1.33699	0	0	0	0.00551628	0.00174812	0	0.0323207	0.0430425	0	0.00353508	0	0.000194235	0	0.0581928	0.00236967	0	0.00139849	0	0.0379535	0	0	0.000349623	0.0180639	0	0.0071867	0.000893481	0	0	0.000155388	0	0.000699246	0.000621552	0.00120426	0.000738093	0	0	0	0	0	0.0127418	0	0	7.7694e-05	0	0	0	0	0
Non Hispanic	1.79726	0.00471788	0.000191266	0	0.00232706	0	0	0.00133886	0.0250877	0	0	0	0	9.56328e-05	0	0.0322282	0.00357029	0.000541919	0	0.00299649	0	0	0.00124323	0.00290086	0	0	0.0889704	0	0.0150462	0	0.00315588	0.000414409	0.00194453	0.00207204	0.000318776	0.0613962	0.00124323	0	0.0253108	0	0.00529168	0	0.000414409	0.000446286	0.00105196	0.00239082	0	0	0
Non Hispanic	0.731507	0	0	0	0.000862978	0	0	0.0053217	0.0478473	0	0.00100681	0	0.0224374	0	0.00431489	0.196328	0	0.00378752	0	0	0	0	0	0.0128967	0	0.000383546	0.0723943	0	0	0	0.0270879	0	0	0.00105475	0.00167801	0	0.00503404	0	0	0	0.00915716	0	0.00014383	0	0.00273276	0	0	0	0
Non Hispanic	1.73425	0.00667482	0.00010484	0	0.00132797	0.0031452	0.00356456	0.00524201	0.0917701	0.000384414	0.00031452	0	0.0793989	0.00391403	0.0140835	0.0192207	0	0	0	0.00597589	0.000139787	0	0	0.00031452	0	0	0.0279574	0	0	0.000139787	0.00643019	0	0.00234143	0	0	0	0.00031452	0	0	0	0.0218417	0	0.000349467	0	0.00482265	0	0	0	0.00255111
Non Hispanic	1.09589	0.00261354	0	0	0.00750119	0.000373362	0.00166316	0.00583803	0.113502	0.000305478	6.78841e-05	0.00156133	0	0.00498948	0.0195506	0.00862127	0	0.00122191	0.00118797	0.00760301	0	0	0	0.00033942	0	0	0.0585161	0	0.024574	0	0.00675446	0	0.000237594	0	0.000237594	0.00033942	0.000916435	0	0	0	0.00285113	0	0	0	0.00227412	0	0	0	0.000577014
Non Hispanic	0.421918	0	0.00349526	0	0	0.0569921	0	0.000161818	0	0	0.00634325	0	0	0	0	0	0	0.078255	0	0	0	0	0	0.171915	0	0.000809088	6.4727e-05	0	0	0.00527525	0.000291272	0	0	9.70905e-05	0	0	0	0	0	0	0	0.000194181	0	0.000614907	0	0	0.00055018	0	0
Non Hispanic	0.827397	0	0.000168814	0	0.00123797	0.0019695	0	0.00225086	0.00416409	0	0.000562715	0	0.00270103	0.0007878	0.0015756	0.152833	0.0214957	0.000337629	0.00101289	0	0	0	0.000281357	0.0391087	0.0167689	0	0.00602105	0.000506443	0.000900343	0	0.0330313	0	0.000731529	0.000956615	0.00219459	0	0.0063024	0	0	0	0.000450172	0	0	0	0.000675257	0	0.000225086	0	0.00303866
Non Hispanic	0.739726	0.00636969	8.38118e-05	0	0.00121527	0.0216653	0.00117336	0.00113146	0.0260236	0	0.000419059	0.00352009	0.128316	0	0.011147	0.120521	0	0	0	0.000963835	0	0	0	0.00314294	0	0.000251435	0.0274484	0	0	0.000293341	0.00121527	0	0	0.000419059	0	0	0.00372962	0	0.0114822	0	0.00645351	0	0	0	0.000754306	0.000796212	0.000963835	0	0.00339438
Non Hispanic	0.742466	0.00589653	0	0	0.00369174	0.025432	0.00235861	0.00061529	0.107727	0.00733221	0.000512742	0.00358919	0.0578885	0.000512742	0.0235861	0.0548634	0	0.0061529	0	0.000922935	0	0	0.000564016	0.00148695	0	0	0.016459	0	0	0	0.00328155	0	0	0.000358919	0	0	0.00143568	0.0029739	0.0260473	0	0.00840896	0	0.000461467	0	0.00364047	0.00425576	0	0.000102548	0.00123058
Non Hispanic	1.26027	0	0.000885619	0.000442809	0.00074937	0.000579059	0	0.00599496	0.00647183	0	0	0	0	0	0.00132843	0.0582465	0.0012603	0.00664214	0	0.00834526	0	0	0	0.0621977	0	0.000272498	0.0100824	0	0.000374685	0.000544996	0.0201308	0.000987806	0.0015328	0.000442809	0.00170311	0	0	0	0.000953743	0.000136249	0.0108318	0	0	0.000442809	0	0.00183936	0	0.00309967	0
Non Hispanic	0.769863	0	0	0	0	0.0334581	0	0.00347501	0	0	0.00490065	0	0	0.228148	0	0	0	0	0	0	0	0	0	0.0346164	0	0.000222757	0.270249	0	0	0	0	0	0.000267308	0	0	0	0	0	0	0	0	0	0	0.000623719	0	0	0	0.000133654	0
Non Hispanic	0.769863	0	0.000600712	0	0	0.0401553	0	0.0080865	0.0824361	0	0.007532	0	0	0.151333	0	0.0886743	0	0	0	0	0	0	0	0.0816968	0	0.000415877	0.175593	0	0	0.0010628	0	0	0.00877963	0	0	0	0	0	0	0	0	0.000277252	0	0	0	0	0	0	0
Non Hispanic	0.0438356	0	0	0.0132945	0	0.219242	0	0.0464128	0	0	0.000550661	0	0	0	0	5.24439e-05	0	0	0	0	0	0	0	0	0	0	0.000104888	0	0	0	0	0	0	0	0	0	0	0	0	0	0	0	0	0	0	0	0	0	0
Non Hispanic	0.980822	0	0	0	0	0.000556096	0	0.00458779	0.0300292	0	0.000973168	0	0.145836	0	0.00472682	0.171556	0	0	0	0	0	0	0	0.00250243	0	0	0.0123731	0	0	0	0.0253024	0	0	0.000834144	0	0	0.00236341	0	0	0	0.0294731	0	0	0	0.00264146	0	0	0	0
Non Hispanic	0.915068	0.00953213	0	0.000374625	0.00557776	0.00120713	0.002331	0.00145688	0.019314	0.00024975	0.000291375	0.00024975	0.0107809	0.0004995	0.00041625	0.127622	0.0143606	0.00374625	0.00178988	0	0.000915751	0	0	0.0031635	0.0105728	0	0.004995	0.000457875	0.000624376	0	0.00874126	0	0.0001665	0	8.32501e-05	0	0.0038295	0	0.0114053	0	0.0357143	0	0	0	0	0.00041625	0.000124875	0.00041625	0.00707626
Non Hispanic	1.45753	0	0.00064478	0	0.00531943	0.00161195	0	0.0011821	0.0519585	0	0	0	0	0.0133255	0	0.0219763	0.0168717	0.00123583	0	0.00193434	0.000429853	0	0.00145075	0.0164419	0	0	0.0322927	0	0.00392241	0.000537317	0.00134329	0	0	0.0030627	0.00134329	0	0	0	0	0	0.00274031	0	0	0	0.00435226	0	0	0.000591048	0
Non Hispanic	1.46027	0	0.000581758	0	0.00120507	0.00182838	0	0.0025348	0.0851028	0	0	0	0	0.00835238	0	0.0171203	0.00461251	0	0	0	0	0	0.000872637	0.0144193	0	0	0.0815707	0	0.0125909	0.000332433	0.00723042	0	0	0.00145439	0.0015375	0	0	0	0	0	0.00623312	0	0	0.000207771	0	0	0	0.000872637	0
Non Hispanic	1.20822	0	0.000168315	0	0.00866821	0.00643804	0.000126236	0.000547023	0.0100147	0.000168315	0	0	0.00345045	0	0.0139701	0.0112771	0	0.0785609	0	0.0104776	0	0	0.000462866	0.0011782	0	0.000294551	0.00366085	0	0	0.000547023	0	0	0.00353461	0.00159899	0.0019777	0	0.000589102	0	0	0	0	0	0	0	0.00277719	0	0	0.00063118	0
Non Hispanic	1.20822	0	0.00126074	0	0.00199064	0.0125742	0	0.000265419	0.036462	0.000530838	0	0	0	0	0.0252812	0.0266415	0.000298597	0.0361302	0	0.0388507	0	0	0.00155934	0.006171	0	0	0.00421353	0	0	9.95322e-05	0	0	0.000663548	0.00222289	0.00139345	0	0	0	0	0	0.00192429	0	0	0.000298597	0.000962145	0	0	0.000862612	0
Hispanic	1.01644	0.00377338	0	0.0008203	0.000874986	0.00262496	0	0.00158591	0.0158591	0	0	0.0008203	0.126709	0.000710926	0.0105545	0.053046	0.0243902	0	0	0	0	0	0.000710926	0.00339057	0	0	0.0146013	0.00196872	0	0	0.00754676	0	0.00098436	0	0	0.0008203	0.00300777	0.0008203	0.0032812	0	0.00951548	0.000218747	0	0	0.00032812	0	0.0101717	0	0.00257027
Non Hispanic	0.884932	0	0.00114259	0	0	0.143394	0	0.0136634	0	0	0.00623661	0	0	0	0	0	0	0.0609855	0	0	0	0	0	0.0339443	0	0	0.0155201	0	0	0.0024756	0	0	0.000999762	0.00280886	0.00328493	0	0	0	0	0.00814092	0.000666508	0	0	0	0	0	0	0	0
Non Hispanic	0.512329	0	0.00817592	0	0	0.00132909	0	0.00241653	0	0	0	0	0	0	0	0.176084	0	0.0293608	0	0	0	0	0	0.131822	0	0	0.000120826	0	0	0.021346	0	0.0192114	0	0.000281928	0.000765234	0	0	0	0	0	0.00132909	0	0	0.00112771	0	0	0	8.0551e-05	0
Non Hispanic	0.509589	0	0.000940007	0	0	0.0786249	0	0.00359217	0	0	0.000302145	0	0	0	0	0.161379	0	0.0318595	0	0	0	0	0	0.107396	0	0.00124215	6.71434e-05	0	0	0.00278645	0	0.0138651	0	0.00117501	0.00117501	0	0	0	0	0	0	0.000268574	0	0.00107429	0	0	0	0	0
Non Hispanic	0.638356	0	0.00128742	0	0	0.00201159	0	0.000482781	0	0	0.000442549	0.00426456	0	0.00378178	0.0446975	0.0995735	0	0.00547152	0	0	0	0	0	0.0706872	0	0.000724171	0.00514966	0	0	0.00229321	0	0.0103396	0	0.00140811	0.00168973	0	0	0	0	0	0	0	0	0.00104603	0	0	0.000281622	0	0
Non Hispanic	1.21644	0	0.000534649	0	0	0.00152169	0.000493523	0.00584002	0.0222908	0	0	0	0	0	0.0165741	0.024635	0	0.0273494	0	0	0	0	0	0.110302	0	0.000329015	0.0322846	0	0	0.00139831	0	0.00403043	0	0.00250874	0.00234423	0.000370142	0	0	0	0	0	0	0	0.000493523	0	0	0	0.000246761	0
Non Hispanic	0.794521	0	0	0	0.002824	0.00580064	0	0.00320562	0.0535033	0	0	0	0	0.00488475	0	0.0567852	0	0	0	0	0	0	0	0.0509083	0	0	0.0492291	0	0	0	0.0509846	0	0	0.00053427	0.00053427	0	0	0	0	0	0.0047321	0.000228973	0	0	0.0109907	0	0	0	0
Non Hispanic	0.791781	0	0	0	0	0.0153508	0	0.00282148	0.065181	0	0.00028693	0	0	0	0	0.033523	0	0	0	0	0	0	0	0.0108555	0	0	0.0742671	0	0	0	0.0493998	0	0	0.00200851	0.00172158	0	0	0	0	0	0.0017694	0	0	0.000191287	0	0	0	0	0
[truncated: 1,423 more rows]
[truncated: 6 more columns]
