# Supplementary material for: Human microbiome variation associated with race and ethnicity emerges as early as 3 months of age
Source: PLoS Biol. 2023 Aug 17;21(8):e3002230. doi: 10.1371/journal.pbio.3002230 (PMC10434942; doi:10.1371/journal.pbio.3002230)
Supplement: S10 Data — (XLSX) [file pbio.3002230.s049.xlsx]

## Sheet: feature_importance_children
S10 Data. Feature importance values for the child-only Random Forest model.
perf_metric	perf_metric_diff	pvalue	names	method	perf_metric_name	seed
0.486329	0.00475747	0.53	k__Bacteria;p__Bacteroidetes;c__Bacteroidia;o__Bacteroidales;f__Prevotellaceae;g__Prevotella	rf	logLoss	18
0.480854	-0.043034	0.84	k__Bacteria;p__Bacteroidetes;c__Bacteroidia;o__Bacteroidales;f__Prevotellaceae;g__Prevotella	rf	logLoss	1
0.471936	0.0191501	0.43	k__Bacteria;p__Firmicutes;c__Clostridia;o__Clostridiales;f__Veillonellaceae;g__Dialister	rf	logLoss	18
0.471528	-0.00801282	0.45	k__Bacteria;p__Bacteroidetes;c__Bacteroidia;o__Bacteroidales;f__Prevotellaceae;g__Prevotella	rf	logLoss	60
0.459374	0.0317121	0.52	k__Bacteria;p__Firmicutes;c__Bacilli;o__Lactobacillales;f__Lactobacillaceae;g__Lactobacillus	rf	logLoss	18
0.454789	0.0362966	0.45	k__Bacteria;p__Firmicutes;c__Clostridia;o__Clostridiales;f__Ruminococcaceae;g__Gemmiger	rf	logLoss	18
0.454582	0.00893331	0.43	k__Bacteria;p__Firmicutes;c__Clostridia;o__Clostridiales;f__Veillonellaceae;g__Dialister	rf	logLoss	60
0.454398	-0.0237665	0.74	k__Bacteria;p__Bacteroidetes;c__Bacteroidia;o__Bacteroidales;f__Prevotellaceae;g__Prevotella	rf	logLoss	93
0.447908	0.043178	0.05	k__Bacteria;__;__;__;__;__	rf	logLoss	18
0.446874	0.016641	0.6	k__Bacteria;p__Firmicutes;c__Bacilli;o__Lactobacillales;f__Lactobacillaceae;g__Lactobacillus	rf	logLoss	60
0.444485	-0.0314794	0.68	k__Bacteria;__;__;__;__;__	rf	logLoss	10
0.44267	-0.0569414	0.96	k__Bacteria;p__Bacteroidetes;c__Bacteroidia;o__Bacteroidales;f__Prevotellaceae;g__Prevotella	rf	logLoss	53
0.442091	0.0214243	0.55	k__Bacteria;p__Bacteroidetes;c__Bacteroidia;o__Bacteroidales;f__Rikenellaceae;g__Alistipes	rf	logLoss	60
0.441751	0.0217637	0.41	k__Bacteria;p__Firmicutes;c__Clostridia;o__Clostridiales;f__Ruminococcaceae;g__Gemmiger	rf	logLoss	60
0.440398	-0.0590556	0.99	k__Bacteria;p__Bacteroidetes;c__Bacteroidia;o__Bacteroidales;f__Prevotellaceae;g__Prevotella	rf	logLoss	31
0.440078	-0.0406593	0.94	k__Bacteria;p__Bacteroidetes;c__Bacteroidia;o__Bacteroidales;f__Prevotellaceae;g__Prevotella	rf	logLoss	99
0.438074	0.0530122	0.26	k__Bacteria;p__Firmicutes;c__Clostridia;o__Clostridiales;f__Peptostreptococcaceae;g__	rf	logLoss	18
0.437574	0.053512	0.25	k__Bacteria;p__Proteobacteria;c__Betaproteobacteria;o__Burkholderiales;f__Alcaligenaceae;g__Sutterella	rf	logLoss	18
0.434605	-0.0478741	0.91	k__Bacteria;p__Bacteroidetes;c__Bacteroidia;o__Bacteroidales;f__Prevotellaceae;g__Prevotella	rf	logLoss	26
0.434548	-0.0488198	0.91	k__Bacteria;__;__;__;__;__	rf	logLoss	53
0.433847	0.0296682	0.34	k__Bacteria;p__Verrucomicrobia;c__Verrucomicrobiae;o__Verrucomicrobiales;f__Verrucomicrobiaceae;g__Akkermansia	rf	logLoss	60
0.433635	-0.0468275	0.95	k__Bacteria;p__Bacteroidetes;c__Bacteroidia;o__Bacteroidales;f__Prevotellaceae;g__Prevotella	rf	logLoss	9
0.433614	0.0574716	0.18	k__Bacteria;p__Firmicutes;c__Clostridia;o__Clostridiales;f__Lachnospiraceae;g__Roseburia	rf	logLoss	18
0.432466	-0.0592071	0.99	k__Bacteria;p__Bacteroidetes;c__Bacteroidia;o__Bacteroidales;f__Prevotellaceae;g__Prevotella	rf	logLoss	89
0.430525	0.0605611	0.21	k__Bacteria;p__Verrucomicrobia;c__Verrucomicrobiae;o__Verrucomicrobiales;f__Verrucomicrobiaceae;g__Akkermansia	rf	logLoss	18
0.428739	-0.0420088	0.78	k__Bacteria;__;__;__;__;__	rf	logLoss	26
0.428581	0.00923943	0.45	k__Bacteria;p__Firmicutes;c__Clostridia;o__Clostridiales;f__Veillonellaceae;g__Dialister	rf	logLoss	1
0.428172	-0.0151665	0.58	k__Bacteria;p__Bacteroidetes;c__Bacteroidia;o__Bacteroidales;f__Prevotellaceae;g__Prevotella	rf	logLoss	10
0.427887	0.035628	0.2	k__Bacteria;p__Proteobacteria;c__Betaproteobacteria;o__Burkholderiales;f__Alcaligenaceae;g__Sutterella	rf	logLoss	60
0.427479	0.0636069	0.16	k__Bacteria;p__Bacteroidetes;c__Bacteroidia;o__Bacteroidales;f__Rikenellaceae;g__Alistipes	rf	logLoss	18
0.426882	-0.0428319	0.9	k__Bacteria;p__Bacteroidetes;c__Bacteroidia;o__Bacteroidales;f__Prevotellaceae;g__Prevotella	rf	logLoss	21
0.426835	-0.0501629	0.98	k__Bacteria;p__Bacteroidetes;c__Bacteroidia;o__Bacteroidales;f__Prevotellaceae;g__Prevotella	rf	logLoss	17
0.426821	0.0366937	0.05	k__Bacteria;__;__;__;__;__	rf	logLoss	60
0.426385	0.0647009	0.08	k__Bacteria;p__OD1;__;__;__;__	rf	logLoss	18
0.426336	0.0647496	0.07	k__Bacteria;p__Proteobacteria;c__Gammaproteobacteria;o__Enterobacteriales;f__Enterobacteriaceae;__	rf	logLoss	18
0.426144	0.0649421	0.14	k__Bacteria;p__Actinobacteria;c__Coriobacteriia;o__Coriobacteriales;f__Coriobacteriaceae;g__Collinsella	rf	logLoss	18
0.425473	0.0380414	0.3	k__Bacteria;p__Actinobacteria;c__Coriobacteriia;o__Coriobacteriales;f__Coriobacteriaceae;g__Collinsella	rf	logLoss	60
0.425181	-0.0511751	0.99	k__Bacteria;p__Bacteroidetes;c__Bacteroidia;o__Bacteroidales;f__Prevotellaceae;g__Prevotella	rf	logLoss	30
0.424736	0.0663498	0.2	k__Bacteria;p__Firmicutes;c__Clostridia;o__Clostridiales;f__Lachnospiraceae;g__Lachnospira	rf	logLoss	18
0.424165	0.0393495	0.29	k__Bacteria;p__OD1;__;__;__;__	rf	logLoss	60
0.42357	0.00706188	0.51	k__Bacteria;p__Firmicutes;c__Clostridia;o__Clostridiales;f__Veillonellaceae;g__Dialister	rf	logLoss	93
0.423481	-0.0534766	1	k__Bacteria;p__Bacteroidetes;c__Bacteroidia;o__Bacteroidales;f__Prevotellaceae;g__Prevotella	rf	logLoss	98
0.42322	0.0402947	0.33	k__Bacteria;p__Proteobacteria;c__Gammaproteobacteria;o__Pasteurellales;f__Pasteurellaceae;g__Haemophilus	rf	logLoss	60
0.422675	-0.0466865	0.98	k__Bacteria;p__Bacteroidetes;c__Bacteroidia;o__Bacteroidales;f__Prevotellaceae;g__Prevotella	rf	logLoss	58
0.422571	-0.0517042	0.98	k__Bacteria;p__Bacteroidetes;c__Bacteroidia;o__Bacteroidales;f__Prevotellaceae;g__Prevotella	rf	logLoss	62
0.422449	-0.0574184	0.99	k__Bacteria;p__Bacteroidetes;c__Bacteroidia;o__Bacteroidales;f__Prevotellaceae;g__Prevotella	rf	logLoss	15
0.422343	0.041172	0.06	k__Bacteria;p__Proteobacteria;c__Gammaproteobacteria;o__Enterobacteriales;f__Enterobacteriaceae;__	rf	logLoss	60
0.421766	0.041749	0.18	k__Bacteria;p__Firmicutes;c__Clostridia;o__Clostridiales;f__Lachnospiraceae;g__Roseburia	rf	logLoss	60
0.421018	-0.00801271	1	k__Bacteria;p__Firmicutes;c__Clostridia;o__Clostridiales;f__Lachnospiraceae;__	rf	logLoss	10
0.421008	0.0168126	0.66	k__Bacteria;p__Firmicutes;c__Clostridia;o__Clostridiales;f__Ruminococcaceae;g__Gemmiger	rf	logLoss	1
0.420276	-0.00727088	1	k__Bacteria;p__Firmicutes;c__Bacilli;o__Lactobacillales;f__Streptococcaceae;g__Streptococcus	rf	logLoss	10
0.419725	0.0713612	0.16	k__Bacteria;p__Bacteroidetes;c__Bacteroidia;o__Bacteroidales;f__Porphyromonadaceae;g__Parabacteroides	rf	logLoss	18
0.417913	0.0456014	0.12	k__Bacteria;p__Firmicutes;c__Clostridia;o__Clostridiales;f__Peptostreptococcaceae;g__	rf	logLoss	60
0.417725	0.0733605	0.14	k__Bacteria;p__Firmicutes;c__Bacilli;o__Lactobacillales;f__Enterococcaceae;g__Enterococcus	rf	logLoss	18
0.416812	-0.0573965	1	k__Bacteria;p__Bacteroidetes;c__Bacteroidia;o__Bacteroidales;f__Prevotellaceae;g__Prevotella	rf	logLoss	48
0.416741	0.0743451	0.1	k__Bacteria;p__Firmicutes;c__Clostridia;o__Clostridiales;f__Veillonellaceae;g__Veillonella	rf	logLoss	18
0.41649	0.074596	0.12	k__Bacteria;p__Firmicutes;c__Clostridia;o__Clostridiales;f__Ruminococcaceae;__	rf	logLoss	18
0.416016	-0.0464475	0.87	k__Bacteria;__;__;__;__;__	rf	logLoss	92
0.41584	-0.0462721	0.97	k__Bacteria;p__Bacteroidetes;c__Bacteroidia;o__Bacteroidales;f__Prevotellaceae;g__Prevotella	rf	logLoss	92
0.41569	0.047825	0.11	k__Bacteria;p__Firmicutes;c__Clostridia;o__Clostridiales;f__Peptostreptococcaceae;__	rf	logLoss	60
0.415612	0.0479032	0.28	k__Bacteria;p__Bacteroidetes;c__Bacteroidia;o__Bacteroidales;f__Porphyromonadaceae;g__Parabacteroides	rf	logLoss	60
0.415085	-0.0500893	0.98	k__Bacteria;p__Bacteroidetes;c__Bacteroidia;o__Bacteroidales;f__Prevotellaceae;g__Prevotella	rf	logLoss	11
0.414227	-0.0750769	1	k__Bacteria;p__Bacteroidetes;c__Bacteroidia;o__Bacteroidales;f__Prevotellaceae;g__Prevotella	rf	logLoss	80
0.413764	0.0240566	0.53	k__Bacteria;p__Firmicutes;c__Bacilli;o__Lactobacillales;f__Lactobacillaceae;g__Lactobacillus	rf	logLoss	1
0.412571	0.0509439	0.2	k__Bacteria;p__Firmicutes;c__Clostridia;o__Clostridiales;f__Ruminococcaceae;__	rf	logLoss	60
0.411522	-0.0409573	0.93	k__Bacteria;p__Bacteroidetes;c__Bacteroidia;o__Bacteroidales;f__Prevotellaceae;g__Prevotella	rf	logLoss	74
0.410975	-0.0241677	0.6	k__Bacteria;__;__;__;__;__	rf	logLoss	9
0.410403	0.0531122	0.14	k__Bacteria;p__Firmicutes;c__Bacilli;o__Lactobacillales;f__Enterococcaceae;g__Enterococcus	rf	logLoss	60
0.410304	0.0532109	0.09	k__Bacteria;p__Firmicutes;c__Clostridia;o__Clostridiales;f__Lachnospiraceae;g__Coprococcus	rf	logLoss	60
0.409265	-0.00984725	0.6	k__Bacteria;__;__;__;__;__	rf	logLoss	99
0.408754	-0.073238	1	k__Bacteria;p__Bacteroidetes;c__Bacteroidia;o__Bacteroidales;f__Prevotellaceae;g__Prevotella	rf	logLoss	45
0.40873	-0.0383194	0.88	k__Bacteria;p__Bacteroidetes;c__Bacteroidia;o__Bacteroidales;f__Prevotellaceae;g__Prevotella	rf	logLoss	14
0.408676	0.00432891	0.85	k__Bacteria;p__Firmicutes;c__Clostridia;o__Clostridiales;f__Peptostreptococcaceae;g__	rf	logLoss	10
0.407965	0.0226662	0.55	k__Bacteria;p__Firmicutes;c__Bacilli;o__Lactobacillales;f__Lactobacillaceae;g__Lactobacillus	rf	logLoss	93
0.407853	0.00515201	0.46	k__Bacteria;p__Proteobacteria;c__Gammaproteobacteria;o__Enterobacteriales;f__Enterobacteriaceae;__	rf	logLoss	10
0.407702	0.0833836	0.07	k__Bacteria;p__Firmicutes;c__Clostridia;o__Clostridiales;f__Lachnospiraceae;g__Clostridium	rf	logLoss	18
0.407682	-0.0788544	1	k__Bacteria;p__Bacteroidetes;c__Bacteroidia;o__Bacteroidales;f__Prevotellaceae;g__Prevotella	rf	logLoss	90
0.407528	0.0835582	0.08	k__Bacteria;p__Proteobacteria;c__Gammaproteobacteria;o__Pasteurellales;f__Pasteurellaceae;g__Haemophilus	rf	logLoss	18
0.407504	0.0055012	0.61	k__Bacteria;p__Firmicutes;c__Clostridia;o__Clostridiales;f__Veillonellaceae;g__Dialister	rf	logLoss	10
0.407301	-0.0773178	1	k__Bacteria;p__Bacteroidetes;c__Bacteroidia;o__Bacteroidales;f__Prevotellaceae;g__Prevotella	rf	logLoss	71
0.407256	-0.039957	0.88	k__Bacteria;p__Bacteroidetes;c__Bacteroidia;o__Bacteroidales;f__Prevotellaceae;g__Prevotella	rf	logLoss	27
0.407032	-0.0076139	0.73	k__Bacteria;p__Firmicutes;c__Clostridia;o__Clostridiales;f__Veillonellaceae;g__Dialister	rf	logLoss	99
0.40689	0.0566247	0.14	k__Bacteria;p__Firmicutes;c__Clostridia;o__Clostridiales;f__Lachnospiraceae;g__Lachnospira	rf	logLoss	60
0.406875	0.0842112	0.12	k__Bacteria;p__Firmicutes;c__Clostridia;o__Clostridiales;__;__	rf	logLoss	18
0.406815	-0.071826	1	k__Bacteria;p__Bacteroidetes;c__Bacteroidia;o__Bacteroidales;f__Prevotellaceae;g__Prevotella	rf	logLoss	43
0.406653	0.0844328	0.11	k__Bacteria;p__Firmicutes;c__Erysipelotrichi;o__Erysipelotrichales;f__Erysipelotrichaceae;g__[Eubacterium]	rf	logLoss	18
0.406445	-0.043655	0.92	k__Bacteria;p__Bacteroidetes;c__Bacteroidia;o__Bacteroidales;f__Prevotellaceae;g__Prevotella	rf	logLoss	68
0.406101	-0.0703023	1	k__Bacteria;p__Bacteroidetes;c__Bacteroidia;o__Bacteroidales;f__Prevotellaceae;g__Prevotella	rf	logLoss	66
0.405957	0.0318631	0.47	k__Bacteria;p__Firmicutes;c__Clostridia;o__Clostridiales;f__Peptostreptococcaceae;g__	rf	logLoss	1
0.405831	-0.0732445	1	k__Bacteria;p__Bacteroidetes;c__Bacteroidia;o__Bacteroidales;f__Prevotellaceae;g__Prevotella	rf	logLoss	51
0.405612	0.0250199	0.52	k__Bacteria;p__Firmicutes;c__Clostridia;o__Clostridiales;f__Ruminococcaceae;g__Gemmiger	rf	logLoss	93
0.405482	0.0580333	0.13	k__Bacteria;p__Firmicutes;c__Clostridia;o__Clostridiales;f__Lachnospiraceae;g__[Ruminococcus]	rf	logLoss	60
0.405408	0.058107	0.05	k__Bacteria;p__Firmicutes;c__Clostridia;o__Clostridiales;f__Ruminococcaceae;g__Ruminococcus	rf	logLoss	60
0.40511	-0.0707019	1	k__Bacteria;p__Bacteroidetes;c__Bacteroidia;o__Bacteroidales;f__Prevotellaceae;g__Prevotella	rf	logLoss	94
0.404971	0.00803456	0.78	k__Bacteria;p__Firmicutes;c__Clostridia;o__Clostridiales;f__Ruminococcaceae;g__Gemmiger	rf	logLoss	10
0.403275	0.00973007	0.75	k__Bacteria;p__Proteobacteria;c__Betaproteobacteria;o__Burkholderiales;f__Alcaligenaceae;g__Sutterella	rf	logLoss	10
0.402481	-0.0641119	1	k__Bacteria;p__Bacteroidetes;c__Bacteroidia;o__Bacteroidales;f__Prevotellaceae;g__Prevotella	rf	logLoss	76
0.402463	0.0886225	0	k__Bacteria;p__Bacteroidetes;c__Bacteroidia;o__Bacteroidales;f__Bacteroidaceae;g__Bacteroides	rf	logLoss	18
0.402308	0.0612071	0.05	k__Bacteria;p__Bacteroidetes;c__Bacteroidia;o__Bacteroidales;f__Bacteroidaceae;g__Bacteroides	rf	logLoss	60
0.401823	-0.0807798	1	k__Bacteria;p__Bacteroidetes;c__Bacteroidia;o__Bacteroidales;f__Prevotellaceae;g__Prevotella	rf	logLoss	5
0.401447	-0.0157186	0.55	k__Bacteria;p__Proteobacteria;c__Gammaproteobacteria;o__Enterobacteriales;f__Enterobacteriaceae;__	rf	logLoss	53
0.401112	-0.0170622	0.66	k__Bacteria;__;__;__;__;__	rf	logLoss	21
0.400802	-0.0420743	0.94	k__Bacteria;p__Bacteroidetes;c__Bacteroidia;o__Bacteroidales;f__Prevotellaceae;g__Prevotella	rf	logLoss	65
0.400257	-0.0505989	1	k__Bacteria;p__Bacteroidetes;c__Bacteroidia;o__Bacteroidales;f__Prevotellaceae;g__Prevotella	rf	logLoss	33
0.399884	-0.0130762	0.8	k__Bacteria;p__Proteobacteria;c__Gammaproteobacteria;o__Enterobacteriales;f__Enterobacteriaceae;__	rf	logLoss	9
0.399876	-0.0131455	0.44	k__Bacteria;p__Proteobacteria;c__Gammaproteobacteria;o__Enterobacteriales;f__Enterobacteriaceae;__	rf	logLoss	26
0.399693	0.0133118	0.64	k__Bacteria;p__Firmicutes;c__Erysipelotrichi;o__Erysipelotrichales;f__Erysipelotrichaceae;g__Clostridium	rf	logLoss	10
0.399512	-0.0768014	1	k__Bacteria;p__Bacteroidetes;c__Bacteroidia;o__Bacteroidales;f__Prevotellaceae;g__Prevotella	rf	logLoss	88
0.399083	0.0139225	0.57	k__Bacteria;p__Verrucomicrobia;c__Verrucomicrobiae;o__Verrucomicrobiales;f__Verrucomicrobiaceae;g__Akkermansia	rf	logLoss	10
0.398504	0.0650111	0.03	k__Bacteria;p__Firmicutes;c__Clostridia;o__Clostridiales;__;__	rf	logLoss	60
0.398341	0.0651741	0.07	k__Bacteria;p__Firmicutes;c__Erysipelotrichi;o__Erysipelotrichales;f__Erysipelotrichaceae;g__[Eubacterium]	rf	logLoss	60
0.398206	-0.0684768	1	k__Bacteria;p__Bacteroidetes;c__Bacteroidia;o__Bacteroidales;f__Prevotellaceae;g__Prevotella	rf	logLoss	50
0.398178	-0.0168348	0.65	k__Bacteria;__;__;__;__;__	rf	logLoss	31
0.397646	-0.0626916	1	k__Bacteria;p__Bacteroidetes;c__Bacteroidia;o__Bacteroidales;f__Prevotellaceae;g__Prevotella	rf	logLoss	7
0.397189	0.0158164	0.62	k__Bacteria;p__Firmicutes;c__Bacilli;o__Lactobacillales;f__Lactobacillaceae;g__Lactobacillus	rf	logLoss	10
0.396538	0.0412827	0.11	k__Bacteria;p__Proteobacteria;c__Gammaproteobacteria;o__Enterobacteriales;f__Enterobacteriaceae;__	rf	logLoss	1
0.396432	-0.0655361	1	k__Bacteria;p__Bacteroidetes;c__Bacteroidia;o__Bacteroidales;f__Prevotellaceae;g__Prevotella	rf	logLoss	70
0.396331	0.0414898	0.23	k__Bacteria;p__Actinobacteria;c__Coriobacteriia;o__Coriobacteriales;f__Coriobacteriaceae;g__Collinsella	rf	logLoss	1
0.396079	0.0169261	0.55	k__Bacteria;p__Bacteroidetes;c__Bacteroidia;o__Bacteroidales;f__Rikenellaceae;g__Alistipes	rf	logLoss	10
0.395814	-0.0546392	1	k__Bacteria;p__Bacteroidetes;c__Bacteroidia;o__Bacteroidales;f__Prevotellaceae;g__Prevotella	rf	logLoss	29
0.395449	-0.0187773	0.7	k__Bacteria;__;__;__;__;__	rf	logLoss	17
0.395435	0.06808	0.1	k__Bacteria;p__Firmicutes;c__Clostridia;o__Clostridiales;f__Lachnospiraceae;g__Dorea	rf	logLoss	60
0.395254	-0.0673811	1	k__Bacteria;p__Bacteroidetes;c__Bacteroidia;o__Bacteroidales;f__Prevotellaceae;g__Prevotella	rf	logLoss	55
0.395198	-0.00946977	0.89	k__Bacteria;p__Firmicutes;c__Bacilli;o__Lactobacillales;f__Streptococcaceae;g__Streptococcus	rf	logLoss	53
0.394592	-0.0710585	1	k__Bacteria;p__Bacteroidetes;c__Bacteroidia;o__Bacteroidales;f__Prevotellaceae;g__Prevotella	rf	logLoss	28
0.394408	0.0434128	0.29	k__Bacteria;p__Verrucomicrobia;c__Verrucomicrobiae;o__Verrucomicrobiales;f__Verrucomicrobiaceae;g__Akkermansia	rf	logLoss	1
0.394332	-0.076089	1	k__Bacteria;p__Bacteroidetes;c__Bacteroidia;o__Bacteroidales;f__Prevotellaceae;g__Prevotella	rf	logLoss	42
0.394062	-0.00725455	0.99	k__Bacteria;p__Verrucomicrobia;c__Verrucomicrobiae;o__Verrucomicrobiales;f__Verrucomicrobiaceae;g__Akkermansia	rf	logLoss	9
0.393802	-0.0588485	1	k__Bacteria;p__Proteobacteria;c__Gammaproteobacteria;o__Enterobacteriales;f__Enterobacteriaceae;__	rf	logLoss	7
0.393757	-0.0580416	1	k__Bacteria;p__Bacteroidetes;c__Bacteroidia;o__Bacteroidales;f__Prevotellaceae;g__Prevotella	rf	logLoss	61
0.393362	-0.0227973	0.62	k__Bacteria;__;__;__;__;__	rf	logLoss	74
0.393019	-0.0538694	1	k__Bacteria;p__Proteobacteria;c__Gammaproteobacteria;o__Enterobacteriales;f__Enterobacteriaceae;__	rf	logLoss	80
0.393003	-0.00895289	0.47	k__Bacteria;p__Proteobacteria;c__Gammaproteobacteria;o__Enterobacteriales;f__Enterobacteriaceae;__	rf	logLoss	21
0.392933	0.0448875	0.22	k__Bacteria;p__Bacteroidetes;c__Bacteroidia;o__Bacteroidales;f__Rikenellaceae;g__Alistipes	rf	logLoss	1
0.392788	0.0982983	0.02	k__Bacteria;p__Firmicutes;c__Clostridia;o__Clostridiales;f__Lachnospiraceae;g__Blautia	rf	logLoss	18
0.392781	-0.00705198	0.71	k__Bacteria;p__Firmicutes;c__Clostridia;o__Clostridiales;f__Veillonellaceae;g__Dialister	rf	logLoss	53
0.3924	0.071115	0.06	k__Bacteria;p__OD1;c__;o__;f__;g__	rf	logLoss	60
0.392316	-0.00550813	0.72	k__Bacteria;p__Firmicutes;c__Clostridia;o__Clostridiales;f__Veillonellaceae;g__Dialister	rf	logLoss	9
0.391843	-0.018584	0.62	k__Bacteria;__;__;__;__;__	rf	logLoss	89
0.391836	-0.0677258	1	k__Bacteria;p__Bacteroidetes;c__Bacteroidia;o__Bacteroidales;f__Prevotellaceae;g__Prevotella	rf	logLoss	22
0.391799	0.0388323	0.34	k__Bacteria;p__Verrucomicrobia;c__Verrucomicrobiae;o__Verrucomicrobiales;f__Verrucomicrobiaceae;g__Akkermansia	rf	logLoss	93
0.391663	0.0389689	0.12	k__Bacteria;p__Proteobacteria;c__Gammaproteobacteria;o__Enterobacteriales;f__Enterobacteriaceae;__	rf	logLoss	93
0.391646	0.00777214	0.71	k__Bacteria;p__Firmicutes;c__Clostridia;o__Clostridiales;f__Lachnospiraceae;g__Coprococcus	rf	logLoss	99
0.391623	0.00779476	0.76	k__Bacteria;p__Firmicutes;c__Clostridia;o__Clostridiales;f__Ruminococcaceae;__	rf	logLoss	99
0.391573	-0.0790154	1	k__Bacteria;p__Bacteroidetes;c__Bacteroidia;o__Bacteroidales;f__Prevotellaceae;g__Prevotella	rf	logLoss	23
0.391229	-0.0152401	0.6	k__Bacteria;__;__;__;__;__	rf	logLoss	58
0.391072	0.046748	0.28	k__Bacteria;p__Firmicutes;c__Bacilli;o__Lactobacillales;f__Enterococcaceae;g__Enterococcus	rf	logLoss	1
0.390904	-0.00417289	0.67	k__Bacteria;p__Firmicutes;c__Clostridia;o__Clostridiales;f__Veillonellaceae;g__Dialister	rf	logLoss	26
0.390648	0.0087704	0.71	k__Bacteria;p__Bacteroidetes;c__Bacteroidia;o__Bacteroidales;f__Rikenellaceae;g__Alistipes	rf	logLoss	99
0.390645	-0.00391451	1	k__Bacteria;p__Firmicutes;c__Clostridia;o__Clostridiales;__;__	rf	logLoss	26
0.390421	-0.0695217	1	k__Bacteria;p__Bacteroidetes;c__Bacteroidia;o__Bacteroidales;f__Prevotellaceae;g__Prevotella	rf	logLoss	25
0.390286	0.00913198	0.74	k__Bacteria;p__Firmicutes;c__Bacilli;o__Lactobacillales;f__Lactobacillaceae;g__Lactobacillus	rf	logLoss	99
0.38998	0.00943865	0.72	k__Bacteria;p__Firmicutes;c__Clostridia;o__Clostridiales;f__Ruminococcaceae;g__Gemmiger	rf	logLoss	99
0.389907	-0.0199022	0.73	k__Bacteria;p__Proteobacteria;c__Gammaproteobacteria;o__Enterobacteriales;f__Enterobacteriaceae;__	rf	logLoss	98
0.389883	-0.0675975	1	k__Bacteria;p__Bacteroidetes;c__Bacteroidia;o__Bacteroidales;f__Prevotellaceae;g__Prevotella	rf	logLoss	3
0.389875	-0.0248788	0.68	k__Bacteria;__;__;__;__;__	rf	logLoss	11
0.389825	0.0408062	0.33	k__Bacteria;p__Bacteroidetes;c__Bacteroidia;o__Bacteroidales;f__Rikenellaceae;g__Alistipes	rf	logLoss	93
0.389821	0.0736934	0.04	k__Bacteria;p__Firmicutes;c__Clostridia;o__Clostridiales;f__Veillonellaceae;g__Veillonella	rf	logLoss	60
0.389718	-0.00291007	1	k__Bacteria;p__Firmicutes;c__Clostridia;o__Clostridiales;__;__	rf	logLoss	9
0.389592	-0.066373	1	k__Bacteria;p__Bacteroidetes;c__Bacteroidia;o__Bacteroidales;f__Prevotellaceae;g__Prevotella	rf	logLoss	79
0.389574	-0.00552342	0.72	k__Bacteria;p__Firmicutes;c__Clostridia;o__Clostridiales;f__Veillonellaceae;g__Dialister	rf	logLoss	21
0.389559	-0.0155528	0.82	k__Bacteria;p__Proteobacteria;c__Gammaproteobacteria;o__Enterobacteriales;f__Enterobacteriaceae;__	rf	logLoss	30
0.389112	0.0487081	0.25	k__Bacteria;p__Bacteroidetes;c__Bacteroidia;o__Bacteroidales;f__Porphyromonadaceae;g__Parabacteroides	rf	logLoss	1
0.389008	0.0104105	0.11	k__Bacteria;p__Proteobacteria;c__Gammaproteobacteria;o__Enterobacteriales;f__Enterobacteriaceae;__	rf	logLoss	99
0.388913	0.102173	0.01	k__Bacteria;p__Firmicutes;c__Clostridia;o__Clostridiales;f__Lachnospiraceae;__	rf	logLoss	18
0.388911	-0.00318211	0.78	k__Bacteria;p__Verrucomicrobia;c__Verrucomicrobiae;o__Verrucomicrobiales;f__Verrucomicrobiaceae;g__Akkermansia	rf	logLoss	53
0.388889	-0.00754662	0.64	k__Bacteria;p__Firmicutes;c__Clostridia;o__Clostridiales;f__Veillonellaceae;g__Dialister	rf	logLoss	31
0.388851	-0.0531354	1	k__Bacteria;p__Proteobacteria;c__Gammaproteobacteria;o__Enterobacteriales;f__Enterobacteriaceae;__	rf	logLoss	61
0.388714	-0.00198306	0.94	k__Bacteria;p__Firmicutes;c__Clostridia;o__Clostridiales;f__Lachnospiraceae;g__Clostridium	rf	logLoss	26
0.388649	-0.00459936	1	k__Bacteria;p__Firmicutes;c__Clostridia;o__Clostridiales;__;__	rf	logLoss	21
0.388508	0.075007	0.05	k__Bacteria;p__Firmicutes;c__Clostridia;o__Clostridiales;f__Ruminococcaceae;g__Faecalibacterium	rf	logLoss	60
0.38814	-0.0510547	1	k__Bacteria;p__Bacteroidetes;c__Bacteroidia;o__Bacteroidales;f__Prevotellaceae;g__Prevotella	rf	logLoss	84
0.388093	0.011325	0.63	k__Bacteria;p__Firmicutes;c__Erysipelotrichi;o__Erysipelotrichales;f__Erysipelotrichaceae;g__Clostridium	rf	logLoss	99
0.387992	-0.0524764	1	k__Bacteria;p__Proteobacteria;c__Gammaproteobacteria;o__Enterobacteriales;f__Enterobacteriaceae;__	rf	logLoss	45
0.38794	0.0498808	0.25	k__Bacteria;p__Proteobacteria;c__Betaproteobacteria;o__Burkholderiales;f__Alcaligenaceae;g__Sutterella	rf	logLoss	1
0.387878	0.0115406	0.62	k__Bacteria;p__Verrucomicrobia;c__Verrucomicrobiae;o__Verrucomicrobiales;f__Verrucomicrobiaceae;g__Akkermansia	rf	logLoss	99
0.387853	-0.0228223	0.64	k__Bacteria;__;__;__;__;__	rf	logLoss	15
0.38773	-0.0617575	1	k__Bacteria;p__Bacteroidetes;c__Bacteroidia;o__Bacteroidales;f__Prevotellaceae;g__Prevotella	rf	logLoss	44
0.387666	0.0758492	0.01	k__Bacteria;p__Firmicutes;c__Erysipelotrichi;o__Erysipelotrichales;f__Erysipelotrichaceae;g__Clostridium	rf	logLoss	60
0.387653	0.0501676	0.23	k__Bacteria;p__Proteobacteria;c__Gammaproteobacteria;o__Pasteurellales;f__Pasteurellaceae;g__Haemophilus	rf	logLoss	1
0.387406	-0.0134002	0.83	k__Bacteria;p__Firmicutes;c__Clostridia;o__Clostridiales;f__Veillonellaceae;g__Dialister	rf	logLoss	30
0.387091	-0.0825589	1	k__Bacteria;p__Bacteroidetes;c__Bacteroidia;o__Bacteroidales;f__Prevotellaceae;g__Prevotella	rf	logLoss	12
0.387015	0.104071	0.03	k__Bacteria;p__Firmicutes;c__Clostridia;o__Clostridiales;f__Ruminococcaceae;g__Faecalibacterium	rf	logLoss	18
0.386887	0.104199	0.01	k__Bacteria;p__Actinobacteria;c__Actinobacteria;o__Bifidobacteriales;f__Bifidobacteriaceae;g__Bifidobacterium	rf	logLoss	18
0.386775	0.0438561	0.24	k__Bacteria;p__Actinobacteria;c__Coriobacteriia;o__Coriobacteriales;f__Coriobacteriaceae;g__Collinsella	rf	logLoss	93
0.386535	-0.0737515	1	k__Bacteria;p__Bacteroidetes;c__Bacteroidia;o__Bacteroidales;f__Prevotellaceae;g__Prevotella	rf	logLoss	4
0.386521	-0.00984966	0.53	k__Bacteria;p__Proteobacteria;c__Gammaproteobacteria;o__Enterobacteriales;f__Enterobacteriaceae;__	rf	logLoss	17
0.386269	-0.0731627	1	k__Bacteria;p__Bacteroidetes;c__Bacteroidia;o__Bacteroidales;f__Prevotellaceae;g__Prevotella	rf	logLoss	59
0.386234	-0.0122277	0.55	k__Bacteria;__;__;__;__;__	rf	logLoss	30
0.38615	0.000658	0.91	k__Bacteria;p__Firmicutes;c__Clostridia;o__Clostridiales;f__Lachnospiraceae;g__Clostridium	rf	logLoss	9
0.38606	-0.0560771	1	k__Bacteria;p__Proteobacteria;c__Gammaproteobacteria;o__Enterobacteriales;f__Enterobacteriaceae;__	rf	logLoss	71
0.386046	-0.0681089	1	k__Bacteria;p__Bacteroidetes;c__Bacteroidia;o__Bacteroidales;f__Prevotellaceae;g__Prevotella	rf	logLoss	39
0.386031	-0.0695959	1	k__Bacteria;p__Bacteroidetes;c__Bacteroidia;o__Bacteroidales;f__Prevotellaceae;g__Prevotella	rf	logLoss	63
0.38602	-0.0722938	1	k__Bacteria;p__Bacteroidetes;c__Bacteroidia;o__Bacteroidales;f__Prevotellaceae;g__Prevotella	rf	logLoss	85
0.385763	-3.39e-05	0.89	k__Bacteria;p__Firmicutes;c__Clostridia;o__Clostridiales;f__Lachnospiraceae;g__Clostridium	rf	logLoss	53
0.385698	0.00110968	0.87	k__Bacteria;p__Firmicutes;c__Clostridia;o__Clostridiales;f__Ruminococcaceae;g__Gemmiger	rf	logLoss	9
0.385564	-0.0155593	0.94	k__Bacteria;p__Firmicutes;c__Clostridia;o__Clostridiales;f__Lachnospiraceae;g__Blautia	rf	logLoss	98
0.385454	-0.026727	0.66	k__Bacteria;__;__;__;__;__	rf	logLoss	65
0.385381	-0.0145141	0.65	k__Bacteria;__;__;__;__;__	rf	logLoss	62
0.385322	0.0140965	0.53	k__Bacteria;p__Actinobacteria;c__Coriobacteriia;o__Coriobacteriales;f__Coriobacteriaceae;g__Collinsella	rf	logLoss	99
0.385304	-0.0725229	1	k__Bacteria;p__Bacteroidetes;c__Bacteroidia;o__Bacteroidales;f__Prevotellaceae;g__Prevotella	rf	logLoss	64
0.385144	-0.0354864	1	k__Bacteria;p__Proteobacteria;c__Gammaproteobacteria;o__Enterobacteriales;f__Enterobacteriaceae;__	rf	logLoss	33
0.384894	-0.0352364	1	k__Bacteria;__;__;__;__;__	rf	logLoss	33
0.384787	0.0787281	0.05	k__Bacteria;p__Actinobacteria;c__Actinobacteria;o__Bifidobacteriales;f__Bifidobacteriaceae;g__Bifidobacterium	rf	logLoss	60
0.384747	0.106339	0.02	k__Bacteria;p__Firmicutes;c__Erysipelotrichi;o__Erysipelotrichales;f__Erysipelotrichaceae;g__Clostridium	rf	logLoss	18
0.384279	-0.0142744	0.61	k__Bacteria;__;__;__;__;__	rf	logLoss	98
0.384018	-0.0482195	1	k__Bacteria;__;__;__;__;__	rf	logLoss	66
0.38401	-0.059006	1	k__Bacteria;p__Bacteroidetes;c__Bacteroidia;o__Bacteroidales;f__Prevotellaceae;g__Prevotella	rf	logLoss	34
0.383821	0.0796936	0.06	k__Bacteria;p__Firmicutes;c__Clostridia;o__Clostridiales;f__Ruminococcaceae;g__Oscillospira	rf	logLoss	60
0.383666	-0.0769163	1	k__Bacteria;p__Bacteroidetes;c__Bacteroidia;o__Bacteroidales;f__Prevotellaceae;g__Prevotella	rf	logLoss	75
0.383468	0.0159499	0.65	k__Bacteria;p__Firmicutes;c__Clostridia;o__Clostridiales;f__Peptostreptococcaceae;g__	rf	logLoss	99
0.383422	0.0800924	0.01	k__Bacteria;p__Firmicutes;c__Bacilli;o__Lactobacillales;f__Streptococcaceae;g__Streptococcus	rf	logLoss	60
0.383272	0.107814	0	k__Bacteria;p__Firmicutes;c__Clostridia;o__Clostridiales;f__Ruminococcaceae;g__Ruminococcus	rf	logLoss	18
0.382839	-0.0416641	1	k__Bacteria;p__Proteobacteria;c__Gammaproteobacteria;o__Enterobacteriales;f__Enterobacteriaceae;__	rf	logLoss	29
0.382799	0.0302061	0.35	k__Bacteria;p__Actinobacteria;c__Coriobacteriia;o__Coriobacteriales;f__Coriobacteriaceae;g__Collinsella	rf	logLoss	10
0.382244	0.108842	0.01	k__Bacteria;p__Firmicutes;c__Clostridia;o__Clostridiales;f__Lachnospiraceae;g__Coprococcus	rf	logLoss	18
0.381996	-0.0625725	1	k__Bacteria;p__Bacteroidetes;c__Bacteroidia;o__Bacteroidales;f__Prevotellaceae;g__Prevotella	rf	logLoss	54
0.381958	-0.0059689	0.69	k__Bacteria;p__Firmicutes;c__Clostridia;o__Clostridiales;f__Veillonellaceae;g__Dialister	rf	logLoss	58
0.381933	0.0174848	0.57	k__Bacteria;p__Firmicutes;c__Clostridia;o__Clostridiales;f__Lachnospiraceae;g__Clostridium	rf	logLoss	99
0.381912	0.00213837	0.66	k__Bacteria;p__Actinobacteria;c__Coriobacteriia;o__Coriobacteriales;f__Coriobacteriaceae;g__Collinsella	rf	logLoss	21
0.381869	0.109217	0.02	k__Bacteria;p__Firmicutes;c__Clostridia;o__Clostridiales;f__Lachnospiraceae;g__Dorea	rf	logLoss	18
0.381791	-0.055819	1	k__Bacteria;p__Proteobacteria;c__Gammaproteobacteria;o__Enterobacteriales;f__Enterobacteriaceae;__	rf	logLoss	44
0.381655	-0.0743101	1	k__Bacteria;p__Bacteroidetes;c__Bacteroidia;o__Bacteroidales;f__Prevotellaceae;g__Prevotella	rf	logLoss	57
0.381379	0.109707	0.01	k__Bacteria;p__OD1;c__;o__;f__;g__	rf	logLoss	18
0.381374	0.00435485	0.78	k__Bacteria;p__Bacteroidetes;c__Bacteroidia;o__Bacteroidales;f__Rikenellaceae;g__Alistipes	rf	logLoss	53
0.381339	-0.0109277	0.72	k__Bacteria;p__Firmicutes;c__Clostridia;o__Clostridiales;f__Veillonellaceae;g__Dialister	rf	logLoss	14
0.381147	0.00558339	0.79	k__Bacteria;p__Firmicutes;c__Clostridia;o__Clostridiales;f__Lachnospiraceae;g__Lachnospira	rf	logLoss	26
0.381079	-0.0110743	0.79	k__Bacteria;p__Firmicutes;c__Clostridia;o__Clostridiales;f__Veillonellaceae;g__Dialister	rf	logLoss	98
0.380987	-0.0104218	1	k__Bacteria;p__Firmicutes;c__Clostridia;o__Clostridiales;f__Lachnospiraceae;g__[Ruminococcus]	rf	logLoss	74
0.380961	-0.00770205	0.92	k__Bacteria;p__Verrucomicrobia;c__Verrucomicrobiae;o__Verrucomicrobiales;f__Verrucomicrobiaceae;g__Akkermansia	rf	logLoss	89
0.380782	0.00326853	0.85	k__Bacteria;p__Firmicutes;c__Clostridia;o__Clostridiales;f__Lachnospiraceae;g__Roseburia	rf	logLoss	21
0.380549	0.00625868	0.6	k__Bacteria;p__Actinobacteria;c__Coriobacteriia;o__Coriobacteriales;f__Coriobacteriaceae;g__Collinsella	rf	logLoss	9
0.380542	0.0829733	0	k__Bacteria;p__Firmicutes;c__Clostridia;o__Clostridiales;f__Lachnospiraceae;g__Blautia	rf	logLoss	60
0.38054	0.00619063	0.81	k__Bacteria;p__Firmicutes;c__Clostridia;o__Clostridiales;f__Ruminococcaceae;g__Gemmiger	rf	logLoss	26
0.380194	-0.0443953	1	k__Bacteria;p__Proteobacteria;c__Gammaproteobacteria;o__Enterobacteriales;f__Enterobacteriaceae;__	rf	logLoss	66
0.379991	-0.0212637	0.56	k__Bacteria;p__Proteobacteria;c__Gammaproteobacteria;o__Enterobacteriales;f__Enterobacteriaceae;__	rf	logLoss	65
0.379988	0.0506438	0.29	k__Bacteria;p__Proteobacteria;c__Betaproteobacteria;o__Burkholderiales;f__Alcaligenaceae;g__Sutterella	rf	logLoss	93
0.379851	0.00587769	0.79	k__Bacteria;p__Firmicutes;c__Bacilli;o__Lactobacillales;f__Lactobacillaceae;g__Lactobacillus	rf	logLoss	53
0.37973	0.0043203	0.83	k__Bacteria;p__Firmicutes;c__Clostridia;o__Clostridiales;f__Ruminococcaceae;g__Gemmiger	rf	logLoss	21
0.379724	0.00708385	0.79	k__Bacteria;p__Firmicutes;c__Bacilli;o__Lactobacillales;f__Lactobacillaceae;g__Lactobacillus	rf	logLoss	9
0.37966	-0.0412903	1	k__Bacteria;__;__;__;__;__	rf	logLoss	76
0.379557	-0.0145609	0.69	k__Bacteria;p__Firmicutes;c__Clostridia;o__Clostridiales;f__Veillonellaceae;g__Dialister	rf	logLoss	11
0.3795	0.00184293	0.92	k__Bacteria;p__Proteobacteria;c__Betaproteobacteria;o__Burkholderiales;f__Alcaligenaceae;g__Sutterella	rf	logLoss	31
0.37941	0.00193268	0.87	k__Bacteria;p__Firmicutes;c__Clostridia;o__Clostridiales;f__Ruminococcaceae;g__Gemmiger	rf	logLoss	31
0.379338	-0.0443491	1	k__Bacteria;p__Proteobacteria;c__Gammaproteobacteria;o__Enterobacteriales;f__Enterobacteriaceae;__	rf	logLoss	43
0.379293	-0.00603424	0.63	k__Bacteria;p__Firmicutes;c__Clostridia;o__Clostridiales;f__Veillonellaceae;g__Dialister	rf	logLoss	89
0.379218	0.00759005	0.64	k__Bacteria;p__Firmicutes;c__Clostridia;o__Clostridiales;f__Peptostreptococcaceae;g__	rf	logLoss	9
0.379105	0.0049447	0.77	k__Bacteria;p__Bacteroidetes;c__Bacteroidia;o__Bacteroidales;f__Rikenellaceae;g__Alistipes	rf	logLoss	21
0.3789	0.112186	0.01	k__Bacteria;p__Firmicutes;c__Clostridia;o__Clostridiales;f__Ruminococcaceae;g__Oscillospira	rf	logLoss	18
0.378864	0.0205545	0.49	k__Bacteria;p__Firmicutes;c__Clostridia;o__Clostridiales;f__Lachnospiraceae;__	rf	logLoss	99
0.378603	0.00820457	0.69	k__Bacteria;p__Bacteroidetes;c__Bacteroidia;o__Bacteroidales;f__Rikenellaceae;g__Alistipes	rf	logLoss	9
0.378592	0.00813891	0.7	k__Bacteria;p__Bacteroidetes;c__Bacteroidia;o__Bacteroidales;f__Rikenellaceae;g__Alistipes	rf	logLoss	26
0.37855	0.0208683	0.52	k__Bacteria;p__Proteobacteria;c__Gammaproteobacteria;o__Pasteurellales;f__Pasteurellaceae;g__Haemophilus	rf	logLoss	99
0.378415	0.0029275	0.89	k__Bacteria;p__Firmicutes;c__Clostridia;o__Clostridiales;f__Lachnospiraceae;g__Lachnospira	rf	logLoss	31
0.378411	0.0851035	0	k__Bacteria;p__Firmicutes;c__Clostridia;o__Clostridiales;f__Lachnospiraceae;__	rf	logLoss	60
0.378354	0.0210643	0.44	k__Bacteria;p__Bacteroidetes;c__Bacteroidia;o__Bacteroidales;f__Porphyromonadaceae;g__Parabacteroides	rf	logLoss	99
0.378227	-0.0132311	0.52	k__Bacteria;p__Proteobacteria;c__Gammaproteobacteria;o__Enterobacteriales;f__Enterobacteriaceae;__	rf	logLoss	11
0.378194	-0.00732646	0.68	k__Bacteria;p__Firmicutes;c__Clostridia;o__Clostridiales;f__Veillonellaceae;g__Dialister	rf	logLoss	62
0.378163	0.00864442	0.74	k__Bacteria;p__Firmicutes;c__Clostridia;o__Clostridiales;f__Lachnospiraceae;__	rf	logLoss	9
0.378073	-0.0284152	1	k__Bacteria;p__Firmicutes;c__Clostridia;o__Clostridiales;f__Veillonellaceae;g__Dialister	rf	logLoss	33
0.378064	-0.0454769	1	k__Bacteria;p__Proteobacteria;c__Gammaproteobacteria;o__Enterobacteriales;f__Enterobacteriaceae;__	rf	logLoss	51
0.378037	-0.050164	1	k__Bacteria;p__Proteobacteria;c__Gammaproteobacteria;o__Enterobacteriales;f__Enterobacteriaceae;__	rf	logLoss	55
0.377941	0.0526903	0.23	k__Bacteria;p__Firmicutes;c__Clostridia;o__Clostridiales;f__Ruminococcaceae;__	rf	logLoss	93
0.377897	0.00344634	0.87	k__Bacteria;p__Firmicutes;c__Clostridia;o__Clostridiales;f__Lachnospiraceae;g__Roseburia	rf	logLoss	31
0.37787	-0.0607896	1	k__Bacteria;p__Bacteroidetes;c__Bacteroidia;o__Bacteroidales;f__Prevotellaceae;g__Prevotella	rf	logLoss	40
0.377861	-0.0655508	1	k__Bacteria;p__Bacteroidetes;c__Bacteroidia;o__Bacteroidales;f__Prevotellaceae;g__Prevotella	rf	logLoss	81
0.377818	0.0216004	0.54	k__Bacteria;p__Firmicutes;c__Clostridia;o__Clostridiales;f__Lachnospiraceae;g__Lachnospira	rf	logLoss	99
0.377793	-0.0150024	0.61	k__Bacteria;__;__;__;__;__	rf	logLoss	68
0.377768	-0.0081996	0.72	k__Bacteria;p__Firmicutes;c__Clostridia;o__Clostridiales;f__Veillonellaceae;g__Dialister	rf	logLoss	92
0.377745	-0.0183302	0.56	k__Bacteria;__;__;__;__;__	rf	logLoss	48
0.377734	0.0600859	0.13	k__Bacteria;p__Firmicutes;c__Clostridia;o__Clostridiales;f__Ruminococcaceae;__	rf	logLoss	1
0.377562	-0.00669483	0.53	k__Bacteria;p__Proteobacteria;c__Gammaproteobacteria;o__Enterobacteriales;f__Enterobacteriaceae;__	rf	logLoss	62
0.377556	0.00917485	0.72	k__Bacteria;p__Firmicutes;c__Bacilli;o__Lactobacillales;f__Lactobacillaceae;g__Lactobacillus	rf	logLoss	26
0.377369	-0.0476398	1	k__Bacteria;p__Proteobacteria;c__Gammaproteobacteria;o__Enterobacteriales;f__Enterobacteriaceae;__	rf	logLoss	50
0.377337	0.00671321	0.7	k__Bacteria;p__Verrucomicrobia;c__Verrucomicrobiae;o__Verrucomicrobiales;f__Verrucomicrobiaceae;g__Akkermansia	rf	logLoss	21
0.377262	-0.0388925	1	k__Bacteria;p__Proteobacteria;c__Gammaproteobacteria;o__Enterobacteriales;f__Enterobacteriaceae;__	rf	logLoss	76
0.37722	-0.0697898	1	k__Bacteria;p__Bacteroidetes;c__Bacteroidia;o__Bacteroidales;f__Prevotellaceae;g__Prevotella	rf	logLoss	86
0.377117	0.0223012	0.14	k__Bacteria;p__Firmicutes;c__Clostridia;o__Clostridiales;f__Ruminococcaceae;g__Ruminococcus	rf	logLoss	99
0.376938	0.0608822	0.13	k__Bacteria;p__Firmicutes;c__Erysipelotrichi;o__Erysipelotrichales;f__Erysipelotrichaceae;g__[Eubacterium]	rf	logLoss	1
0.376774	-0.037624	1	k__Bacteria;__;__;__;__;__	rf	logLoss	80
0.376703	-0.00613786	1	k__Bacteria;p__OD1;c__;o__;f__;g__	rf	logLoss	74
0.376678	0.036327	0.25	k__Bacteria;p__Firmicutes;c__Clostridia;o__Clostridiales;f__Lachnospiraceae;g__Clostridium	rf	logLoss	10
0.37661	0.00473239	0.83	k__Bacteria;p__Firmicutes;c__Bacilli;o__Lactobacillales;f__Lactobacillaceae;g__Lactobacillus	rf	logLoss	31
0.376491	-0.000502	0.3	k__Bacteria;p__Proteobacteria;c__Gammaproteobacteria;o__Enterobacteriales;f__Enterobacteriaceae;__	rf	logLoss	58
0.376439	0.0229788	0.43	k__Bacteria;p__Firmicutes;c__Erysipelotrichi;o__Erysipelotrichales;f__Erysipelotrichaceae;g__[Eubacterium]	rf	logLoss	99
0.37638	0.00766978	0.77	k__Bacteria;p__Firmicutes;c__Clostridia;o__Clostridiales;f__Peptostreptococcaceae;g__	rf	logLoss	21
0.376371	-0.0620532	1	k__Bacteria;p__Bacteroidetes;c__Bacteroidia;o__Bacteroidales;f__Prevotellaceae;g__Prevotella	rf	logLoss	36
0.376369	0.000303	0.9	k__Bacteria;p__Firmicutes;c__Clostridia;o__Clostridiales;f__Lachnospiraceae;g__Clostridium	rf	logLoss	17
0.376325	-0.0646476	1	k__Bacteria;p__Bacteroidetes;c__Bacteroidia;o__Bacteroidales;f__Prevotellaceae;g__Prevotella	rf	logLoss	82
0.376305	0.0105032	0.29	k__Bacteria;p__Firmicutes;c__Clostridia;o__Clostridiales;f__Ruminococcaceae;g__Ruminococcus	rf	logLoss	9
0.376224	0.0231945	0.49	k__Bacteria;p__Proteobacteria;c__Betaproteobacteria;o__Burkholderiales;f__Alcaligenaceae;g__Sutterella	rf	logLoss	99
0.376141	0.00958747	0.73	k__Bacteria;p__Firmicutes;c__Clostridia;o__Clostridiales;f__Ruminococcaceae;g__Gemmiger	rf	logLoss	53
0.37604	0.000632	0.91	k__Bacteria;p__Proteobacteria;c__Betaproteobacteria;o__Burkholderiales;f__Alcaligenaceae;g__Sutterella	rf	logLoss	17
0.375972	0.00537103	0.79	k__Bacteria;p__Firmicutes;c__Erysipelotrichi;o__Erysipelotrichales;f__Erysipelotrichaceae;g__Clostridium	rf	logLoss	31
0.375949	-0.068515	1	k__Bacteria;p__Bacteroidetes;c__Bacteroidia;o__Bacteroidales;f__Prevotellaceae;g__Prevotella	rf	logLoss	91
0.375929	-0.0634833	1	k__Bacteria;p__Bacteroidetes;c__Bacteroidia;o__Bacteroidales;f__Prevotellaceae;g__Prevotella	rf	logLoss	77
0.375913	-0.00265412	0.84	k__Bacteria;p__Firmicutes;c__Erysipelotrichi;o__Erysipelotrichales;f__Erysipelotrichaceae;g__[Eubacterium]	rf	logLoss	89
0.375802	0.0620183	0.03	k__Bacteria;__;__;__;__;__	rf	logLoss	1
0.375743	0.115343	0.01	k__Bacteria;p__Firmicutes;c__Clostridia;o__Clostridiales;f__Lachnospiraceae;g__[Ruminococcus]	rf	logLoss	18
0.375648	0.062172	0.1	k__Bacteria;p__Firmicutes;c__Clostridia;o__Clostridiales;f__Lachnospiraceae;g__Lachnospira	rf	logLoss	1
0.37559	0.0550418	0.19	k__Bacteria;p__Firmicutes;c__Bacilli;o__Lactobacillales;f__Enterococcaceae;g__Enterococcus	rf	logLoss	93
0.375584	-0.0517026	1	k__Bacteria;p__Bacteroidetes;c__Bacteroidia;o__Bacteroidales;f__Prevotellaceae;g__Prevotella	rf	logLoss	72
0.375546	-0.00498084	0.67	k__Bacteria;p__Firmicutes;c__Clostridia;o__Clostridiales;f__Veillonellaceae;g__Dialister	rf	logLoss	74
0.375478	-0.073225	1	k__Bacteria;p__Bacteroidetes;c__Bacteroidia;o__Bacteroidales;f__Prevotellaceae;g__Prevotella	rf	logLoss	78
0.375435	-0.065194	1	k__Bacteria;p__Bacteroidetes;c__Bacteroidia;o__Bacteroidales;f__Prevotellaceae;g__Prevotella	rf	logLoss	52
0.375434	-0.0397187	1	k__Bacteria;__;__;__;__;__	rf	logLoss	61
0.375351	0.0552803	0.15	k__Bacteria;p__Firmicutes;c__Clostridia;o__Clostridiales;f__Peptostreptococcaceae;g__	rf	logLoss	93
0.375342	0.0552897	0.25	k__Bacteria;p__Firmicutes;c__Clostridia;o__Clostridiales;__;__	rf	logLoss	93
0.375334	0.00600866	0.14	k__Bacteria;p__Proteobacteria;c__Gammaproteobacteria;o__Enterobacteriales;f__Enterobacteriaceae;__	rf	logLoss	31
0.375306	0.0114242	0.65	k__Bacteria;p__Firmicutes;c__Clostridia;o__Clostridiales;f__Peptostreptococcaceae;g__	rf	logLoss	26
0.375154	0.0115768	0.55	k__Bacteria;p__Verrucomicrobia;c__Verrucomicrobiae;o__Verrucomicrobiales;f__Verrucomicrobiaceae;g__Akkermansia	rf	logLoss	26
0.375055	0.0555769	0.21	k__Bacteria;p__Proteobacteria;c__Gammaproteobacteria;o__Pasteurellales;f__Pasteurellaceae;g__Haemophilus	rf	logLoss	93
0.374983	0.0628377	0.15	k__Bacteria;p__Firmicutes;c__Clostridia;o__Clostridiales;f__Lachnospiraceae;g__Roseburia	rf	logLoss	1
0.374977	0.0628432	0.1	k__Bacteria;p__OD1;__;__;__;__	rf	logLoss	1
0.374656	-0.03757	1	k__Bacteria;p__Proteobacteria;c__Gammaproteobacteria;o__Enterobacteriales;f__Enterobacteriaceae;__	rf	logLoss	84
0.374477	0.0561543	0.14	k__Bacteria;p__Bacteroidetes;c__Bacteroidia;o__Bacteroidales;f__Porphyromonadaceae;g__Parabacteroides	rf	logLoss	93
0.374468	-0.0517572	1	k__Bacteria;p__Proteobacteria;c__Gammaproteobacteria;o__Enterobacteriales;f__Enterobacteriaceae;__	rf	logLoss	88
0.374389	0.00966063	0.7	k__Bacteria;p__Firmicutes;c__Clostridia;o__Clostridiales;f__Lachnospiraceae;g__Clostridium	rf	logLoss	21
0.374334	0.0124739	0.68	k__Bacteria;p__Firmicutes;c__Clostridia;o__Clostridiales;f__Lachnospiraceae;g__Roseburia	rf	logLoss	9
0.374238	-0.0416512	1	k__Bacteria;__;__;__;__;__	rf	logLoss	51
0.374097	-0.0490925	1	k__Bacteria;p__Proteobacteria;c__Gammaproteobacteria;o__Enterobacteriales;f__Enterobacteriaceae;__	rf	logLoss	34
0.373952	-0.00354082	0.29	k__Bacteria;p__Proteobacteria;c__Gammaproteobacteria;o__Enterobacteriales;f__Enterobacteriaceae;__	rf	logLoss	14
0.373837	0.0255816	0.45	k__Bacteria;p__Firmicutes;c__Bacilli;o__Lactobacillales;f__Enterococcaceae;g__Enterococcus	rf	logLoss	99
0.3738	0.01025	0.64	k__Bacteria;p__Actinobacteria;c__Actinobacteria;o__Bifidobacteriales;f__Bifidobacteriaceae;g__Bifidobacterium	rf	logLoss	21
0.373764	0.0897512	0.02	k__Bacteria;p__Firmicutes;c__Clostridia;o__Clostridiales;f__Lachnospiraceae;g__Clostridium	rf	logLoss	60
0.373729	-0.0598985	1	k__Bacteria;p__Bacteroidetes;c__Bacteroidia;o__Bacteroidales;f__Prevotellaceae;g__Prevotella	rf	logLoss	46
0.37371	0.0103396	0.68	k__Bacteria;p__Firmicutes;c__Bacilli;o__Lactobacillales;f__Lactobacillaceae;g__Lactobacillus	rf	logLoss	21
0.37371	0.0120192	0.51	k__Bacteria;p__Actinobacteria;c__Coriobacteriia;o__Coriobacteriales;f__Coriobacteriaceae;g__Collinsella	rf	logLoss	53
0.373647	0.0120817	0.54	k__Bacteria;p__OD1;__;__;__;__	rf	logLoss	53
0.373579	-0.0107884	1	k__Bacteria;p__Firmicutes;c__Clostridia;o__Clostridiales;f__Lachnospiraceae;g__Coprococcus	rf	logLoss	68
0.373286	0.00338586	0.85	k__Bacteria;p__Firmicutes;c__Clostridia;o__Clostridiales;f__Ruminococcaceae;g__Gemmiger	rf	logLoss	17
0.373232	0.0135756	0.57	k__Bacteria;p__Firmicutes;c__Clostridia;o__Clostridiales;f__Lachnospiraceae;g__[Ruminococcus]	rf	logLoss	9
0.373148	-0.0547233	1	k__Bacteria;p__Bacteroidetes;c__Bacteroidia;o__Bacteroidales;f__Prevotellaceae;g__Prevotella	rf	logLoss	73
0.373119	-0.00225187	0.97	k__Bacteria;p__Proteobacteria;c__Betaproteobacteria;o__Burkholderiales;f__Alcaligenaceae;g__Sutterella	rf	logLoss	62
0.373047	0.000959	0.79	k__Bacteria;p__Actinobacteria;c__Actinobacteria;o__Bifidobacteriales;f__Bifidobacteriaceae;g__Bifidobacterium	rf	logLoss	30
0.373037	0.000222	0.94	k__Bacteria;p__Firmicutes;c__Clostridia;o__Clostridiales;f__Lachnospiraceae;g__Lachnospira	rf	logLoss	89
0.372993	0.00367818	0.86	k__Bacteria;p__Firmicutes;c__Clostridia;o__Clostridiales;f__Peptostreptococcaceae;g__	rf	logLoss	17
0.3729	0.0139075	0.63	k__Bacteria;p__Proteobacteria;c__Betaproteobacteria;o__Burkholderiales;f__Alcaligenaceae;g__Sutterella	rf	logLoss	9
0.37271	0.003962	0.84	k__Bacteria;p__Firmicutes;c__Clostridia;o__Clostridiales;f__Lachnospiraceae;g__Roseburia	rf	logLoss	17
0.372707	0.0140234	0.61	k__Bacteria;p__Firmicutes;c__Erysipelotrichi;o__Erysipelotrichales;f__Erysipelotrichaceae;g__Clostridium	rf	logLoss	26
0.372561	-0.0313866	1	k__Bacteria;__;__;__;__;__	rf	logLoss	29
0.372553	-0.0029849	1	k__Bacteria;p__Firmicutes;c__Clostridia;o__Clostridiales;__;__	rf	logLoss	92
0.372511	-0.0375219	1	k__Bacteria;__;__;__;__;__	rf	logLoss	43
0.372486	0.0132428	0.64	k__Bacteria;p__Firmicutes;c__Clostridia;o__Clostridiales;f__Ruminococcaceae;g__Faecalibacterium	rf	logLoss	53
0.372462	-0.0445891	1	k__Bacteria;__;__;__;__;__	rf	logLoss	55
0.372461	0.0269569	0.32	k__Bacteria;p__Firmicutes;c__Clostridia;o__Clostridiales;f__Lachnospiraceae;g__Dorea	rf	logLoss	99
0.372253	0.118833	0.01	k__Bacteria;p__Firmicutes;c__Clostridia;o__Clostridiales;f__Peptostreptococcaceae;__	rf	logLoss	18
0.372245	-0.00945446	0.73	k__Bacteria;p__Firmicutes;c__Clostridia;o__Clostridiales;f__Veillonellaceae;g__Dialister	rf	logLoss	68
0.372241	0.0144899	0.64	k__Bacteria;p__Proteobacteria;c__Betaproteobacteria;o__Burkholderiales;f__Alcaligenaceae;g__Sutterella	rf	logLoss	26
0.372237	0.0134921	0.35	k__Bacteria;p__Firmicutes;c__Clostridia;o__Clostridiales;f__Ruminococcaceae;g__Ruminococcus	rf	logLoss	53
0.372188	-0.0412923	1	k__Bacteria;p__Proteobacteria;c__Gammaproteobacteria;o__Enterobacteriales;f__Enterobacteriaceae;__	rf	logLoss	70
0.372185	0.00182113	0.82	k__Bacteria;p__Firmicutes;c__Clostridia;o__Clostridiales;f__Lachnospiraceae;g__Coprococcus	rf	logLoss	30
0.372053	0.0409523	0.35	k__Bacteria;p__Firmicutes;c__Clostridia;o__Clostridiales;f__Ruminococcaceae;__	rf	logLoss	10
0.372036	0.027382	0.34	k__Bacteria;p__Firmicutes;c__Clostridia;o__Clostridiales;f__Ruminococcaceae;g__Faecalibacterium	rf	logLoss	99
0.372006	-0.0132787	0.71	k__Bacteria;p__Firmicutes;c__Clostridia;o__Clostridiales;f__Veillonellaceae;g__Dialister	rf	logLoss	65
0.37197	-0.0504571	1	k__Bacteria;p__Bacteroidetes;c__Bacteroidia;o__Bacteroidales;f__Prevotellaceae;g__Prevotella	rf	logLoss	100
0.371944	0.0410616	0.32	k__Bacteria;p__Firmicutes;c__Clostridia;o__Clostridiales;f__Ruminococcaceae;g__Oscillospira	rf	logLoss	10
0.371884	0.0149242	0.58	k__Bacteria;p__Firmicutes;c__Erysipelotrichi;o__Erysipelotrichales;f__Erysipelotrichaceae;g__[Eubacterium]	rf	logLoss	9
0.371828	0.119258	0	k__Bacteria;p__Firmicutes;c__Clostridia;o__Clostridiales;f__Clostridiaceae;g__Clostridium	rf	logLoss	18
0.37164	0.00434836	0.82	k__Bacteria;p__Firmicutes;c__Clostridia;o__Clostridiales;f__Ruminococcaceae;g__Gemmiger	rf	logLoss	58
0.371602	0.00974071	0.4	k__Bacteria;p__Firmicutes;c__Clostridia;o__Clostridiales;f__Ruminococcaceae;g__Ruminococcus	rf	logLoss	31
0.371588	-0.0639778	1	k__Bacteria;p__Bacteroidetes;c__Bacteroidia;o__Bacteroidales;f__Prevotellaceae;g__Prevotella	rf	logLoss	67
0.371523	-0.0581675	1	k__Bacteria;p__Bacteroidetes;c__Bacteroidia;o__Bacteroidales;f__Prevotellaceae;g__Prevotella	rf	logLoss	32
0.371413	-0.0593754	1	k__Bacteria;p__Bacteroidetes;c__Bacteroidia;o__Bacteroidales;f__Prevotellaceae;g__Prevotella	rf	logLoss	49
0.371376	0.0416291	0.23	k__Bacteria;p__Firmicutes;c__Clostridia;o__Clostridiales;f__Clostridiaceae;g__Clostridium	rf	logLoss	10
0.371129	-0.0475955	1	k__Bacteria;p__Proteobacteria;c__Gammaproteobacteria;o__Enterobacteriales;f__Enterobacteriaceae;__	rf	logLoss	28
0.370983	-0.00368455	0.45	k__Bacteria;__;__;__;__;__	rf	logLoss	27
0.370957	-0.0634736	1	k__Bacteria;p__Bacteroidetes;c__Bacteroidia;o__Bacteroidales;f__Prevotellaceae;g__Prevotella	rf	logLoss	96
0.370913	-0.0688742	1	k__Bacteria;p__Bacteroidetes;c__Bacteroidia;o__Bacteroidales;f__Prevotellaceae;g__Prevotella	rf	logLoss	41
0.370893	0.0285248	0.32	k__Bacteria;p__OD1;c__;o__;f__;g__	rf	logLoss	99
0.370775	-0.0211171	1	k__Bacteria;p__Firmicutes;c__Clostridia;o__Clostridiales;f__Ruminococcaceae;g__Ruminococcus	rf	logLoss	33
0.370752	0.00523712	0.83	k__Bacteria;p__Proteobacteria;c__Betaproteobacteria;o__Burkholderiales;f__Alcaligenaceae;g__Sutterella	rf	logLoss	58
0.370655	-0.0362469	1	k__Bacteria;__;__;__;__;__	rf	logLoss	94
0.370622	-0.0474021	1	k__Bacteria;p__Proteobacteria;c__Gammaproteobacteria;o__Enterobacteriales;f__Enterobacteriaceae;__	rf	logLoss	79
0.370607	-0.0361994	1	k__Bacteria;p__Proteobacteria;c__Gammaproteobacteria;o__Enterobacteriales;f__Enterobacteriaceae;__	rf	logLoss	94
0.370523	0.0601086	0.14	k__Bacteria;p__Firmicutes;c__Clostridia;o__Clostridiales;f__Lachnospiraceae;g__Roseburia	rf	logLoss	93
0.370477	0.00352943	0.87	k__Bacteria;p__Firmicutes;c__Clostridia;o__Clostridiales;f__Lachnospiraceae;g__Lachnospira	rf	logLoss	30
0.370119	-0.0673738	1	k__Bacteria;p__Bacteroidetes;c__Bacteroidia;o__Bacteroidales;f__Prevotellaceae;g__Prevotella	rf	logLoss	19
0.370109	0.0293093	0.36	k__Bacteria;p__Firmicutes;c__Clostridia;o__Clostridiales;f__Lachnospiraceae;g__Roseburia	rf	logLoss	99
0.370004	-0.0529237	1	k__Bacteria;p__Proteobacteria;c__Gammaproteobacteria;o__Enterobacteriales;f__Enterobacteriaceae;__	rf	logLoss	40
0.369999	0.0168089	0.48	k__Bacteria;p__Bacteroidetes;c__Bacteroidia;o__Bacteroidales;f__Porphyromonadaceae;g__Parabacteroides	rf	logLoss	9
0.369972	0.00669933	0.55	k__Bacteria;p__Firmicutes;c__Clostridia;o__Clostridiales;f__Veillonellaceae;g__Dialister	rf	logLoss	17
0.369932	0.00673975	0.82	k__Bacteria;p__Firmicutes;c__Clostridia;o__Clostridiales;f__Lachnospiraceae;g__Lachnospira	rf	logLoss	17
0.369869	0.00413697	0.83	k__Bacteria;p__Firmicutes;c__Clostridia;o__Clostridiales;f__Lachnospiraceae;g__Clostridium	rf	logLoss	30
0.369828	-0.0025294	0.65	k__Bacteria;p__Firmicutes;c__Clostridia;o__Clostridiales;f__Veillonellaceae;g__Dialister	rf	logLoss	27
0.369804	0.0680165	0.08	k__Bacteria;p__Firmicutes;c__Clostridia;o__Clostridiales;f__Ruminococcaceae;g__Ruminococcus	rf	logLoss	1
0.369771	0.0170373	0.61	k__Bacteria;p__Firmicutes;c__Clostridia;o__Clostridiales;f__Ruminococcaceae;__	rf	logLoss	9
0.369748	0.011595	0.68	k__Bacteria;p__Bacteroidetes;c__Bacteroidia;o__Bacteroidales;f__Rikenellaceae;g__Alistipes	rf	logLoss	31
0.369721	-0.0691344	1	k__Bacteria;p__Bacteroidetes;c__Bacteroidia;o__Bacteroidales;f__Prevotellaceae;g__Prevotella	rf	logLoss	47
0.369619	0.000386	0.92	k__Bacteria;p__Proteobacteria;c__Betaproteobacteria;o__Burkholderiales;f__Alcaligenaceae;g__Sutterella	rf	logLoss	98
0.369593	0.00639581	0.65	k__Bacteria;p__Firmicutes;c__Clostridia;o__Clostridiales;f__Peptostreptococcaceae;__	rf	logLoss	58
0.369554	0.0610771	0.08	k__Bacteria;p__OD1;__;__;__;__	rf	logLoss	93
0.36954	2.84e-05	0.87	k__Bacteria;p__Firmicutes;c__Clostridia;o__Clostridiales;f__Ruminococcaceae;g__Faecalibacterium	rf	logLoss	92
0.369513	0.0145366	0.52	k__Bacteria;p__OD1;__;__;__;__	rf	logLoss	21
0.369474	-0.0500507	1	k__Bacteria;p__Proteobacteria;c__Gammaproteobacteria;o__Enterobacteriales;f__Enterobacteriaceae;__	rf	logLoss	54
0.369443	0.068377	0.12	k__Bacteria;p__Firmicutes;c__Erysipelotrichi;o__Erysipelotrichales;f__Erysipelotrichaceae;g__Clostridium	rf	logLoss	1
0.369408	0.0612235	0.02	k__Bacteria;__;__;__;__;__	rf	logLoss	93
0.369397	-0.0651187	1	k__Bacteria;p__Bacteroidetes;c__Bacteroidia;o__Bacteroidales;f__Prevotellaceae;g__Prevotella	rf	logLoss	13
0.369258	0.0067313	0.79	k__Bacteria;p__Firmicutes;c__Bacilli;o__Lactobacillales;f__Lactobacillaceae;g__Lactobacillus	rf	logLoss	58
0.369254	0.0613777	0.09	k__Bacteria;p__Firmicutes;c__Erysipelotrichi;o__Erysipelotrichales;f__Erysipelotrichaceae;g__[Eubacterium]	rf	logLoss	93
0.369152	0.00683668	0.8	k__Bacteria;p__Firmicutes;c__Clostridia;o__Clostridiales;f__Lachnospiraceae;g__Clostridium	rf	logLoss	58
0.369141	0.0149094	0.57	k__Bacteria;p__Bacteroidetes;c__Bacteroidia;o__Bacteroidales;f__Porphyromonadaceae;g__Parabacteroides	rf	logLoss	21
0.369064	-0.0709292	1	k__Bacteria;p__Bacteroidetes;c__Bacteroidia;o__Bacteroidales;f__Prevotellaceae;g__Prevotella	rf	logLoss	97
0.369043	0.0166857	0.57	k__Bacteria;p__Proteobacteria;c__Betaproteobacteria;o__Burkholderiales;f__Alcaligenaceae;g__Sutterella	rf	logLoss	53
0.368941	0.0616907	0.16	k__Bacteria;p__Firmicutes;c__Clostridia;o__Clostridiales;f__Lachnospiraceae;g__Lachnospira	rf	logLoss	93
0.368883	-0.00609273	0.63	k__Bacteria;p__Proteobacteria;c__Gammaproteobacteria;o__Enterobacteriales;f__Enterobacteriaceae;__	rf	logLoss	68
0.368827	0.0169014	0.5	k__Bacteria;p__Firmicutes;c__Clostridia;o__Clostridiales;f__Peptostreptococcaceae;g__	rf	logLoss	53
0.368745	-0.0638865	1	k__Bacteria;p__Bacteroidetes;c__Bacteroidia;o__Bacteroidales;f__Prevotellaceae;g__Prevotella	rf	logLoss	69
0.368721	0.0126221	0.65	k__Bacteria;p__Firmicutes;c__Clostridia;o__Clostridiales;f__Lachnospiraceae;g__Clostridium	rf	logLoss	31
0.368698	0.00087	0.92	k__Bacteria;p__Proteobacteria;c__Betaproteobacteria;o__Burkholderiales;f__Alcaligenaceae;g__Sutterella	rf	logLoss	92
0.368674	-0.0642532	1	k__Bacteria;p__Bacteroidetes;c__Bacteroidia;o__Bacteroidales;f__Prevotellaceae;g__Prevotella	rf	logLoss	56
0.368627	-0.0388971	1	k__Bacteria;__;__;__;__;__	rf	logLoss	50
0.368595	0.0692253	0.05	k__Bacteria;p__Bacteroidetes;c__Bacteroidia;o__Bacteroidales;f__Bacteroidaceae;g__Bacteroides	rf	logLoss	1
0.368359	0.00564704	0.82	k__Bacteria;p__Proteobacteria;c__Betaproteobacteria;o__Burkholderiales;f__Alcaligenaceae;g__Sutterella	rf	logLoss	30
0.368348	0.0129948	0.53	k__Bacteria;p__Bacteroidetes;c__Bacteroidia;o__Bacteroidales;f__Porphyromonadaceae;g__Parabacteroides	rf	logLoss	31
0.368336	0.0049229	0.82	k__Bacteria;p__Firmicutes;c__Clostridia;o__Clostridiales;f__Ruminococcaceae;g__Gemmiger	rf	logLoss	89
0.368332	0.00223351	0.9	k__Bacteria;p__Proteobacteria;c__Betaproteobacteria;o__Burkholderiales;f__Alcaligenaceae;g__Sutterella	rf	logLoss	74
0.368178	-0.0471344	1	k__Bacteria;p__Proteobacteria;c__Gammaproteobacteria;o__Enterobacteriales;f__Enterobacteriaceae;__	rf	logLoss	5
0.36817	0.0131728	0.6	k__Bacteria;p__Verrucomicrobia;c__Verrucomicrobiae;o__Verrucomicrobiales;f__Verrucomicrobiaceae;g__Akkermansia	rf	logLoss	31
0.367986	0.0314321	0.24	k__Bacteria;p__Firmicutes;c__Clostridia;o__Clostridiales;f__Peptostreptococcaceae;__	rf	logLoss	99
0.367956	0.0187743	0.43	k__Bacteria;p__Actinobacteria;c__Coriobacteriia;o__Coriobacteriales;f__Coriobacteriaceae;g__Collinsella	rf	logLoss	26
0.367906	0.095609	0	k__Bacteria;p__Firmicutes;c__Clostridia;o__Clostridiales;f__Clostridiaceae;g__Clostridium	rf	logLoss	60
0.367888	0.0627433	0.07	k__Bacteria;p__Firmicutes;c__Clostridia;o__Clostridiales;f__Veillonellaceae;g__Veillonella	rf	logLoss	93
0.367829	-0.0181708	1	k__Bacteria;p__Firmicutes;c__Clostridia;o__Clostridiales;f__Lachnospiraceae;g__Blautia	rf	logLoss	33
0.367799	0.0316196	0.14	k__Bacteria;p__Firmicutes;c__Clostridia;o__Clostridiales;f__Lachnospiraceae;g__Blautia	rf	logLoss	99
0.367709	-0.032755	1	k__Bacteria;__;__;__;__;__	rf	logLoss	7
0.367531	-0.0263569	1	k__Bacteria;p__Firmicutes;c__Clostridia;o__Clostridiales;f__Veillonellaceae;g__Dialister	rf	logLoss	29
0.367526	-0.0492827	1	k__Bacteria;p__Proteobacteria;c__Gammaproteobacteria;o__Enterobacteriales;f__Enterobacteriaceae;__	rf	logLoss	42
0.367484	0.0703366	0.09	k__Bacteria;p__Firmicutes;c__Clostridia;o__Clostridiales;f__Ruminococcaceae;g__Oscillospira	rf	logLoss	1
0.367449	-0.0262747	1	k__Bacteria;p__Firmicutes;c__Clostridia;o__Clostridiales;f__Ruminococcaceae;g__Ruminococcus	rf	logLoss	29
0.367367	-0.00233645	0.96	k__Bacteria;p__Firmicutes;c__Clostridia;o__Clostridiales;f__Ruminococcaceae;g__Gemmiger	rf	logLoss	15
0.367363	0.00862613	0.72	k__Bacteria;p__Verrucomicrobia;c__Verrucomicrobiae;o__Verrucomicrobiales;f__Verrucomicrobiaceae;g__Akkermansia	rf	logLoss	58
0.367355	0.00590386	0.8	k__Bacteria;p__Firmicutes;c__Bacilli;o__Lactobacillales;f__Lactobacillaceae;g__Lactobacillus	rf	logLoss	89
0.367321	0.0167293	0.3	k__Bacteria;p__Firmicutes;c__Clostridia;o__Clostridiales;f__Ruminococcaceae;g__Ruminococcus	rf	logLoss	21
0.367307	-0.0317907	1	k__Bacteria;__;__;__;__;__	rf	logLoss	45
0.367222	0.0195857	0.54	k__Bacteria;p__Proteobacteria;c__Gammaproteobacteria;o__Pasteurellales;f__Pasteurellaceae;g__Haemophilus	rf	logLoss	9
0.367211	0.0168392	0.59	k__Bacteria;p__Proteobacteria;c__Betaproteobacteria;o__Burkholderiales;f__Alcaligenaceae;g__Sutterella	rf	logLoss	21
0.367175	0.00949643	0.71	k__Bacteria;p__Firmicutes;c__Bacilli;o__Lactobacillales;f__Lactobacillaceae;g__Lactobacillus	rf	logLoss	17
0.367134	0.00373294	0.8	k__Bacteria;p__Firmicutes;c__Clostridia;o__Clostridiales;f__Lachnospiraceae;g__Clostridium	rf	logLoss	62
0.366903	0.0188255	0.47	k__Bacteria;p__Firmicutes;c__Clostridia;o__Clostridiales;f__Ruminococcaceae;__	rf	logLoss	53
0.366879	0.00712718	0.78	k__Bacteria;p__Firmicutes;c__Bacilli;o__Lactobacillales;f__Lactobacillaceae;g__Lactobacillus	rf	logLoss	30
0.366857	0.0198732	0.44	k__Bacteria;p__Firmicutes;c__Clostridia;o__Clostridiales;f__Ruminococcaceae;__	rf	logLoss	26
0.366844	0.0198869	0.5	k__Bacteria;p__Firmicutes;c__Clostridia;o__Clostridiales;f__Ruminococcaceae;g__Faecalibacterium	rf	logLoss	26
0.36681	-0.00739427	0.75	k__Bacteria;p__Firmicutes;c__Clostridia;o__Clostridiales;f__Veillonellaceae;g__Dialister	rf	logLoss	48
0.366809	-0.0544994	1	k__Bacteria;p__Proteobacteria;c__Gammaproteobacteria;o__Enterobacteriales;f__Enterobacteriaceae;__	rf	logLoss	81
0.366784	0.00278436	0.19	k__Bacteria;p__Proteobacteria;c__Gammaproteobacteria;o__Enterobacteriales;f__Enterobacteriaceae;__	rf	logLoss	92
0.366745	0.00382039	0.85	k__Bacteria;p__Firmicutes;c__Clostridia;o__Clostridiales;f__Lachnospiraceae;g__Clostridium	rf	logLoss	74
0.366739	0.00382557	0.86	k__Bacteria;p__Firmicutes;c__Clostridia;o__Clostridiales;f__Peptostreptococcaceae;g__	rf	logLoss	74
0.366697	0.071123	0.12	k__Bacteria;p__Firmicutes;c__Clostridia;o__Clostridiales;__;__	rf	logLoss	1
0.366695	-0.00166377	0.29	k__Bacteria;p__Proteobacteria;c__Gammaproteobacteria;o__Enterobacteriales;f__Enterobacteriaceae;__	rf	logLoss	15
0.36668	-0.00164931	0.63	k__Bacteria;p__Firmicutes;c__Clostridia;o__Clostridiales;f__Veillonellaceae;g__Dialister	rf	logLoss	15
0.366651	0.0146917	0.65	k__Bacteria;p__Firmicutes;c__Clostridia;o__Clostridiales;f__Ruminococcaceae;__	rf	logLoss	31
0.366622	0.0327966	0.24	k__Bacteria;p__Firmicutes;c__Clostridia;o__Clostridiales;f__Clostridiaceae;g__Clostridium	rf	logLoss	99
0.366587	0.0174634	0.59	k__Bacteria;p__Firmicutes;c__Bacilli;o__Lactobacillales;f__Enterococcaceae;g__Enterococcus	rf	logLoss	21
0.366556	-0.0450438	1	k__Bacteria;__;__;__;__;__	rf	logLoss	100
0.366539	0.0328793	0.29	k__Bacteria;p__Firmicutes;c__Clostridia;o__Clostridiales;__;__	rf	logLoss	99
0.366329	0.0204018	0.22	k__Bacteria;p__Firmicutes;c__Clostridia;o__Clostridiales;f__Ruminococcaceae;g__Ruminococcus	rf	logLoss	26
0.366322	0.0204089	0.42	k__Bacteria;p__Firmicutes;c__Erysipelotrichi;o__Erysipelotrichales;f__Erysipelotrichaceae;g__[Eubacterium]	rf	logLoss	26
0.366198	0.0332198	0.13	k__Bacteria;p__OD1;__;__;__;__	rf	logLoss	99
0.366166	0.019563	0.48	k__Bacteria;p__Bacteroidetes;c__Bacteroidia;o__Bacteroidales;f__Porphyromonadaceae;g__Parabacteroides	rf	logLoss	53
0.366164	-0.0306482	1	k__Bacteria;p__Firmicutes;c__Clostridia;o__Clostridiales;f__Veillonellaceae;g__Dialister	rf	logLoss	45
0.366147	0.0205831	0.37	k__Bacteria;p__OD1;__;__;__;__	rf	logLoss	26
0.365964	-0.00723678	1	k__Bacteria;p__Firmicutes;c__Clostridia;o__Clostridiales;f__Lachnospiraceae;__	rf	logLoss	65
0.365827	-0.0632177	1	k__Bacteria;p__Bacteroidetes;c__Bacteroidia;o__Bacteroidales;f__Prevotellaceae;g__Prevotella	rf	logLoss	8
0.36574	0.0183103	0.49	k__Bacteria;p__Firmicutes;c__Clostridia;o__Clostridiales;f__Ruminococcaceae;__	rf	logLoss	21
0.365628	-0.000597	0.95	k__Bacteria;p__Proteobacteria;c__Betaproteobacteria;o__Burkholderiales;f__Alcaligenaceae;g__Sutterella	rf	logLoss	15
0.365593	0.021138	0.49	k__Bacteria;p__Bacteroidetes;c__Bacteroidia;o__Bacteroidales;f__Porphyromonadaceae;g__Parabacteroides	rf	logLoss	26
0.365589	-0.0433034	1	k__Bacteria;p__Proteobacteria;c__Gammaproteobacteria;o__Enterobacteriales;f__Enterobacteriaceae;__	rf	logLoss	3
0.365506	-0.0416248	1	k__Bacteria;p__Proteobacteria;c__Gammaproteobacteria;o__Enterobacteriales;f__Enterobacteriaceae;__	rf	logLoss	72
0.365487	0.00451717	0.78	k__Bacteria;p__Verrucomicrobia;c__Verrucomicrobiae;o__Verrucomicrobiales;f__Verrucomicrobiaceae;g__Akkermansia	rf	logLoss	98
0.365469	0.0213393	0.51	k__Bacteria;p__Firmicutes;c__Clostridia;o__Clostridiales;f__Ruminococcaceae;g__Oscillospira	rf	logLoss	9
0.365445	0.0723752	0.04	k__Bacteria;p__OD1;c__;o__;f__;g__	rf	logLoss	1
0.3654	0.00860573	0.74	k__Bacteria;p__Firmicutes;c__Clostridia;o__Clostridiales;f__Ruminococcaceae;g__Gemmiger	rf	logLoss	30
0.365325	-0.0696861	1	k__Bacteria;p__Bacteroidetes;c__Bacteroidia;o__Bacteroidales;f__Prevotellaceae;g__Prevotella	rf	logLoss	95
0.365221	0.00534385	0.11	k__Bacteria;p__Proteobacteria;c__Gammaproteobacteria;o__Enterobacteriales;f__Enterobacteriaceae;__	rf	logLoss	74
0.365199	0.0726209	0.05	k__Bacteria;p__Firmicutes;c__Clostridia;o__Clostridiales;f__Veillonellaceae;g__Veillonella	rf	logLoss	1
0.365182	0.0478233	0.23	k__Bacteria;p__Proteobacteria;c__Gammaproteobacteria;o__Pasteurellales;f__Pasteurellaceae;g__Haemophilus	rf	logLoss	10
0.365106	0.0343123	0.2	k__Bacteria;p__Firmicutes;c__Clostridia;o__Clostridiales;f__Veillonellaceae;g__Veillonella	rf	logLoss	99
0.365019	0.00539158	0.13	k__Bacteria;__;__;__;__;__	rf	logLoss	14
0.365007	0.00540394	0.65	k__Bacteria;p__OD1;__;__;__;__	rf	logLoss	14
0.364962	0.0163812	0.45	k__Bacteria;p__Bacteroidetes;c__Bacteroidia;o__Bacteroidales;f__Bacteroidaceae;g__Bacteroides	rf	logLoss	31
0.364959	0.0480461	0.24	k__Bacteria;p__Firmicutes;c__Clostridia;o__Clostridiales;f__Lachnospiraceae;g__Lachnospira	rf	logLoss	10
0.364914	-0.0464898	1	k__Bacteria;p__Proteobacteria;c__Gammaproteobacteria;o__Enterobacteriales;f__Enterobacteriaceae;__	rf	logLoss	73
0.364911	0.0059564	0.77	k__Bacteria;p__Firmicutes;c__Bacilli;o__Lactobacillales;f__Lactobacillaceae;g__Lactobacillus	rf	logLoss	62
0.364847	0.0164955	0.54	k__Bacteria;p__Firmicutes;c__Clostridia;o__Clostridiales;f__Peptostreptococcaceae;__	rf	logLoss	31
0.364836	-0.0468992	1	k__Bacteria;__;__;__;__;__	rf	logLoss	39
0.364764	0.0119074	0.54	k__Bacteria;p__Actinobacteria;c__Coriobacteriia;o__Coriobacteriales;f__Coriobacteriaceae;g__Collinsella	rf	logLoss	17
0.364736	-0.0438365	1	k__Bacteria;p__Proteobacteria;c__Gammaproteobacteria;o__Enterobacteriales;f__Enterobacteriaceae;__	rf	logLoss	25
0.364714	-0.0387417	1	k__Bacteria;__;__;__;__;__	rf	logLoss	44
0.364587	0.00498145	0.65	k__Bacteria;p__Actinobacteria;c__Coriobacteriia;o__Coriobacteriales;f__Coriobacteriaceae;g__Collinsella	rf	logLoss	92
0.364582	-0.0466453	1	k__Bacteria;p__Proteobacteria;c__Gammaproteobacteria;o__Enterobacteriales;f__Enterobacteriaceae;__	rf	logLoss	39
0.36451	0.0060553	0.59	k__Bacteria;p__Actinobacteria;c__Coriobacteriia;o__Coriobacteriales;f__Coriobacteriaceae;g__Collinsella	rf	logLoss	74
0.364461	0.0222701	0.44	k__Bacteria;p__Firmicutes;c__Clostridia;o__Clostridiales;f__Lachnospiraceae;g__Coprococcus	rf	logLoss	26
0.36439	0.00647676	0.69	k__Bacteria;p__Firmicutes;c__Clostridia;o__Clostridiales;f__Lachnospiraceae;g__Coprococcus	rf	logLoss	62
0.364314	0.073506	0.07	k__Bacteria;p__Firmicutes;c__Clostridia;o__Clostridiales;f__Lachnospiraceae;g__Coprococcus	rf	logLoss	1
0.364311	-0.0568812	1	k__Bacteria;p__Proteobacteria;c__Gammaproteobacteria;o__Enterobacteriales;f__Enterobacteriaceae;__	rf	logLoss	86
0.36429	0.00971554	0.76	k__Bacteria;p__Firmicutes;c__Clostridia;o__Clostridiales;f__Peptostreptococcaceae;g__	rf	logLoss	30
0.364254	0.00900416	0.76	k__Bacteria;p__Proteobacteria;c__Betaproteobacteria;o__Burkholderiales;f__Alcaligenaceae;g__Sutterella	rf	logLoss	89
0.364188	-0.0145305	1	k__Bacteria;p__Actinobacteria;c__Coriobacteriia;o__Coriobacteriales;f__Coriobacteriaceae;g__Collinsella	rf	logLoss	33
0.364149	0.0171943	0.49	k__Bacteria;p__Actinobacteria;c__Coriobacteriia;o__Coriobacteriales;f__Coriobacteriaceae;g__Collinsella	rf	logLoss	31
0.363935	-0.0502095	1	k__Bacteria;p__Proteobacteria;c__Gammaproteobacteria;o__Enterobacteriales;f__Enterobacteriaceae;__	rf	logLoss	85
0.363875	-0.0518371	1	k__Bacteria;p__Proteobacteria;c__Gammaproteobacteria;o__Enterobacteriales;f__Enterobacteriaceae;__	rf	logLoss	49
0.363792	0.0230162	0.48	k__Bacteria;p__Firmicutes;c__Bacilli;o__Lactobacillales;f__Enterococcaceae;g__Enterococcus	rf	logLoss	9
0.36376	0.0122291	0.7	k__Bacteria;p__Firmicutes;c__Clostridia;o__Clostridiales;f__Peptostreptococcaceae;g__	rf	logLoss	58
0.363652	0.0741688	0.08	k__Bacteria;p__Firmicutes;c__Clostridia;o__Clostridiales;f__Lachnospiraceae;g__Dorea	rf	logLoss	1
0.363632	-0.0292238	1	k__Bacteria;p__Firmicutes;c__Clostridia;o__Clostridiales;f__Veillonellaceae;g__Dialister	rf	logLoss	94
0.363613	0.0059556	0.81	k__Bacteria;p__Firmicutes;c__Clostridia;o__Clostridiales;f__Peptostreptococcaceae;g__	rf	logLoss	92
0.363571	-0.0347438	1	k__Bacteria;__;__;__;__;__	rf	logLoss	90
0.363538	-0.0597923	1	k__Bacteria;p__Bacteroidetes;c__Bacteroidia;o__Bacteroidales;f__Prevotellaceae;g__Prevotella	rf	logLoss	16
0.363535	0.0232728	0.38	k__Bacteria;p__Firmicutes;c__Clostridia;o__Clostridiales;f__Lachnospiraceae;g__Coprococcus	rf	logLoss	9
0.363492	0.067139	0.07	k__Bacteria;p__Firmicutes;c__Clostridia;o__Clostridiales;f__Lachnospiraceae;g__Coprococcus	rf	logLoss	93
0.363439	0.010567	0.67	k__Bacteria;p__Bacteroidetes;c__Bacteroidia;o__Bacteroidales;f__Rikenellaceae;g__Alistipes	rf	logLoss	30
0.363389	-0.0137309	1	k__Bacteria;p__Firmicutes;c__Clostridia;o__Clostridiales;f__Veillonellaceae;g__Veillonella	rf	logLoss	33
0.363324	-0.0494941	1	k__Bacteria;p__Proteobacteria;c__Gammaproteobacteria;o__Enterobacteriales;f__Enterobacteriaceae;__	rf	logLoss	46
0.363313	0.0234948	0.49	k__Bacteria;p__Firmicutes;c__Clostridia;o__Clostridiales;f__Lachnospiraceae;g__Lachnospira	rf	logLoss	9
0.363273	0.00175768	0.83	k__Bacteria;p__Bacteroidetes;c__Bacteroidia;o__Bacteroidales;f__Rikenellaceae;g__Alistipes	rf	logLoss	15
0.363272	0.00172366	0.84	k__Bacteria;p__Verrucomicrobia;c__Verrucomicrobiae;o__Verrucomicrobiales;f__Verrucomicrobiaceae;g__Akkermansia	rf	logLoss	11
0.363258	0.0107484	0.32	k__Bacteria;p__Firmicutes;c__Clostridia;o__Clostridiales;f__Ruminococcaceae;g__Ruminococcus	rf	logLoss	30
0.363257	0.0207934	0.31	k__Bacteria;p__Firmicutes;c__Clostridia;o__Clostridiales;f__Lachnospiraceae;g__Blautia	rf	logLoss	21
0.363235	0.0235728	0.37	k__Bacteria;p__Firmicutes;c__Clostridia;o__Clostridiales;f__Peptostreptococcaceae;__	rf	logLoss	9
0.363208	0.00735678	0.7	k__Bacteria;p__Verrucomicrobia;c__Verrucomicrobiae;o__Verrucomicrobiales;f__Verrucomicrobiaceae;g__Akkermansia	rf	logLoss	74
0.363201	0.00766558	0.58	k__Bacteria;p__Actinobacteria;c__Coriobacteriia;o__Coriobacteriales;f__Coriobacteriaceae;g__Collinsella	rf	logLoss	62
0.363127	-0.0276114	1	k__Bacteria;p__Firmicutes;c__Clostridia;o__Clostridiales;f__Ruminococcaceae;g__Ruminococcus	rf	logLoss	45
0.36312	0.0135521	0.33	k__Bacteria;p__Firmicutes;c__Clostridia;o__Clostridiales;f__Ruminococcaceae;g__Ruminococcus	rf	logLoss	17
0.363085	0.0236455	0.47	k__Bacteria;p__Firmicutes;c__Bacilli;o__Lactobacillales;f__Enterococcaceae;g__Enterococcus	rf	logLoss	26
0.363032	-0.0272335	1	k__Bacteria;p__Firmicutes;c__Clostridia;o__Clostridiales;f__Veillonellaceae;g__Dialister	rf	logLoss	66
0.362986	0.0110196	0.65	k__Bacteria;p__Verrucomicrobia;c__Verrucomicrobiae;o__Verrucomicrobiales;f__Verrucomicrobiaceae;g__Akkermansia	rf	logLoss	30
0.362986	0.0748345	0.09	k__Bacteria;p__Firmicutes;c__Clostridia;o__Clostridiales;f__Ruminococcaceae;g__Faecalibacterium	rf	logLoss	1
0.362955	-0.0238049	1	k__Bacteria;p__Firmicutes;c__Clostridia;o__Clostridiales;f__Ruminococcaceae;g__Ruminococcus	rf	logLoss	80
0.362838	0.0185047	0.58	k__Bacteria;p__Firmicutes;c__Clostridia;o__Clostridiales;f__Peptostreptococcaceae;g__	rf	logLoss	31
0.362834	0.00773109	0.76	k__Bacteria;p__Firmicutes;c__Clostridia;o__Clostridiales;f__Ruminococcaceae;g__Gemmiger	rf	logLoss	74
0.362822	0.00718267	0.75	k__Bacteria;p__Firmicutes;c__Clostridia;o__Clostridiales;f__Ruminococcaceae;g__Gemmiger	rf	logLoss	98
0.362811	0.0239198	0.41	k__Bacteria;p__Firmicutes;c__Clostridia;o__Clostridiales;f__Veillonellaceae;g__Veillonella	rf	logLoss	26
0.362772	-0.0318762	1	k__Bacteria;__;__;__;__;__	rf	logLoss	70
0.362736	0.00683207	0.79	k__Bacteria;p__Firmicutes;c__Clostridia;o__Clostridiales;f__Lachnospiraceae;g__Roseburia	rf	logLoss	92
0.362717	-0.0243473	1	k__Bacteria;p__Firmicutes;c__Clostridia;o__Clostridiales;f__Veillonellaceae;g__Dialister	rf	logLoss	76
0.362638	0.0240925	0.47	k__Bacteria;p__Proteobacteria;c__Gammaproteobacteria;o__Pasteurellales;f__Pasteurellaceae;g__Haemophilus	rf	logLoss	26
0.362625	-0.0748843	1	k__Bacteria;p__Bacteroidetes;c__Bacteroidia;o__Bacteroidales;f__Prevotellaceae;g__Prevotella	rf	logLoss	35
0.36262	0.0231084	0.49	k__Bacteria;p__Firmicutes;c__Clostridia;o__Clostridiales;__;__	rf	logLoss	53
0.362606	-0.0492507	1	k__Bacteria;p__Proteobacteria;c__Gammaproteobacteria;o__Enterobacteriales;f__Enterobacteriaceae;__	rf	logLoss	32
0.3626	0.0133887	0.68	k__Bacteria;p__Firmicutes;c__Clostridia;o__Clostridiales;f__Lachnospiraceae;g__Roseburia	rf	logLoss	58
0.362558	0.00744694	0.77	k__Bacteria;p__Firmicutes;c__Clostridia;o__Clostridiales;f__Ruminococcaceae;g__Faecalibacterium	rf	logLoss	98
0.362539	-0.0414961	1	k__Bacteria;__;__;__;__;__	rf	logLoss	5
0.362479	-0.0551345	1	k__Bacteria;p__Proteobacteria;c__Gammaproteobacteria;o__Enterobacteriales;f__Enterobacteriaceae;__	rf	logLoss	57
0.362442	0.0232867	0.4	k__Bacteria;p__Firmicutes;c__Clostridia;o__Clostridiales;f__Veillonellaceae;g__Veillonella	rf	logLoss	53
0.362433	0.00486524	0.56	k__Bacteria;p__OD1;__;__;__;__	rf	logLoss	27
0.362433	0.068199	0.04	k__Bacteria;p__Firmicutes;c__Clostridia;o__Clostridiales;f__Ruminococcaceae;g__Ruminococcus	rf	logLoss	93
0.362351	0.0109077	0.12	k__Bacteria;p__Proteobacteria;c__Gammaproteobacteria;o__Enterobacteriales;f__Enterobacteriaceae;__	rf	logLoss	89
0.362341	0.0233881	0.4	k__Bacteria;p__Firmicutes;c__Clostridia;o__Clostridiales;f__Lachnospiraceae;g__Lachnospira	rf	logLoss	53
0.362339	0.00265633	0.9	k__Bacteria;p__Firmicutes;c__Clostridia;o__Clostridiales;f__Peptostreptococcaceae;g__	rf	logLoss	11
0.362337	0.00852987	0.69	k__Bacteria;p__Verrucomicrobia;c__Verrucomicrobiae;o__Verrucomicrobiales;f__Verrucomicrobiaceae;g__Akkermansia	rf	logLoss	62
0.362319	-0.0452386	1	k__Bacteria;__;__;__;__;__	rf	logLoss	40
0.362298	-0.0577813	1	k__Bacteria;p__Bacteroidetes;c__Bacteroidia;o__Bacteroidales;f__Prevotellaceae;g__Prevotella	rf	logLoss	37
0.362254	-0.0494707	1	k__Bacteria;p__Proteobacteria;c__Gammaproteobacteria;o__Enterobacteriales;f__Enterobacteriaceae;__	rf	logLoss	4
0.362171	0.0145003	0.56	k__Bacteria;p__Verrucomicrobia;c__Verrucomicrobiae;o__Verrucomicrobiales;f__Verrucomicrobiaceae;g__Akkermansia	rf	logLoss	17
0.362133	0.0111258	0.68	k__Bacteria;p__Firmicutes;c__Clostridia;o__Clostridiales;f__Lachnospiraceae;g__Clostridium	rf	logLoss	89
0.362074	0.00793033	0.77	k__Bacteria;p__Firmicutes;c__Bacilli;o__Lactobacillales;f__Lactobacillaceae;g__Lactobacillus	rf	logLoss	98
0.362017	-0.0393063	1	k__Bacteria;__;__;__;__;__	rf	logLoss	88
0.361964	-0.038083	1	k__Bacteria;__;__;__;__;__	rf	logLoss	72
0.36194	0.0374786	0.24	k__Bacteria;p__Firmicutes;c__Clostridia;o__Clostridiales;f__Ruminococcaceae;g__Oscillospira	rf	logLoss	99
0.361939	0.0374791	0.14	k__Bacteria;p__Firmicutes;c__Clostridia;o__Clostridiales;f__Lachnospiraceae;g__[Ruminococcus]	rf	logLoss	99
0.361826	0.0222239	0.47	k__Bacteria;p__Firmicutes;c__Clostridia;o__Clostridiales;f__Ruminococcaceae;g__Faecalibacterium	rf	logLoss	21
0.361777	0.00325363	0.89	k__Bacteria;p__Firmicutes;c__Clostridia;o__Clostridiales;f__Lachnospiraceae;g__Lachnospira	rf	logLoss	15
0.361759	0.0122465	0.58	k__Bacteria;p__Actinobacteria;c__Coriobacteriia;o__Coriobacteriales;f__Coriobacteriaceae;g__Collinsella	rf	logLoss	30
0.361621	0.00894449	0.74	k__Bacteria;p__Firmicutes;c__Bacilli;o__Lactobacillales;f__Lactobacillaceae;g__Lactobacillus	rf	logLoss	74
0.361534	-0.0421102	1	k__Bacteria;__;__;__;__;__	rf	logLoss	54
0.361522	0.0242063	0.21	k__Bacteria;p__Firmicutes;c__Clostridia;o__Clostridiales;f__Lachnospiraceae;g__Blautia	rf	logLoss	53
0.361477	0.00809124	0.77	k__Bacteria;p__Firmicutes;c__Clostridia;o__Clostridiales;f__Ruminococcaceae;g__Gemmiger	rf	logLoss	92
0.361381	-0.066293	1	k__Bacteria;p__Bacteroidetes;c__Bacteroidia;o__Bacteroidales;f__Prevotellaceae;g__Prevotella	rf	logLoss	87
0.361349	0.0243792	0.45	k__Bacteria;p__Proteobacteria;c__Gammaproteobacteria;o__Pasteurellales;f__Pasteurellaceae;g__Haemophilus	rf	logLoss	53
0.361296	0.0254342	0.41	k__Bacteria;p__Firmicutes;c__Clostridia;o__Clostridiales;f__Lachnospiraceae;g__Roseburia	rf	logLoss	26
0.361286	0.00912435	0.61	k__Bacteria;p__Actinobacteria;c__Coriobacteriia;o__Coriobacteriales;f__Coriobacteriaceae;g__Collinsella	rf	logLoss	14
0.361283	-0.0263287	1	k__Bacteria;p__Firmicutes;c__Clostridia;o__Clostridiales;f__Veillonellaceae;g__Dialister	rf	logLoss	7
0.36123	0.00933487	0.58	k__Bacteria;p__Firmicutes;c__Erysipelotrichi;o__Erysipelotrichales;f__Erysipelotrichaceae;g__[Eubacterium]	rf	logLoss	74
0.361135	-0.0254197	1	k__Bacteria;p__Firmicutes;c__Clostridia;o__Clostridiales;f__Ruminococcaceae;g__Ruminococcus	rf	logLoss	61
0.361118	0.0695136	0.1	k__Bacteria;p__Firmicutes;c__Erysipelotrichi;o__Erysipelotrichales;f__Erysipelotrichaceae;g__Clostridium	rf	logLoss	93
0.361092	0.038326	0.16	k__Bacteria;p__Bacteroidetes;c__Bacteroidia;o__Bacteroidales;f__Bacteroidaceae;g__Bacteroides	rf	logLoss	99
0.361057	-0.0543075	1	k__Bacteria;p__Proteobacteria;c__Gammaproteobacteria;o__Enterobacteriales;f__Enterobacteriaceae;__	rf	logLoss	75
0.361023	-0.0266151	1	k__Bacteria;p__Firmicutes;c__Clostridia;o__Clostridiales;f__Ruminococcaceae;g__Ruminococcus	rf	logLoss	94
0.361015	0.00954982	0.75	k__Bacteria;p__Firmicutes;c__Clostridia;o__Clostridiales;f__Lachnospiraceae;g__Roseburia	rf	logLoss	74
0.361004	0.0768159	0.09	k__Bacteria;p__Firmicutes;c__Clostridia;o__Clostridiales;f__Lachnospiraceae;g__Clostridium	rf	logLoss	1
0.360954	0.00991275	0.73	k__Bacteria;p__Firmicutes;c__Clostridia;o__Clostridiales;f__Ruminococcaceae;g__Gemmiger	rf	logLoss	62
0.360938	-0.035934	1	k__Bacteria;__;__;__;__;__	rf	logLoss	34
0.360924	-0.023838	1	k__Bacteria;__;__;__;__;__	rf	logLoss	84
0.360907	-0.0320796	1	k__Bacteria;p__Proteobacteria;c__Gammaproteobacteria;o__Enterobacteriales;f__Enterobacteriaceae;__	rf	logLoss	90
0.360899	0.00189163	0.79	k__Bacteria;p__Verrucomicrobia;c__Verrucomicrobiae;o__Verrucomicrobiales;f__Verrucomicrobiaceae;g__Akkermansia	rf	logLoss	68
0.360872	-0.0480883	1	k__Bacteria;__;__;__;__;__	rf	logLoss	4
0.360764	-0.0533301	1	k__Bacteria;p__OD1;__;__;__;__	rf	logLoss	91
0.360724	-0.0250088	1	k__Bacteria;p__Firmicutes;c__Clostridia;o__Clostridiales;f__Veillonellaceae;g__Dialister	rf	logLoss	61
0.360701	-0.0602813	1	k__Bacteria;p__Proteobacteria;c__Gammaproteobacteria;o__Enterobacteriales;f__Enterobacteriaceae;__	rf	logLoss	6
0.360679	0.0043171	0.82	k__Bacteria;p__Firmicutes;c__Clostridia;o__Clostridiales;f__Ruminococcaceae;g__Gemmiger	rf	logLoss	11
0.360582	-0.0390698	1	k__Bacteria;p__Proteobacteria;c__Gammaproteobacteria;o__Enterobacteriales;f__Enterobacteriaceae;__	rf	logLoss	100
0.360551	0.00985968	0.66	k__Bacteria;p__Firmicutes;c__Bacilli;o__Lactobacillales;f__Lactobacillaceae;g__Lactobacillus	rf	logLoss	14
0.360521	0.0235293	0.37	k__Bacteria;p__Firmicutes;c__Erysipelotrichi;o__Erysipelotrichales;f__Erysipelotrichaceae;g__[Eubacterium]	rf	logLoss	21
0.360493	0.0263145	0.41	k__Bacteria;p__Firmicutes;c__Clostridia;o__Clostridiales;f__Ruminococcaceae;g__Faecalibacterium	rf	logLoss	9
0.360471	0.0135355	0.55	k__Bacteria;p__Bacteroidetes;c__Bacteroidia;o__Bacteroidales;f__Porphyromonadaceae;g__Parabacteroides	rf	logLoss	30
0.360387	0.0209563	0.44	k__Bacteria;p__OD1;c__;o__;f__;g__	rf	logLoss	31
0.360303	0.0527024	0.07	k__Bacteria;p__Firmicutes;c__Clostridia;o__Clostridiales;f__Lachnospiraceae;g__Blautia	rf	logLoss	10
0.360162	-0.023076	1	k__Bacteria;p__Firmicutes;c__Clostridia;o__Clostridiales;f__Veillonellaceae;g__Dialister	rf	logLoss	84
0.360154	0.010713	0.62	k__Bacteria;p__Bacteroidetes;c__Bacteroidia;o__Bacteroidales;f__Porphyromonadaceae;g__Parabacteroides	rf	logLoss	62
0.360069	0.00723003	0.68	k__Bacteria;p__Firmicutes;c__Clostridia;o__Clostridiales;f__Ruminococcaceae;g__Gemmiger	rf	logLoss	27
0.360057	-0.0209076	1	k__Bacteria;p__Firmicutes;c__Clostridia;o__Clostridiales;f__Veillonellaceae;g__Dialister	rf	logLoss	80
0.36001	0.0529951	0.16	k__Bacteria;p__Firmicutes;c__Erysipelotrichi;o__Erysipelotrichales;f__Erysipelotrichaceae;g__[Eubacterium]	rf	logLoss	10
0.359995	0.0257334	0.42	k__Bacteria;p__Firmicutes;c__Bacilli;o__Lactobacillales;f__Enterococcaceae;g__Enterococcus	rf	logLoss	53
0.359995	0.0159941	0.54	k__Bacteria;p__Bacteroidetes;c__Bacteroidia;o__Bacteroidales;f__Rikenellaceae;g__Alistipes	rf	logLoss	58
0.359988	-0.0216182	1	k__Bacteria;p__Firmicutes;c__Clostridia;o__Clostridiales;f__Ruminococcaceae;g__Ruminococcus	rf	logLoss	76
0.359957	0.0530478	0.18	k__Bacteria;p__Bacteroidetes;c__Bacteroidia;o__Bacteroidales;f__Porphyromonadaceae;g__Parabacteroides	rf	logLoss	10
0.359842	0.0215011	0.5	k__Bacteria;p__Firmicutes;c__Bacilli;o__Lactobacillales;f__Enterococcaceae;g__Enterococcus	rf	logLoss	31
0.359816	0.0215271	0.52	k__Bacteria;p__Proteobacteria;c__Gammaproteobacteria;o__Pasteurellales;f__Pasteurellaceae;g__Haemophilus	rf	logLoss	31
0.359789	-0.0375035	1	k__Bacteria;__;__;__;__;__	rf	logLoss	3
0.359756	0.0162325	0.44	k__Bacteria;p__Actinobacteria;c__Coriobacteriia;o__Coriobacteriales;f__Coriobacteriaceae;g__Collinsella	rf	logLoss	58
0.359732	0.0216107	0.49	k__Bacteria;p__Firmicutes;c__Bacilli;o__Lactobacillales;f__Streptococcaceae;g__Streptococcus	rf	logLoss	31
0.359709	0.0260202	0.3	k__Bacteria;p__Firmicutes;c__Clostridia;o__Clostridiales;f__Lachnospiraceae;g__Coprococcus	rf	logLoss	53
0.359686	0.0243637	0.43	k__Bacteria;p__Proteobacteria;c__Gammaproteobacteria;o__Pasteurellales;f__Pasteurellaceae;g__Haemophilus	rf	logLoss	21
0.359655	0.013604	0.6	k__Bacteria;p__Bacteroidetes;c__Bacteroidia;o__Bacteroidales;f__Bacteroidaceae;g__Bacteroides	rf	logLoss	89
0.359472	0.00331799	0.83	k__Bacteria;p__Bacteroidetes;c__Bacteroidia;o__Bacteroidales;f__Rikenellaceae;g__Alistipes	rf	logLoss	68
0.359441	-0.0572635	1	k__Bacteria;p__Bacteroidetes;c__Bacteroidia;o__Bacteroidales;f__Prevotellaceae;g__Prevotella	rf	logLoss	38
0.3594	0.0400185	0.12	k__Bacteria;p__Actinobacteria;c__Actinobacteria;o__Bifidobacteriales;f__Bifidobacteriaceae;g__Bifidobacterium	rf	logLoss	99
0.359349	-0.00969144	1	k__Bacteria;p__OD1;__;__;__;__	rf	logLoss	33
0.359319	0.0220235	0.4	k__Bacteria;p__Firmicutes;c__Clostridia;o__Clostridiales;f__Lachnospiraceae;g__Coprococcus	rf	logLoss	31
0.359211	0.0265173	0.42	k__Bacteria;p__Firmicutes;c__Clostridia;o__Clostridiales;f__Lachnospiraceae;g__Roseburia	rf	logLoss	53
0.359196	0.000219	0.91	k__Bacteria;p__Firmicutes;c__Clostridia;o__Clostridiales;f__Ruminococcaceae;g__Gemmiger	rf	logLoss	48
0.359111	-0.0496468	1	k__Bacteria;p__Bacteroidetes;c__Bacteroidia;o__Bacteroidales;f__Prevotellaceae;g__Prevotella	rf	logLoss	20
0.359072	-0.0240833	1	k__Bacteria;p__Firmicutes;c__Clostridia;o__Clostridiales;f__Veillonellaceae;g__Dialister	rf	logLoss	43
0.359065	0.0149412	0.66	k__Bacteria;p__Firmicutes;c__Clostridia;o__Clostridiales;f__Ruminococcaceae;__	rf	logLoss	30
0.359053	-0.0495883	1	k__Bacteria;p__Proteobacteria;c__Gammaproteobacteria;o__Enterobacteriales;f__Enterobacteriaceae;__	rf	logLoss	20
0.35901	0.0105587	0.53	k__Bacteria;p__OD1;__;__;__;__	rf	logLoss	92
0.358982	-0.0292528	1	k__Bacteria;p__Firmicutes;c__Clostridia;o__Clostridiales;f__Veillonellaceae;g__Dialister	rf	logLoss	50
0.35893	0.017742	0.58	k__Bacteria;p__Firmicutes;c__Clostridia;o__Clostridiales;__;__	rf	logLoss	17
0.358928	0.0170607	0.28	k__Bacteria;p__Firmicutes;c__Clostridia;o__Clostridiales;f__Ruminococcaceae;g__Ruminococcus	rf	logLoss	58
0.358884	-0.00922615	1	k__Bacteria;p__Firmicutes;c__Clostridia;o__Clostridiales;f__Peptostreptococcaceae;__	rf	logLoss	33
0.358805	0.0280028	0.26	k__Bacteria;p__OD1;__;__;__;__	rf	logLoss	9
0.358759	-0.0175842	0.99	k__Bacteria;p__Firmicutes;c__Clostridia;o__Clostridiales;f__Lachnospiraceae;g__Blautia	rf	logLoss	29
0.35874	-0.00908198	1	k__Bacteria;p__Bacteroidetes;c__Bacteroidia;o__Bacteroidales;f__Porphyromonadaceae;g__Parabacteroides	rf	logLoss	33
0.358706	0.025344	0.44	k__Bacteria;p__Firmicutes;c__Clostridia;o__Clostridiales;f__Lachnospiraceae;g__Lachnospira	rf	logLoss	21
0.35868	-0.0582605	1	k__Bacteria;p__Bacteroidetes;c__Bacteroidia;o__Bacteroidales;f__Prevotellaceae;g__Prevotella	rf	logLoss	6
0.358635	-0.0089775	1	k__Bacteria;p__Verrucomicrobia;c__Verrucomicrobiae;o__Verrucomicrobiales;f__Verrucomicrobiaceae;g__Akkermansia	rf	logLoss	33
0.358618	-0.00895963	1	k__Bacteria;p__Firmicutes;c__Erysipelotrichi;o__Erysipelotrichales;f__Erysipelotrichaceae;g__[Eubacterium]	rf	logLoss	33
0.358599	0.0227436	0.24	k__Bacteria;p__Firmicutes;c__Clostridia;o__Clostridiales;f__Lachnospiraceae;g__Blautia	rf	logLoss	31
0.358558	-0.0235689	1	k__Bacteria;p__Firmicutes;c__Clostridia;o__Clostridiales;f__Ruminococcaceae;g__Ruminococcus	rf	logLoss	43
0.358533	0.0720988	0.04	k__Bacteria;p__Firmicutes;c__Clostridia;o__Clostridiales;f__Lachnospiraceae;g__Blautia	rf	logLoss	93
0.358525	0.0174637	0.52	k__Bacteria;p__Bacteroidetes;c__Bacteroidia;o__Bacteroidales;f__Porphyromonadaceae;g__Parabacteroides	rf	logLoss	58
0.35852	-0.0646134	1	k__Bacteria;p__Bacteroidetes;c__Bacteroidia;o__Bacteroidales;f__Prevotellaceae;g__Prevotella	rf	logLoss	24
0.358498	0.0119129	0.65	k__Bacteria;p__Firmicutes;c__Clostridia;o__Clostridiales;f__Ruminococcaceae;g__Gemmiger	rf	logLoss	14
0.358493	0.0110757	0.72	k__Bacteria;p__Firmicutes;c__Bacilli;o__Lactobacillales;f__Lactobacillaceae;g__Lactobacillus	rf	logLoss	92
0.358365	0.0148936	0.6	k__Bacteria;p__Bacteroidetes;c__Bacteroidia;o__Bacteroidales;f__Rikenellaceae;g__Alistipes	rf	logLoss	89
0.358319	-0.0480782	1	k__Bacteria;p__Proteobacteria;c__Gammaproteobacteria;o__Enterobacteriales;f__Enterobacteriaceae;__	rf	logLoss	52
0.358315	-0.0439969	1	k__Bacteria;p__Proteobacteria;c__Gammaproteobacteria;o__Enterobacteriales;f__Enterobacteriaceae;__	rf	logLoss	36
0.358306	-0.0508722	1	k__Bacteria;p__Proteobacteria;c__Gammaproteobacteria;o__Enterobacteriales;f__Enterobacteriaceae;__	rf	logLoss	91
0.358262	-0.00860385	1	k__Bacteria;p__Bacteroidetes;c__Bacteroidia;o__Bacteroidales;f__Bacteroidaceae;g__Bacteroides	rf	logLoss	33
0.358181	0.00684988	0.8	k__Bacteria;p__Firmicutes;c__Bacilli;o__Lactobacillales;f__Lactobacillaceae;g__Lactobacillus	rf	logLoss	15
0.35805	-0.0222513	1	k__Bacteria;p__Firmicutes;c__Clostridia;o__Clostridiales;f__Ruminococcaceae;g__Ruminococcus	rf	logLoss	66
0.358029	0.0549758	0.1	k__Bacteria;p__OD1;__;__;__;__	rf	logLoss	10
0.358027	-0.0339171	1	k__Bacteria;p__Proteobacteria;c__Gammaproteobacteria;o__Enterobacteriales;f__Enterobacteriaceae;__	rf	logLoss	22
0.357989	0.00480161	0.83	k__Bacteria;p__Firmicutes;c__Bacilli;o__Lactobacillales;f__Lactobacillaceae;g__Lactobacillus	rf	logLoss	68
0.357976	-0.00831765	1	k__Bacteria;p__Firmicutes;c__Clostridia;o__Clostridiales;f__Lachnospiraceae;g__Dorea	rf	logLoss	33
0.357972	-0.0230184	1	k__Bacteria;p__Firmicutes;c__Clostridia;o__Clostridiales;f__Ruminococcaceae;g__Ruminococcus	rf	logLoss	7
0.357916	0.0550891	0.18	k__Bacteria;p__Firmicutes;c__Clostridia;o__Clostridiales;f__Lachnospiraceae;g__Roseburia	rf	logLoss	10
0.357915	-0.0082567	1	k__Bacteria;p__Firmicutes;c__Clostridia;o__Clostridiales;f__Lachnospiraceae;g__Coprococcus	rf	logLoss	33
0.357911	0.0129559	0.61	k__Bacteria;p__Bacteroidetes;c__Bacteroidia;o__Bacteroidales;f__Rikenellaceae;g__Alistipes	rf	logLoss	62
0.357847	0.0181417	0.56	k__Bacteria;p__Proteobacteria;c__Gammaproteobacteria;o__Pasteurellales;f__Pasteurellaceae;g__Haemophilus	rf	logLoss	58
0.35782	-0.0413851	1	k__Bacteria;p__Proteobacteria;c__Gammaproteobacteria;o__Enterobacteriales;f__Enterobacteriaceae;__	rf	logLoss	63
0.357743	0.0072878	0.65	k__Bacteria;p__Verrucomicrobia;c__Verrucomicrobiae;o__Verrucomicrobiales;f__Verrucomicrobiaceae;g__Akkermansia	rf	logLoss	15
0.357723	-0.0449413	1	k__Bacteria;__;__;__;__;__	rf	logLoss	64
0.357603	-0.00794471	1	k__Bacteria;p__Actinobacteria;c__Actinobacteria;o__Bifidobacteriales;f__Bifidobacteriaceae;g__Bifidobacterium	rf	logLoss	33
0.357553	0.0124519	0.53	k__Bacteria;p__Actinobacteria;c__Coriobacteriia;o__Coriobacteriales;f__Coriobacteriaceae;g__Collinsella	rf	logLoss	98
0.357521	0.0292863	0.27	k__Bacteria;p__Firmicutes;c__Clostridia;o__Clostridiales;f__Lachnospiraceae;g__Dorea	rf	logLoss	9
0.357431	-0.00777258	1	k__Bacteria;p__Firmicutes;c__Erysipelotrichi;o__Erysipelotrichales;f__Erysipelotrichaceae;g__Clostridium	rf	logLoss	33
0.357424	0.0192479	0.56	k__Bacteria;p__Firmicutes;c__Clostridia;o__Clostridiales;f__Ruminococcaceae;__	rf	logLoss	17
0.357417	0.0158417	0.49	k__Bacteria;p__Actinobacteria;c__Coriobacteriia;o__Coriobacteriales;f__Coriobacteriaceae;g__Collinsella	rf	logLoss	89
0.357408	0.0053825	0.68	k__Bacteria;p__Firmicutes;c__Erysipelotrichi;o__Erysipelotrichales;f__Erysipelotrichaceae;g__[Eubacterium]	rf	logLoss	68
0.357377	0.0158812	0.61	k__Bacteria;p__Firmicutes;c__Clostridia;o__Clostridiales;f__Ruminococcaceae;__	rf	logLoss	89
0.357356	0.0293742	0.15	k__Bacteria;p__Firmicutes;c__Clostridia;o__Clostridiales;f__Lachnospiraceae;g__Blautia	rf	logLoss	26
0.3573	0.08052	0.02	k__Bacteria;p__Firmicutes;c__Clostridia;o__Clostridiales;f__Clostridiaceae;g__Clostridium	rf	logLoss	1
0.357209	0.0100894	0.09	k__Bacteria;p__Proteobacteria;c__Gammaproteobacteria;o__Enterobacteriales;f__Enterobacteriaceae;__	rf	logLoss	27
0.357122	0.00790898	0.53	k__Bacteria;p__Actinobacteria;c__Coriobacteriia;o__Coriobacteriales;f__Coriobacteriaceae;g__Collinsella	rf	logLoss	15
0.357067	0.0196048	0.47	k__Bacteria;p__Bacteroidetes;c__Bacteroidia;o__Bacteroidales;f__Porphyromonadaceae;g__Parabacteroides	rf	logLoss	17
0.357063	0.0297443	0.17	k__Bacteria;p__Firmicutes;c__Clostridia;o__Clostridiales;f__Lachnospiraceae;g__Blautia	rf	logLoss	9
0.35706	0.0807607	0.02	k__Bacteria;p__Firmicutes;c__Clostridia;o__Clostridiales;f__Lachnospiraceae;g__Blautia	rf	logLoss	1
0.35704	0.00168753	0.89	k__Bacteria;p__Proteobacteria;c__Betaproteobacteria;o__Burkholderiales;f__Alcaligenaceae;g__Sutterella	rf	logLoss	65
0.357025	0.0559806	0.19	k__Bacteria;p__Firmicutes;c__Bacilli;o__Lactobacillales;f__Enterococcaceae;g__Enterococcus	rf	logLoss	10
0.356996	0.0196753	0.5	k__Bacteria;p__Proteobacteria;c__Gammaproteobacteria;o__Pasteurellales;f__Pasteurellaceae;g__Haemophilus	rf	logLoss	17
0.356918	-0.0493079	1	k__Bacteria;p__Proteobacteria;c__Gammaproteobacteria;o__Enterobacteriales;f__Enterobacteriaceae;__	rf	logLoss	67
0.356806	0.0172004	0.55	k__Bacteria;p__Firmicutes;c__Bacilli;o__Lactobacillales;f__Enterococcaceae;g__Enterococcus	rf	logLoss	30
0.356804	0.0198678	0.52	k__Bacteria;p__Firmicutes;c__Bacilli;o__Lactobacillales;f__Enterococcaceae;g__Enterococcus	rf	logLoss	17
0.356737	0.027313	0.3	k__Bacteria;p__Firmicutes;c__Clostridia;o__Clostridiales;f__Lachnospiraceae;g__Coprococcus	rf	logLoss	21
0.356723	0.0165352	0.61	k__Bacteria;p__Firmicutes;c__Bacilli;o__Lactobacillales;f__Enterococcaceae;g__Enterococcus	rf	logLoss	89
0.356712	-0.024125	1	k__Bacteria;p__Firmicutes;c__Clostridia;o__Clostridiales;f__Veillonellaceae;g__Dialister	rf	logLoss	51
0.356658	0.013347	0.63	k__Bacteria;p__Bacteroidetes;c__Bacteroidia;o__Bacteroidales;f__Rikenellaceae;g__Alistipes	rf	logLoss	98
0.356537	-0.00687935	1	k__Bacteria;p__Firmicutes;c__Clostridia;o__Clostridiales;f__Lachnospiraceae;__	rf	logLoss	33
0.356492	-0.0255961	1	k__Bacteria;p__Firmicutes;c__Clostridia;o__Clostridiales;f__Veillonellaceae;g__Dialister	rf	logLoss	70
0.356464	-0.0304916	1	k__Bacteria;p__Firmicutes;c__Clostridia;o__Clostridiales;f__Ruminococcaceae;g__Ruminococcus	rf	logLoss	44
0.356441	0.0292881	0.3	k__Bacteria;p__Firmicutes;c__Erysipelotrichi;o__Erysipelotrichales;f__Erysipelotrichaceae;g__[Eubacterium]	rf	logLoss	53
0.35644	-0.0439947	1	k__Bacteria;__;__;__;__;__	rf	logLoss	77
0.356428	0.0303031	0.19	k__Bacteria;p__Firmicutes;c__Clostridia;o__Clostridiales;f__Lachnospiraceae;g__[Ruminococcus]	rf	logLoss	26
0.356341	0.0196475	0.58	k__Bacteria;p__Firmicutes;c__Clostridia;o__Clostridiales;f__Lachnospiraceae;g__Lachnospira	rf	logLoss	58
0.356335	-0.0328009	1	k__Bacteria;p__Firmicutes;c__Clostridia;o__Clostridiales;f__Veillonellaceae;g__Dialister	rf	logLoss	28
0.356304	0.0305034	0.32	k__Bacteria;p__Firmicutes;c__Erysipelotrichi;o__Erysipelotrichales;f__Erysipelotrichaceae;g__Clostridium	rf	logLoss	9
0.356298	0.0137068	0.63	k__Bacteria;p__Firmicutes;c__Clostridia;o__Clostridiales;f__Peptostreptococcaceae;g__	rf	logLoss	98
0.35629	-0.0468256	1	k__Bacteria;__;__;__;__;__	rf	logLoss	20
0.356285	-0.023698	1	k__Bacteria;p__Firmicutes;c__Clostridia;o__Clostridiales;f__Ruminococcaceae;g__Ruminococcus	rf	logLoss	51
0.356284	-0.0517514	1	k__Bacteria;p__Proteobacteria;c__Gammaproteobacteria;o__Enterobacteriales;f__Enterobacteriaceae;__	rf	logLoss	12
0.356271	0.0815495	0.03	k__Bacteria;p__Firmicutes;c__Clostridia;o__Clostridiales;f__Peptostreptococcaceae;__	rf	logLoss	1
0.356249	0.0305584	0.23	k__Bacteria;p__Firmicutes;c__Clostridia;o__Clostridiales;f__Veillonellaceae;g__Veillonella	rf	logLoss	9
0.356246	0.0204258	0.44	k__Bacteria;p__Firmicutes;c__Clostridia;o__Clostridiales;f__Lachnospiraceae;g__Coprococcus	rf	logLoss	17
0.356238	0.0170201	0.56	k__Bacteria;p__Firmicutes;c__Clostridia;o__Clostridiales;f__Ruminococcaceae;g__Faecalibacterium	rf	logLoss	89
0.356234	0.0197547	0.54	k__Bacteria;p__Firmicutes;c__Clostridia;o__Clostridiales;f__Ruminococcaceae;__	rf	logLoss	58
0.356227	0.0143376	0.21	k__Bacteria;p__Firmicutes;c__Clostridia;o__Clostridiales;f__Ruminococcaceae;g__Ruminococcus	rf	logLoss	74
0.356211	0.00878469	0.78	k__Bacteria;p__Firmicutes;c__Clostridia;o__Clostridiales;f__Lachnospiraceae;g__Lachnospira	rf	logLoss	11
0.3562	0.0143648	0.61	k__Bacteria;p__Firmicutes;c__Erysipelotrichi;o__Erysipelotrichales;f__Erysipelotrichaceae;g__Clostridium	rf	logLoss	74
0.356193	-0.0445151	1	k__Bacteria;p__Proteobacteria;c__Gammaproteobacteria;o__Enterobacteriales;f__Enterobacteriaceae;__	rf	logLoss	82
0.356182	0.00323283	0.87	k__Bacteria;p__Proteobacteria;c__Betaproteobacteria;o__Burkholderiales;f__Alcaligenaceae;g__Sutterella	rf	logLoss	48
0.35611	0.0198791	0.52	k__Bacteria;p__Firmicutes;c__Bacilli;o__Lactobacillales;f__Enterococcaceae;g__Enterococcus	rf	logLoss	58
0.356086	0.0112128	0.66	k__Bacteria;p__Firmicutes;c__Bacilli;o__Lactobacillales;f__Lactobacillaceae;g__Lactobacillus	rf	logLoss	27
0.35608	0.00891597	0.74	k__Bacteria;p__Firmicutes;c__Bacilli;o__Lactobacillales;f__Lactobacillaceae;g__Lactobacillus	rf	logLoss	11
0.356079	0.00333655	0.76	k__Bacteria;p__Verrucomicrobia;c__Verrucomicrobiae;o__Verrucomicrobiales;f__Verrucomicrobiaceae;g__Akkermansia	rf	logLoss	48
0.356077	-0.0565741	1	k__Bacteria;p__Bacteroidetes;c__Bacteroidia;o__Bacteroidales;f__Prevotellaceae;g__Prevotella	rf	logLoss	83
0.356054	0.0306771	0.32	k__Bacteria;p__Firmicutes;c__Clostridia;o__Clostridiales;f__Clostridiaceae;g__Clostridium	rf	logLoss	26
0.355996	-0.0318856	1	k__Bacteria;__;__;__;__;__	rf	logLoss	22
0.355995	-0.00633654	1	k__Bacteria;p__Firmicutes;c__Clostridia;o__Clostridiales;f__Lachnospiraceae;g__[Ruminococcus]	rf	logLoss	33
0.355963	-0.00630537	1	k__Bacteria;p__Bacteroidetes;c__Bacteroidia;o__Bacteroidales;f__Rikenellaceae;g__Alistipes	rf	logLoss	33
0.355938	-0.016788	1	k__Bacteria;p__Firmicutes;c__Clostridia;o__Clostridiales;f__Lachnospiraceae;g__Blautia	rf	logLoss	80
0.355881	0.0136874	0.56	k__Bacteria;p__Bacteroidetes;c__Bacteroidia;o__Bacteroidales;f__Porphyromonadaceae;g__Parabacteroides	rf	logLoss	92
0.355833	-0.0692256	1	k__Bacteria;p__Bacteroidetes;c__Bacteroidia;o__Bacteroidales;f__Prevotellaceae;g__Prevotella	rf	logLoss	2
0.355717	0.0138517	0.58	k__Bacteria;p__Bacteroidetes;c__Bacteroidia;o__Bacteroidales;f__Rikenellaceae;g__Alistipes	rf	logLoss	92
0.355616	-0.0391803	1	k__Bacteria;__;__;__;__;__	rf	logLoss	63
0.355534	0.0311965	0.18	k__Bacteria;p__Firmicutes;c__Clostridia;o__Clostridiales;f__Peptostreptococcaceae;__	rf	logLoss	26
0.355505	0.0258374	0.25	k__Bacteria;p__OD1;__;__;__;__	rf	logLoss	31
0.355392	-0.0422856	1	k__Bacteria;p__Proteobacteria;c__Gammaproteobacteria;o__Enterobacteriales;f__Enterobacteriaceae;__	rf	logLoss	59
0.355323	0.00970777	0.74	k__Bacteria;p__Firmicutes;c__Clostridia;o__Clostridiales;f__Peptostreptococcaceae;g__	rf	logLoss	15
0.355322	-0.00566402	0.97	k__Bacteria;p__Firmicutes;c__Bacilli;o__Lactobacillales;f__Streptococcaceae;g__Streptococcus	rf	logLoss	33
0.355269	-0.0419137	1	k__Bacteria;__;__;__;__;__	rf	logLoss	32
0.355252	0.015313	0.6	k__Bacteria;p__Bacteroidetes;c__Bacteroidia;o__Bacteroidales;f__Rikenellaceae;g__Alistipes	rf	logLoss	74
0.355151	-0.00549269	1	k__Bacteria;p__OD1;c__;o__;f__;g__	rf	logLoss	33
0.355134	0.00986181	0.59	k__Bacteria;p__Actinobacteria;c__Coriobacteriia;o__Coriobacteriales;f__Coriobacteriaceae;g__Collinsella	rf	logLoss	11
0.355066	-0.0315319	1	k__Bacteria;__;__;__;__;__	rf	logLoss	28
0.354848	-0.0473646	1	k__Bacteria;__;__;__;__;__	rf	logLoss	96
0.354844	-0.00518645	1	k__Bacteria;p__Firmicutes;c__Clostridia;o__Clostridiales;f__Ruminococcaceae;g__Faecalibacterium	rf	logLoss	33
0.354841	0.0318896	0.26	k__Bacteria;p__Firmicutes;c__Bacilli;o__Lactobacillales;f__Streptococcaceae;g__Streptococcus	rf	logLoss	26
0.354807	0.0101889	0.61	k__Bacteria;p__Firmicutes;c__Erysipelotrichi;o__Erysipelotrichales;f__Erysipelotrichaceae;g__[Eubacterium]	rf	logLoss	11
0.354743	0.010288	0.72	k__Bacteria;p__Firmicutes;c__Clostridia;o__Clostridiales;__;__	rf	logLoss	15
0.354574	0.0104219	0.66	k__Bacteria;p__Bacteroidetes;c__Bacteroidia;o__Bacteroidales;f__Rikenellaceae;g__Alistipes	rf	logLoss	11
0.354545	-0.0496869	1	k__Bacteria;p__Proteobacteria;c__Gammaproteobacteria;o__Enterobacteriales;f__Enterobacteriaceae;__	rf	logLoss	69
0.354537	-0.0266639	1	k__Bacteria;p__Firmicutes;c__Clostridia;o__Clostridiales;f__Veillonellaceae;g__Dialister	rf	logLoss	55
0.354464	-0.0189483	1	k__Bacteria;p__Firmicutes;c__Clostridia;o__Clostridiales;f__Lachnospiraceae;g__Blautia	rf	logLoss	45
0.354431	-0.0173452	1	k__Bacteria;p__Firmicutes;c__Clostridia;o__Clostridiales;f__Ruminococcaceae;g__Ruminococcus	rf	logLoss	84
0.354402	0.0156021	0.64	k__Bacteria;p__Firmicutes;c__Clostridia;o__Clostridiales;f__Ruminococcaceae;g__Oscillospira	rf	logLoss	98
0.354393	0.0222791	0.47	k__Bacteria;p__Bacteroidetes;c__Bacteroidia;o__Bacteroidales;f__Rikenellaceae;g__Alistipes	rf	logLoss	17
0.354388	0.0222832	0.38	k__Bacteria;p__Firmicutes;c__Erysipelotrichi;o__Erysipelotrichales;f__Erysipelotrichaceae;g__[Eubacterium]	rf	logLoss	17
0.354385	-0.0246557	1	k__Bacteria;p__Firmicutes;c__Clostridia;o__Clostridiales;f__Ruminococcaceae;g__Ruminococcus	rf	logLoss	50
0.35437	-0.00471183	1	k__Bacteria;p__Proteobacteria;c__Gammaproteobacteria;o__Pasteurellales;f__Pasteurellaceae;g__Haemophilus	rf	logLoss	33
0.354345	0.136741	0	k__Bacteria;p__Firmicutes;c__Bacilli;o__Lactobacillales;f__Streptococcaceae;g__Streptococcus	rf	logLoss	18
0.354324	-0.0334247	1	k__Bacteria;__;__;__;__;__	rf	logLoss	25
0.354278	-0.00461987	0.98	k__Bacteria;p__Firmicutes;c__Clostridia;o__Clostridiales;f__Clostridiaceae;g__Clostridium	rf	logLoss	33
0.354262	-0.0130879	1	k__Bacteria;p__Actinobacteria;c__Coriobacteriia;o__Coriobacteriales;f__Coriobacteriaceae;g__Collinsella	rf	logLoss	29
0.354253	-0.0520757	1	k__Bacteria;p__Proteobacteria;c__Gammaproteobacteria;o__Enterobacteriales;f__Enterobacteriaceae;__	rf	logLoss	38
0.354196	-0.00453846	1	k__Bacteria;p__Firmicutes;c__Clostridia;o__Clostridiales;f__Lachnospiraceae;g__Clostridium	rf	logLoss	33
0.354196	0.0158087	0.63	k__Bacteria;p__Firmicutes;c__Clostridia;o__Clostridiales;f__Ruminococcaceae;__	rf	logLoss	98
0.354144	0.0271987	0.33	k__Bacteria;p__Firmicutes;c__Erysipelotrichi;o__Erysipelotrichales;f__Erysipelotrichaceae;g__[Eubacterium]	rf	logLoss	31
0.354139	0.0836818	0.03	k__Bacteria;p__Actinobacteria;c__Actinobacteria;o__Bifidobacteriales;f__Bifidobacteriaceae;g__Bifidobacterium	rf	logLoss	1
0.354107	0.0316212	0.3	k__Bacteria;p__Firmicutes;c__Erysipelotrichi;o__Erysipelotrichales;f__Erysipelotrichaceae;g__Clostridium	rf	logLoss	53
0.35407	0.0589351	0.11	k__Bacteria;p__Firmicutes;c__Clostridia;o__Clostridiales;f__Peptostreptococcaceae;__	rf	logLoss	10
0.354046	-0.00438773	1	k__Bacteria;p__Firmicutes;c__Bacilli;o__Lactobacillales;f__Enterococcaceae;g__Enterococcus	rf	logLoss	33
0.353987	0.0110085	0.67	k__Bacteria;p__Firmicutes;c__Clostridia;o__Clostridiales;f__Ruminococcaceae;g__Faecalibacterium	rf	logLoss	11
0.353959	0.0156096	0.56	k__Bacteria;p__Verrucomicrobia;c__Verrucomicrobiae;o__Verrucomicrobiales;f__Verrucomicrobiaceae;g__Akkermansia	rf	logLoss	92
0.353939	0.00478831	0.8	k__Bacteria;p__Firmicutes;c__Clostridia;o__Clostridiales;f__Ruminococcaceae;g__Gemmiger	rf	logLoss	65
0.353828	0.032903	0.22	k__Bacteria;p__Firmicutes;c__Clostridia;o__Clostridiales;f__Lachnospiraceae;g__Dorea	rf	logLoss	26
0.353773	-0.0305537	1	k__Bacteria;__;__;__;__;__	rf	logLoss	79
0.353733	0.0168322	0.59	k__Bacteria;p__Firmicutes;c__Clostridia;o__Clostridiales;__;__	rf	logLoss	74
0.353699	0.0203071	0.43	k__Bacteria;p__Firmicutes;c__Erysipelotrichi;o__Erysipelotrichales;f__Erysipelotrichaceae;g__[Eubacterium]	rf	logLoss	30
0.353698	0.00571694	0.18	k__Bacteria;p__Proteobacteria;c__Gammaproteobacteria;o__Enterobacteriales;f__Enterobacteriaceae;__	rf	logLoss	48
0.353659	-0.0124841	1	k__Bacteria;p__OD1;__;__;__;__	rf	logLoss	29
0.353617	0.0304334	0.3	k__Bacteria;p__Firmicutes;c__Clostridia;o__Clostridiales;f__Clostridiaceae;g__Clostridium	rf	logLoss	21
0.353597	0.011399	0.28	k__Bacteria;p__Firmicutes;c__Clostridia;o__Clostridiales;f__Lachnospiraceae;g__Blautia	rf	logLoss	11
0.353557	0.00585833	0.59	k__Bacteria;p__Actinobacteria;c__Coriobacteriia;o__Coriobacteriales;f__Coriobacteriaceae;g__Collinsella	rf	logLoss	48
0.353536	0.0197224	0.46	k__Bacteria;p__Bacteroidetes;c__Bacteroidia;o__Bacteroidales;f__Porphyromonadaceae;g__Parabacteroides	rf	logLoss	89
0.353498	-0.0226023	1	k__Bacteria;p__Firmicutes;c__Clostridia;o__Clostridiales;f__Ruminococcaceae;g__Ruminococcus	rf	logLoss	70
0.353404	0.0279385	0.4	k__Bacteria;p__Firmicutes;c__Clostridia;o__Clostridiales;__;__	rf	logLoss	31
0.353364	0.0175032	0.63	k__Bacteria;p__Firmicutes;c__Clostridia;o__Clostridiales;f__Peptostreptococcaceae;g__	rf	logLoss	62
0.353262	0.0176048	0.41	k__Bacteria;p__Firmicutes;c__Erysipelotrichi;o__Erysipelotrichales;f__Erysipelotrichaceae;g__[Eubacterium]	rf	logLoss	62
0.353191	0.0172195	0.54	k__Bacteria;p__Verrucomicrobia;c__Verrucomicrobiae;o__Verrucomicrobiales;f__Verrucomicrobiaceae;g__Akkermansia	rf	logLoss	14
0.353118	0.01645	0.22	k__Bacteria;p__Firmicutes;c__Clostridia;o__Clostridiales;f__Ruminococcaceae;g__Ruminococcus	rf	logLoss	92
0.352872	-0.00321426	1	k__Bacteria;p__Firmicutes;c__Bacilli;o__Lactobacillales;f__Lactobacillaceae;g__Lactobacillus	rf	logLoss	33
0.352823	-0.00316506	1	k__Bacteria;p__Firmicutes;c__Clostridia;o__Clostridiales;f__Ruminococcaceae;g__Gemmiger	rf	logLoss	33
0.352822	0.00590477	0.76	k__Bacteria;p__Bacteroidetes;c__Bacteroidia;o__Bacteroidales;f__Rikenellaceae;g__Alistipes	rf	logLoss	65
0.352746	-0.00308766	1	k__Bacteria;p__Firmicutes;c__Clostridia;o__Clostridiales;f__Lachnospiraceae;g__Roseburia	rf	logLoss	33
0.352707	0.0232813	0.39	k__Bacteria;p__Firmicutes;c__Clostridia;o__Clostridiales;f__Lachnospiraceae;g__Coprococcus	rf	logLoss	58
0.352689	-0.0587818	1	k__Bacteria;p__Proteobacteria;c__Gammaproteobacteria;o__Enterobacteriales;f__Enterobacteriaceae;__	rf	logLoss	24
0.352613	0.0173919	0.26	k__Bacteria;p__Firmicutes;c__Clostridia;o__Clostridiales;f__Ruminococcaceae;g__Ruminococcus	rf	logLoss	98
0.352602	0.0287406	0.23	k__Bacteria;p__Firmicutes;c__Clostridia;o__Clostridiales;f__Veillonellaceae;g__Veillonella	rf	logLoss	31
0.352578	-0.0225953	1	k__Bacteria;p__Firmicutes;c__Clostridia;o__Clostridiales;f__Veillonellaceae;g__Dialister	rf	logLoss	71
0.352557	-0.0246836	1	k__Bacteria;p__Firmicutes;c__Clostridia;o__Clostridiales;f__Ruminococcaceae;g__Ruminococcus	rf	logLoss	55
0.352543	-0.0141732	1	k__Bacteria;p__Firmicutes;c__Clostridia;o__Clostridiales;f__Lachnospiraceae;g__Blautia	rf	logLoss	76
0.352491	-0.0236634	1	k__Bacteria;p__Firmicutes;c__Clostridia;o__Clostridiales;f__Veillonellaceae;g__Dialister	rf	logLoss	90
0.352454	-0.00279565	1	k__Bacteria;p__Firmicutes;c__Clostridia;o__Clostridiales;f__Ruminococcaceae;g__Oscillospira	rf	logLoss	33
0.35245	-0.0340258	1	k__Bacteria;__;__;__;__;__	rf	logLoss	73
0.352445	0.0208138	0.42	k__Bacteria;p__Firmicutes;c__Clostridia;o__Clostridiales;f__Lachnospiraceae;g__Coprococcus	rf	logLoss	89
0.352427	-0.0215309	1	k__Bacteria;p__Firmicutes;c__Clostridia;o__Clostridiales;f__Lachnospiraceae;g__Blautia	rf	logLoss	70
0.352375	-0.0112007	1	k__Bacteria;p__Firmicutes;c__Erysipelotrichi;o__Erysipelotrichales;f__Erysipelotrichaceae;g__[Eubacterium]	rf	logLoss	29
0.352324	-0.0026662	1	k__Bacteria;p__Proteobacteria;c__Betaproteobacteria;o__Burkholderiales;f__Alcaligenaceae;g__Sutterella	rf	logLoss	33
0.3523	-0.0402616	1	k__Bacteria;__;__;__;__;__	rf	logLoss	49
0.352296	0.0126999	0.52	k__Bacteria;p__Firmicutes;c__Clostridia;o__Clostridiales;f__Lachnospiraceae;g__Coprococcus	rf	logLoss	11
0.352288	-0.00262954	1	k__Bacteria;p__Firmicutes;c__Clostridia;o__Clostridiales;f__Ruminococcaceae;__	rf	logLoss	33
0.352265	-0.0110907	1	k__Bacteria;p__Firmicutes;c__Clostridia;o__Clostridiales;f__Lachnospiraceae;g__[Ruminococcus]	rf	logLoss	29
0.35222	0.0210381	0.53	k__Bacteria;p__Firmicutes;c__Clostridia;o__Clostridiales;f__Peptostreptococcaceae;g__	rf	logLoss	89
0.352189	-0.0378708	1	k__Bacteria;__;__;__;__;__	rf	logLoss	36
0.352111	0.00661625	0.81	k__Bacteria;p__Firmicutes;c__Bacilli;o__Lactobacillales;f__Lactobacillaceae;g__Lactobacillus	rf	logLoss	65
0.352085	-0.0171307	1	k__Bacteria;p__Firmicutes;c__Clostridia;o__Clostridiales;f__Lachnospiraceae;g__Blautia	rf	logLoss	7
0.352069	0.0336597	0.26	k__Bacteria;p__OD1;c__;o__;f__;g__	rf	logLoss	53
0.352024	0.0609815	0.1	k__Bacteria;p__Firmicutes;c__Clostridia;o__Clostridiales;f__Veillonellaceae;g__Veillonella	rf	logLoss	10
0.351912	-0.00225449	0.98	k__Bacteria;p__Firmicutes;c__Clostridia;o__Clostridiales;f__Peptostreptococcaceae;g__	rf	logLoss	33
0.351902	0.0108879	0.73	k__Bacteria;p__Firmicutes;c__Clostridia;o__Clostridiales;f__Ruminococcaceae;g__Gemmiger	rf	logLoss	68
0.351814	0.0788175	0.03	k__Bacteria;p__Firmicutes;c__Clostridia;o__Clostridiales;f__Ruminococcaceae;g__Faecalibacterium	rf	logLoss	93
0.351804	0.0612013	0.06	k__Bacteria;p__Firmicutes;c__Clostridia;o__Clostridiales;f__Ruminococcaceae;g__Ruminococcus	rf	logLoss	10
0.351729	0.0188364	0.48	k__Bacteria;p__Bacteroidetes;c__Bacteroidia;o__Bacteroidales;f__Porphyromonadaceae;g__Parabacteroides	rf	logLoss	74
0.351712	0.0323379	0.26	k__Bacteria;p__Firmicutes;c__Erysipelotrichi;o__Erysipelotrichales;f__Erysipelotrichaceae;g__Clostridium	rf	logLoss	21
0.351708	0.0222982	0.49	k__Bacteria;p__Firmicutes;c__Clostridia;o__Clostridiales;f__Lachnospiraceae;g__Roseburia	rf	logLoss	30
0.351669	0.0351392	0.2	k__Bacteria;p__Bacteroidetes;c__Bacteroidia;o__Bacteroidales;f__Bacteroidaceae;g__Bacteroides	rf	logLoss	9
0.351668	-0.0125187	1	k__Bacteria;p__Actinobacteria;c__Coriobacteriia;o__Coriobacteriales;f__Coriobacteriaceae;g__Collinsella	rf	logLoss	80
0.351659	0.0156396	0.51	k__Bacteria;p__Actinobacteria;c__Coriobacteriia;o__Coriobacteriales;f__Coriobacteriaceae;g__Collinsella	rf	logLoss	27
0.351656	-0.0441723	1	k__Bacteria;p__Proteobacteria;c__Gammaproteobacteria;o__Enterobacteriales;f__Enterobacteriaceae;__	rf	logLoss	96
0.351637	0.0216213	0.15	k__Bacteria;p__Firmicutes;c__Clostridia;o__Clostridiales;f__Ruminococcaceae;g__Ruminococcus	rf	logLoss	89
0.351627	0.0324231	0.18	k__Bacteria;p__Firmicutes;c__Clostridia;o__Clostridiales;f__Veillonellaceae;g__Veillonella	rf	logLoss	21
0.351605	0.035203	0.25	k__Bacteria;p__OD1;c__;o__;f__;g__	rf	logLoss	9
0.3516	-0.0216172	1	k__Bacteria;__;__;__;__;__	rf	logLoss	71
0.351598	-0.0216148	1	k__Bacteria;p__Firmicutes;c__Clostridia;o__Clostridiales;f__Ruminococcaceae;g__Ruminococcus	rf	logLoss	71
0.351538	-0.0144523	1	k__Bacteria;p__Firmicutes;c__Clostridia;o__Clostridiales;f__Lachnospiraceae;g__Blautia	rf	logLoss	84
0.351531	-0.0123809	1	k__Bacteria;p__OD1;__;__;__;__	rf	logLoss	80
0.351494	0.0352369	0.23	k__Bacteria;p__OD1;c__;o__;f__;g__	rf	logLoss	26
0.351466	0.0135648	0.65	k__Bacteria;p__Firmicutes;c__Clostridia;o__Clostridiales;f__Lachnospiraceae;g__Roseburia	rf	logLoss	15
0.351459	0.0113313	0.46	k__Bacteria;p__Actinobacteria;c__Coriobacteriia;o__Coriobacteriales;f__Coriobacteriaceae;g__Collinsella	rf	logLoss	68
0.35137	0.0326799	0.19	k__Bacteria;p__Firmicutes;c__Clostridia;o__Clostridiales;f__Peptostreptococcaceae;__	rf	logLoss	21
0.351336	-0.00167801	0.98	k__Bacteria;p__Firmicutes;c__Clostridia;o__Clostridiales;__;__	rf	logLoss	33
0.351267	-0.0561791	1	k__Bacteria;p__Proteobacteria;c__Gammaproteobacteria;o__Enterobacteriales;f__Enterobacteriaceae;__	rf	logLoss	87
0.351218	0.025454	0.18	k__Bacteria;p__Firmicutes;c__Clostridia;o__Clostridiales;f__Lachnospiraceae;g__Blautia	rf	logLoss	17
0.351195	0.0482232	0.03	k__Bacteria;p__Firmicutes;c__Bacilli;o__Lactobacillales;f__Streptococcaceae;g__Streptococcus	rf	logLoss	99
0.351193	-0.0120432	1	k__Bacteria;p__Firmicutes;c__Clostridia;o__Clostridiales;f__Veillonellaceae;g__Veillonella	rf	logLoss	80
0.351191	-0.0388811	1	k__Bacteria;__;__;__;__;__	rf	logLoss	81
0.351138	-0.0127685	1	k__Bacteria;p__OD1;__;__;__;__	rf	logLoss	76
0.351053	-0.00987852	1	k__Bacteria;p__Firmicutes;c__Clostridia;o__Clostridiales;f__Veillonellaceae;g__Veillonella	rf	logLoss	29
0.351018	0.0347105	0.21	k__Bacteria;p__Firmicutes;c__Clostridia;o__Clostridiales;f__Lachnospiraceae;__	rf	logLoss	53
0.351018	0.0256536	0.34	k__Bacteria;p__OD1;c__;o__;f__;g__	rf	logLoss	17
0.350997	-0.0407559	1	k__Bacteria;__;__;__;__;__	rf	logLoss	52
0.350889	-0.0281782	1	k__Bacteria;p__Firmicutes;c__Clostridia;o__Clostridiales;f__Veillonellaceae;g__Dialister	rf	logLoss	88
0.350881	0.0164178	0.55	k__Bacteria;p__Verrucomicrobia;c__Verrucomicrobiae;o__Verrucomicrobiales;f__Verrucomicrobiaceae;g__Akkermansia	rf	logLoss	27
0.350866	-0.0380848	1	k__Bacteria;p__Proteobacteria;c__Gammaproteobacteria;o__Enterobacteriales;f__Enterobacteriaceae;__	rf	logLoss	64
0.350852	-0.0382939	1	k__Bacteria;p__Proteobacteria;c__Gammaproteobacteria;o__Enterobacteriales;f__Enterobacteriaceae;__	rf	logLoss	23
0.350832	0.0332177	0.17	k__Bacteria;p__Firmicutes;c__Clostridia;o__Clostridiales;f__Lachnospiraceae;g__[Ruminococcus]	rf	logLoss	21
0.350736	0.0333145	0.23	k__Bacteria;p__Bacteroidetes;c__Bacteroidia;o__Bacteroidales;f__Bacteroidaceae;g__Bacteroides	rf	logLoss	21
0.350693	0.0871275	0.01	k__Bacteria;p__Firmicutes;c__Clostridia;o__Clostridiales;f__Lachnospiraceae;__	rf	logLoss	1
0.350674	-0.0375685	1	k__Bacteria;__;__;__;__;__	rf	logLoss	59
0.350605	-0.00943023	1	k__Bacteria;p__Verrucomicrobia;c__Verrucomicrobiae;o__Verrucomicrobiales;f__Verrucomicrobiaceae;g__Akkermansia	rf	logLoss	29
0.350592	-0.0460591	1	k__Bacteria;__;__;__;__;__	rf	logLoss	12
0.350562	0.0254268	0.31	k__Bacteria;p__Firmicutes;c__Erysipelotrichi;o__Erysipelotrichales;f__Erysipelotrichaceae;g__[Eubacterium]	rf	logLoss	58
0.350561	-0.0134752	1	k__Bacteria;p__Actinobacteria;c__Coriobacteriia;o__Coriobacteriales;f__Coriobacteriaceae;g__Collinsella	rf	logLoss	84
0.350553	0.0307901	0.29	k__Bacteria;p__Firmicutes;c__Clostridia;o__Clostridiales;f__Clostridiaceae;g__Clostridium	rf	logLoss	31
0.35055	0.019018	0.56	k__Bacteria;p__Firmicutes;c__Bacilli;o__Lactobacillales;f__Enterococcaceae;g__Enterococcus	rf	logLoss	92
0.350527	-0.0482737	1	k__Bacteria;p__Proteobacteria;c__Gammaproteobacteria;o__Enterobacteriales;f__Enterobacteriaceae;__	rf	logLoss	78
0.350465	-0.0428549	1	k__Bacteria;__;__;__;__;__	rf	logLoss	67
0.350258	-0.0118886	1	k__Bacteria;p__Actinobacteria;c__Coriobacteriia;o__Coriobacteriales;f__Coriobacteriaceae;g__Collinsella	rf	logLoss	76
0.350241	-0.000583	0.67	k__Bacteria;p__Firmicutes;c__Clostridia;o__Clostridiales;f__Lachnospiraceae;g__Lachnospira	rf	logLoss	33
0.350223	-0.0261132	1	k__Bacteria;p__Firmicutes;c__Clostridia;o__Clostridiales;f__Veillonellaceae;g__Dialister	rf	logLoss	22
0.350188	0.0355408	0.25	k__Bacteria;p__Firmicutes;c__Clostridia;o__Clostridiales;f__Lachnospiraceae;g__Dorea	rf	logLoss	53
0.350185	0.014811	0.64	k__Bacteria;p__Proteobacteria;c__Betaproteobacteria;o__Burkholderiales;f__Alcaligenaceae;g__Sutterella	rf	logLoss	11
0.350184	-0.00900937	1	k__Bacteria;p__Bacteroidetes;c__Bacteroidia;o__Bacteroidales;f__Porphyromonadaceae;g__Parabacteroides	rf	logLoss	29
0.350173	-0.0213454	1	k__Bacteria;p__Firmicutes;c__Clostridia;o__Clostridiales;f__Ruminococcaceae;g__Ruminococcus	rf	logLoss	90
0.350084	0.0367235	0.12	k__Bacteria;p__Actinobacteria;c__Actinobacteria;o__Bifidobacteriales;f__Bifidobacteriaceae;g__Bifidobacterium	rf	logLoss	9
0.350012	0.0172862	0.51	k__Bacteria;p__Bacteroidetes;c__Bacteroidia;o__Bacteroidales;f__Porphyromonadaceae;g__Parabacteroides	rf	logLoss	27
0.349985	-0.0455642	1	k__Bacteria;p__Proteobacteria;c__Gammaproteobacteria;o__Enterobacteriales;f__Enterobacteriaceae;__	rf	logLoss	56
0.349955	0.0367759	0.18	k__Bacteria;p__Firmicutes;c__Clostridia;o__Clostridiales;f__Lachnospiraceae;__	rf	logLoss	26
0.349821	-0.010671	1	k__Bacteria;p__Firmicutes;c__Erysipelotrichi;o__Erysipelotrichales;f__Erysipelotrichaceae;g__[Eubacterium]	rf	logLoss	80
0.349801	0.0206096	0.52	k__Bacteria;p__Bacteroidetes;c__Bacteroidia;o__Bacteroidales;f__Rikenellaceae;g__Alistipes	rf	logLoss	14
0.349795	-0.00862088	1	k__Bacteria;p__Firmicutes;c__Clostridia;o__Clostridiales;f__Lachnospiraceae;g__Dorea	rf	logLoss	29
0.349734	-0.0113644	1	k__Bacteria;p__Firmicutes;c__Clostridia;o__Clostridiales;f__Veillonellaceae;g__Veillonella	rf	logLoss	76
0.349732	-0.042298	1	k__Bacteria;__;__;__;__;__	rf	logLoss	91
0.349708	-0.0470993	1	k__Bacteria;p__Proteobacteria;c__Gammaproteobacteria;o__Enterobacteriales;f__Enterobacteriaceae;__	rf	logLoss	8
0.34968	-0.0105305	1	k__Bacteria;p__Firmicutes;c__Clostridia;o__Clostridiales;f__Lachnospiraceae;g__[Ruminococcus]	rf	logLoss	80
0.349666	0.0343839	0.26	k__Bacteria;p__Firmicutes;c__Clostridia;o__Clostridiales;f__Lachnospiraceae;g__Dorea	rf	logLoss	21
0.34966	-0.0358297	1	k__Bacteria;__;__;__;__;__	rf	logLoss	46
0.349632	0.020779	0.37	k__Bacteria;p__Proteobacteria;c__Betaproteobacteria;o__Burkholderiales;f__Alcaligenaceae;g__Sutterella	rf	logLoss	14
0.349632	-0.00845706	1	k__Bacteria;p__Bacteroidetes;c__Bacteroidia;o__Bacteroidales;f__Bacteroidaceae;g__Bacteroides	rf	logLoss	29
0.349622	-0.0152143	1	k__Bacteria;p__Actinobacteria;c__Coriobacteriia;o__Coriobacteriales;f__Coriobacteriaceae;g__Collinsella	rf	logLoss	94
0.349596	-0.0447381	1	k__Bacteria;__;__;__;__;__	rf	logLoss	69
0.349556	0.0177426	0.45	k__Bacteria;p__Bacteroidetes;c__Bacteroidia;o__Bacteroidales;f__Bacteroidaceae;g__Bacteroides	rf	logLoss	27
0.349531	0.0208797	0.49	k__Bacteria;p__Bacteroidetes;c__Bacteroidia;o__Bacteroidales;f__Porphyromonadaceae;g__Parabacteroides	rf	logLoss	14
0.349528	0.0213393	0.2	k__Bacteria;p__Firmicutes;c__Clostridia;o__Clostridiales;f__Ruminococcaceae;g__Ruminococcus	rf	logLoss	62
0.349527	-0.0145379	1	k__Bacteria;p__Firmicutes;c__Clostridia;o__Clostridiales;f__Lachnospiraceae;g__Blautia	rf	logLoss	43
0.349484	-0.044967	1	k__Bacteria;__;__;__;__;__	rf	logLoss	37
0.34948	0.0155153	0.51	k__Bacteria;p__Bacteroidetes;c__Bacteroidia;o__Bacteroidales;f__Porphyromonadaceae;g__Parabacteroides	rf	logLoss	11
0.349462	0.0155334	0.61	k__Bacteria;p__Firmicutes;c__Clostridia;o__Clostridiales;f__Lachnospiraceae;g__Roseburia	rf	logLoss	11
0.34941	-0.0255286	1	k__Bacteria;p__Firmicutes;c__Clostridia;o__Clostridiales;f__Lachnospiraceae;g__Blautia	rf	logLoss	72
0.349378	-0.0149698	1	k__Bacteria;p__Firmicutes;c__Clostridia;o__Clostridiales;f__Lachnospiraceae;g__Blautia	rf	logLoss	94
0.349376	-0.0135776	1	k__Bacteria;p__Actinobacteria;c__Coriobacteriia;o__Coriobacteriales;f__Coriobacteriaceae;g__Collinsella	rf	logLoss	66
0.349366	0.036363	0.18	k__Bacteria;p__Firmicutes;c__Clostridia;o__Clostridiales;f__Lachnospiraceae;g__[Ruminococcus]	rf	logLoss	53
0.349303	-0.00812885	1	k__Bacteria;p__Actinobacteria;c__Actinobacteria;o__Bifidobacteriales;f__Bifidobacteriaceae;g__Bifidobacterium	rf	logLoss	29
0.3493	-0.00812551	1	k__Bacteria;p__Firmicutes;c__Clostridia;o__Clostridiales;f__Peptostreptococcaceae;__	rf	logLoss	29
0.349293	0.0157378	0.54	k__Bacteria;p__Bacteroidetes;c__Bacteroidia;o__Bacteroidales;f__Porphyromonadaceae;g__Parabacteroides	rf	logLoss	15
0.349292	0.0212733	0.5	k__Bacteria;p__Firmicutes;c__Clostridia;o__Clostridiales;f__Ruminococcaceae;__	rf	logLoss	74
0.349196	0.0213693	0.35	k__Bacteria;p__OD1;__;__;__;__	rf	logLoss	74
0.349147	-0.0134317	1	k__Bacteria;p__Actinobacteria;c__Coriobacteriia;o__Coriobacteriales;f__Coriobacteriaceae;g__Collinsella	rf	logLoss	61
0.349135	-0.0613941	1	k__Bacteria;p__Proteobacteria;c__Gammaproteobacteria;o__Enterobacteriales;f__Enterobacteriaceae;__	rf	logLoss	35
0.349121	0.0275506	0.29	k__Bacteria;p__Firmicutes;c__Clostridia;o__Clostridiales;f__Veillonellaceae;g__Veillonella	rf	logLoss	17
0.349077	0.0269122	0.23	k__Bacteria;p__OD1;__;__;__;__	rf	logLoss	58
0.349035	0.0242232	0.42	k__Bacteria;p__Proteobacteria;c__Gammaproteobacteria;o__Pasteurellales;f__Pasteurellaceae;g__Haemophilus	rf	logLoss	89
0.349009	0.00971875	0.23	k__Bacteria;p__Firmicutes;c__Clostridia;o__Clostridiales;f__Ruminococcaceae;g__Ruminococcus	rf	logLoss	65
0.34899	0.0214205	0.43	k__Bacteria;p__Firmicutes;c__Erysipelotrichi;o__Erysipelotrichales;f__Erysipelotrichaceae;g__[Eubacterium]	rf	logLoss	14
0.348973	0.0242858	0.46	k__Bacteria;p__Firmicutes;c__Clostridia;o__Clostridiales;f__Lachnospiraceae;g__Roseburia	rf	logLoss	89
0.348929	0.0219381	0.29	k__Bacteria;p__OD1;__;__;__;__	rf	logLoss	62
0.348845	0.0324979	0.24	k__Bacteria;p__Firmicutes;c__Clostridia;o__Clostridiales;f__Lachnospiraceae;__	rf	logLoss	31
0.348835	0.0215758	0.4	k__Bacteria;p__Proteobacteria;c__Gammaproteobacteria;o__Pasteurellales;f__Pasteurellaceae;g__Haemophilus	rf	logLoss	14
0.348808	0.0211964	0.49	k__Bacteria;p__Proteobacteria;c__Gammaproteobacteria;o__Pasteurellales;f__Pasteurellaceae;g__Haemophilus	rf	logLoss	98
0.348701	-0.0481139	1	k__Bacteria;p__Proteobacteria;c__Gammaproteobacteria;o__Enterobacteriales;f__Enterobacteriaceae;__	rf	logLoss	47
0.348659	-0.0304162	1	k__Bacteria;__;__;__;__;__	rf	logLoss	42
0.348618	0.0219469	0.4	k__Bacteria;p__Firmicutes;c__Bacilli;o__Lactobacillales;f__Streptococcaceae;g__Streptococcus	rf	logLoss	74
0.348613	0.0371154	0.12	k__Bacteria;p__Firmicutes;c__Clostridia;o__Clostridiales;f__Peptostreptococcaceae;__	rf	logLoss	53
0.348577	-0.00740283	1	k__Bacteria;p__Firmicutes;c__Erysipelotrichi;o__Erysipelotrichales;f__Erysipelotrichaceae;g__Clostridium	rf	logLoss	29
0.348548	-0.00737343	1	k__Bacteria;p__Firmicutes;c__Clostridia;o__Clostridiales;f__Lachnospiraceae;g__Coprococcus	rf	logLoss	29
0.348508	0.0109069	0.72	k__Bacteria;p__Firmicutes;c__Clostridia;o__Clostridiales;f__Lachnospiraceae;g__Roseburia	rf	logLoss	48
0.348496	0.0223715	0.46	k__Bacteria;p__Proteobacteria;c__Gammaproteobacteria;o__Pasteurellales;f__Pasteurellaceae;g__Haemophilus	rf	logLoss	62
0.348421	0.0822104	0.05	k__Bacteria;p__Firmicutes;c__Clostridia;o__Clostridiales;f__Lachnospiraceae;__	rf	logLoss	93
0.348406	0.0143845	0.66	k__Bacteria;p__Firmicutes;c__Clostridia;o__Clostridiales;f__Peptostreptococcaceae;g__	rf	logLoss	68
0.348403	0.0383274	0.14	k__Bacteria;p__Actinobacteria;c__Actinobacteria;o__Bifidobacteriales;f__Bifidobacteriaceae;g__Bifidobacterium	rf	logLoss	26
0.348353	-0.0128373	1	k__Bacteria;p__Actinobacteria;c__Coriobacteriia;o__Coriobacteriales;f__Coriobacteriaceae;g__Collinsella	rf	logLoss	45
0.348303	0.0104239	0.51	k__Bacteria;p__Actinobacteria;c__Coriobacteriia;o__Coriobacteriales;f__Coriobacteriaceae;g__Collinsella	rf	logLoss	65
0.348268	0.0257381	0.24	k__Bacteria;p__Firmicutes;c__Clostridia;o__Clostridiales;f__Veillonellaceae;g__Veillonella	rf	logLoss	30
0.348199	0.0167967	0.56	k__Bacteria;p__Firmicutes;c__Bacilli;o__Lactobacillales;f__Enterococcaceae;g__Enterococcus	rf	logLoss	11
0.348182	-0.0344556	1	k__Bacteria;__;__;__;__;__	rf	logLoss	85
0.348108	0.0223033	0.23	k__Bacteria;p__Firmicutes;c__Clostridia;o__Clostridiales;f__Ruminococcaceae;g__Ruminococcus	rf	logLoss	14
0.34801	-0.00964066	1	k__Bacteria;p__Bacteroidetes;c__Bacteroidia;o__Bacteroidales;f__Porphyromonadaceae;g__Parabacteroides	rf	logLoss	76
0.347975	-0.0459359	1	k__Bacteria;p__Proteobacteria;c__Gammaproteobacteria;o__Enterobacteriales;f__Enterobacteriaceae;__	rf	logLoss	41
0.34797	0.0193283	0.52	k__Bacteria;p__Bacteroidetes;c__Bacteroidia;o__Bacteroidales;f__Rikenellaceae;g__Alistipes	rf	logLoss	27
0.347954	0.0193448	0.51	k__Bacteria;p__Proteobacteria;c__Gammaproteobacteria;o__Pasteurellales;f__Pasteurellaceae;g__Haemophilus	rf	logLoss	27
0.347925	-0.00675066	1	k__Bacteria;p__Firmicutes;c__Bacilli;o__Lactobacillales;f__Enterococcaceae;g__Enterococcus	rf	logLoss	29
0.34791	-0.0153237	1	k__Bacteria;p__Actinobacteria;c__Coriobacteriia;o__Coriobacteriales;f__Coriobacteriaceae;g__Collinsella	rf	logLoss	51
0.347902	-0.0121033	1	k__Bacteria;p__Firmicutes;c__Clostridia;o__Clostridiales;f__Veillonellaceae;g__Veillonella	rf	logLoss	66
0.347869	0.026137	0.31	k__Bacteria;p__Firmicutes;c__Clostridia;o__Clostridiales;f__Peptostreptococcaceae;__	rf	logLoss	30
0.347845	-0.0255593	1	k__Bacteria;p__Firmicutes;c__Clostridia;o__Clostridiales;f__Ruminococcaceae;g__Ruminococcus	rf	logLoss	3
0.347838	0.0651673	0.1	k__Bacteria;p__OD1;c__;o__;f__;g__	rf	logLoss	10
0.347686	0.0173444	0.24	k__Bacteria;p__Firmicutes;c__Clostridia;o__Clostridiales;f__Ruminococcaceae;g__Ruminococcus	rf	logLoss	15
0.347656	-0.00928673	1	k__Bacteria;p__Actinobacteria;c__Actinobacteria;o__Bifidobacteriales;f__Bifidobacteriaceae;g__Bifidobacterium	rf	logLoss	76
0.347646	-0.0119308	1	k__Bacteria;p__Bacteroidetes;c__Bacteroidia;o__Bacteroidales;f__Porphyromonadaceae;g__Parabacteroides	rf	logLoss	61
0.347641	-0.0481374	1	k__Bacteria;p__Proteobacteria;c__Gammaproteobacteria;o__Enterobacteriales;f__Enterobacteriaceae;__	rf	logLoss	83
0.347601	0.0229639	0.47	k__Bacteria;p__Proteobacteria;c__Gammaproteobacteria;o__Pasteurellales;f__Pasteurellaceae;g__Haemophilus	rf	logLoss	74
0.347574	-0.0402291	1	k__Bacteria;__;__;__;__;__	rf	logLoss	57
0.347567	-0.0131587	1	k__Bacteria;p__OD1;__;__;__;__	rf	logLoss	94
0.347519	0.0392888	0.17	k__Bacteria;p__Firmicutes;c__Clostridia;o__Clostridiales;f__Clostridiaceae;g__Clostridium	rf	logLoss	9
0.347489	0.0233782	0.44	k__Bacteria;p__Firmicutes;c__Bacilli;o__Lactobacillales;f__Enterococcaceae;g__Enterococcus	rf	logLoss	62
0.347484	-0.00630916	1	k__Bacteria;p__Firmicutes;c__Clostridia;o__Clostridiales;f__Lachnospiraceae;__	rf	logLoss	29
0.347476	-0.0103906	1	k__Bacteria;p__Firmicutes;c__Clostridia;o__Clostridiales;f__Lachnospiraceae;g__Coprococcus	rf	logLoss	84
0.347473	0.0365769	0.2	k__Bacteria;p__Firmicutes;c__Clostridia;o__Clostridiales;f__Lachnospiraceae;__	rf	logLoss	21
0.347464	-0.0117488	1	k__Bacteria;p__Firmicutes;c__Clostridia;o__Clostridiales;f__Lachnospiraceae;g__Blautia	rf	logLoss	61
0.34743	-0.00828069	1	k__Bacteria;p__Verrucomicrobia;c__Verrucomicrobiae;o__Verrucomicrobiales;f__Verrucomicrobiaceae;g__Akkermansia	rf	logLoss	80
0.34737	0.0832611	0.03	k__Bacteria;p__Firmicutes;c__Clostridia;o__Clostridiales;f__Lachnospiraceae;g__Clostridium	rf	logLoss	93
0.347322	-0.0264223	1	k__Bacteria;p__Firmicutes;c__Clostridia;o__Clostridiales;f__Veillonellaceae;g__Dialister	rf	logLoss	25
0.347322	-0.0262786	1	k__Bacteria;p__Firmicutes;c__Clostridia;o__Clostridiales;f__Veillonellaceae;g__Dialister	rf	logLoss	5
0.347296	-0.00892667	1	k__Bacteria;p__Firmicutes;c__Erysipelotrichi;o__Erysipelotrichales;f__Erysipelotrichaceae;g__[Eubacterium]	rf	logLoss	76
0.347278	-0.0222736	1	k__Bacteria;p__Firmicutes;c__Clostridia;o__Clostridiales;f__Ruminococcaceae;g__Ruminococcus	rf	logLoss	34
0.347266	0.025992	0.37	k__Bacteria;p__Firmicutes;c__Clostridia;o__Clostridiales;f__Clostridiaceae;g__Clostridium	rf	logLoss	89
0.347215	0.0341277	0.24	k__Bacteria;p__Firmicutes;c__Clostridia;o__Clostridiales;f__Lachnospiraceae;g__[Ruminococcus]	rf	logLoss	31
0.347201	-0.0355231	1	k__Bacteria;__;__;__;__;__	rf	logLoss	82
0.347193	-0.0113939	1	k__Bacteria;p__Firmicutes;c__Clostridia;o__Clostridiales;f__Lachnospiraceae;g__Blautia	rf	logLoss	66
0.347191	-0.00882183	0.99	k__Bacteria;p__Firmicutes;c__Clostridia;o__Clostridiales;f__Peptostreptococcaceae;__	rf	logLoss	76
0.347189	0.0232219	0.49	k__Bacteria;p__Firmicutes;c__Bacilli;o__Lactobacillales;f__Enterococcaceae;g__Enterococcus	rf	logLoss	14
0.347155	-0.00800567	1	k__Bacteria;p__Bacteroidetes;c__Bacteroidia;o__Bacteroidales;f__Bacteroidaceae;g__Bacteroides	rf	logLoss	80
0.347072	-0.00870236	1	k__Bacteria;p__Firmicutes;c__Clostridia;o__Clostridiales;f__Lachnospiraceae;g__Dorea	rf	logLoss	76
0.34707	-0.0113541	1	k__Bacteria;p__Verrucomicrobia;c__Verrucomicrobiae;o__Verrucomicrobiales;f__Verrucomicrobiaceae;g__Akkermansia	rf	logLoss	61
0.347066	-0.0126581	1	k__Bacteria;p__Bacteroidetes;c__Bacteroidia;o__Bacteroidales;f__Bacteroidaceae;g__Bacteroides	rf	logLoss	94
0.347043	0.038686	0.16	k__Bacteria;p__Firmicutes;c__Clostridia;o__Clostridiales;f__Clostridiaceae;g__Clostridium	rf	logLoss	53
0.347036	-0.0344785	1	k__Bacteria;__;__;__;__;__	rf	logLoss	23
0.347036	0.0225327	0.47	k__Bacteria;p__Firmicutes;c__Clostridia;o__Clostridiales;f__Lachnospiraceae;g__Lachnospira	rf	logLoss	92
0.347002	0.0836296	0.03	k__Bacteria;p__Firmicutes;c__Clostridia;o__Clostridiales;f__Lachnospiraceae;g__Dorea	rf	logLoss	93
0.346956	-0.028713	1	k__Bacteria;p__Firmicutes;c__Clostridia;o__Clostridiales;f__Veillonellaceae;g__Dialister	rf	logLoss	42
0.346914	-0.00573961	1	k__Bacteria;p__Bacteroidetes;c__Bacteroidia;o__Bacteroidales;f__Rikenellaceae;g__Alistipes	rf	logLoss	29
0.346896	-0.00774662	1	k__Bacteria;p__Bacteroidetes;c__Bacteroidia;o__Bacteroidales;f__Porphyromonadaceae;g__Parabacteroides	rf	logLoss	80
0.346891	0.0398394	0.16	k__Bacteria;p__Firmicutes;c__Clostridia;o__Clostridiales;f__Ruminococcaceae;g__Oscillospira	rf	logLoss	26
0.34689	-0.00571535	1	k__Bacteria;p__Firmicutes;c__Clostridia;o__Clostridiales;f__Clostridiaceae;g__Clostridium	rf	logLoss	29
0.346828	0.018203	0.57	k__Bacteria;p__Firmicutes;c__Bacilli;o__Lactobacillales;f__Enterococcaceae;g__Enterococcus	rf	logLoss	15
0.346788	0.0389408	0.2	k__Bacteria;p__Firmicutes;c__Clostridia;o__Clostridiales;f__Ruminococcaceae;g__Oscillospira	rf	logLoss	53
0.346773	-0.00762335	1	k__Bacteria;p__Firmicutes;c__Clostridia;o__Clostridiales;f__Peptostreptococcaceae;__	rf	logLoss	80
0.346769	-0.0109699	1	k__Bacteria;p__OD1;__;__;__;__	rf	logLoss	66
0.346753	-0.0228717	1	k__Bacteria;p__Firmicutes;c__Clostridia;o__Clostridiales;f__Veillonellaceae;g__Dialister	rf	logLoss	72
0.346743	0.0292453	0.28	k__Bacteria;p__Firmicutes;c__Clostridia;o__Clostridiales;f__Lachnospiraceae;__	rf	logLoss	58
0.346683	-0.00959749	1	k__Bacteria;p__OD1;__;__;__;__	rf	logLoss	84
0.346679	0.083953	0.01	k__Bacteria;p__Firmicutes;c__Clostridia;o__Clostridiales;f__Peptostreptococcaceae;__	rf	logLoss	93
0.346675	-0.0485397	1	k__Bacteria;p__Proteobacteria;c__Gammaproteobacteria;o__Enterobacteriales;f__Enterobacteriaceae;__	rf	logLoss	97
0.346622	-0.00747236	1	k__Bacteria;p__Firmicutes;c__Clostridia;o__Clostridiales;f__Lachnospiraceae;g__Dorea	rf	logLoss	80
0.34662	0.0266384	0.17	k__Bacteria;p__Firmicutes;c__Clostridia;o__Clostridiales;f__Lachnospiraceae;g__Blautia	rf	logLoss	89
0.346619	0.0273866	0.38	k__Bacteria;p__Proteobacteria;c__Gammaproteobacteria;o__Pasteurellales;f__Pasteurellaceae;g__Haemophilus	rf	logLoss	30
0.346605	-0.027181	1	k__Bacteria;p__Firmicutes;c__Clostridia;o__Clostridiales;f__Veillonellaceae;g__Dialister	rf	logLoss	54
0.346587	0.0128286	0.68	k__Bacteria;p__Firmicutes;c__Bacilli;o__Lactobacillales;f__Lactobacillaceae;g__Lactobacillus	rf	logLoss	48
0.346579	-0.00742937	1	k__Bacteria;p__Firmicutes;c__Clostridia;o__Clostridiales;f__Lachnospiraceae;g__Coprococcus	rf	logLoss	80
0.346541	0.0912796	0.01	k__Bacteria;p__Firmicutes;c__Clostridia;o__Clostridiales;f__Lachnospiraceae;g__[Ruminococcus]	rf	logLoss	1
0.346535	0.0402725	0.08	k__Bacteria;p__Firmicutes;c__Bacilli;o__Lactobacillales;f__Streptococcaceae;g__Streptococcus	rf	logLoss	9
0.34652	-0.0115659	1	k__Bacteria;p__Actinobacteria;c__Coriobacteriia;o__Coriobacteriales;f__Coriobacteriaceae;g__Collinsella	rf	logLoss	7
0.346502	-0.0107869	1	k__Bacteria;p__Firmicutes;c__Clostridia;o__Clostridiales;f__Veillonellaceae;g__Veillonella	rf	logLoss	61
0.346492	-0.00812213	1	k__Bacteria;p__Bacteroidetes;c__Bacteroidia;o__Bacteroidales;f__Rikenellaceae;g__Alistipes	rf	logLoss	76
0.346489	-0.0232694	1	k__Bacteria;p__Firmicutes;c__Clostridia;o__Clostridiales;f__Ruminococcaceae;g__Ruminococcus	rf	logLoss	79
0.346453	0.066552	0.09	k__Bacteria;p__Firmicutes;c__Clostridia;o__Clostridiales;f__Lachnospiraceae;g__Dorea	rf	logLoss	10
0.346424	0.0241409	0.17	k__Bacteria;p__Firmicutes;c__Clostridia;o__Clostridiales;f__Lachnospiraceae;g__Blautia	rf	logLoss	74
0.346424	-0.0421459	1	k__Bacteria;__;__;__;__;__	rf	logLoss	13
0.346378	0.0244889	0.38	k__Bacteria;p__Firmicutes;c__Erysipelotrichi;o__Erysipelotrichales;f__Erysipelotrichaceae;g__Clostridium	rf	logLoss	62
0.346361	-0.0231415	1	k__Bacteria;p__Firmicutes;c__Clostridia;o__Clostridiales;f__Veillonellaceae;g__Dialister	rf	logLoss	79
0.346359	-0.042081	1	k__Bacteria;p__Proteobacteria;c__Gammaproteobacteria;o__Enterobacteriales;f__Enterobacteriaceae;__	rf	logLoss	13
0.346356	0.0236483	0.39	k__Bacteria;p__Firmicutes;c__Bacilli;o__Lactobacillales;f__Streptococcaceae;g__Streptococcus	rf	logLoss	98
0.346351	0.0393774	0.12	k__Bacteria;p__Actinobacteria;c__Actinobacteria;o__Bifidobacteriales;f__Bifidobacteriaceae;g__Bifidobacterium	rf	logLoss	53
0.34635	-0.00798065	1	k__Bacteria;p__Verrucomicrobia;c__Verrucomicrobiae;o__Verrucomicrobiales;f__Verrucomicrobiaceae;g__Akkermansia	rf	logLoss	76
0.34634	-0.0113509	1	k__Bacteria;p__Actinobacteria;c__Coriobacteriia;o__Coriobacteriales;f__Coriobacteriaceae;g__Collinsella	rf	logLoss	43
0.346314	-0.0227805	1	k__Bacteria;p__Firmicutes;c__Clostridia;o__Clostridiales;f__Ruminococcaceae;g__Ruminococcus	rf	logLoss	28
0.346311	-0.0506719	1	k__Bacteria;p__Proteobacteria;c__Gammaproteobacteria;o__Enterobacteriales;f__Enterobacteriaceae;__	rf	logLoss	95
0.346309	0.0124179	0.6	k__Bacteria;p__Verrucomicrobia;c__Verrucomicrobiae;o__Verrucomicrobiales;f__Verrucomicrobiaceae;g__Akkermansia	rf	logLoss	65
0.346297	-0.011889	1	k__Bacteria;p__Firmicutes;c__Clostridia;o__Clostridiales;f__Lachnospiraceae;g__Dorea	rf	logLoss	94
0.346275	-0.0223932	1	k__Bacteria;p__Firmicutes;c__Clostridia;o__Clostridiales;f__Ruminococcaceae;g__Ruminococcus	rf	logLoss	72
0.346268	-0.0252246	1	k__Bacteria;p__Firmicutes;c__Clostridia;o__Clostridiales;f__Ruminococcaceae;g__Ruminococcus	rf	logLoss	5
0.346261	-0.0283244	1	k__Bacteria;p__Firmicutes;c__Clostridia;o__Clostridiales;f__Ruminococcaceae;g__Ruminococcus	rf	logLoss	39
0.346257	0.0843743	0.02	k__Bacteria;p__Bacteroidetes;c__Bacteroidia;o__Bacteroidales;f__Bacteroidaceae;g__Bacteroides	rf	logLoss	93
0.346254	-0.009168	1	k__Bacteria;p__Bacteroidetes;c__Bacteroidia;o__Bacteroidales;f__Porphyromonadaceae;g__Parabacteroides	rf	logLoss	84
0.346252	-0.011298	1	k__Bacteria;p__Actinobacteria;c__Actinobacteria;o__Bifidobacteriales;f__Bifidobacteriaceae;g__Bifidobacterium	rf	logLoss	7
0.346235	0.0351076	0.21	k__Bacteria;p__Actinobacteria;c__Actinobacteria;o__Bifidobacteriales;f__Bifidobacteriaceae;g__Bifidobacterium	rf	logLoss	31
0.346194	-0.0117856	1	k__Bacteria;p__Bacteroidetes;c__Bacteroidia;o__Bacteroidales;f__Porphyromonadaceae;g__Parabacteroides	rf	logLoss	94
0.346182	-0.0297472	1	k__Bacteria;p__Firmicutes;c__Clostridia;o__Clostridiales;f__Veillonellaceae;g__Dialister	rf	logLoss	63
0.346132	0.0242787	0.32	k__Bacteria;p__Firmicutes;c__Clostridia;o__Clostridiales;f__Peptostreptococcaceae;g__	rf	logLoss	14
0.346115	-0.00696503	1	k__Bacteria;p__Firmicutes;c__Clostridia;o__Clostridiales;f__Lachnospiraceae;__	rf	logLoss	80
0.346096	-0.0102974	1	k__Bacteria;p__Firmicutes;c__Clostridia;o__Clostridiales;f__Peptostreptococcaceae;__	rf	logLoss	66
0.346068	0.0239363	0.36	k__Bacteria;p__Firmicutes;c__Erysipelotrichi;o__Erysipelotrichales;f__Erysipelotrichaceae;g__[Eubacterium]	rf	logLoss	98
0.34603	-0.0105139	1	k__Bacteria;p__Firmicutes;c__Clostridia;o__Clostridiales;f__Lachnospiraceae;g__Coprococcus	rf	logLoss	45
0.346018	-0.00893216	1	k__Bacteria;p__Firmicutes;c__Clostridia;o__Clostridiales;f__Peptostreptococcaceae;__	rf	logLoss	84
0.346018	-0.00484315	0.99	k__Bacteria;p__Firmicutes;c__Clostridia;o__Clostridiales;f__Lachnospiraceae;g__Clostridium	rf	logLoss	29
0.345972	-0.0385418	1	k__Bacteria;__;__;__;__;__	rf	logLoss	86
0.345968	-0.0209637	1	k__Bacteria;p__Firmicutes;c__Clostridia;o__Clostridiales;f__Lachnospiraceae;g__Blautia	rf	logLoss	34
0.345967	-0.0209621	1	k__Bacteria;p__Firmicutes;c__Clostridia;o__Clostridiales;f__Veillonellaceae;g__Dialister	rf	logLoss	34
0.345914	0.024953	0.47	k__Bacteria;p__Firmicutes;c__Clostridia;o__Clostridiales;f__Lachnospiraceae;g__Lachnospira	rf	logLoss	62
0.345898	0.0281085	0.36	k__Bacteria;p__OD1;c__;o__;f__;g__	rf	logLoss	30
0.345895	0.024972	0.38	k__Bacteria;p__Firmicutes;c__Clostridia;o__Clostridiales;f__Ruminococcaceae;g__Faecalibacterium	rf	logLoss	62
0.345858	-0.0103422	1	k__Bacteria;p__Firmicutes;c__Clostridia;o__Clostridiales;f__Peptostreptococcaceae;__	rf	logLoss	45
0.345855	0.0308164	0.32	k__Bacteria;p__Firmicutes;c__Erysipelotrichi;o__Erysipelotrichales;f__Erysipelotrichaceae;g__Clostridium	rf	logLoss	17
0.345851	0.0671544	0.13	k__Bacteria;p__Firmicutes;c__Clostridia;o__Clostridiales;__;__	rf	logLoss	10
0.345821	0.0355218	0.22	k__Bacteria;p__Firmicutes;c__Clostridia;o__Clostridiales;f__Ruminococcaceae;g__Faecalibacterium	rf	logLoss	31
0.345806	-0.00872002	1	k__Bacteria;p__Firmicutes;c__Clostridia;o__Clostridiales;f__Lachnospiraceae;g__Dorea	rf	logLoss	84
0.34578	-0.0131933	1	k__Bacteria;p__Actinobacteria;c__Actinobacteria;o__Bifidobacteriales;f__Bifidobacteriaceae;g__Bifidobacterium	rf	logLoss	51
0.34576	-0.0045854	1	k__Bacteria;p__Firmicutes;c__Clostridia;o__Clostridiales;f__Ruminococcaceae;g__Faecalibacterium	rf	logLoss	29
0.345705	-0.0197326	1	k__Bacteria;p__Firmicutes;c__Clostridia;o__Clostridiales;f__Veillonellaceae;g__Dialister	rf	logLoss	44
0.345661	0.0356815	0.2	k__Bacteria;p__Firmicutes;c__Clostridia;o__Clostridiales;f__Lachnospiraceae;g__Dorea	rf	logLoss	31
0.345613	0.0171777	0.52	k__Bacteria;p__Bacteroidetes;c__Bacteroidia;o__Bacteroidales;f__Porphyromonadaceae;g__Parabacteroides	rf	logLoss	68
0.345602	-0.0158726	1	k__Bacteria;p__Firmicutes;c__Clostridia;o__Clostridiales;f__Lachnospiraceae;g__Blautia	rf	logLoss	50
0.3456	0.0850314	0	k__Bacteria;p__Firmicutes;c__Clostridia;o__Clostridiales;f__Clostridiaceae;g__Clostridium	rf	logLoss	93
0.345576	-0.0214662	1	k__Bacteria;p__Firmicutes;c__Clostridia;o__Clostridiales;f__Ruminococcaceae;g__Ruminococcus	rf	logLoss	22
0.345575	0.0304142	0.28	k__Bacteria;p__Firmicutes;c__Clostridia;o__Clostridiales;f__Veillonellaceae;g__Veillonella	rf	logLoss	58
0.345567	-0.007197	0.99	k__Bacteria;p__Firmicutes;c__Clostridia;o__Clostridiales;f__Lachnospiraceae;g__Coprococcus	rf	logLoss	76
0.345566	0.0284399	0.33	k__Bacteria;p__Firmicutes;c__Clostridia;o__Clostridiales;f__Ruminococcaceae;g__Faecalibacterium	rf	logLoss	30
0.345549	0.04018	0.12	k__Bacteria;p__Bacteroidetes;c__Bacteroidia;o__Bacteroidales;f__Bacteroidaceae;g__Bacteroides	rf	logLoss	53
0.345545	-0.00639489	1	k__Bacteria;p__Firmicutes;c__Erysipelotrichi;o__Erysipelotrichales;f__Erysipelotrichaceae;g__Clostridium	rf	logLoss	80
0.345536	-0.0167087	1	k__Bacteria;p__Firmicutes;c__Clostridia;o__Clostridiales;f__Lachnospiraceae;g__Blautia	rf	logLoss	90
0.345529	-0.0105755	1	k__Bacteria;p__OD1;__;__;__;__	rf	logLoss	7
0.345509	-0.0290736	1	k__Bacteria;p__Firmicutes;c__Clostridia;o__Clostridiales;f__Ruminococcaceae;g__Ruminococcus	rf	logLoss	63
0.345485	0.021814	0.34	k__Bacteria;p__Firmicutes;c__Clostridia;o__Clostridiales;f__Lachnospiraceae;g__Lachnospira	rf	logLoss	27
0.345462	-0.0227514	1	k__Bacteria;p__Firmicutes;c__Clostridia;o__Clostridiales;f__Ruminococcaceae;g__Ruminococcus	rf	logLoss	88
0.345452	0.0285542	0.38	k__Bacteria;p__Firmicutes;c__Clostridia;o__Clostridiales;__;__	rf	logLoss	30
0.345435	-0.02701	1	k__Bacteria;p__Firmicutes;c__Clostridia;o__Clostridiales;f__Veillonellaceae;g__Dialister	rf	logLoss	73
0.345411	0.0173793	0.59	k__Bacteria;p__Proteobacteria;c__Betaproteobacteria;o__Burkholderiales;f__Alcaligenaceae;g__Sutterella	rf	logLoss	68
0.345373	-0.00419861	1	k__Bacteria;p__Proteobacteria;c__Gammaproteobacteria;o__Pasteurellales;f__Pasteurellaceae;g__Haemophilus	rf	logLoss	29
0.345368	0.021931	0.42	k__Bacteria;p__Firmicutes;c__Clostridia;o__Clostridiales;f__Peptostreptococcaceae;g__	rf	logLoss	27
0.345354	-0.00955464	1	k__Bacteria;p__Firmicutes;c__Clostridia;o__Clostridiales;f__Lachnospiraceae;g__Dorea	rf	logLoss	66
0.345282	-0.00410758	1	k__Bacteria;p__Firmicutes;c__Bacilli;o__Lactobacillales;f__Lactobacillaceae;g__Lactobacillus	rf	logLoss	29
0.345261	0.0253045	0.42	k__Bacteria;p__Firmicutes;c__Clostridia;o__Clostridiales;f__Ruminococcaceae;g__Faecalibacterium	rf	logLoss	74
0.34526	-0.0324761	1	k__Bacteria;p__Firmicutes;c__Clostridia;o__Clostridiales;f__Veillonellaceae;g__Dialister	rf	logLoss	4
0.345252	-0.0102983	1	k__Bacteria;p__Firmicutes;c__Erysipelotrichi;o__Erysipelotrichales;f__Erysipelotrichaceae;g__[Eubacterium]	rf	logLoss	7
0.345221	-0.00813499	1	k__Bacteria;p__Firmicutes;c__Clostridia;o__Clostridiales;f__Lachnospiraceae;g__[Ruminococcus]	rf	logLoss	84
0.345214	0.0388361	0.21	k__Bacteria;p__Firmicutes;c__Clostridia;o__Clostridiales;f__Ruminococcaceae;g__Oscillospira	rf	logLoss	21
0.34521	-0.032765	1	k__Bacteria;p__Proteobacteria;c__Gammaproteobacteria;o__Enterobacteriales;f__Enterobacteriaceae;__	rf	logLoss	77
0.345183	-0.0102289	1	k__Bacteria;p__Firmicutes;c__Clostridia;o__Clostridiales;f__Lachnospiraceae;g__Coprococcus	rf	logLoss	7
0.34516	-0.00398546	0.97	k__Bacteria;p__Firmicutes;c__Bacilli;o__Lactobacillales;f__Streptococcaceae;g__Streptococcus	rf	logLoss	29
0.345149	-0.00934996	1	k__Bacteria;p__Actinobacteria;c__Actinobacteria;o__Bifidobacteriales;f__Bifidobacteriaceae;g__Bifidobacterium	rf	logLoss	66
0.345134	-0.0067646	1	k__Bacteria;p__Firmicutes;c__Erysipelotrichi;o__Erysipelotrichales;f__Erysipelotrichaceae;g__Clostridium	rf	logLoss	76
0.345086	0.0289203	0.27	k__Bacteria;p__Bacteroidetes;c__Bacteroidia;o__Bacteroidales;f__Bacteroidaceae;g__Bacteroides	rf	logLoss	30
0.345057	0.0316148	0.24	k__Bacteria;p__Firmicutes;c__Clostridia;o__Clostridiales;f__Lachnospiraceae;g__Dorea	rf	logLoss	17
0.345044	0.0309447	0.28	k__Bacteria;p__Firmicutes;c__Erysipelotrichi;o__Erysipelotrichales;f__Erysipelotrichaceae;g__Clostridium	rf	logLoss	58
0.345037	0.0309517	0.26	k__Bacteria;p__Bacteroidetes;c__Bacteroidia;o__Bacteroidales;f__Bacteroidaceae;g__Bacteroides	rf	logLoss	58
0.345036	0.0245327	0.45	k__Bacteria;p__Firmicutes;c__Clostridia;o__Clostridiales;f__Ruminococcaceae;__	rf	logLoss	92
0.34502	0.0316519	0.19	k__Bacteria;p__Firmicutes;c__Clostridia;o__Clostridiales;f__Peptostreptococcaceae;__	rf	logLoss	17
0.344974	-0.0100205	1	k__Bacteria;p__Firmicutes;c__Clostridia;o__Clostridiales;f__Veillonellaceae;g__Veillonella	rf	logLoss	7
0.344955	-0.00580517	1	k__Bacteria;p__Firmicutes;c__Bacilli;o__Lactobacillales;f__Enterococcaceae;g__Enterococcus	rf	logLoss	80
0.34493	-0.00921467	1	k__Bacteria;p__OD1;__;__;__;__	rf	logLoss	61
0.344918	-0.0057683	0.99	k__Bacteria;p__Actinobacteria;c__Actinobacteria;o__Bifidobacteriales;f__Bifidobacteriaceae;g__Bifidobacterium	rf	logLoss	80
0.344899	-0.00574894	1	k__Bacteria;p__Bacteroidetes;c__Bacteroidia;o__Bacteroidales;f__Rikenellaceae;g__Alistipes	rf	logLoss	80
0.344886	-0.00917015	1	k__Bacteria;p__Firmicutes;c__Clostridia;o__Clostridiales;f__Peptostreptococcaceae;__	rf	logLoss	61
0.344864	0.025141	0.42	k__Bacteria;p__Bacteroidetes;c__Bacteroidia;o__Bacteroidales;f__Porphyromonadaceae;g__Parabacteroides	rf	logLoss	98
0.344834	-0.00774804	1	k__Bacteria;p__Firmicutes;c__Clostridia;o__Clostridiales;f__Veillonellaceae;g__Veillonella	rf	logLoss	84
0.344824	0.0202069	0.32	k__Bacteria;p__OD1;__;__;__;__	rf	logLoss	15
0.34482	-0.00902133	1	k__Bacteria;p__Bacteroidetes;c__Bacteroidia;o__Bacteroidales;f__Porphyromonadaceae;g__Parabacteroides	rf	logLoss	66
0.344795	0.0311938	0.29	k__Bacteria;p__Firmicutes;c__Clostridia;o__Clostridiales;f__Ruminococcaceae;g__Faecalibacterium	rf	logLoss	58
0.344783	0.0682224	0.03	k__Bacteria;p__Firmicutes;c__Clostridia;o__Clostridiales;f__Lachnospiraceae;g__Coprococcus	rf	logLoss	10
0.344759	0.0858722	0.07	k__Bacteria;p__Firmicutes;c__Clostridia;o__Clostridiales;f__Ruminococcaceae;g__Oscillospira	rf	logLoss	93
0.344716	0.0420148	0.12	k__Bacteria;p__Bacteroidetes;c__Bacteroidia;o__Bacteroidales;f__Bacteroidaceae;g__Bacteroides	rf	logLoss	26
0.344623	-0.00882397	1	k__Bacteria;p__Firmicutes;c__Erysipelotrichi;o__Erysipelotrichales;f__Erysipelotrichaceae;g__[Eubacterium]	rf	logLoss	66
0.344616	-0.00753016	1	k__Bacteria;p__Actinobacteria;c__Actinobacteria;o__Bifidobacteriales;f__Bifidobacteriaceae;g__Bifidobacterium	rf	logLoss	84
0.344599	-0.00342454	1	k__Bacteria;p__Firmicutes;c__Clostridia;o__Clostridiales;f__Ruminococcaceae;__	rf	logLoss	29
0.344591	-0.00341694	0.96	k__Bacteria;p__OD1;c__;o__;f__;g__	rf	logLoss	29
0.344564	-0.0101564	1	k__Bacteria;p__Bacteroidetes;c__Bacteroidia;o__Bacteroidales;f__Rikenellaceae;g__Alistipes	rf	logLoss	94
0.344554	0.0204769	0.18	k__Bacteria;p__Firmicutes;c__Clostridia;o__Clostridiales;f__Lachnospiraceae;g__Blautia	rf	logLoss	15
0.344552	0.0684529	0.04	k__Bacteria;p__Firmicutes;c__Clostridia;o__Clostridiales;f__Lachnospiraceae;g__[Ruminococcus]	rf	logLoss	10
0.344552	-0.0266149	1	k__Bacteria;p__Firmicutes;c__Clostridia;o__Clostridiales;f__Veillonellaceae;g__Dialister	rf	logLoss	39
0.344537	0.025874	0.38	k__Bacteria;p__Firmicutes;c__Clostridia;o__Clostridiales;f__Lachnospiraceae;g__Coprococcus	rf	logLoss	14
0.344523	0.0314655	0.27	k__Bacteria;p__Firmicutes;c__Clostridia;o__Clostridiales;f__Clostridiaceae;g__Clostridium	rf	logLoss	58
0.34449	-0.00897391	1	k__Bacteria;p__OD1;__;__;__;__	rf	logLoss	45
0.344438	0.0861931	0.02	k__Bacteria;p__Actinobacteria;c__Actinobacteria;o__Bifidobacteriales;f__Bifidobacteriaceae;g__Bifidobacterium	rf	logLoss	93
0.344384	0.0229144	0.38	k__Bacteria;p__Firmicutes;c__Erysipelotrichi;o__Erysipelotrichales;f__Erysipelotrichaceae;g__[Eubacterium]	rf	logLoss	27
0.344381	-0.0093918	1	k__Bacteria;p__OD1;__;__;__;__	rf	logLoss	43
0.344308	-0.00515881	0.97	k__Bacteria;p__Firmicutes;c__Bacilli;o__Lactobacillales;f__Streptococcaceae;g__Streptococcus	rf	logLoss	80
0.344262	-0.00854609	1	k__Bacteria;p__Actinobacteria;c__Actinobacteria;o__Bifidobacteriales;f__Bifidobacteriaceae;g__Bifidobacterium	rf	logLoss	61
0.344257	0.0290017	0.28	k__Bacteria;p__Firmicutes;c__Clostridia;o__Clostridiales;f__Lachnospiraceae;g__Dorea	rf	logLoss	89
0.344235	0.0261754	0.25	k__Bacteria;p__Firmicutes;c__Clostridia;o__Clostridiales;f__Lachnospiraceae;g__Lachnospira	rf	logLoss	14
0.344228	0.0257768	0.35	k__Bacteria;p__OD1;__;__;__;__	rf	logLoss	98
0.344173	0.0258316	0.36	k__Bacteria;p__Firmicutes;c__Clostridia;o__Clostridiales;f__Veillonellaceae;g__Veillonella	rf	logLoss	98
0.344133	-0.00861727	1	k__Bacteria;p__Bacteroidetes;c__Bacteroidia;o__Bacteroidales;f__Rikenellaceae;g__Alistipes	rf	logLoss	45
0.344126	-0.00841051	1	k__Bacteria;p__Firmicutes;c__Clostridia;o__Clostridiales;f__Lachnospiraceae;g__Coprococcus	rf	logLoss	61
0.344109	0.0186808	0.23	k__Bacteria;p__Firmicutes;c__Clostridia;o__Clostridiales;f__Ruminococcaceae;g__Ruminococcus	rf	logLoss	68
0.344088	0.0299184	0.29	k__Bacteria;p__Firmicutes;c__Erysipelotrichi;o__Erysipelotrichales;f__Erysipelotrichaceae;g__Clostridium	rf	logLoss	30
0.34407	-0.0434825	1	k__Bacteria;__;__;__;__;__	rf	logLoss	47
0.344062	-0.00965433	1	k__Bacteria;p__Actinobacteria;c__Actinobacteria;o__Bifidobacteriales;f__Bifidobacteriaceae;g__Bifidobacterium	rf	logLoss	94
0.344051	-0.0056819	1	k__Bacteria;p__Firmicutes;c__Clostridia;o__Clostridiales;f__Lachnospiraceae;g__[Ruminococcus]	rf	logLoss	76
0.344039	-0.00488901	1	k__Bacteria;p__Firmicutes;c__Clostridia;o__Clostridiales;f__Ruminococcaceae;g__Faecalibacterium	rf	logLoss	80
0.344008	0.0689973	0.05	k__Bacteria;p__Bacteroidetes;c__Bacteroidia;o__Bacteroidales;f__Bacteroidaceae;g__Bacteroides	rf	logLoss	10
0.344006	-0.00563692	1	k__Bacteria;p__Firmicutes;c__Clostridia;o__Clostridiales;f__Lachnospiraceae;__	rf	logLoss	76
0.343977	0.0400729	0.15	k__Bacteria;p__Firmicutes;c__Bacilli;o__Lactobacillales;f__Streptococcaceae;g__Streptococcus	rf	logLoss	21
0.343971	-0.0113845	1	k__Bacteria;p__OD1;__;__;__;__	rf	logLoss	51
0.343963	-0.00687748	1	k__Bacteria;p__Firmicutes;c__Erysipelotrichi;o__Erysipelotrichales;f__Erysipelotrichaceae;g__Clostridium	rf	logLoss	84
0.343962	-0.00824629	1	k__Bacteria;p__Firmicutes;c__Clostridia;o__Clostridiales;f__Lachnospiraceae;g__Dorea	rf	logLoss	61
0.343946	-0.00277143	1	k__Bacteria;p__Firmicutes;c__Clostridia;o__Clostridiales;f__Ruminococcaceae;g__Oscillospira	rf	logLoss	29
0.343917	-0.00950874	1	k__Bacteria;p__Firmicutes;c__Clostridia;o__Clostridiales;f__Peptostreptococcaceae;__	rf	logLoss	94
0.343911	-0.00273658	0.95	k__Bacteria;p__Firmicutes;c__Clostridia;o__Clostridiales;f__Ruminococcaceae;g__Gemmiger	rf	logLoss	29
0.34391	-0.00892143	1	k__Bacteria;p__Actinobacteria;c__Actinobacteria;o__Bifidobacteriales;f__Bifidobacteriaceae;g__Bifidobacterium	rf	logLoss	43
0.343901	-0.00818531	1	k__Bacteria;p__Firmicutes;c__Erysipelotrichi;o__Erysipelotrichales;f__Erysipelotrichaceae;g__[Eubacterium]	rf	logLoss	61
0.343834	-0.0067483	0.99	k__Bacteria;p__Bacteroidetes;c__Bacteroidia;o__Bacteroidales;f__Rikenellaceae;g__Alistipes	rf	logLoss	84
0.34383	-0.0046801	1	k__Bacteria;p__Firmicutes;c__Clostridia;o__Clostridiales;f__Clostridiaceae;g__Clostridium	rf	logLoss	80
0.34382	-0.00467064	0.99	k__Bacteria;p__OD1;c__;o__;f__;g__	rf	logLoss	80
0.343819	-0.00941093	1	k__Bacteria;p__Firmicutes;c__Erysipelotrichi;o__Erysipelotrichales;f__Erysipelotrichaceae;g__Clostridium	rf	logLoss	94
0.343786	-0.0067007	1	k__Bacteria;p__Verrucomicrobia;c__Verrucomicrobiae;o__Verrucomicrobiales;f__Verrucomicrobiaceae;g__Akkermansia	rf	logLoss	84
0.343785	-0.0417468	1	k__Bacteria;__;__;__;__;__	rf	logLoss	41
0.343785	-0.00826865	1	k__Bacteria;p__Firmicutes;c__Clostridia;o__Clostridiales;f__Veillonellaceae;g__Veillonella	rf	logLoss	45
0.343776	0.0322128	0.11	k__Bacteria;p__Firmicutes;c__Clostridia;o__Clostridiales;f__Lachnospiraceae;g__Blautia	rf	logLoss	58
0.343775	-0.00825895	1	k__Bacteria;p__Proteobacteria;c__Gammaproteobacteria;o__Pasteurellales;f__Pasteurellaceae;g__Haemophilus	rf	logLoss	45
0.343764	-0.0128677	1	k__Bacteria;p__Actinobacteria;c__Coriobacteriia;o__Coriobacteriales;f__Coriobacteriaceae;g__Collinsella	rf	logLoss	70
0.343753	-0.00460292	1	k__Bacteria;p__Firmicutes;c__Bacilli;o__Lactobacillales;f__Lactobacillaceae;g__Lactobacillus	rf	logLoss	80
0.343742	-0.0399969	1	k__Bacteria;__;__;__;__;__	rf	logLoss	16
0.343739	-0.0111521	1	k__Bacteria;p__Firmicutes;c__Clostridia;o__Clostridiales;f__Lachnospiraceae;g__Blautia	rf	logLoss	51
0.343707	-0.00533776	1	k__Bacteria;p__Proteobacteria;c__Gammaproteobacteria;o__Pasteurellales;f__Pasteurellaceae;g__Haemophilus	rf	logLoss	76
0.3437	-0.00533076	1	k__Bacteria;p__Firmicutes;c__Bacilli;o__Lactobacillales;f__Streptococcaceae;g__Streptococcus	rf	logLoss	76
0.343686	-0.00453606	1	k__Bacteria;p__Firmicutes;c__Clostridia;o__Clostridiales;f__Lachnospiraceae;g__Clostridium	rf	logLoss	80
0.343658	0.0263466	0.44	k__Bacteria;p__Firmicutes;c__Clostridia;o__Clostridiales;f__Lachnospiraceae;g__Lachnospira	rf	logLoss	98
0.343653	-0.00528375	1	k__Bacteria;p__Firmicutes;c__Clostridia;o__Clostridiales;f__Lachnospiraceae;g__Clostridium	rf	logLoss	76
0.343652	0.0272148	0.39	k__Bacteria;p__Firmicutes;c__Clostridia;o__Clostridiales;f__Lachnospiraceae;g__Roseburia	rf	logLoss	62
0.343637	-0.0221246	1	k__Bacteria;p__Firmicutes;c__Clostridia;o__Clostridiales;f__Veillonellaceae;g__Dialister	rf	logLoss	100
0.343627	0.0272402	0.23	k__Bacteria;p__Firmicutes;c__Clostridia;o__Clostridiales;f__Peptostreptococcaceae;__	rf	logLoss	62
0.343623	-0.00244872	1	k__Bacteria;p__Firmicutes;c__Clostridia;o__Clostridiales;f__Lachnospiraceae;g__Lachnospira	rf	logLoss	29
0.343618	-0.0092096	1	k__Bacteria;p__Firmicutes;c__Clostridia;o__Clostridiales;f__Veillonellaceae;g__Veillonella	rf	logLoss	94
0.343615	0.0272519	0.4	k__Bacteria;p__Firmicutes;c__Clostridia;o__Clostridiales;f__Ruminococcaceae;__	rf	logLoss	62
0.343603	-0.0091947	1	k__Bacteria;p__Firmicutes;c__Clostridia;o__Clostridiales;f__Lachnospiraceae;g__[Ruminococcus]	rf	logLoss	94
0.343598	0.021398	0.5	k__Bacteria;p__Proteobacteria;c__Gammaproteobacteria;o__Pasteurellales;f__Pasteurellaceae;g__Haemophilus	rf	logLoss	11
0.343575	-0.0569671	1	k__Bacteria;p__Proteobacteria;c__Gammaproteobacteria;o__Enterobacteriales;f__Enterobacteriaceae;__	rf	logLoss	2
0.343567	-0.00239255	0.98	k__Bacteria;p__Firmicutes;c__Clostridia;o__Clostridiales;f__Lachnospiraceae;g__Roseburia	rf	logLoss	29
0.343566	-0.00785045	1	k__Bacteria;p__Bacteroidetes;c__Bacteroidia;o__Bacteroidales;f__Bacteroidaceae;g__Bacteroides	rf	logLoss	61
0.343564	0.0237349	0.2	k__Bacteria;p__Firmicutes;c__Clostridia;o__Clostridiales;f__Ruminococcaceae;g__Ruminococcus	rf	logLoss	27
0.343556	0.0158596	0.29	k__Bacteria;p__Firmicutes;c__Clostridia;o__Clostridiales;f__Ruminococcaceae;g__Ruminococcus	rf	logLoss	48
0.343518	0.0270474	0.26	k__Bacteria;p__Firmicutes;c__Clostridia;o__Clostridiales;f__Veillonellaceae;g__Veillonella	rf	logLoss	74
0.343506	-0.00779091	1	k__Bacteria;p__Firmicutes;c__Bacilli;o__Lactobacillales;f__Enterococcaceae;g__Enterococcus	rf	logLoss	61
0.343486	-0.00797051	1	k__Bacteria;p__Firmicutes;c__Erysipelotrichi;o__Erysipelotrichales;f__Erysipelotrichaceae;g__[Eubacterium]	rf	logLoss	45
0.343482	-0.0199483	1	k__Bacteria;p__OD1;__;__;__;__	rf	logLoss	28
0.34348	0.029778	0.3	k__Bacteria;p__Firmicutes;c__Erysipelotrichi;o__Erysipelotrichales;f__Erysipelotrichaceae;g__Clostridium	rf	logLoss	89
0.343454	-0.00227919	0.99	k__Bacteria;p__Proteobacteria;c__Betaproteobacteria;o__Burkholderiales;f__Alcaligenaceae;g__Sutterella	rf	logLoss	29
0.343451	-0.00793497	1	k__Bacteria;p__Verrucomicrobia;c__Verrucomicrobiae;o__Verrucomicrobiales;f__Verrucomicrobiaceae;g__Akkermansia	rf	logLoss	45
0.343444	-0.00764558	0.99	k__Bacteria;p__Firmicutes;c__Clostridia;o__Clostridiales;f__Lachnospiraceae;g__Coprococcus	rf	logLoss	66
0.343428	-0.010841	1	k__Bacteria;p__Firmicutes;c__Clostridia;o__Clostridiales;f__Peptostreptococcaceae;__	rf	logLoss	51
0.343425	-0.00901719	1	k__Bacteria;p__Firmicutes;c__Clostridia;o__Clostridiales;f__Lachnospiraceae;g__Coprococcus	rf	logLoss	94
0.343415	-0.0134321	1	k__Bacteria;p__Bacteroidetes;c__Bacteroidia;o__Bacteroidales;f__Porphyromonadaceae;g__Parabacteroides	rf	logLoss	71
0.343366	0.0696396	0.04	k__Bacteria;p__Firmicutes;c__Clostridia;o__Clostridiales;f__Ruminococcaceae;g__Faecalibacterium	rf	logLoss	10
0.343339	-0.00782268	1	k__Bacteria;p__Bacteroidetes;c__Bacteroidia;o__Bacteroidales;f__Porphyromonadaceae;g__Parabacteroides	rf	logLoss	45
0.343331	-0.00418147	1	k__Bacteria;p__Firmicutes;c__Clostridia;o__Clostridiales;f__Ruminococcaceae;__	rf	logLoss	80
0.343329	-0.00495951	1	k__Bacteria;p__Bacteroidetes;c__Bacteroidia;o__Bacteroidales;f__Bacteroidaceae;g__Bacteroides	rf	logLoss	76
0.343325	-0.00495514	1	k__Bacteria;p__Firmicutes;c__Bacilli;o__Lactobacillales;f__Enterococcaceae;g__Enterococcus	rf	logLoss	76
0.343278	0.0217182	0.15	k__Bacteria;p__Firmicutes;c__Clostridia;o__Clostridiales;f__Ruminococcaceae;g__Ruminococcus	rf	logLoss	11
0.343266	-0.010679	1	k__Bacteria;p__Firmicutes;c__Clostridia;o__Clostridiales;f__Veillonellaceae;g__Veillonella	rf	logLoss	51
0.343258	0.0276093	0.18	k__Bacteria;p__Firmicutes;c__Clostridia;o__Clostridiales;f__Lachnospiraceae;g__Blautia	rf	logLoss	62
0.343257	0.0334147	0.13	k__Bacteria;p__OD1;__;__;__;__	rf	logLoss	17
0.343242	-0.00825336	1	k__Bacteria;p__Firmicutes;c__Clostridia;o__Clostridiales;f__Lachnospiraceae;g__[Ruminococcus]	rf	logLoss	43
0.343194	-0.00482474	1	k__Bacteria;p__OD1;c__;o__;f__;g__	rf	logLoss	76
0.343183	-0.00822873	1	k__Bacteria;p__Bacteroidetes;c__Bacteroidia;o__Bacteroidales;f__Porphyromonadaceae;g__Parabacteroides	rf	logLoss	7
0.343175	0.0273899	0.41	k__Bacteria;p__Firmicutes;c__Clostridia;o__Clostridiales;f__Lachnospiraceae;g__Lachnospira	rf	logLoss	74
0.343169	0.0196212	0.58	k__Bacteria;p__Firmicutes;c__Clostridia;o__Clostridiales;f__Lachnospiraceae;g__Lachnospira	rf	logLoss	68
0.343152	0.0301066	0.37	k__Bacteria;p__Firmicutes;c__Clostridia;o__Clostridiales;__;__	rf	logLoss	89
0.343143	-0.0171712	1	k__Bacteria;p__Firmicutes;c__Clostridia;o__Clostridiales;f__Lachnospiraceae;g__Blautia	rf	logLoss	44
0.34314	0.0241586	0.41	k__Bacteria;p__Firmicutes;c__Bacilli;o__Lactobacillales;f__Enterococcaceae;g__Enterococcus	rf	logLoss	27
0.343124	0.0162913	0.64	k__Bacteria;p__Firmicutes;c__Clostridia;o__Clostridiales;f__Peptostreptococcaceae;g__	rf	logLoss	48
0.343093	0.0163222	0.56	k__Bacteria;p__Bacteroidetes;c__Bacteroidia;o__Bacteroidales;f__Porphyromonadaceae;g__Parabacteroides	rf	logLoss	48
0.343092	-0.00600628	1	k__Bacteria;p__Firmicutes;c__Clostridia;o__Clostridiales;f__Ruminococcaceae;g__Faecalibacterium	rf	logLoss	84
0.343083	-0.0409056	1	k__Bacteria;__;__;__;__;__	rf	logLoss	38
0.343078	-0.0385607	1	k__Bacteria;p__Proteobacteria;c__Gammaproteobacteria;o__Enterobacteriales;f__Enterobacteriaceae;__	rf	logLoss	37
0.343044	0.0219518	0.37	k__Bacteria;p__Firmicutes;c__Clostridia;o__Clostridiales;f__Veillonellaceae;g__Veillonella	rf	logLoss	11
0.343036	-0.00388672	1	k__Bacteria;p__Proteobacteria;c__Betaproteobacteria;o__Burkholderiales;f__Alcaligenaceae;g__Sutterella	rf	logLoss	80
0.343027	-0.00387719	0.97	k__Bacteria;p__Proteobacteria;c__Gammaproteobacteria;o__Pasteurellales;f__Pasteurellaceae;g__Haemophilus	rf	logLoss	80
0.342994	-0.00590878	1	k__Bacteria;p__Firmicutes;c__Clostridia;o__Clostridiales;f__Lachnospiraceae;__	rf	logLoss	84
0.342991	0.0265775	0.32	k__Bacteria;p__Firmicutes;c__Clostridia;o__Clostridiales;f__Lachnospiraceae;g__Coprococcus	rf	logLoss	92
0.342983	0.0330056	0.25	k__Bacteria;p__Firmicutes;c__Clostridia;o__Clostridiales;f__Lachnospiraceae;g__Dorea	rf	logLoss	58
0.342964	-0.00459443	1	k__Bacteria;p__Firmicutes;c__Bacilli;o__Lactobacillales;f__Lactobacillaceae;g__Lactobacillus	rf	logLoss	76
0.342957	-0.0298506	1	k__Bacteria;p__Firmicutes;c__Clostridia;o__Clostridiales;f__Ruminococcaceae;g__Ruminococcus	rf	logLoss	59
0.342948	-0.00457849	0.99	k__Bacteria;p__Firmicutes;c__Clostridia;o__Clostridiales;f__Clostridiaceae;g__Clostridium	rf	logLoss	76
0.342918	-0.00711928	1	k__Bacteria;p__Verrucomicrobia;c__Verrucomicrobiae;o__Verrucomicrobiales;f__Verrucomicrobiaceae;g__Akkermansia	rf	logLoss	66
0.342907	-0.00791773	1	k__Bacteria;p__Firmicutes;c__Clostridia;o__Clostridiales;f__Ruminococcaceae;g__Faecalibacterium	rf	logLoss	43
0.342884	-0.00736817	1	k__Bacteria;p__Firmicutes;c__Clostridia;o__Clostridiales;f__Lachnospiraceae;g__[Ruminococcus]	rf	logLoss	45
0.342871	0.0338004	0.23	k__Bacteria;p__Firmicutes;c__Clostridia;o__Clostridiales;f__Ruminococcaceae;g__Faecalibacterium	rf	logLoss	17
0.342839	-0.00784985	1	k__Bacteria;p__Verrucomicrobia;c__Verrucomicrobiae;o__Verrucomicrobiales;f__Verrucomicrobiaceae;g__Akkermansia	rf	logLoss	43
0.342766	-0.00725019	1	k__Bacteria;p__Firmicutes;c__Clostridia;o__Clostridiales;f__Lachnospiraceae;g__Dorea	rf	logLoss	45
0.342764	-0.00777521	1	k__Bacteria;p__Firmicutes;c__Clostridia;o__Clostridiales;f__Lachnospiraceae;g__Dorea	rf	logLoss	43
0.342758	0.0272464	0.42	k__Bacteria;p__Firmicutes;c__Clostridia;o__Clostridiales;f__Lachnospiraceae;g__Roseburia	rf	logLoss	98
0.342758	-0.00360823	1	k__Bacteria;p__Firmicutes;c__Clostridia;o__Clostridiales;f__Ruminococcaceae;g__Oscillospira	rf	logLoss	80
0.342743	-0.00833534	1	k__Bacteria;p__Verrucomicrobia;c__Verrucomicrobiae;o__Verrucomicrobiales;f__Verrucomicrobiaceae;g__Akkermansia	rf	logLoss	94
0.342715	-0.00154077	0.99	k__Bacteria;p__Firmicutes;c__Clostridia;o__Clostridiales;__;__	rf	logLoss	29
0.342628	-0.00554273	1	k__Bacteria;p__Bacteroidetes;c__Bacteroidia;o__Bacteroidales;f__Bacteroidaceae;g__Bacteroides	rf	logLoss	84
0.342624	0.0269446	0.3	k__Bacteria;p__Firmicutes;c__Erysipelotrichi;o__Erysipelotrichales;f__Erysipelotrichaceae;g__[Eubacterium]	rf	logLoss	92
0.3426	0.0201907	0.52	k__Bacteria;p__Firmicutes;c__Bacilli;o__Lactobacillales;f__Enterococcaceae;g__Enterococcus	rf	logLoss	68
0.342587	0.0952338	0	k__Bacteria;p__Firmicutes;c__Bacilli;o__Lactobacillales;f__Streptococcaceae;g__Streptococcus	rf	logLoss	1
0.342581	-0.00817326	1	k__Bacteria;p__Firmicutes;c__Erysipelotrichi;o__Erysipelotrichales;f__Erysipelotrichaceae;g__[Eubacterium]	rf	logLoss	94
0.342566	0.0274383	0.41	k__Bacteria;p__Firmicutes;c__Bacilli;o__Lactobacillales;f__Enterococcaceae;g__Enterococcus	rf	logLoss	98
0.342566	-0.00757715	1	k__Bacteria;p__Bacteroidetes;c__Bacteroidia;o__Bacteroidales;f__Porphyromonadaceae;g__Parabacteroides	rf	logLoss	43
0.342558	-0.0137307	1	k__Bacteria;p__Actinobacteria;c__Coriobacteriia;o__Coriobacteriales;f__Coriobacteriaceae;g__Collinsella	rf	logLoss	90
0.342558	-0.0013831	0.93	k__Bacteria;p__Firmicutes;c__Clostridia;o__Clostridiales;f__Peptostreptococcaceae;g__	rf	logLoss	29
0.342526	0.022505	0.49	k__Bacteria;p__Proteobacteria;c__Gammaproteobacteria;o__Pasteurellales;f__Pasteurellaceae;g__Haemophilus	rf	logLoss	15
0.342515	-0.0397698	1	k__Bacteria;__;__;__;__;__	rf	logLoss	19
0.342493	-0.00412315	1	k__Bacteria;p__Firmicutes;c__Clostridia;o__Clostridiales;__;__	rf	logLoss	76
0.342484	-0.0209711	1	k__Bacteria;p__Firmicutes;c__Clostridia;o__Clostridiales;f__Ruminococcaceae;g__Ruminococcus	rf	logLoss	100
0.342474	-0.00751969	1	k__Bacteria;p__Firmicutes;c__Clostridia;o__Clostridiales;f__Peptostreptococcaceae;__	rf	logLoss	7
0.342454	0.0335346	0.3	k__Bacteria;p__Firmicutes;c__Clostridia;o__Clostridiales;__;__	rf	logLoss	58
0.342451	-0.00673509	1	k__Bacteria;p__Firmicutes;c__Erysipelotrichi;o__Erysipelotrichales;f__Erysipelotrichaceae;g__Clostridium	rf	logLoss	61
0.342432	-0.00534639	1	k__Bacteria;p__Firmicutes;c__Clostridia;o__Clostridiales;f__Clostridiaceae;g__Clostridium	rf	logLoss	84
0.342422	-0.00662343	1	k__Bacteria;p__Firmicutes;c__Clostridia;o__Clostridiales;f__Lachnospiraceae;g__[Ruminococcus]	rf	logLoss	66
0.342411	0.031595	0.13	k__Bacteria;p__OD1;__;__;__;__	rf	logLoss	30
0.342385	-0.00401515	1	k__Bacteria;p__Firmicutes;c__Clostridia;o__Clostridiales;f__Ruminococcaceae;g__Gemmiger	rf	logLoss	76
0.342383	-0.00666699	1	k__Bacteria;p__Bacteroidetes;c__Bacteroidia;o__Bacteroidales;f__Rikenellaceae;g__Alistipes	rf	logLoss	61
0.342331	0.0282336	0.33	k__Bacteria;p__Firmicutes;c__Clostridia;o__Clostridiales;f__Lachnospiraceae;g__Dorea	rf	logLoss	74
0.342331	0.0316752	0.17	k__Bacteria;p__Firmicutes;c__Clostridia;o__Clostridiales;f__Lachnospiraceae;g__Blautia	rf	logLoss	30
0.342322	-0.0285964	1	k__Bacteria;p__Firmicutes;c__Clostridia;o__Clostridiales;f__Veillonellaceae;g__Dialister	rf	logLoss	85
0.342273	-0.00390363	1	k__Bacteria;p__Firmicutes;c__Clostridia;o__Clostridiales;f__Ruminococcaceae;__	rf	logLoss	76
0.342232	-0.00308236	0.98	k__Bacteria;p__Firmicutes;c__Clostridia;o__Clostridiales;f__Ruminococcaceae;g__Gemmiger	rf	logLoss	80
0.342218	-0.0078099	1	k__Bacteria;p__Firmicutes;c__Clostridia;o__Clostridiales;f__Lachnospiraceae;__	rf	logLoss	94
0.34217	-0.00721643	1	k__Bacteria;p__Firmicutes;c__Clostridia;o__Clostridiales;f__Lachnospiraceae;g__Dorea	rf	logLoss	7
0.342116	0.0278883	0.32	k__Bacteria;p__Firmicutes;c__Clostridia;o__Clostridiales;f__Lachnospiraceae;g__Coprococcus	rf	logLoss	98
0.342107	-0.00659071	1	k__Bacteria;p__Firmicutes;c__Bacilli;o__Lactobacillales;f__Enterococcaceae;g__Enterococcus	rf	logLoss	45
0.342087	-0.0398343	1	k__Bacteria;__;__;__;__;__	rf	logLoss	78
0.342077	-0.00627805	1	k__Bacteria;p__Firmicutes;c__Bacilli;o__Lactobacillales;f__Streptococcaceae;g__Streptococcus	rf	logLoss	66
0.34207	-0.0197845	1	k__Bacteria;p__Firmicutes;c__Clostridia;o__Clostridiales;f__Lachnospiraceae;g__Blautia	rf	logLoss	3
0.342063	-0.00291376	1	k__Bacteria;p__Firmicutes;c__Clostridia;o__Clostridiales;f__Lachnospiraceae;g__Roseburia	rf	logLoss	80
0.34205	0.0346218	0.18	k__Bacteria;p__Firmicutes;c__Clostridia;o__Clostridiales;f__Lachnospiraceae;g__[Ruminococcus]	rf	logLoss	17
0.342037	-0.0292537	1	k__Bacteria;p__Firmicutes;c__Clostridia;o__Clostridiales;f__Ruminococcaceae;g__Ruminococcus	rf	logLoss	4
0.342025	-0.00707094	1	k__Bacteria;p__Firmicutes;c__Clostridia;o__Clostridiales;f__Lachnospiraceae;g__[Ruminococcus]	rf	logLoss	7
0.341979	-0.00360962	0.97	k__Bacteria;p__Firmicutes;c__Clostridia;o__Clostridiales;f__Ruminococcaceae;g__Faecalibacterium	rf	logLoss	76
0.34196	-0.00697124	1	k__Bacteria;p__Firmicutes;c__Erysipelotrichi;o__Erysipelotrichales;f__Erysipelotrichaceae;g__Clostridium	rf	logLoss	43
0.341933	-0.00934595	1	k__Bacteria;p__Bacteroidetes;c__Bacteroidia;o__Bacteroidales;f__Porphyromonadaceae;g__Parabacteroides	rf	logLoss	51
0.341922	-0.00640655	1	k__Bacteria;p__Firmicutes;c__Clostridia;o__Clostridiales;f__Lachnospiraceae;__	rf	logLoss	45
0.341908	-0.024828	1	k__Bacteria;p__Firmicutes;c__Clostridia;o__Clostridiales;f__Veillonellaceae;g__Dialister	rf	logLoss	40
0.341871	-0.0109747	1	k__Bacteria;p__OD1;__;__;__;__	rf	logLoss	70
0.341824	-0.00345459	1	k__Bacteria;p__Firmicutes;c__Clostridia;o__Clostridiales;f__Ruminococcaceae;g__Oscillospira	rf	logLoss	76
0.341819	-0.00601964	1	k__Bacteria;p__Proteobacteria;c__Gammaproteobacteria;o__Pasteurellales;f__Pasteurellaceae;g__Haemophilus	rf	logLoss	66
0.341812	-0.00609688	0.99	k__Bacteria;p__Firmicutes;c__Bacilli;o__Lactobacillales;f__Streptococcaceae;g__Streptococcus	rf	logLoss	61
0.341746	-0.0300683	1	k__Bacteria;p__Firmicutes;c__Clostridia;o__Clostridiales;f__Veillonellaceae;g__Dialister	rf	logLoss	82
0.341712	-0.00256284	1	k__Bacteria;p__Firmicutes;c__Clostridia;o__Clostridiales;f__Peptostreptococcaceae;g__	rf	logLoss	80
0.341711	-0.0108146	1	k__Bacteria;p__Firmicutes;c__Clostridia;o__Clostridiales;f__Veillonellaceae;g__Veillonella	rf	logLoss	70
0.341697	-0.00618089	0.99	k__Bacteria;p__Actinobacteria;c__Actinobacteria;o__Bifidobacteriales;f__Bifidobacteriaceae;g__Bifidobacterium	rf	logLoss	45
0.341692	-0.00673832	1	k__Bacteria;p__Firmicutes;c__Clostridia;o__Clostridiales;f__Clostridiaceae;g__Clostridium	rf	logLoss	7
0.341679	-0.00459304	0.96	k__Bacteria;p__Firmicutes;c__Erysipelotrichi;o__Erysipelotrichales;f__Erysipelotrichaceae;g__[Eubacterium]	rf	logLoss	84
0.341666	-0.00667656	1	k__Bacteria;p__Firmicutes;c__Clostridia;o__Clostridiales;f__Veillonellaceae;g__Veillonella	rf	logLoss	43
0.341657	-0.0389118	1	k__Bacteria;p__Proteobacteria;c__Gammaproteobacteria;o__Enterobacteriales;f__Enterobacteriaceae;__	rf	logLoss	19
0.341642	0.0316166	0.15	k__Bacteria;p__OD1;__;__;__;__	rf	logLoss	89
0.341624	-0.00453879	1	k__Bacteria;p__Firmicutes;c__Bacilli;o__Lactobacillales;f__Lactobacillaceae;g__Lactobacillus	rf	logLoss	84
0.341597	-0.00660836	0.96	k__Bacteria;p__Firmicutes;c__Clostridia;o__Clostridiales;f__Peptostreptococcaceae;__	rf	logLoss	43
0.341586	-0.00663196	1	k__Bacteria;p__Proteobacteria;c__Gammaproteobacteria;o__Pasteurellales;f__Pasteurellaceae;g__Haemophilus	rf	logLoss	7
0.341585	-0.00578637	1	k__Bacteria;p__Bacteroidetes;c__Bacteroidia;o__Bacteroidales;f__Rikenellaceae;g__Alistipes	rf	logLoss	66
0.341568	-0.011585	1	k__Bacteria;p__OD1;__;__;__;__	rf	logLoss	71
0.341566	-0.0066125	1	k__Bacteria;p__Firmicutes;c__Erysipelotrichi;o__Erysipelotrichales;f__Erysipelotrichaceae;g__Clostridium	rf	logLoss	7
0.341564	-0.0118342	1	k__Bacteria;p__OD1;__;__;__;__	rf	logLoss	50
0.341547	-0.0044612	1	k__Bacteria;p__Firmicutes;c__Bacilli;o__Lactobacillales;f__Enterococcaceae;g__Enterococcus	rf	logLoss	84
0.341519	-0.011789	1	k__Bacteria;p__Actinobacteria;c__Coriobacteriia;o__Coriobacteriales;f__Coriobacteriaceae;g__Collinsella	rf	logLoss	50
0.341517	-0.0174065	1	k__Bacteria;p__Firmicutes;c__Clostridia;o__Clostridiales;f__Lachnospiraceae;g__Blautia	rf	logLoss	22
0.341514	-0.00599851	1	k__Bacteria;p__Bacteroidetes;c__Bacteroidia;o__Bacteroidales;f__Bacteroidaceae;g__Bacteroides	rf	logLoss	45
0.341465	-0.0205658	1	k__Bacteria;p__Firmicutes;c__Clostridia;o__Clostridiales;f__Ruminococcaceae;g__Ruminococcus	rf	logLoss	25
0.341457	0.0281112	0.33	k__Bacteria;p__Firmicutes;c__Erysipelotrichi;o__Erysipelotrichales;f__Erysipelotrichaceae;g__Clostridium	rf	logLoss	92
0.341447	-0.0191611	1	k__Bacteria;p__Firmicutes;c__Clostridia;o__Clostridiales;f__Veillonellaceae;g__Dialister	rf	logLoss	3
0.341436	-0.00884907	1	k__Bacteria;p__Firmicutes;c__Clostridia;o__Clostridiales;f__Lachnospiraceae;g__Dorea	rf	logLoss	51
0.341412	0.0213783	0.16	k__Bacteria;p__Firmicutes;c__Clostridia;o__Clostridiales;f__Lachnospiraceae;g__Blautia	rf	logLoss	68
0.341399	-0.00224963	0.99	k__Bacteria;p__Firmicutes;c__Clostridia;o__Clostridiales;f__Lachnospiraceae;g__Lachnospira	rf	logLoss	80
0.341374	0.0352976	0.13	k__Bacteria;p__Bacteroidetes;c__Bacteroidia;o__Bacteroidales;f__Bacteroidaceae;g__Bacteroides	rf	logLoss	17
0.341302	-0.0269842	1	k__Bacteria;p__Firmicutes;c__Clostridia;o__Clostridiales;f__Veillonellaceae;g__Dialister	rf	logLoss	36
0.341278	0.0327281	0.24	k__Bacteria;p__Firmicutes;c__Clostridia;o__Clostridiales;f__Lachnospiraceae;g__Dorea	rf	logLoss	30
0.34126	0.0283083	0.37	k__Bacteria;p__Proteobacteria;c__Gammaproteobacteria;o__Pasteurellales;f__Pasteurellaceae;g__Haemophilus	rf	logLoss	92
0.341229	0.0291823	0.21	k__Bacteria;p__Firmicutes;c__Clostridia;o__Clostridiales;__;__	rf	logLoss	14
0.341212	-0.00206195	1	k__Bacteria;p__Firmicutes;c__Clostridia;o__Clostridiales;__;__	rf	logLoss	80
0.341192	0.0296749	0.37	k__Bacteria;p__Firmicutes;c__Clostridia;o__Clostridiales;__;__	rf	logLoss	62
0.341189	-0.0344387	1	k__Bacteria;__;__;__;__;__	rf	logLoss	75
0.341172	-0.00537306	1	k__Bacteria;p__Firmicutes;c__Bacilli;o__Lactobacillales;f__Enterococcaceae;g__Enterococcus	rf	logLoss	66
0.341169	-0.0227444	1	k__Bacteria;p__Firmicutes;c__Clostridia;o__Clostridiales;f__Lachnospiraceae;g__Blautia	rf	logLoss	73
0.341166	-0.00545068	0.98	k__Bacteria;p__Firmicutes;c__Clostridia;o__Clostridiales;f__Clostridiaceae;g__Clostridium	rf	logLoss	61
0.341157	-0.00620316	1	k__Bacteria;p__Firmicutes;c__Clostridia;o__Clostridiales;f__Lachnospiraceae;__	rf	logLoss	7
0.341152	-0.0102557	1	k__Bacteria;p__Bacteroidetes;c__Bacteroidia;o__Bacteroidales;f__Bacteroidaceae;g__Bacteroides	rf	logLoss	70
0.341151	-0.00616221	0.96	k__Bacteria;p__Firmicutes;c__Clostridia;o__Clostridiales;f__Lachnospiraceae;g__Coprococcus	rf	logLoss	43
0.341126	-0.00275688	0.93	k__Bacteria;p__Firmicutes;c__Clostridia;o__Clostridiales;f__Lachnospiraceae;g__Roseburia	rf	logLoss	76
0.341097	-0.00538118	1	k__Bacteria;p__Proteobacteria;c__Gammaproteobacteria;o__Pasteurellales;f__Pasteurellaceae;g__Haemophilus	rf	logLoss	61
0.341088	-0.0052893	1	k__Bacteria;p__Firmicutes;c__Bacilli;o__Lactobacillales;f__Lactobacillaceae;g__Lactobacillus	rf	logLoss	66
0.341087	0.0284812	0.26	k__Bacteria;p__Firmicutes;c__Clostridia;o__Clostridiales;f__Veillonellaceae;g__Veillonella	rf	logLoss	92
0.341085	-0.00399934	0.93	k__Bacteria;p__Proteobacteria;c__Gammaproteobacteria;o__Pasteurellales;f__Pasteurellaceae;g__Haemophilus	rf	logLoss	84
0.341082	-0.0060933	0.99	k__Bacteria;p__Firmicutes;c__Erysipelotrichi;o__Erysipelotrichales;f__Erysipelotrichaceae;g__[Eubacterium]	rf	logLoss	43
0.34108	0.0349089	0.23	k__Bacteria;p__OD1;c__;o__;f__;g__	rf	logLoss	58
0.341051	0.0176764	0.2	k__Bacteria;p__Firmicutes;c__Clostridia;o__Clostridiales;f__Lachnospiraceae;g__Blautia	rf	logLoss	65
0.34105	-0.0110671	0.99	k__Bacteria;p__Actinobacteria;c__Coriobacteriia;o__Coriobacteriales;f__Coriobacteriaceae;g__Collinsella	rf	logLoss	71
0.341047	0.0285216	0.15	k__Bacteria;p__Firmicutes;c__Clostridia;o__Clostridiales;f__Lachnospiraceae;g__Blautia	rf	logLoss	92
0.341038	-0.0199948	1	k__Bacteria;p__Firmicutes;c__Clostridia;o__Clostridiales;f__Lachnospiraceae;g__Blautia	rf	logLoss	5
0.340982	0.0177453	0.59	k__Bacteria;p__Firmicutes;c__Clostridia;o__Clostridiales;__;__	rf	logLoss	65
0.340979	-0.00526385	1	k__Bacteria;p__OD1;c__;o__;f__;g__	rf	logLoss	61
0.340972	0.0263268	0.31	k__Bacteria;p__Proteobacteria;c__Betaproteobacteria;o__Burkholderiales;f__Alcaligenaceae;g__Sutterella	rf	logLoss	27
0.340968	-0.00601433	1	k__Bacteria;p__Firmicutes;c__Bacilli;o__Lactobacillales;f__Lactobacillaceae;g__Lactobacillus	rf	logLoss	7
0.340964	-0.00516471	1	k__Bacteria;p__Firmicutes;c__Erysipelotrichi;o__Erysipelotrichales;f__Erysipelotrichaceae;g__Clostridium	rf	logLoss	66
0.340957	0.0177707	0.46	k__Bacteria;p__Firmicutes;c__Clostridia;o__Clostridiales;f__Lachnospiraceae;g__Coprococcus	rf	logLoss	65
0.340938	-0.00256883	0.92	k__Bacteria;p__Proteobacteria;c__Betaproteobacteria;o__Burkholderiales;f__Alcaligenaceae;g__Sutterella	rf	logLoss	76
0.34092	0.0263786	0.38	k__Bacteria;p__Firmicutes;c__Clostridia;o__Clostridiales;f__Lachnospiraceae;g__Roseburia	rf	logLoss	27
0.340886	-0.0173519	1	k__Bacteria;p__Firmicutes;c__Clostridia;o__Clostridiales;f__Lachnospiraceae;g__Blautia	rf	logLoss	28
0.340885	0.0351035	0.12	k__Bacteria;p__Firmicutes;c__Clostridia;o__Clostridiales;f__Lachnospiraceae;g__[Ruminococcus]	rf	logLoss	58
0.340879	-0.0237985	1	k__Bacteria;p__Firmicutes;c__Clostridia;o__Clostridiales;f__Ruminococcaceae;g__Ruminococcus	rf	logLoss	40
0.340876	-0.0120487	1	k__Bacteria;p__OD1;__;__;__;__	rf	logLoss	90
0.340869	0.0286988	0.33	k__Bacteria;p__Firmicutes;c__Clostridia;o__Clostridiales;f__Lachnospiraceae;g__Dorea	rf	logLoss	92
0.340869	-0.00515386	1	k__Bacteria;p__Firmicutes;c__Clostridia;o__Clostridiales;f__Ruminococcaceae;g__Faecalibacterium	rf	logLoss	61
0.340857	-0.00377193	0.99	k__Bacteria;p__Firmicutes;c__Clostridia;o__Clostridiales;f__Lachnospiraceae;g__Clostridium	rf	logLoss	84
0.340825	-0.00373961	1	k__Bacteria;p__Proteobacteria;c__Betaproteobacteria;o__Burkholderiales;f__Alcaligenaceae;g__Sutterella	rf	logLoss	84
0.340822	-0.00586823	1	k__Bacteria;p__OD1;c__;o__;f__;g__	rf	logLoss	7
0.340813	-0.0426776	1	k__Bacteria;__;__;__;__;__	rf	logLoss	97
0.340725	-0.00631715	1	k__Bacteria;p__Proteobacteria;c__Gammaproteobacteria;o__Pasteurellales;f__Pasteurellaceae;g__Haemophilus	rf	logLoss	94
0.340721	-0.0036359	0.93	k__Bacteria;p__Firmicutes;c__Bacilli;o__Lactobacillales;f__Streptococcaceae;g__Streptococcus	rf	logLoss	84
0.340714	0.0406287	0.18	k__Bacteria;p__Firmicutes;c__Clostridia;o__Clostridiales;f__Ruminococcaceae;g__Oscillospira	rf	logLoss	31
0.340678	-0.00568885	1	k__Bacteria;p__Firmicutes;c__Bacilli;o__Lactobacillales;f__Enterococcaceae;g__Enterococcus	rf	logLoss	43
0.34065	-0.0212269	1	k__Bacteria;p__Firmicutes;c__Clostridia;o__Clostridiales;f__Ruminococcaceae;g__Ruminococcus	rf	logLoss	54
0.340635	-0.00511954	1	k__Bacteria;p__Firmicutes;c__Clostridia;o__Clostridiales;f__Ruminococcaceae;g__Faecalibacterium	rf	logLoss	45
0.340634	-0.003548	0.97	k__Bacteria;p__Firmicutes;c__Clostridia;o__Clostridiales;f__Ruminococcaceae;__	rf	logLoss	84
0.340616	0.0299489	0.24	k__Bacteria;p__Firmicutes;c__Clostridia;o__Clostridiales;f__Lachnospiraceae;g__Coprococcus	rf	logLoss	74
0.340599	-0.00619079	1	k__Bacteria;p__Firmicutes;c__Clostridia;o__Clostridiales;f__Ruminococcaceae;g__Faecalibacterium	rf	logLoss	94
0.340596	-0.00479757	0.99	k__Bacteria;p__OD1;c__;o__;f__;g__	rf	logLoss	66
0.340559	-0.00966308	1	k__Bacteria;p__Firmicutes;c__Clostridia;o__Clostridiales;f__Peptostreptococcaceae;__	rf	logLoss	70
0.340552	-0.00503558	1	k__Bacteria;p__Firmicutes;c__Erysipelotrichi;o__Erysipelotrichales;f__Erysipelotrichaceae;g__Clostridium	rf	logLoss	45
0.340542	-0.00795557	1	k__Bacteria;p__Firmicutes;c__Clostridia;o__Clostridiales;f__Lachnospiraceae;g__[Ruminococcus]	rf	logLoss	51
0.340539	-0.00482389	0.99	k__Bacteria;p__Firmicutes;c__Clostridia;o__Clostridiales;f__Lachnospiraceae;g__Clostridium	rf	logLoss	61
0.340525	-0.0034393	1	k__Bacteria;p__Firmicutes;c__Clostridia;o__Clostridiales;f__Lachnospiraceae;g__Roseburia	rf	logLoss	84
0.340508	-0.00551915	1	k__Bacteria;p__Bacteroidetes;c__Bacteroidia;o__Bacteroidales;f__Bacteroidaceae;g__Bacteroides	rf	logLoss	43
0.340491	-0.00608341	1	k__Bacteria;p__Firmicutes;c__Bacilli;o__Lactobacillales;f__Lactobacillaceae;g__Lactobacillus	rf	logLoss	94
0.340485	0.0299261	0.25	k__Bacteria;p__Firmicutes;c__Clostridia;o__Clostridiales;f__Ruminococcaceae;__	rf	logLoss	14
0.340468	0.0245279	0.47	k__Bacteria;p__Firmicutes;c__Clostridia;o__Clostridiales;__;__	rf	logLoss	11
0.340396	0.0223939	0.49	k__Bacteria;p__Firmicutes;c__Clostridia;o__Clostridiales;__;__	rf	logLoss	68
0.340385	-0.0104019	1	k__Bacteria;p__Firmicutes;c__Clostridia;o__Clostridiales;f__Lachnospiraceae;g__Blautia	rf	logLoss	71
0.340375	-0.00465935	1	k__Bacteria;p__Firmicutes;c__Clostridia;o__Clostridiales;f__Lachnospiraceae;__	rf	logLoss	61
0.340341	-0.00197175	0.96	k__Bacteria;p__Firmicutes;c__Clostridia;o__Clostridiales;f__Lachnospiraceae;g__Lachnospira	rf	logLoss	76
0.340335	0.0305316	0.26	k__Bacteria;p__Firmicutes;c__Clostridia;o__Clostridiales;f__Lachnospiraceae;g__Dorea	rf	logLoss	62
0.340318	-0.027873	1	k__Bacteria;p__Firmicutes;c__Clostridia;o__Clostridiales;f__Ruminococcaceae;g__Ruminococcus	rf	logLoss	77
0.340272	-0.00447335	0.99	k__Bacteria;p__Firmicutes;c__Clostridia;o__Clostridiales;f__Ruminococcaceae;g__Faecalibacterium	rf	logLoss	66
0.340257	-0.0358364	1	k__Bacteria;__;__;__;__;__	rf	logLoss	56
0.340245	-0.0123721	1	k__Bacteria;p__Firmicutes;c__Clostridia;o__Clostridiales;f__Veillonellaceae;g__Veillonella	rf	logLoss	55
0.340241	-0.00765424	1	k__Bacteria;p__Firmicutes;c__Clostridia;o__Clostridiales;f__Lachnospiraceae;g__Coprococcus	rf	logLoss	51
0.34023	-0.00443063	1	k__Bacteria;p__Firmicutes;c__Clostridia;o__Clostridiales;f__Clostridiaceae;g__Clostridium	rf	logLoss	66
0.34022	-0.00442081	0.99	k__Bacteria;p__Bacteroidetes;c__Bacteroidia;o__Bacteroidales;f__Bacteroidaceae;g__Bacteroides	rf	logLoss	66
0.340211	-0.00469557	1	k__Bacteria;p__Firmicutes;c__Clostridia;o__Clostridiales;f__Lachnospiraceae;g__Clostridium	rf	logLoss	45
0.340204	-0.00440493	0.96	k__Bacteria;p__Firmicutes;c__Clostridia;o__Clostridiales;f__Lachnospiraceae;__	rf	logLoss	66
0.340203	0.0185246	0.59	k__Bacteria;p__Firmicutes;c__Clostridia;o__Clostridiales;f__Lachnospiraceae;g__Lachnospira	rf	logLoss	65
0.340193	0.0303716	0.34	k__Bacteria;p__Firmicutes;c__Bacilli;o__Lactobacillales;f__Enterococcaceae;g__Enterococcus	rf	logLoss	74
0.340193	-0.00467661	1	k__Bacteria;p__OD1;c__;o__;f__;g__	rf	logLoss	45
0.340182	-0.0030967	1	k__Bacteria;p__Firmicutes;c__Clostridia;o__Clostridiales;f__Ruminococcaceae;g__Gemmiger	rf	logLoss	84
0.340153	-0.0051989	1	k__Bacteria;p__Firmicutes;c__Bacilli;o__Lactobacillales;f__Streptococcaceae;g__Streptococcus	rf	logLoss	7
0.340145	0.0904861	0.01	k__Bacteria;p__Firmicutes;c__Clostridia;o__Clostridiales;f__Lachnospiraceae;g__[Ruminococcus]	rf	logLoss	93
0.340127	-0.00517286	0.99	k__Bacteria;p__Verrucomicrobia;c__Verrucomicrobiae;o__Verrucomicrobiales;f__Verrucomicrobiaceae;g__Akkermansia	rf	logLoss	7
0.3401	0.019315	0.51	k__Bacteria;p__Bacteroidetes;c__Bacteroidia;o__Bacteroidales;f__Rikenellaceae;g__Alistipes	rf	logLoss	48
0.340084	-0.00436806	1	k__Bacteria;p__Firmicutes;c__Clostridia;o__Clostridiales;f__Ruminococcaceae;__	rf	logLoss	61
0.340068	-0.00507919	0.99	k__Bacteria;p__Bacteroidetes;c__Bacteroidia;o__Bacteroidales;f__Rikenellaceae;g__Alistipes	rf	logLoss	43
0.34006	-0.0103308	1	k__Bacteria;p__Firmicutes;c__Clostridia;o__Clostridiales;f__Lachnospiraceae;g__Coprococcus	rf	logLoss	50
0.340021	-0.00561269	1	k__Bacteria;p__Firmicutes;c__Clostridia;o__Clostridiales;f__Lachnospiraceae;g__Clostridium	rf	logLoss	94
0.340011	-0.00505665	1	k__Bacteria;p__Bacteroidetes;c__Bacteroidia;o__Bacteroidales;f__Bacteroidaceae;g__Bacteroides	rf	logLoss	7
0.339984	-0.00739742	1	k__Bacteria;p__Verrucomicrobia;c__Verrucomicrobiae;o__Verrucomicrobiales;f__Verrucomicrobiaceae;g__Akkermansia	rf	logLoss	51
0.339945	-0.027907	1	k__Bacteria;p__Firmicutes;c__Clostridia;o__Clostridiales;f__Ruminococcaceae;g__Ruminococcus	rf	logLoss	49
0.339932	-0.00994909	1	k__Bacteria;p__Firmicutes;c__Clostridia;o__Clostridiales;f__Lachnospiraceae;g__Dorea	rf	logLoss	71
0.33988	-0.00492582	1	k__Bacteria;p__Firmicutes;c__Clostridia;o__Clostridiales;f__Ruminococcaceae;g__Faecalibacterium	rf	logLoss	7
0.339858	0.0341482	0.25	k__Bacteria;p__Firmicutes;c__Clostridia;o__Clostridiales;f__Clostridiaceae;g__Clostridium	rf	logLoss	30
0.339737	-0.00532913	1	k__Bacteria;p__OD1;c__;o__;f__;g__	rf	logLoss	94
0.339707	-0.00419098	1	k__Bacteria;p__Firmicutes;c__Clostridia;o__Clostridiales;f__Ruminococcaceae;g__Oscillospira	rf	logLoss	45
0.339705	-0.00880877	1	k__Bacteria;p__Verrucomicrobia;c__Verrucomicrobiae;o__Verrucomicrobiales;f__Verrucomicrobiaceae;g__Akkermansia	rf	logLoss	70
0.339681	0.02535	0.33	k__Bacteria;p__Firmicutes;c__Clostridia;o__Clostridiales;f__Lachnospiraceae;g__Coprococcus	rf	logLoss	15
0.339673	-0.004719	1	k__Bacteria;p__Firmicutes;c__Clostridia;o__Clostridiales;f__Lachnospiraceae;g__Clostridium	rf	logLoss	7
0.339648	0.0336102	0.24	k__Bacteria;p__Firmicutes;c__Clostridia;o__Clostridiales;f__Veillonellaceae;g__Veillonella	rf	logLoss	89
0.339648	-0.0087521	1	k__Bacteria;p__Bacteroidetes;c__Bacteroidia;o__Bacteroidales;f__Porphyromonadaceae;g__Parabacteroides	rf	logLoss	70
0.339638	-0.00523017	1	k__Bacteria;p__Firmicutes;c__Clostridia;o__Clostridiales;f__Ruminococcaceae;__	rf	logLoss	94
0.339601	-0.00388587	1	k__Bacteria;p__Firmicutes;c__Clostridia;o__Clostridiales;f__Ruminococcaceae;g__Gemmiger	rf	logLoss	61
0.339594	-0.00379503	1	k__Bacteria;p__Firmicutes;c__Clostridia;o__Clostridiales;f__Ruminococcaceae;g__Oscillospira	rf	logLoss	66
0.339594	-0.0213504	1	k__Bacteria;p__Firmicutes;c__Clostridia;o__Clostridiales;f__Lachnospiraceae;g__Blautia	rf	logLoss	42
0.339572	0.0254235	0.24	k__Bacteria;p__OD1;__;__;__;__	rf	logLoss	11
0.339555	-0.0095727	1	k__Bacteria;p__Bacteroidetes;c__Bacteroidia;o__Bacteroidales;f__Rikenellaceae;g__Alistipes	rf	logLoss	71
0.33955	-0.0269922	1	k__Bacteria;p__Firmicutes;c__Clostridia;o__Clostridiales;f__Veillonellaceae;g__Dialister	rf	logLoss	23
0.339514	-0.0045597	1	k__Bacteria;p__Bacteroidetes;c__Bacteroidia;o__Bacteroidales;f__Rikenellaceae;g__Alistipes	rf	logLoss	7
0.33949	-0.00112012	0.84	k__Bacteria;p__Firmicutes;c__Clostridia;o__Clostridiales;f__Peptostreptococcaceae;g__	rf	logLoss	76
0.339482	-0.00507395	1	k__Bacteria;p__Firmicutes;c__Clostridia;o__Clostridiales;f__Ruminococcaceae;g__Oscillospira	rf	logLoss	94
0.339481	-0.0085847	1	k__Bacteria;p__Firmicutes;c__Clostridia;o__Clostridiales;f__Lachnospiraceae;g__Coprococcus	rf	logLoss	70
0.339481	-0.00858463	1	k__Bacteria;p__Firmicutes;c__Clostridia;o__Clostridiales;f__Lachnospiraceae;g__Dorea	rf	logLoss	70
0.339477	0.037195	0.16	k__Bacteria;p__Firmicutes;c__Clostridia;o__Clostridiales;f__Lachnospiraceae;__	rf	logLoss	17
0.339468	-0.00395236	0.99	k__Bacteria;p__Firmicutes;c__Clostridia;o__Clostridiales;f__Clostridiaceae;g__Clostridium	rf	logLoss	45
0.33945	-0.00686366	1	k__Bacteria;p__Proteobacteria;c__Gammaproteobacteria;o__Pasteurellales;f__Pasteurellaceae;g__Haemophilus	rf	logLoss	51
0.339444	-0.039024	1	k__Bacteria;__;__;__;__;__	rf	logLoss	6
0.339436	0.0255603	0.29	k__Bacteria;p__Firmicutes;c__Clostridia;o__Clostridiales;f__Lachnospiraceae;g__[Ruminococcus]	rf	logLoss	11
0.339429	-0.00969961	1	k__Bacteria;p__Firmicutes;c__Clostridia;o__Clostridiales;f__Veillonellaceae;g__Veillonella	rf	logLoss	50
0.339397	-0.0367884	1	k__Bacteria;__;__;__;__;__	rf	logLoss	8
0.339394	-0.00680694	1	k__Bacteria;p__Bacteroidetes;c__Bacteroidia;o__Bacteroidales;f__Bacteroidaceae;g__Bacteroides	rf	logLoss	51
0.339389	-0.0356441	1	k__Bacteria;p__Proteobacteria;c__Gammaproteobacteria;o__Enterobacteriales;f__Enterobacteriaceae;__	rf	logLoss	16
0.339381	-0.00497301	1	k__Bacteria;p__Firmicutes;c__Clostridia;o__Clostridiales;f__Ruminococcaceae;g__Gemmiger	rf	logLoss	94
0.339355	-0.0036391	0.98	k__Bacteria;p__Firmicutes;c__Clostridia;o__Clostridiales;f__Lachnospiraceae;g__[Ruminococcus]	rf	logLoss	61
0.33935	0.031215	0.2	k__Bacteria;p__Firmicutes;c__Clostridia;o__Clostridiales;f__Peptostreptococcaceae;__	rf	logLoss	74
0.339304	0.0307001	0.25	k__Bacteria;p__Firmicutes;c__Clostridia;o__Clostridiales;f__Peptostreptococcaceae;__	rf	logLoss	98
0.339303	0.0366855	0.25	k__Bacteria;p__Firmicutes;c__Clostridia;o__Clostridiales;f__Ruminococcaceae;g__Oscillospira	rf	logLoss	58
0.339294	-0.00377759	1	k__Bacteria;p__Firmicutes;c__Clostridia;o__Clostridiales;f__Ruminococcaceae;g__Gemmiger	rf	logLoss	45
0.339289	-0.00357339	1	k__Bacteria;p__Firmicutes;c__Clostridia;o__Clostridiales;__;__	rf	logLoss	61
0.339281	-0.00348204	0.99	k__Bacteria;p__Firmicutes;c__Clostridia;o__Clostridiales;f__Ruminococcaceae;__	rf	logLoss	66
0.339276	-0.0114027	1	k__Bacteria;p__Bacteroidetes;c__Bacteroidia;o__Bacteroidales;f__Porphyromonadaceae;g__Parabacteroides	rf	logLoss	55
0.339269	-0.00218298	0.99	k__Bacteria;p__Firmicutes;c__Clostridia;o__Clostridiales;f__Ruminococcaceae;g__Oscillospira	rf	logLoss	84
0.339246	0.0257849	0.26	k__Bacteria;p__Firmicutes;c__Clostridia;o__Clostridiales;f__Veillonellaceae;g__Veillonella	rf	logLoss	15
0.339229	-0.00924584	1	k__Bacteria;p__Firmicutes;c__Clostridia;o__Clostridiales;f__Veillonellaceae;g__Veillonella	rf	logLoss	71
0.339228	-0.00214246	1	k__Bacteria;p__Firmicutes;c__Clostridia;o__Clostridiales;__;__	rf	logLoss	84
0.33922	-0.00213462	0.98	k__Bacteria;p__Firmicutes;c__Clostridia;o__Clostridiales;f__Lachnospiraceae;g__Lachnospira	rf	logLoss	84
0.339207	0.0374648	0.11	k__Bacteria;p__Actinobacteria;c__Actinobacteria;o__Bifidobacteriales;f__Bifidobacteriaceae;g__Bifidobacterium	rf	logLoss	17
0.339197	-0.00348171	0.98	k__Bacteria;p__Firmicutes;c__Bacilli;o__Lactobacillales;f__Lactobacillaceae;g__Lactobacillus	rf	logLoss	61
0.339188	-0.00423445	1	k__Bacteria;p__Firmicutes;c__Bacilli;o__Lactobacillales;f__Enterococcaceae;g__Enterococcus	rf	logLoss	7
0.33917	-0.00345465	1	k__Bacteria;p__Proteobacteria;c__Betaproteobacteria;o__Burkholderiales;f__Alcaligenaceae;g__Sutterella	rf	logLoss	61
0.339149	0.0236409	0.46	k__Bacteria;p__Firmicutes;c__Clostridia;o__Clostridiales;f__Ruminococcaceae;__	rf	logLoss	68
0.339133	0.0449169	0.05	k__Bacteria;p__OD1;c__;o__;f__;g__	rf	logLoss	21
0.339119	-0.0041304	0.97	k__Bacteria;p__Firmicutes;c__Clostridia;o__Clostridiales;f__Lachnospiraceae;__	rf	logLoss	43
0.339092	-0.0270545	1	k__Bacteria;p__Firmicutes;c__Clostridia;o__Clostridiales;f__Veillonellaceae;g__Dialister	rf	logLoss	49
0.339083	0.0259131	0.42	k__Bacteria;p__Firmicutes;c__Clostridia;o__Clostridiales;f__Ruminococcaceae;__	rf	logLoss	11
0.339071	-0.00335533	1	k__Bacteria;p__Firmicutes;c__Clostridia;o__Clostridiales;f__Ruminococcaceae;g__Oscillospira	rf	logLoss	61
0.339062	-0.00326303	0.98	k__Bacteria;p__Firmicutes;c__Clostridia;o__Clostridiales;f__Lachnospiraceae;g__Clostridium	rf	logLoss	66
0.339006	0.0204096	0.37	k__Bacteria;p__Firmicutes;c__Erysipelotrichi;o__Erysipelotrichales;f__Erysipelotrichaceae;g__[Eubacterium]	rf	logLoss	48
0.338995	-0.00190906	0.91	k__Bacteria;p__OD1;c__;o__;f__;g__	rf	logLoss	84
0.33899	-0.00190442	0.96	k__Bacteria;p__Firmicutes;c__Clostridia;o__Clostridiales;f__Peptostreptococcaceae;g__	rf	logLoss	84
0.33891	-0.00339446	0.99	k__Bacteria;p__Firmicutes;c__Clostridia;o__Clostridiales;f__Peptostreptococcaceae;g__	rf	logLoss	45
0.338908	-0.00801215	1	k__Bacteria;p__Firmicutes;c__Erysipelotrichi;o__Erysipelotrichales;f__Erysipelotrichaceae;g__Clostridium	rf	logLoss	70
0.338898	-0.0265883	1	k__Bacteria;p__Firmicutes;c__Clostridia;o__Clostridiales;f__Veillonellaceae;g__Dialister	rf	logLoss	81
0.338893	0.031974	0.28	k__Bacteria;p__OD1;c__;o__;f__;g__	rf	logLoss	62
0.338873	0.019854	0.39	k__Bacteria;p__Firmicutes;c__Erysipelotrichi;o__Erysipelotrichales;f__Erysipelotrichaceae;g__[Eubacterium]	rf	logLoss	65
0.338862	-0.0044541	1	k__Bacteria;p__Firmicutes;c__Clostridia;o__Clostridiales;f__Clostridiaceae;g__Clostridium	rf	logLoss	94
0.338861	-0.012889	1	k__Bacteria;p__Actinobacteria;c__Coriobacteriia;o__Coriobacteriales;f__Coriobacteriaceae;g__Collinsella	rf	logLoss	44
0.338838	-0.0100104	1	k__Bacteria;p__Firmicutes;c__Clostridia;o__Clostridiales;f__Lachnospiraceae;g__Dorea	rf	logLoss	90
0.338833	-0.00624675	1	k__Bacteria;p__Firmicutes;c__Erysipelotrichi;o__Erysipelotrichales;f__Erysipelotrichaceae;g__[Eubacterium]	rf	logLoss	51
0.338826	-0.00330974	0.99	k__Bacteria;p__Firmicutes;c__Clostridia;o__Clostridiales;f__Lachnospiraceae;g__Roseburia	rf	logLoss	45
0.338808	-0.00882545	1	k__Bacteria;p__Firmicutes;c__Clostridia;o__Clostridiales;f__Lachnospiraceae;g__Coprococcus	rf	logLoss	71
0.338752	-0.00902207	1	k__Bacteria;p__Verrucomicrobia;c__Verrucomicrobiae;o__Verrucomicrobiales;f__Verrucomicrobiaceae;g__Akkermansia	rf	logLoss	50
0.338744	-0.00322827	0.96	k__Bacteria;p__Firmicutes;c__Bacilli;o__Lactobacillales;f__Streptococcaceae;g__Streptococcus	rf	logLoss	45
0.338722	-0.0108491	1	k__Bacteria;p__Bacteroidetes;c__Bacteroidia;o__Bacteroidales;f__Bacteroidaceae;g__Bacteroides	rf	logLoss	55
0.338678	-0.00368915	0.97	k__Bacteria;p__Firmicutes;c__Clostridia;o__Clostridiales;f__Ruminococcaceae;__	rf	logLoss	43
0.338673	-0.00608671	1	k__Bacteria;p__Firmicutes;c__Bacilli;o__Lactobacillales;f__Enterococcaceae;g__Enterococcus	rf	logLoss	51
0.338625	-0.00367145	0.99	k__Bacteria;p__Firmicutes;c__Clostridia;o__Clostridiales;f__Ruminococcaceae;g__Gemmiger	rf	logLoss	7
0.338616	-0.00362689	0.99	k__Bacteria;p__Firmicutes;c__Bacilli;o__Lactobacillales;f__Lactobacillaceae;g__Lactobacillus	rf	logLoss	43
0.3386	-0.00280135	1	k__Bacteria;p__Firmicutes;c__Clostridia;o__Clostridiales;f__Ruminococcaceae;g__Gemmiger	rf	logLoss	66
0.338594	-0.00600725	1	k__Bacteria;p__Bacteroidetes;c__Bacteroidia;o__Bacteroidales;f__Rikenellaceae;g__Alistipes	rf	logLoss	51
0.338564	-0.00360998	1	k__Bacteria;p__Firmicutes;c__Clostridia;o__Clostridiales;f__Ruminococcaceae;__	rf	logLoss	7
0.338564	-0.0030476	0.99	k__Bacteria;p__Firmicutes;c__Clostridia;o__Clostridiales;f__Ruminococcaceae;__	rf	logLoss	45
0.338562	0.0314429	0.32	k__Bacteria;p__Firmicutes;c__Erysipelotrichi;o__Erysipelotrichales;f__Erysipelotrichaceae;g__Clostridium	rf	logLoss	98
0.338541	-0.00764494	1	k__Bacteria;p__Firmicutes;c__Erysipelotrichi;o__Erysipelotrichales;f__Erysipelotrichaceae;g__[Eubacterium]	rf	logLoss	70
0.338494	-0.00876464	1	k__Bacteria;p__Firmicutes;c__Clostridia;o__Clostridiales;f__Lachnospiraceae;g__Dorea	rf	logLoss	50
0.33848	-0.00296416	0.97	k__Bacteria;p__Firmicutes;c__Bacilli;o__Lactobacillales;f__Lactobacillaceae;g__Lactobacillus	rf	logLoss	45
0.33842	-0.00346611	1	k__Bacteria;p__Firmicutes;c__Clostridia;o__Clostridiales;f__Ruminococcaceae;g__Oscillospira	rf	logLoss	7
0.33838	-0.0026648	0.98	k__Bacteria;p__Firmicutes;c__Clostridia;o__Clostridiales;f__Lachnospiraceae;g__Roseburia	rf	logLoss	61
0.338366	-0.00953927	1	k__Bacteria;p__Verrucomicrobia;c__Verrucomicrobiae;o__Verrucomicrobiales;f__Verrucomicrobiaceae;g__Akkermansia	rf	logLoss	90
0.338358	-0.0104848	0.98	k__Bacteria;p__Actinobacteria;c__Coriobacteriia;o__Coriobacteriales;f__Coriobacteriaceae;g__Collinsella	rf	logLoss	55
0.338321	-0.00949378	1	k__Bacteria;p__Actinobacteria;c__Actinobacteria;o__Bifidobacteriales;f__Bifidobacteriaceae;g__Bifidobacterium	rf	logLoss	90
0.338317	-0.0033283	0.98	k__Bacteria;p__Firmicutes;c__Clostridia;o__Clostridiales;f__Lachnospiraceae;g__Roseburia	rf	logLoss	43
0.338308	-0.00331921	0.89	k__Bacteria;p__Firmicutes;c__Bacilli;o__Lactobacillales;f__Streptococcaceae;g__Streptococcus	rf	logLoss	43
0.338298	-0.0104248	1	k__Bacteria;p__OD1;__;__;__;__	rf	logLoss	55
0.338274	-0.00386601	0.99	k__Bacteria;p__Proteobacteria;c__Betaproteobacteria;o__Burkholderiales;f__Alcaligenaceae;g__Sutterella	rf	logLoss	94
0.33824	-0.0199972	1	k__Bacteria;p__Firmicutes;c__Clostridia;o__Clostridiales;f__Ruminococcaceae;g__Ruminococcus	rf	logLoss	42
0.338236	-0.00850623	1	k__Bacteria;p__Firmicutes;c__Clostridia;o__Clostridiales;f__Peptostreptococcaceae;__	rf	logLoss	50
0.338218	-0.00732205	1	k__Bacteria;p__Firmicutes;c__Clostridia;o__Clostridiales;f__Lachnospiraceae;g__[Ruminococcus]	rf	logLoss	70
0.33821	-0.00322086	1	k__Bacteria;p__Proteobacteria;c__Betaproteobacteria;o__Burkholderiales;f__Alcaligenaceae;g__Sutterella	rf	logLoss	43
0.338196	-0.0082136	1	k__Bacteria;p__Firmicutes;c__Clostridia;o__Clostridiales;f__Lachnospiraceae;g__[Ruminococcus]	rf	logLoss	71
0.338193	-0.026515	1	k__Bacteria;p__Firmicutes;c__Clostridia;o__Clostridiales;f__Ruminococcaceae;g__Ruminococcus	rf	logLoss	82
0.338184	-0.00319472	0.99	k__Bacteria;p__Proteobacteria;c__Gammaproteobacteria;o__Pasteurellales;f__Pasteurellaceae;g__Haemophilus	rf	logLoss	43
0.338139	-0.0031497	0.94	k__Bacteria;p__Firmicutes;c__Clostridia;o__Clostridiales;f__Clostridiaceae;g__Clostridium	rf	logLoss	43
0.338098	-0.0255399	1	k__Bacteria;p__Firmicutes;c__Clostridia;o__Clostridiales;f__Ruminococcaceae;g__Ruminococcus	rf	logLoss	23
0.338069	-0.00366053	1	k__Bacteria;p__Firmicutes;c__Clostridia;o__Clostridiales;f__Lachnospiraceae;g__Roseburia	rf	logLoss	94
0.338057	-0.00234105	0.99	k__Bacteria;p__Firmicutes;c__Clostridia;o__Clostridiales;f__Lachnospiraceae;g__Lachnospira	rf	logLoss	61
0.338017	0.0352419	0.23	k__Bacteria;p__OD1;c__;o__;f__;g__	rf	logLoss	89
0.338016	-0.00918874	1	k__Bacteria;p__Firmicutes;c__Erysipelotrichi;o__Erysipelotrichales;f__Erysipelotrichaceae;g__[Eubacterium]	rf	logLoss	90
0.338008	-0.00249158	1	k__Bacteria;p__Proteobacteria;c__Betaproteobacteria;o__Burkholderiales;f__Alcaligenaceae;g__Sutterella	rf	logLoss	45
0.338005	0.0207225	0.5	k__Bacteria;p__Firmicutes;c__Clostridia;o__Clostridiales;f__Lachnospiraceae;g__Roseburia	rf	logLoss	65
0.338004	-0.0195793	1	k__Bacteria;p__Firmicutes;c__Clostridia;o__Clostridiales;f__Ruminococcaceae;g__Ruminococcus	rf	logLoss	73
0.337997	-0.00917008	1	k__Bacteria;p__Bacteroidetes;c__Bacteroidia;o__Bacteroidales;f__Porphyromonadaceae;g__Parabacteroides	rf	logLoss	90
0.337992	-0.00247586	1	k__Bacteria;p__Firmicutes;c__Clostridia;o__Clostridiales;__;__	rf	logLoss	45
0.337983	-0.00302866	1	k__Bacteria;p__Proteobacteria;c__Betaproteobacteria;o__Burkholderiales;f__Alcaligenaceae;g__Sutterella	rf	logLoss	7
0.337965	0.0207619	0.41	k__Bacteria;p__Bacteroidetes;c__Bacteroidia;o__Bacteroidales;f__Porphyromonadaceae;g__Parabacteroides	rf	logLoss	65
0.337828	-0.00784563	0.99	k__Bacteria;p__Proteobacteria;c__Gammaproteobacteria;o__Pasteurellales;f__Pasteurellaceae;g__Haemophilus	rf	logLoss	71
0.337822	-0.00341402	1	k__Bacteria;p__Firmicutes;c__Bacilli;o__Lactobacillales;f__Enterococcaceae;g__Enterococcus	rf	logLoss	94
0.337819	-0.0139377	1	k__Bacteria;p__Actinobacteria;c__Coriobacteriia;o__Coriobacteriales;f__Coriobacteriaceae;g__Collinsella	rf	logLoss	72
0.337819	-0.0244632	1	k__Bacteria;p__Firmicutes;c__Clostridia;o__Clostridiales;f__Veillonellaceae;g__Dialister	rf	logLoss	32
0.337818	-0.00783539	1	k__Bacteria;p__Firmicutes;c__Clostridia;o__Clostridiales;f__Lachnospiraceae;__	rf	logLoss	71
0.337805	0.0388663	0.19	k__Bacteria;p__Firmicutes;c__Clostridia;o__Clostridiales;f__Ruminococcaceae;g__Oscillospira	rf	logLoss	17
0.337776	-0.00518971	1	k__Bacteria;p__OD1;c__;o__;f__;g__	rf	logLoss	51
0.337747	-0.00685045	1	k__Bacteria;p__OD1;c__;o__;f__;g__	rf	logLoss	70
0.337745	-0.00279079	1	k__Bacteria;p__Firmicutes;c__Clostridia;o__Clostridiales;f__Lachnospiraceae;g__Lachnospira	rf	logLoss	7
0.337728	-0.0127232	1	k__Bacteria;p__OD1;__;__;__;__	rf	logLoss	34
0.33772	-0.00799001	1	k__Bacteria;p__Actinobacteria;c__Actinobacteria;o__Bifidobacteriales;f__Bifidobacteriaceae;g__Bifidobacterium	rf	logLoss	50
0.33771	-0.00798012	1	k__Bacteria;p__Bacteroidetes;c__Bacteroidia;o__Bacteroidales;f__Porphyromonadaceae;g__Parabacteroides	rf	logLoss	50
0.337707	-0.00199111	0.98	k__Bacteria;p__Firmicutes;c__Clostridia;o__Clostridiales;f__Peptostreptococcaceae;g__	rf	logLoss	61
0.337683	-0.00269441	0.89	k__Bacteria;p__Firmicutes;c__Clostridia;o__Clostridiales;f__Lachnospiraceae;g__Clostridium	rf	logLoss	43
0.33765	-0.00882317	1	k__Bacteria;p__Firmicutes;c__Clostridia;o__Clostridiales;f__Lachnospiraceae;g__Coprococcus	rf	logLoss	90
0.33762	0.0211077	0.52	k__Bacteria;p__Firmicutes;c__Clostridia;o__Clostridiales;f__Peptostreptococcaceae;g__	rf	logLoss	65
0.337617	-0.0232991	1	k__Bacteria;p__Firmicutes;c__Clostridia;o__Clostridiales;f__Ruminococcaceae;g__Ruminococcus	rf	logLoss	36
0.337612	0.0390592	0.18	k__Bacteria;p__Firmicutes;c__Clostridia;o__Clostridiales;f__Clostridiaceae;g__Clostridium	rf	logLoss	17
0.337586	-0.0143668	1	k__Bacteria;p__Firmicutes;c__Clostridia;o__Clostridiales;f__Lachnospiraceae;g__Blautia	rf	logLoss	79
0.337556	-0.00175676	0.92	k__Bacteria;p__Firmicutes;c__Clostridia;o__Clostridiales;f__Lachnospiraceae;g__Roseburia	rf	logLoss	66
0.337551	-0.0238255	1	k__Bacteria;p__Firmicutes;c__Clostridia;o__Clostridiales;f__Ruminococcaceae;g__Ruminococcus	rf	logLoss	85
0.337508	-0.00661208	1	k__Bacteria;p__Bacteroidetes;c__Bacteroidia;o__Bacteroidales;f__Rikenellaceae;g__Alistipes	rf	logLoss	70
0.337461	-0.0180374	1	k__Bacteria;p__Firmicutes;c__Clostridia;o__Clostridiales;f__Lachnospiraceae;g__Blautia	rf	logLoss	54
0.33746	0.0755453	0	k__Bacteria;p__Actinobacteria;c__Actinobacteria;o__Bifidobacteriales;f__Bifidobacteriaceae;g__Bifidobacterium	rf	logLoss	10
0.337448	-0.00655213	1	k__Bacteria;p__Actinobacteria;c__Actinobacteria;o__Bifidobacteriales;f__Bifidobacteriaceae;g__Bifidobacterium	rf	logLoss	70
0.337421	0.0329903	0.18	k__Bacteria;p__Firmicutes;c__Clostridia;o__Clostridiales;f__Lachnospiraceae;g__Roseburia	rf	logLoss	14
0.33742	0.0298788	0.29	k__Bacteria;p__Firmicutes;c__Clostridia;o__Clostridiales;f__Ruminococcaceae;__	rf	logLoss	27
0.337416	-0.00482972	1	k__Bacteria;p__Firmicutes;c__Clostridia;o__Clostridiales;f__Lachnospiraceae;__	rf	logLoss	51
0.337389	-0.00239998	0.91	k__Bacteria;p__Firmicutes;c__Clostridia;o__Clostridiales;f__Ruminococcaceae;g__Gemmiger	rf	logLoss	43
0.337357	-0.00737409	1	k__Bacteria;p__Verrucomicrobia;c__Verrucomicrobiae;o__Verrucomicrobiales;f__Verrucomicrobiaceae;g__Akkermansia	rf	logLoss	71
0.337353	-0.00736996	0.99	k__Bacteria;p__Actinobacteria;c__Actinobacteria;o__Bifidobacteriales;f__Bifidobacteriaceae;g__Bifidobacterium	rf	logLoss	71
0.337347	-0.00235835	0.94	k__Bacteria;p__OD1;c__;o__;f__;g__	rf	logLoss	43
0.337321	0.0326834	0.33	k__Bacteria;p__Firmicutes;c__Clostridia;o__Clostridiales;__;__	rf	logLoss	98
0.337314	-0.00472692	1	k__Bacteria;p__Firmicutes;c__Clostridia;o__Clostridiales;f__Ruminococcaceae;g__Faecalibacterium	rf	logLoss	51
0.337307	0.03356	0.2	k__Bacteria;p__Firmicutes;c__Clostridia;o__Clostridiales;f__Veillonellaceae;g__Veillonella	rf	logLoss	62
0.337301	-0.00231192	0.95	k__Bacteria;p__Firmicutes;c__Clostridia;o__Clostridiales;f__Ruminococcaceae;g__Oscillospira	rf	logLoss	43
0.3373	0.0277303	0.31	k__Bacteria;p__Firmicutes;c__Erysipelotrichi;o__Erysipelotrichales;f__Erysipelotrichaceae;g__[Eubacterium]	rf	logLoss	15
0.337289	-0.00470218	1	k__Bacteria;p__Firmicutes;c__Clostridia;o__Clostridiales;f__Ruminococcaceae;g__Oscillospira	rf	logLoss	51
0.337275	-0.0234447	1	k__Bacteria;p__Firmicutes;c__Clostridia;o__Clostridiales;f__Ruminococcaceae;g__Ruminococcus	rf	logLoss	46
0.337269	-0.00147045	0.92	k__Bacteria;p__Firmicutes;c__Clostridia;o__Clostridiales;__;__	rf	logLoss	66
0.337258	0.0277727	0.4	k__Bacteria;p__Firmicutes;c__Clostridia;o__Clostridiales;f__Ruminococcaceae;__	rf	logLoss	15
0.337256	-0.00173958	0.9	k__Bacteria;p__Firmicutes;c__Clostridia;o__Clostridiales;f__Lachnospiraceae;g__Lachnospira	rf	logLoss	45
0.337249	-0.0238933	1	k__Bacteria;p__Firmicutes;c__Clostridia;o__Clostridiales;f__Ruminococcaceae;g__Ruminococcus	rf	logLoss	32
0.337223	-0.00226943	0.97	k__Bacteria;p__Firmicutes;c__Clostridia;o__Clostridiales;f__Lachnospiraceae;g__Roseburia	rf	logLoss	7
0.33721	0.033657	0.28	k__Bacteria;p__Firmicutes;c__Clostridia;o__Clostridiales;f__Ruminococcaceae;g__Oscillospira	rf	logLoss	62
0.337207	-0.00140763	0.82	k__Bacteria;p__Proteobacteria;c__Betaproteobacteria;o__Burkholderiales;f__Alcaligenaceae;g__Sutterella	rf	logLoss	66
0.337161	-0.00220695	1	k__Bacteria;p__Firmicutes;c__Clostridia;o__Clostridiales;__;__	rf	logLoss	7
0.33716	-0.00275212	1	k__Bacteria;p__Firmicutes;c__Clostridia;o__Clostridiales;f__Lachnospiraceae;g__Lachnospira	rf	logLoss	94
0.3371	-0.0232699	1	k__Bacteria;p__Firmicutes;c__Clostridia;o__Clostridiales;f__Veillonellaceae;g__Dialister	rf	logLoss	46
0.337092	-0.0045055	0.99	k__Bacteria;p__Firmicutes;c__Clostridia;o__Clostridiales;f__Clostridiaceae;g__Clostridium	rf	logLoss	51
0.337046	-0.0247366	1	k__Bacteria;p__Firmicutes;c__Clostridia;o__Clostridiales;f__Ruminococcaceae;g__Ruminococcus	rf	logLoss	81
0.337031	-0.0239251	1	k__Bacteria;p__Firmicutes;c__Clostridia;o__Clostridiales;f__Veillonellaceae;g__Dialister	rf	logLoss	59
0.337015	-0.00728559	1	k__Bacteria;p__OD1;c__;o__;f__;g__	rf	logLoss	50
0.337009	-0.00913558	0.98	k__Bacteria;p__Firmicutes;c__Clostridia;o__Clostridiales;f__Lachnospiraceae;g__Blautia	rf	logLoss	55
0.336999	0.0325696	0.29	k__Bacteria;p__OD1;c__;o__;f__;g__	rf	logLoss	92
0.336978	-0.00608169	1	k__Bacteria;p__Firmicutes;c__Clostridia;o__Clostridiales;f__Lachnospiraceae;__	rf	logLoss	70
0.336974	-0.00607804	1	k__Bacteria;p__Firmicutes;c__Clostridia;o__Clostridiales;f__Ruminococcaceae;g__Faecalibacterium	rf	logLoss	70
0.336969	-0.0011698	0.89	k__Bacteria;p__Firmicutes;c__Clostridia;o__Clostridiales;f__Lachnospiraceae;g__Lachnospira	rf	logLoss	66
0.336966	-0.0241846	1	k__Bacteria;p__Firmicutes;c__Clostridia;o__Clostridiales;f__Ruminococcaceae;g__Ruminococcus	rf	logLoss	64
0.336963	-0.0119585	1	k__Bacteria;p__Actinobacteria;c__Actinobacteria;o__Bifidobacteriales;f__Bifidobacteriaceae;g__Bifidobacterium	rf	logLoss	34
0.336959	-0.0090856	1	k__Bacteria;p__Verrucomicrobia;c__Verrucomicrobiae;o__Verrucomicrobiales;f__Verrucomicrobiaceae;g__Akkermansia	rf	logLoss	55
0.336949	-0.00254137	1	k__Bacteria;p__Firmicutes;c__Clostridia;o__Clostridiales;__;__	rf	logLoss	94
0.336947	-0.0267062	1	k__Bacteria;p__Firmicutes;c__Clostridia;o__Clostridiales;f__Ruminococcaceae;g__Ruminococcus	rf	logLoss	52
0.336947	-0.0019579	0.97	k__Bacteria;p__Firmicutes;c__Clostridia;o__Clostridiales;f__Peptostreptococcaceae;g__	rf	logLoss	43
0.336893	0.0258977	0.43	k__Bacteria;p__Firmicutes;c__Clostridia;o__Clostridiales;f__Lachnospiraceae;g__Roseburia	rf	logLoss	68
0.336827	-0.00799985	1	k__Bacteria;p__Firmicutes;c__Clostridia;o__Clostridiales;f__Lachnospiraceae;g__[Ruminococcus]	rf	logLoss	90
0.336802	-0.0018131	0.94	k__Bacteria;p__Firmicutes;c__Clostridia;o__Clostridiales;f__Lachnospiraceae;g__Lachnospira	rf	logLoss	43
0.336799	0.0372073	0.18	k__Bacteria;p__Firmicutes;c__Clostridia;o__Clostridiales;f__Lachnospiraceae;__	rf	logLoss	30
0.336795	-0.00681265	1	k__Bacteria;p__Firmicutes;c__Clostridia;o__Clostridiales;f__Peptostreptococcaceae;__	rf	logLoss	71
0.336777	-0.00795024	1	k__Bacteria;p__Firmicutes;c__Erysipelotrichi;o__Erysipelotrichales;f__Erysipelotrichaceae;g__Clostridium	rf	logLoss	90
0.336777	0.0337879	0.29	k__Bacteria;p__Firmicutes;c__Clostridia;o__Clostridiales;f__Ruminococcaceae;g__Oscillospira	rf	logLoss	74
0.336768	0.0364904	0.2	k__Bacteria;p__Firmicutes;c__Clostridia;o__Clostridiales;f__Lachnospiraceae;__	rf	logLoss	89
0.33676	-0.00793263	1	k__Bacteria;p__Firmicutes;c__Clostridia;o__Clostridiales;f__Veillonellaceae;g__Veillonella	rf	logLoss	90
0.336715	0.0341519	0.28	k__Bacteria;p__Firmicutes;c__Clostridia;o__Clostridiales;f__Clostridiaceae;g__Clostridium	rf	logLoss	62
0.336711	-0.0128294	1	k__Bacteria;p__Bacteroidetes;c__Bacteroidia;o__Bacteroidales;f__Bacteroidaceae;g__Bacteroides	rf	logLoss	72
0.336699	-0.00170967	0.95	k__Bacteria;p__Firmicutes;c__Clostridia;o__Clostridiales;__;__	rf	logLoss	43
0.336666	0.0365925	0.11	k__Bacteria;p__Firmicutes;c__Clostridia;o__Clostridiales;f__Peptostreptococcaceae;__	rf	logLoss	89
0.336641	-0.0125304	1	k__Bacteria;p__Actinobacteria;c__Coriobacteriia;o__Coriobacteriales;f__Coriobacteriaceae;g__Collinsella	rf	logLoss	22
0.336577	-0.0130426	1	k__Bacteria;p__Actinobacteria;c__Coriobacteriia;o__Coriobacteriales;f__Coriobacteriaceae;g__Collinsella	rf	logLoss	28
0.33657	-0.002162	0.73	k__Bacteria;p__Firmicutes;c__Bacilli;o__Lactobacillales;f__Streptococcaceae;g__Streptococcus	rf	logLoss	94
0.336569	-0.0077414	1	k__Bacteria;p__Bacteroidetes;c__Bacteroidia;o__Bacteroidales;f__Bacteroidaceae;g__Bacteroides	rf	logLoss	90
0.336558	-0.00566198	1	k__Bacteria;p__Firmicutes;c__Clostridia;o__Clostridiales;f__Lachnospiraceae;g__Clostridium	rf	logLoss	70
0.336556	0.0338544	0.25	k__Bacteria;p__Firmicutes;c__Bacilli;o__Lactobacillales;f__Streptococcaceae;g__Streptococcus	rf	logLoss	14
0.336498	0.0339133	0.29	k__Bacteria;p__Firmicutes;c__Erysipelotrichi;o__Erysipelotrichales;f__Erysipelotrichaceae;g__Clostridium	rf	logLoss	14
0.33646	0.0222669	0.47	k__Bacteria;p__Firmicutes;c__Clostridia;o__Clostridiales;f__Clostridiaceae;g__Clostridium	rf	logLoss	65
0.336449	-0.00386233	1	k__Bacteria;p__Firmicutes;c__Bacilli;o__Lactobacillales;f__Lactobacillaceae;g__Lactobacillus	rf	logLoss	51
0.33644	0.033565	0.25	k__Bacteria;p__Bacteroidetes;c__Bacteroidia;o__Bacteroidales;f__Bacteroidaceae;g__Bacteroides	rf	logLoss	98
0.336419	-0.0233135	1	k__Bacteria;p__Firmicutes;c__Clostridia;o__Clostridiales;f__Lachnospiraceae;g__Blautia	rf	logLoss	59
0.336414	-0.00643143	1	k__Bacteria;p__Bacteroidetes;c__Bacteroidia;o__Bacteroidales;f__Bacteroidaceae;g__Bacteroides	rf	logLoss	71
0.336409	-0.00551247	0.97	k__Bacteria;p__Firmicutes;c__Bacilli;o__Lactobacillales;f__Streptococcaceae;g__Streptococcus	rf	logLoss	70
0.336399	-0.00381243	0.99	k__Bacteria;p__Firmicutes;c__Clostridia;o__Clostridiales;f__Lachnospiraceae;g__Clostridium	rf	logLoss	51
0.336394	-0.00549781	1	k__Bacteria;p__Proteobacteria;c__Gammaproteobacteria;o__Pasteurellales;f__Pasteurellaceae;g__Haemophilus	rf	logLoss	70
0.336388	-0.0148749	1	k__Bacteria;p__OD1;__;__;__;__	rf	logLoss	100
0.336355	-0.0103826	1	k__Bacteria;p__Firmicutes;c__Erysipelotrichi;o__Erysipelotrichales;f__Erysipelotrichaceae;g__[Eubacterium]	rf	logLoss	44
0.336349	-0.00376211	0.98	k__Bacteria;p__Firmicutes;c__Bacilli;o__Lactobacillales;f__Streptococcaceae;g__Streptococcus	rf	logLoss	51
0.336338	-0.0113337	1	k__Bacteria;p__Firmicutes;c__Clostridia;o__Clostridiales;f__Peptostreptococcaceae;__	rf	logLoss	34
0.336337	-0.00635405	0.99	k__Bacteria;p__Firmicutes;c__Bacilli;o__Lactobacillales;f__Streptococcaceae;g__Streptococcus	rf	logLoss	71
0.336303	0.0332655	0.18	k__Bacteria;p__Firmicutes;c__Clostridia;o__Clostridiales;f__Peptostreptococcaceae;__	rf	logLoss	92
0.3363	0.0943316	0	k__Bacteria;p__OD1;c__;o__;f__;g__	rf	logLoss	93
0.336286	-0.012405	1	k__Bacteria;p__Firmicutes;c__Erysipelotrichi;o__Erysipelotrichales;f__Erysipelotrichaceae;g__[Eubacterium]	rf	logLoss	72
0.336254	-0.00366753	1	k__Bacteria;p__Firmicutes;c__Erysipelotrichi;o__Erysipelotrichales;f__Erysipelotrichaceae;g__Clostridium	rf	logLoss	51
0.33625	-0.00366361	1	k__Bacteria;p__Firmicutes;c__Clostridia;o__Clostridiales;f__Ruminococcaceae;__	rf	logLoss	51
0.336235	-0.00650511	1	k__Bacteria;p__Firmicutes;c__Erysipelotrichi;o__Erysipelotrichales;f__Erysipelotrichaceae;g__[Eubacterium]	rf	logLoss	50
0.336233	-0.0147203	1	k__Bacteria;p__Firmicutes;c__Clostridia;o__Clostridiales;f__Lachnospiraceae;g__Blautia	rf	logLoss	100
0.336232	-0.00650208	1	k__Bacteria;p__Firmicutes;c__Erysipelotrichi;o__Erysipelotrichales;f__Erysipelotrichaceae;g__Clostridium	rf	logLoss	50
0.336207	-0.0017989	1	k__Bacteria;p__Firmicutes;c__Clostridia;o__Clostridiales;f__Peptostreptococcaceae;g__	rf	logLoss	94
0.336198	0.0346687	0.17	k__Bacteria;p__Firmicutes;c__Clostridia;o__Clostridiales;f__Lachnospiraceae;g__[Ruminococcus]	rf	logLoss	62
0.336125	-0.0240868	1	k__Bacteria;p__Firmicutes;c__Clostridia;o__Clostridiales;f__Lachnospiraceae;g__Blautia	rf	logLoss	49
0.33612	-0.00824665	1	k__Bacteria;p__Firmicutes;c__Clostridia;o__Clostridiales;f__Lachnospiraceae;g__Coprococcus	rf	logLoss	55
0.336118	-0.00638879	1	k__Bacteria;p__Bacteroidetes;c__Bacteroidia;o__Bacteroidales;f__Bacteroidaceae;g__Bacteroides	rf	logLoss	50
0.336109	-0.00728156	1	k__Bacteria;p__Firmicutes;c__Bacilli;o__Lactobacillales;f__Lactobacillaceae;g__Lactobacillus	rf	logLoss	90
0.336106	0.0379004	0.1	k__Bacteria;p__Firmicutes;c__Clostridia;o__Clostridiales;f__Lachnospiraceae;g__[Ruminococcus]	rf	logLoss	30
0.336105	0.0343057	0.24	k__Bacteria;p__Firmicutes;c__Clostridia;o__Clostridiales;f__Ruminococcaceae;g__Faecalibacterium	rf	logLoss	14
0.336101	-0.0119904	1	k__Bacteria;p__OD1;__;__;__;__	rf	logLoss	22
0.336088	-0.00635886	1	k__Bacteria;p__Firmicutes;c__Bacilli;o__Lactobacillales;f__Enterococcaceae;g__Enterococcus	rf	logLoss	50
0.336056	0.026734	0.45	k__Bacteria;p__Proteobacteria;c__Gammaproteobacteria;o__Pasteurellales;f__Pasteurellaceae;g__Haemophilus	rf	logLoss	68
0.336054	-0.00607097	1	k__Bacteria;p__Firmicutes;c__Clostridia;o__Clostridiales;f__Ruminococcaceae;g__Faecalibacterium	rf	logLoss	71
0.336043	0.0226847	0.47	k__Bacteria;p__Firmicutes;c__Bacilli;o__Lactobacillales;f__Enterococcaceae;g__Enterococcus	rf	logLoss	65
0.336033	-0.00630329	1	k__Bacteria;p__Bacteroidetes;c__Bacteroidia;o__Bacteroidales;f__Rikenellaceae;g__Alistipes	rf	logLoss	50
0.336013	-0.0285287	1	k__Bacteria;p__Firmicutes;c__Clostridia;o__Clostridiales;f__Veillonellaceae;g__Dialister	rf	logLoss	96
0.33601	-0.0132991	1	k__Bacteria;p__Firmicutes;c__Clostridia;o__Clostridiales;f__Lachnospiraceae;g__Blautia	rf	logLoss	88
0.335997	-0.00601409	1	k__Bacteria;p__Firmicutes;c__Erysipelotrichi;o__Erysipelotrichales;f__Erysipelotrichaceae;g__Clostridium	rf	logLoss	71
0.335988	-0.0285043	1	k__Bacteria;p__Firmicutes;c__Clostridia;o__Clostridiales;f__Ruminococcaceae;g__Ruminococcus	rf	logLoss	96
0.33598	0.0380264	0.21	k__Bacteria;p__Firmicutes;c__Clostridia;o__Clostridiales;f__Ruminococcaceae;g__Oscillospira	rf	logLoss	30
0.335918	-0.00804522	1	k__Bacteria;p__Actinobacteria;c__Actinobacteria;o__Bifidobacteriales;f__Bifidobacteriaceae;g__Bifidobacterium	rf	logLoss	55
0.335892	-0.00706452	1	k__Bacteria;p__Firmicutes;c__Clostridia;o__Clostridiales;f__Ruminococcaceae;g__Faecalibacterium	rf	logLoss	90
0.335889	-0.00706152	1	k__Bacteria;p__Firmicutes;c__Clostridia;o__Clostridiales;f__Peptostreptococcaceae;__	rf	logLoss	90
0.335885	-8.65e-05	0.5	k__Bacteria;p__Firmicutes;c__Clostridia;o__Clostridiales;f__Peptostreptococcaceae;g__	rf	logLoss	66
0.335873	-0.0143602	1	k__Bacteria;p__Firmicutes;c__Clostridia;o__Clostridiales;f__Veillonellaceae;g__Veillonella	rf	logLoss	100
0.335871	-0.0256295	1	k__Bacteria;p__Firmicutes;c__Clostridia;o__Clostridiales;f__Veillonellaceae;g__Dialister	rf	logLoss	52
0.335868	-0.0407792	1	k__Bacteria;__;__;__;__;__	rf	logLoss	87
0.335847	-0.00495065	1	k__Bacteria;p__Firmicutes;c__Bacilli;o__Lactobacillales;f__Lactobacillaceae;g__Lactobacillus	rf	logLoss	70
0.335827	0.0314713	0.09	k__Bacteria;p__Firmicutes;c__Clostridia;o__Clostridiales;f__Lachnospiraceae;g__Blautia	rf	logLoss	27
0.335827	-0.00324048	0.98	k__Bacteria;p__Firmicutes;c__Clostridia;o__Clostridiales;f__Ruminococcaceae;g__Gemmiger	rf	logLoss	51
0.335807	-0.00607697	1	k__Bacteria;p__Proteobacteria;c__Gammaproteobacteria;o__Pasteurellales;f__Pasteurellaceae;g__Haemophilus	rf	logLoss	50
0.335795	-0.00606567	0.98	k__Bacteria;p__Firmicutes;c__Bacilli;o__Lactobacillales;f__Streptococcaceae;g__Streptococcus	rf	logLoss	50
0.335795	-0.0107901	1	k__Bacteria;p__Firmicutes;c__Erysipelotrichi;o__Erysipelotrichales;f__Erysipelotrichaceae;g__[Eubacterium]	rf	logLoss	34
0.335789	-0.011908	1	k__Bacteria;p__Actinobacteria;c__Actinobacteria;o__Bifidobacteriales;f__Bifidobacteriaceae;g__Bifidobacterium	rf	logLoss	72
0.335773	-0.00604312	1	k__Bacteria;p__Firmicutes;c__Clostridia;o__Clostridiales;f__Lachnospiraceae;__	rf	logLoss	50
0.335764	-0.0401253	1	k__Bacteria;__;__;__;__;__	rf	logLoss	95
0.335748	0.0346633	0.12	k__Bacteria;p__Firmicutes;c__Clostridia;o__Clostridiales;f__Lachnospiraceae;g__Blautia	rf	logLoss	14
0.335724	-0.00785046	1	k__Bacteria;p__Firmicutes;c__Clostridia;o__Clostridiales;f__Peptostreptococcaceae;__	rf	logLoss	55
0.335722	-0.000768	0.86	k__Bacteria;p__Firmicutes;c__Clostridia;o__Clostridiales;f__Peptostreptococcaceae;g__	rf	logLoss	7
0.335709	0.0315899	0.3	k__Bacteria;p__Firmicutes;c__Clostridia;o__Clostridiales;f__Lachnospiraceae;g__Coprococcus	rf	logLoss	27
0.335686	-0.0106817	1	k__Bacteria;p__Bacteroidetes;c__Bacteroidia;o__Bacteroidales;f__Porphyromonadaceae;g__Parabacteroides	rf	logLoss	34
0.335678	-0.00594828	1	k__Bacteria;p__Firmicutes;c__Clostridia;o__Clostridiales;f__Ruminococcaceae;g__Faecalibacterium	rf	logLoss	50
0.335672	-0.0097	1	k__Bacteria;p__Bacteroidetes;c__Bacteroidia;o__Bacteroidales;f__Porphyromonadaceae;g__Parabacteroides	rf	logLoss	44
0.335645	0.0293855	0.28	k__Bacteria;p__Firmicutes;c__Clostridia;o__Clostridiales;f__Lachnospiraceae;g__Dorea	rf	logLoss	15
0.33561	-0.00773693	1	k__Bacteria;p__Firmicutes;c__Erysipelotrichi;o__Erysipelotrichales;f__Erysipelotrichaceae;g__Clostridium	rf	logLoss	55
0.335591	-0.00961908	1	k__Bacteria;p__Actinobacteria;c__Actinobacteria;o__Bifidobacteriales;f__Bifidobacteriaceae;g__Bifidobacterium	rf	logLoss	44
0.33557	0.0317286	0.3	k__Bacteria;p__Firmicutes;c__Clostridia;o__Clostridiales;__;__	rf	logLoss	27
0.335564	0.0294669	0.28	k__Bacteria;p__Firmicutes;c__Clostridia;o__Clostridiales;f__Lachnospiraceae;g__Clostridium	rf	logLoss	15
0.335561	-0.0231155	1	k__Bacteria;p__Firmicutes;c__Clostridia;o__Clostridiales;f__Veillonellaceae;g__Dialister	rf	logLoss	77
0.335554	-0.00768105	1	k__Bacteria;p__Firmicutes;c__Clostridia;o__Clostridiales;f__Lachnospiraceae;g__Dorea	rf	logLoss	55
0.335546	-0.036043	1	k__Bacteria;__;__;__;__;__	rf	logLoss	83
0.335526	-0.00669925	1	k__Bacteria;p__Firmicutes;c__Clostridia;o__Clostridiales;f__Lachnospiraceae;__	rf	logLoss	90
0.335491	-0.00550855	1	k__Bacteria;p__Firmicutes;c__Clostridia;o__Clostridiales;f__Ruminococcaceae;g__Gemmiger	rf	logLoss	71
0.335486	-0.00951356	1	k__Bacteria;p__Verrucomicrobia;c__Verrucomicrobiae;o__Verrucomicrobiales;f__Verrucomicrobiaceae;g__Akkermansia	rf	logLoss	44
0.335472	-0.0145728	1	k__Bacteria;p__OD1;__;__;__;__	rf	logLoss	25
0.335425	-0.00659786	1	k__Bacteria;p__OD1;c__;o__;f__;g__	rf	logLoss	90
0.335416	-0.00944357	1	k__Bacteria;p__Firmicutes;c__Clostridia;o__Clostridiales;f__Peptostreptococcaceae;__	rf	logLoss	44
0.335326	-0.00935344	1	k__Bacteria;p__Firmicutes;c__Clostridia;o__Clostridiales;f__Lachnospiraceae;g__[Ruminococcus]	rf	logLoss	44
0.335323	-0.0130369	1	k__Bacteria;p__Actinobacteria;c__Coriobacteriia;o__Coriobacteriales;f__Coriobacteriaceae;g__Collinsella	rf	logLoss	3
0.335256	-0.0278263	1	k__Bacteria;p__Firmicutes;c__Clostridia;o__Clostridiales;f__Ruminococcaceae;g__Ruminococcus	rf	logLoss	86
0.335188	0.0348166	0.16	k__Bacteria;p__Firmicutes;c__Clostridia;o__Clostridiales;f__Lachnospiraceae;g__[Ruminococcus]	rf	logLoss	98
0.335179	0.0353856	0.15	k__Bacteria;p__Bacteroidetes;c__Bacteroidia;o__Bacteroidales;f__Bacteroidaceae;g__Bacteroides	rf	logLoss	74
0.335137	-0.00515408	1	k__Bacteria;p__Firmicutes;c__Clostridia;o__Clostridiales;f__Lachnospiraceae;g__Clostridium	rf	logLoss	71
0.335134	0.0242817	0.29	k__Bacteria;p__OD1;__;__;__;__	rf	logLoss	48
0.335123	0.0348819	0.23	k__Bacteria;p__OD1;c__;o__;f__;g__	rf	logLoss	98
0.335118	-0.00538806	1	k__Bacteria;p__Firmicutes;c__Clostridia;o__Clostridiales;f__Lachnospiraceae;g__[Ruminococcus]	rf	logLoss	50
0.335106	-0.00512319	1	k__Bacteria;p__Firmicutes;c__Bacilli;o__Lactobacillales;f__Lactobacillaceae;g__Lactobacillus	rf	logLoss	71
0.335102	-0.00537272	1	k__Bacteria;p__Firmicutes;c__Clostridia;o__Clostridiales;f__Clostridiaceae;g__Clostridium	rf	logLoss	50
0.335098	0.0349062	0.24	k__Bacteria;p__Firmicutes;c__Clostridia;o__Clostridiales;f__Lachnospiraceae;g__Clostridium	rf	logLoss	98
0.335064	-0.0233859	1	k__Bacteria;p__Firmicutes;c__Clostridia;o__Clostridiales;f__Lachnospiraceae;g__Blautia	rf	logLoss	82
0.335042	-0.00414579	1	k__Bacteria;p__Firmicutes;c__Clostridia;o__Clostridiales;__;__	rf	logLoss	70
0.335041	0.0277494	0.3	k__Bacteria;p__Firmicutes;c__Erysipelotrichi;o__Erysipelotrichales;f__Erysipelotrichaceae;g__Clostridium	rf	logLoss	68
0.335032	0.0299985	0.28	k__Bacteria;p__Firmicutes;c__Clostridia;o__Clostridiales;f__Ruminococcaceae;g__Faecalibacterium	rf	logLoss	15
0.335028	-0.0100235	1	k__Bacteria;p__Bacteroidetes;c__Bacteroidia;o__Bacteroidales;f__Bacteroidaceae;g__Bacteroides	rf	logLoss	34
0.335022	-0.00243509	1	k__Bacteria;p__Proteobacteria;c__Betaproteobacteria;o__Burkholderiales;f__Alcaligenaceae;g__Sutterella	rf	logLoss	51
0.334999	-0.011118	1	k__Bacteria;p__Firmicutes;c__Clostridia;o__Clostridiales;f__Peptostreptococcaceae;__	rf	logLoss	72
0.334986	-0.00711277	1	k__Bacteria;p__Bacteroidetes;c__Bacteroidia;o__Bacteroidales;f__Rikenellaceae;g__Alistipes	rf	logLoss	55
0.334979	0.0244366	0.18	k__Bacteria;p__Firmicutes;c__Clostridia;o__Clostridiales;f__Lachnospiraceae;g__Blautia	rf	logLoss	48
0.334961	-0.0225156	1	k__Bacteria;p__Firmicutes;c__Clostridia;o__Clostridiales;f__Lachnospiraceae;g__Blautia	rf	logLoss	77
0.334958	-0.00898602	1	k__Bacteria;p__Bacteroidetes;c__Bacteroidia;o__Bacteroidales;f__Bacteroidaceae;g__Bacteroides	rf	logLoss	44
0.334952	0.0359146	0.2	k__Bacteria;p__Firmicutes;c__Clostridia;o__Clostridiales;f__Lachnospiraceae;__	rf	logLoss	62
0.334944	-0.013431	1	k__Bacteria;p__Actinobacteria;c__Actinobacteria;o__Bifidobacteriales;f__Bifidobacteriaceae;g__Bifidobacterium	rf	logLoss	100
0.334903	0.0301274	0.21	k__Bacteria;p__Bacteroidetes;c__Bacteroidia;o__Bacteroidales;f__Bacteroidaceae;g__Bacteroides	rf	logLoss	15
0.334901	-0.00491775	1	k__Bacteria;p__OD1;c__;o__;f__;g__	rf	logLoss	71
0.334862	-0.00396631	1	k__Bacteria;p__Firmicutes;c__Clostridia;o__Clostridiales;f__Ruminococcaceae;g__Gemmiger	rf	logLoss	70
0.33484	0.0355704	0.21	k__Bacteria;p__Firmicutes;c__Clostridia;o__Clostridiales;f__Veillonellaceae;g__Veillonella	rf	logLoss	14
0.334839	-0.00601179	1	k__Bacteria;p__Bacteroidetes;c__Bacteroidia;o__Bacteroidales;f__Rikenellaceae;g__Alistipes	rf	logLoss	90
0.334827	-0.00393112	1	k__Bacteria;p__Firmicutes;c__Clostridia;o__Clostridiales;f__Clostridiaceae;g__Clostridium	rf	logLoss	70
0.334827	-0.00223995	1	k__Bacteria;p__Firmicutes;c__Clostridia;o__Clostridiales;__;__	rf	logLoss	51
0.334823	-0.0139237	1	k__Bacteria;p__Firmicutes;c__Clostridia;o__Clostridiales;f__Lachnospiraceae;g__Blautia	rf	logLoss	25
0.334785	-0.0220032	1	k__Bacteria;p__Firmicutes;c__Clostridia;o__Clostridiales;f__Veillonellaceae;g__Dialister	rf	logLoss	64
0.334745	-0.0120344	1	k__Bacteria;p__OD1;__;__;__;__	rf	logLoss	88
0.334733	-0.003837	1	k__Bacteria;p__Firmicutes;c__Bacilli;o__Lactobacillales;f__Enterococcaceae;g__Enterococcus	rf	logLoss	70
0.334696	-0.0047132	1	k__Bacteria;p__Firmicutes;c__Clostridia;o__Clostridiales;f__Ruminococcaceae;__	rf	logLoss	71
0.334642	-0.00465888	1	k__Bacteria;p__Firmicutes;c__Bacilli;o__Lactobacillales;f__Enterococcaceae;g__Enterococcus	rf	logLoss	71
0.334635	0.0349328	0.23	k__Bacteria;p__Firmicutes;c__Clostridia;o__Clostridiales;f__Lachnospiraceae;g__Clostridium	rf	logLoss	92
0.334617	0.0357937	0.22	k__Bacteria;p__Firmicutes;c__Clostridia;o__Clostridiales;f__Lachnospiraceae;g__[Ruminococcus]	rf	logLoss	14
0.334617	-0.0119062	1	k__Bacteria;p__Verrucomicrobia;c__Verrucomicrobiae;o__Verrucomicrobiales;f__Verrucomicrobiaceae;g__Akkermansia	rf	logLoss	88
0.334553	-0.0085811	1	k__Bacteria;p__Firmicutes;c__Clostridia;o__Clostridiales;f__Lachnospiraceae;g__Dorea	rf	logLoss	44
0.334487	0.0305084	0.27	k__Bacteria;p__Firmicutes;c__Erysipelotrichi;o__Erysipelotrichales;f__Erysipelotrichaceae;g__Clostridium	rf	logLoss	11
0.334482	-0.00565445	0.99	k__Bacteria;p__Firmicutes;c__Bacilli;o__Lactobacillales;f__Streptococcaceae;g__Streptococcus	rf	logLoss	90
0.33446	-0.00945508	1	k__Bacteria;p__Firmicutes;c__Clostridia;o__Clostridiales;f__Veillonellaceae;g__Veillonella	rf	logLoss	34
0.334457	-0.00472723	1	k__Bacteria;p__Firmicutes;c__Clostridia;o__Clostridiales;f__Lachnospiraceae;g__Clostridium	rf	logLoss	50
0.334452	0.0388066	0.2	k__Bacteria;p__Firmicutes;c__Clostridia;o__Clostridiales;f__Ruminococcaceae;g__Oscillospira	rf	logLoss	89
0.334415	-0.0094109	1	k__Bacteria;p__Firmicutes;c__Clostridia;o__Clostridiales;f__Lachnospiraceae;g__Coprococcus	rf	logLoss	34
0.334407	0.0395989	0.06	k__Bacteria;p__Firmicutes;c__Bacilli;o__Lactobacillales;f__Streptococcaceae;g__Streptococcus	rf	logLoss	30
0.334391	-0.00841841	1	k__Bacteria;p__Firmicutes;c__Clostridia;o__Clostridiales;f__Veillonellaceae;g__Veillonella	rf	logLoss	44
0.334382	-0.0133388	1	k__Bacteria;p__Actinobacteria;c__Coriobacteriia;o__Coriobacteriales;f__Coriobacteriaceae;g__Collinsella	rf	logLoss	5
0.334358	-0.00177167	0.95	k__Bacteria;p__Firmicutes;c__Clostridia;o__Clostridiales;f__Lachnospiraceae;g__Roseburia	rf	logLoss	51
0.334325	-0.0104435	1	k__Bacteria;p__Firmicutes;c__Clostridia;o__Clostridiales;f__Veillonellaceae;g__Veillonella	rf	logLoss	72
0.334309	-0.0101989	1	k__Bacteria;p__Firmicutes;c__Clostridia;o__Clostridiales;f__Peptostreptococcaceae;__	rf	logLoss	22
0.334276	-0.00640321	1	k__Bacteria;p__Firmicutes;c__Bacilli;o__Lactobacillales;f__Enterococcaceae;g__Enterococcus	rf	logLoss	55
0.334249	-0.0101392	1	k__Bacteria;p__Bacteroidetes;c__Bacteroidia;o__Bacteroidales;f__Porphyromonadaceae;g__Parabacteroides	rf	logLoss	22
0.334249	-0.00542141	1	k__Bacteria;p__Proteobacteria;c__Gammaproteobacteria;o__Pasteurellales;f__Pasteurellaceae;g__Haemophilus	rf	logLoss	90
0.334234	-0.00922956	1	k__Bacteria;p__Firmicutes;c__Clostridia;o__Clostridiales;f__Lachnospiraceae;g__[Ruminococcus]	rf	logLoss	34
0.334227	0.0357777	0.2	k__Bacteria;p__Firmicutes;c__Clostridia;o__Clostridiales;f__Lachnospiraceae;__	rf	logLoss	98
0.334182	0.035386	0.21	k__Bacteria;p__Firmicutes;c__Clostridia;o__Clostridiales;f__Clostridiaceae;g__Clostridium	rf	logLoss	92
0.334151	-0.00325504	1	k__Bacteria;p__Proteobacteria;c__Betaproteobacteria;o__Burkholderiales;f__Alcaligenaceae;g__Sutterella	rf	logLoss	70
0.334031	0.0332681	0.25	k__Bacteria;p__Firmicutes;c__Clostridia;o__Clostridiales;f__Veillonellaceae;g__Veillonella	rf	logLoss	27
0.334027	-0.00313124	1	k__Bacteria;p__Firmicutes;c__Clostridia;o__Clostridiales;f__Ruminococcaceae;g__Oscillospira	rf	logLoss	70
0.334002	-0.0175672	1	k__Bacteria;p__Firmicutes;c__Clostridia;o__Clostridiales;f__Lachnospiraceae;g__Blautia	rf	logLoss	63
0.333996	0.0254195	0.45	k__Bacteria;p__Firmicutes;c__Bacilli;o__Lactobacillales;f__Enterococcaceae;g__Enterococcus	rf	logLoss	48
0.333983	-0.0130833	1	k__Bacteria;p__Actinobacteria;c__Coriobacteriia;o__Coriobacteriales;f__Coriobacteriaceae;g__Collinsella	rf	logLoss	25
0.333929	-0.00134279	0.94	k__Bacteria;p__Firmicutes;c__Clostridia;o__Clostridiales;f__Peptostreptococcaceae;g__	rf	logLoss	51
0.333912	0.0360926	0.21	k__Bacteria;p__Firmicutes;c__Clostridia;o__Clostridiales;f__Lachnospiraceae;g__Dorea	rf	logLoss	98
0.333887	-0.0116011	1	k__Bacteria;p__OD1;__;__;__;__	rf	logLoss	3
0.33382	-0.00784727	0.99	k__Bacteria;p__Firmicutes;c__Clostridia;o__Clostridiales;f__Lachnospiraceae;g__Coprococcus	rf	logLoss	44
0.333763	-0.00378064	1	k__Bacteria;p__Firmicutes;c__Erysipelotrichi;o__Erysipelotrichales;f__Erysipelotrichaceae;g__[Eubacterium]	rf	logLoss	71
0.333736	0.0256794	0.46	k__Bacteria;p__Proteobacteria;c__Gammaproteobacteria;o__Pasteurellales;f__Pasteurellaceae;g__Haemophilus	rf	logLoss	48
0.333719	-0.00398945	1	k__Bacteria;p__Firmicutes;c__Clostridia;o__Clostridiales;f__Ruminococcaceae;g__Gemmiger	rf	logLoss	50
0.333713	-0.00774036	1	k__Bacteria;p__OD1;__;__;__;__	rf	logLoss	44
0.333708	-0.00112104	0.92	k__Bacteria;p__Firmicutes;c__Clostridia;o__Clostridiales;f__Lachnospiraceae;g__Lachnospira	rf	logLoss	51
0.333705	-0.0205992	1	k__Bacteria;p__Actinobacteria;c__Coriobacteriia;o__Coriobacteriales;f__Coriobacteriaceae;g__Collinsella	rf	logLoss	59
0.333704	-0.00773194	1	k__Bacteria;p__Firmicutes;c__Bacilli;o__Lactobacillales;f__Enterococcaceae;g__Enterococcus	rf	logLoss	44
0.333693	-0.0203376	1	k__Bacteria;p__Firmicutes;c__Clostridia;o__Clostridiales;f__Lachnospiraceae;g__Blautia	rf	logLoss	32
0.333681	-0.00278528	1	k__Bacteria;p__Firmicutes;c__Clostridia;o__Clostridiales;f__Ruminococcaceae;__	rf	logLoss	70
0.333673	0.0368919	0.12	k__Bacteria;p__Actinobacteria;c__Actinobacteria;o__Bifidobacteriales;f__Bifidobacteriaceae;g__Bifidobacterium	rf	logLoss	74
0.333665	-0.0101309	1	k__Bacteria;p__Firmicutes;c__Erysipelotrichi;o__Erysipelotrichales;f__Erysipelotrichaceae;g__[Eubacterium]	rf	logLoss	28
0.333662	-0.00578932	1	k__Bacteria;p__Firmicutes;c__Clostridia;o__Clostridiales;f__Clostridiaceae;g__Clostridium	rf	logLoss	55
0.333637	-0.0152122	1	k__Bacteria;p__Actinobacteria;c__Coriobacteriia;o__Coriobacteriales;f__Coriobacteriaceae;g__Collinsella	rf	logLoss	73
0.333625	-0.00389537	1	k__Bacteria;p__Firmicutes;c__Bacilli;o__Lactobacillales;f__Lactobacillaceae;g__Lactobacillus	rf	logLoss	50
0.333596	-0.00361297	0.99	k__Bacteria;p__Firmicutes;c__Clostridia;o__Clostridiales;f__Lachnospiraceae;g__Roseburia	rf	logLoss	71
0.33358	0.0314508	0.3	k__Bacteria;p__OD1;c__;o__;f__;g__	rf	logLoss	15
0.333574	-0.00946379	1	k__Bacteria;p__Verrucomicrobia;c__Verrucomicrobiae;o__Verrucomicrobiales;f__Verrucomicrobiaceae;g__Akkermansia	rf	logLoss	22
0.333558	-0.010847	1	k__Bacteria;p__Bacteroidetes;c__Bacteroidia;o__Bacteroidales;f__Porphyromonadaceae;g__Parabacteroides	rf	logLoss	88
0.333535	-0.00965333	1	k__Bacteria;p__Firmicutes;c__Clostridia;o__Clostridiales;f__Lachnospiraceae;g__[Ruminococcus]	rf	logLoss	72
0.333531	-0.00380181	1	k__Bacteria;p__Firmicutes;c__Clostridia;o__Clostridiales;f__Lachnospiraceae;g__Roseburia	rf	logLoss	50
0.333502	-0.00377222	1	k__Bacteria;p__Firmicutes;c__Clostridia;o__Clostridiales;f__Ruminococcaceae;__	rf	logLoss	50
0.333485	-0.00258845	0.99	k__Bacteria;p__Firmicutes;c__Clostridia;o__Clostridiales;f__Lachnospiraceae;g__Roseburia	rf	logLoss	70
0.333464	0.0259517	0.41	k__Bacteria;p__Firmicutes;c__Clostridia;o__Clostridiales;__;__	rf	logLoss	48
0.333457	0.0293329	0.31	k__Bacteria;p__Firmicutes;c__Clostridia;o__Clostridiales;f__Ruminococcaceae;g__Faecalibacterium	rf	logLoss	68
0.333456	-0.0119438	1	k__Bacteria;p__Firmicutes;c__Erysipelotrichi;o__Erysipelotrichales;f__Erysipelotrichaceae;g__[Eubacterium]	rf	logLoss	100
0.333445	0.0293457	0.28	k__Bacteria;p__Firmicutes;c__Clostridia;o__Clostridiales;f__Lachnospiraceae;g__Dorea	rf	logLoss	68
0.333436	-0.0140122	1	k__Bacteria;p__Actinobacteria;c__Coriobacteriia;o__Coriobacteriales;f__Coriobacteriaceae;g__Collinsella	rf	logLoss	54
0.333422	0.0293685	0.27	k__Bacteria;p__Firmicutes;c__Clostridia;o__Clostridiales;f__Veillonellaceae;g__Veillonella	rf	logLoss	68
0.333416	-0.00343303	1	k__Bacteria;p__Proteobacteria;c__Betaproteobacteria;o__Burkholderiales;f__Alcaligenaceae;g__Sutterella	rf	logLoss	71
0.333403	-0.00457623	1	k__Bacteria;p__Firmicutes;c__Clostridia;o__Clostridiales;f__Lachnospiraceae;g__Clostridium	rf	logLoss	90
0.333392	-0.004565	1	k__Bacteria;p__Firmicutes;c__Clostridia;o__Clostridiales;f__Clostridiaceae;g__Clostridium	rf	logLoss	90
0.333376	-0.00740349	1	k__Bacteria;p__Firmicutes;c__Clostridia;o__Clostridiales;f__Clostridiaceae;g__Clostridium	rf	logLoss	44
0.33337	-0.0106591	1	k__Bacteria;p__Actinobacteria;c__Coriobacteriia;o__Coriobacteriales;f__Coriobacteriaceae;g__Collinsella	rf	logLoss	88
0.333352	0.0370584	0.21	k__Bacteria;p__Firmicutes;c__Clostridia;o__Clostridiales;f__Lachnospiraceae;g__Dorea	rf	logLoss	14
0.333317	0.0260983	0.34	k__Bacteria;p__Firmicutes;c__Clostridia;o__Clostridiales;f__Lachnospiraceae;g__Coprococcus	rf	logLoss	48
0.333315	-0.00358568	1	k__Bacteria;p__Firmicutes;c__Clostridia;o__Clostridiales;f__Ruminococcaceae;g__Oscillospira	rf	logLoss	50
0.333256	0.0317401	0.21	k__Bacteria;p__Firmicutes;c__Clostridia;o__Clostridiales;f__Peptostreptococcaceae;__	rf	logLoss	11
0.333252	0.0376146	0.2	k__Bacteria;p__Bacteroidetes;c__Bacteroidia;o__Bacteroidales;f__Bacteroidaceae;g__Bacteroides	rf	logLoss	62
0.333222	-0.00724945	0.96	k__Bacteria;p__Firmicutes;c__Bacilli;o__Lactobacillales;f__Streptococcaceae;g__Streptococcus	rf	logLoss	44
0.333189	0.0373756	0.18	k__Bacteria;p__Firmicutes;c__Clostridia;o__Clostridiales;f__Lachnospiraceae;__	rf	logLoss	74
0.333161	-0.00927996	1	k__Bacteria;p__Firmicutes;c__Clostridia;o__Clostridiales;f__Lachnospiraceae;g__Coprococcus	rf	logLoss	72
0.333117	0.0262985	0.38	k__Bacteria;p__Bacteroidetes;c__Bacteroidia;o__Bacteroidales;f__Bacteroidaceae;g__Bacteroides	rf	logLoss	48
0.333117	-0.00524359	1	k__Bacteria;p__Proteobacteria;c__Gammaproteobacteria;o__Pasteurellales;f__Pasteurellaceae;g__Haemophilus	rf	logLoss	55
0.333073	0.0297176	0.25	k__Bacteria;p__OD1;__;__;__;__	rf	logLoss	68
0.333057	-0.00894673	1	k__Bacteria;p__Actinobacteria;c__Actinobacteria;o__Bifidobacteriales;f__Bifidobacteriaceae;g__Bifidobacterium	rf	logLoss	22
0.332995	0.0436765	0.07	k__Bacteria;p__Firmicutes;c__Bacilli;o__Lactobacillales;f__Streptococcaceae;g__Streptococcus	rf	logLoss	17
0.332908	-0.00693555	1	k__Bacteria;p__Firmicutes;c__Erysipelotrichi;o__Erysipelotrichales;f__Erysipelotrichaceae;g__Clostridium	rf	logLoss	44
0.332901	0.0376643	0.17	k__Bacteria;p__Firmicutes;c__Clostridia;o__Clostridiales;f__Clostridiaceae;g__Clostridium	rf	logLoss	74
0.332866	0.0265493	0.45	k__Bacteria;p__Firmicutes;c__Clostridia;o__Clostridiales;f__Lachnospiraceae;g__Lachnospira	rf	logLoss	48
0.332832	-0.0389252	1	k__Bacteria;__;__;__;__;__	rf	logLoss	24
0.332831	-0.0105448	1	k__Bacteria;p__Firmicutes;c__Clostridia;o__Clostridiales;f__Peptostreptococcaceae;__	rf	logLoss	3
0.332801	-0.0184833	1	k__Bacteria;p__Firmicutes;c__Clostridia;o__Clostridiales;f__Lachnospiraceae;g__Blautia	rf	logLoss	36
0.33279	-0.0450494	1	k__Bacteria;__;__;__;__;__	rf	logLoss	35
0.332742	-0.00275913	0.99	k__Bacteria;p__Firmicutes;c__Clostridia;o__Clostridiales;f__Ruminococcaceae;g__Oscillospira	rf	logLoss	71
0.332741	-0.0077362	1	k__Bacteria;p__Actinobacteria;c__Coriobacteriia;o__Coriobacteriales;f__Coriobacteriaceae;g__Collinsella	rf	logLoss	34
0.332707	-0.00272453	0.94	k__Bacteria;p__Firmicutes;c__Clostridia;o__Clostridiales;f__Clostridiaceae;g__Clostridium	rf	logLoss	71
0.332707	-0.00272452	1	k__Bacteria;p__Firmicutes;c__Clostridia;o__Clostridiales;__;__	rf	logLoss	71
0.332693	-0.00947307	1	k__Bacteria;p__Actinobacteria;c__Actinobacteria;o__Bifidobacteriales;f__Bifidobacteriaceae;g__Bifidobacterium	rf	logLoss	79
0.332684	0.037727	0.21	k__Bacteria;p__Bacteroidetes;c__Bacteroidia;o__Bacteroidales;f__Bacteroidaceae;g__Bacteroides	rf	logLoss	14
0.332676	-0.0117766	1	k__Bacteria;p__Bacteroidetes;c__Bacteroidia;o__Bacteroidales;f__Porphyromonadaceae;g__Parabacteroides	rf	logLoss	25
0.332641	-0.01986	1	k__Bacteria;p__Firmicutes;c__Clostridia;o__Clostridiales;f__Lachnospiraceae;g__Blautia	rf	logLoss	64
0.332633	-0.0300236	1	k__Bacteria;p__Firmicutes;c__Clostridia;o__Clostridiales;f__Veillonellaceae;g__Dialister	rf	logLoss	8
0.332612	-0.00760732	1	k__Bacteria;p__Verrucomicrobia;c__Verrucomicrobiae;o__Verrucomicrobiales;f__Verrucomicrobiaceae;g__Akkermansia	rf	logLoss	34
0.332594	-0.0110812	1	k__Bacteria;p__Bacteroidetes;c__Bacteroidia;o__Bacteroidales;f__Porphyromonadaceae;g__Parabacteroides	rf	logLoss	100
0.332571	0.0261564	0.42	k__Bacteria;p__Proteobacteria;c__Gammaproteobacteria;o__Pasteurellales;f__Pasteurellaceae;g__Haemophilus	rf	logLoss	65
0.33257	-0.00846026	1	k__Bacteria;p__Firmicutes;c__Clostridia;o__Clostridiales;f__Lachnospiraceae;g__[Ruminococcus]	rf	logLoss	22
0.332569	-0.0098584	1	k__Bacteria;p__Firmicutes;c__Clostridia;o__Clostridiales;f__Veillonellaceae;g__Veillonella	rf	logLoss	88
0.332566	-0.011053	1	k__Bacteria;p__Actinobacteria;c__Coriobacteriia;o__Coriobacteriales;f__Coriobacteriaceae;g__Collinsella	rf	logLoss	100
0.332557	-0.0102707	1	k__Bacteria;p__Firmicutes;c__Clostridia;o__Clostridiales;f__Lachnospiraceae;g__Coprococcus	rf	logLoss	3
0.332547	-0.00165088	0.91	k__Bacteria;p__Firmicutes;c__Clostridia;o__Clostridiales;f__Peptostreptococcaceae;g__	rf	logLoss	70
0.332538	-0.00164184	0.98	k__Bacteria;p__Firmicutes;c__Clostridia;o__Clostridiales;f__Lachnospiraceae;g__Lachnospira	rf	logLoss	70
0.33251	-0.00897599	1	k__Bacteria;p__Bacteroidetes;c__Bacteroidia;o__Bacteroidales;f__Porphyromonadaceae;g__Parabacteroides	rf	logLoss	28
0.332502	0.0370663	0.13	k__Bacteria;p__Firmicutes;c__Clostridia;o__Clostridiales;f__Lachnospiraceae;g__[Ruminococcus]	rf	logLoss	92
0.332487	-0.0230228	1	k__Bacteria;p__Firmicutes;c__Clostridia;o__Clostridiales;f__Veillonellaceae;g__Dialister	rf	logLoss	20
0.332465	0.0407938	0.1	k__Bacteria;p__Actinobacteria;c__Actinobacteria;o__Bifidobacteriales;f__Bifidobacteriaceae;g__Bifidobacterium	rf	logLoss	89
0.332434	-0.010148	1	k__Bacteria;p__Actinobacteria;c__Actinobacteria;o__Bifidobacteriales;f__Bifidobacteriaceae;g__Bifidobacterium	rf	logLoss	3
0.332428	-0.00360125	1	k__Bacteria;p__Firmicutes;c__Clostridia;o__Clostridiales;f__Ruminococcaceae;__	rf	logLoss	90
0.332409	-0.00852764	1	k__Bacteria;p__OD1;__;__;__;__	rf	logLoss	72
0.332394	-0.00828361	0.98	k__Bacteria;p__Firmicutes;c__Clostridia;o__Clostridiales;f__Veillonellaceae;g__Veillonella	rf	logLoss	22
0.332364	-0.00263425	1	k__Bacteria;p__Firmicutes;c__Clostridia;o__Clostridiales;__;__	rf	logLoss	50
0.332358	-0.00913818	1	k__Bacteria;p__OD1;__;__;__;__	rf	logLoss	79
0.332357	-0.00237429	0.95	k__Bacteria;p__Firmicutes;c__Clostridia;o__Clostridiales;f__Peptostreptococcaceae;g__	rf	logLoss	71
0.332253	0.0271628	0.31	k__Bacteria;p__Firmicutes;c__Clostridia;o__Clostridiales;f__Veillonellaceae;g__Veillonella	rf	logLoss	48
0.332231	0.0386357	0.08	k__Bacteria;p__Actinobacteria;c__Actinobacteria;o__Bifidobacteriales;f__Bifidobacteriaceae;g__Bifidobacterium	rf	logLoss	62
0.332228	-0.00435496	0.96	k__Bacteria;p__OD1;c__;o__;f__;g__	rf	logLoss	55
0.332222	-0.0022388	1	k__Bacteria;p__Firmicutes;c__Clostridia;o__Clostridiales;f__Lachnospiraceae;g__Lachnospira	rf	logLoss	71
0.33222	-0.0024905	0.96	k__Bacteria;p__Proteobacteria;c__Betaproteobacteria;o__Burkholderiales;f__Alcaligenaceae;g__Sutterella	rf	logLoss	50
0.332202	-0.0062297	1	k__Bacteria;p__Firmicutes;c__Clostridia;o__Clostridiales;f__Lachnospiraceae;__	rf	logLoss	44
0.332196	-0.00336865	1	k__Bacteria;p__Firmicutes;c__Clostridia;o__Clostridiales;f__Lachnospiraceae;g__Roseburia	rf	logLoss	90
0.332146	0.0374223	0.15	k__Bacteria;p__Bacteroidetes;c__Bacteroidia;o__Bacteroidales;f__Bacteroidaceae;g__Bacteroides	rf	logLoss	92
0.332144	0.0328867	0.24	k__Bacteria;p__Firmicutes;c__Erysipelotrichi;o__Erysipelotrichales;f__Erysipelotrichaceae;g__Clostridium	rf	logLoss	15
0.332123	0.0438657	0.04	k__Bacteria;p__Actinobacteria;c__Actinobacteria;o__Bifidobacteriales;f__Bifidobacteriaceae;g__Bifidobacterium	rf	logLoss	58
0.332111	-0.00800053	1	k__Bacteria;p__Bacteroidetes;c__Bacteroidia;o__Bacteroidales;f__Bacteroidaceae;g__Bacteroides	rf	logLoss	22
0.332093	-0.00326583	1	k__Bacteria;p__Firmicutes;c__Bacilli;o__Lactobacillales;f__Enterococcaceae;g__Enterococcus	rf	logLoss	90
0.33207	-0.00234081	1	k__Bacteria;p__Firmicutes;c__Clostridia;o__Clostridiales;f__Lachnospiraceae;g__Lachnospira	rf	logLoss	50
0.332058	-0.00883882	1	k__Bacteria;p__Actinobacteria;c__Coriobacteriia;o__Coriobacteriales;f__Coriobacteriaceae;g__Collinsella	rf	logLoss	79
0.332046	-0.00882631	1	k__Bacteria;p__Verrucomicrobia;c__Verrucomicrobiae;o__Verrucomicrobiales;f__Verrucomicrobiaceae;g__Akkermansia	rf	logLoss	79
0.332037	-0.0245536	1	k__Bacteria;p__Firmicutes;c__Clostridia;o__Clostridiales;f__Lachnospiraceae;g__Blautia	rf	logLoss	96
0.332012	0.0379923	0.19	k__Bacteria;p__Firmicutes;c__Clostridia;o__Clostridiales;f__Clostridiaceae;g__Clostridium	rf	logLoss	98
0.33201	-0.00972415	1	k__Bacteria;p__Bacteroidetes;c__Bacteroidia;o__Bacteroidales;f__Bacteroidaceae;g__Bacteroides	rf	logLoss	3
0.331988	-0.00970192	1	k__Bacteria;p__Firmicutes;c__Erysipelotrichi;o__Erysipelotrichales;f__Erysipelotrichaceae;g__[Eubacterium]	rf	logLoss	3
0.331979	-0.00410581	0.95	k__Bacteria;p__Firmicutes;c__Bacilli;o__Lactobacillales;f__Lactobacillaceae;g__Lactobacillus	rf	logLoss	55
0.331949	-0.01105	1	k__Bacteria;p__Firmicutes;c__Clostridia;o__Clostridiales;f__Veillonellaceae;g__Veillonella	rf	logLoss	25
0.331923	-0.00921202	1	k__Bacteria;p__Actinobacteria;c__Actinobacteria;o__Bifidobacteriales;f__Bifidobacteriaceae;g__Bifidobacterium	rf	logLoss	88
0.331913	-0.0108695	1	k__Bacteria;p__OD1;__;__;__;__	rf	logLoss	5
0.331902	0.0413561	0.09	k__Bacteria;p__Firmicutes;c__Clostridia;o__Clostridiales;f__Lachnospiraceae;g__[Ruminococcus]	rf	logLoss	89
0.331892	0.0331387	0.27	k__Bacteria;p__Firmicutes;c__Clostridia;o__Clostridiales;f__Ruminococcaceae;g__Oscillospira	rf	logLoss	15
0.331855	-0.0136118	1	k__Bacteria;p__Actinobacteria;c__Coriobacteriia;o__Coriobacteriales;f__Coriobacteriaceae;g__Collinsella	rf	logLoss	42
0.331834	-0.00300716	1	k__Bacteria;p__Proteobacteria;c__Betaproteobacteria;o__Burkholderiales;f__Alcaligenaceae;g__Sutterella	rf	logLoss	90
0.331804	-0.00207481	0.99	k__Bacteria;p__Firmicutes;c__Clostridia;o__Clostridiales;f__Peptostreptococcaceae;g__	rf	logLoss	50
0.33179	-0.00581811	0.99	k__Bacteria;p__Bacteroidetes;c__Bacteroidia;o__Bacteroidales;f__Rikenellaceae;g__Alistipes	rf	logLoss	44
0.331772	-0.00389874	0.96	k__Bacteria;p__Firmicutes;c__Clostridia;o__Clostridiales;f__Ruminococcaceae;g__Faecalibacterium	rf	logLoss	55
0.331755	-0.0179241	1	k__Bacteria;p__Firmicutes;c__Clostridia;o__Clostridiales;f__Lachnospiraceae;g__Blautia	rf	logLoss	46
0.331739	-0.00386553	0.96	k__Bacteria;p__Firmicutes;c__Erysipelotrichi;o__Erysipelotrichales;f__Erysipelotrichaceae;g__[Eubacterium]	rf	logLoss	55
0.331697	-0.00781541	1	k__Bacteria;p__Firmicutes;c__Clostridia;o__Clostridiales;f__Lachnospiraceae;g__Clostridium	rf	logLoss	72
0.331671	0.0378971	0.22	k__Bacteria;p__Firmicutes;c__Clostridia;o__Clostridiales;f__Ruminococcaceae;g__Oscillospira	rf	logLoss	92
0.33164	-0.00935397	1	k__Bacteria;p__Bacteroidetes;c__Bacteroidia;o__Bacteroidales;f__Porphyromonadaceae;g__Parabacteroides	rf	logLoss	3
0.331639	-0.0122153	1	k__Bacteria;p__Firmicutes;c__Clostridia;o__Clostridiales;f__Peptostreptococcaceae;__	rf	logLoss	54
0.331616	-0.00839663	0.99	k__Bacteria;p__Firmicutes;c__Erysipelotrichi;o__Erysipelotrichales;f__Erysipelotrichaceae;g__[Eubacterium]	rf	logLoss	79
0.331615	-0.00278757	0.98	k__Bacteria;p__Firmicutes;c__Clostridia;o__Clostridiales;f__Ruminococcaceae;g__Gemmiger	rf	logLoss	90
0.331609	-0.0178834	1	k__Bacteria;p__Firmicutes;c__Clostridia;o__Clostridiales;f__Lachnospiraceae;g__Blautia	rf	logLoss	85
0.33159	-0.00770863	1	k__Bacteria;p__Bacteroidetes;c__Bacteroidia;o__Bacteroidales;f__Porphyromonadaceae;g__Parabacteroides	rf	logLoss	72
0.33156	-0.010047	1	k__Bacteria;p__Firmicutes;c__Clostridia;o__Clostridiales;f__Peptostreptococcaceae;__	rf	logLoss	100
0.331541	-0.0187578	1	k__Bacteria;p__Firmicutes;c__Clostridia;o__Clostridiales;f__Lachnospiraceae;g__Blautia	rf	logLoss	4
0.331532	-0.0144516	1	k__Bacteria;p__Firmicutes;c__Clostridia;o__Clostridiales;f__Lachnospiraceae;g__Blautia	rf	logLoss	40
0.331524	-0.00923789	1	k__Bacteria;p__Firmicutes;c__Clostridia;o__Clostridiales;f__Lachnospiraceae;g__[Ruminococcus]	rf	logLoss	3
0.33151	-0.00879907	0.99	k__Bacteria;p__Firmicutes;c__Clostridia;o__Clostridiales;f__Peptostreptococcaceae;__	rf	logLoss	88
0.331493	-0.00266541	1	k__Bacteria;p__Firmicutes;c__Clostridia;o__Clostridiales;f__Lachnospiraceae;g__Lachnospira	rf	logLoss	90
0.331486	-0.00361263	1	k__Bacteria;p__Firmicutes;c__Clostridia;o__Clostridiales;f__Lachnospiraceae;g__[Ruminococcus]	rf	logLoss	55
0.331484	-0.00760228	1	k__Bacteria;p__Firmicutes;c__Clostridia;o__Clostridiales;f__Lachnospiraceae;g__Dorea	rf	logLoss	72
0.331416	-0.00730573	1	k__Bacteria;p__Firmicutes;c__Clostridia;o__Clostridiales;f__Lachnospiraceae;g__Dorea	rf	logLoss	22
0.331377	-0.0270994	1	k__Bacteria;p__Firmicutes;c__Clostridia;o__Clostridiales;f__Veillonellaceae;g__Dialister	rf	logLoss	13
0.331363	-0.00725268	1	k__Bacteria;p__Firmicutes;c__Clostridia;o__Clostridiales;f__Lachnospiraceae;g__Coprococcus	rf	logLoss	22
0.331319	0.0337114	0.21	k__Bacteria;p__Firmicutes;c__Clostridia;o__Clostridiales;f__Lachnospiraceae;g__[Ruminococcus]	rf	logLoss	15
0.331311	-0.00630699	1	k__Bacteria;p__Firmicutes;c__Clostridia;o__Clostridiales;f__Lachnospiraceae;g__Clostridium	rf	logLoss	34
0.331282	-0.00245451	1	k__Bacteria;p__Firmicutes;c__Clostridia;o__Clostridiales;__;__	rf	logLoss	90
0.331267	-0.00626296	1	k__Bacteria;p__Firmicutes;c__Clostridia;o__Clostridiales;f__Clostridiaceae;g__Clostridium	rf	logLoss	34
0.331263	0.0447257	0.05	k__Bacteria;p__Firmicutes;c__Bacilli;o__Lactobacillales;f__Streptococcaceae;g__Streptococcus	rf	logLoss	58
0.331216	-0.00621133	1	k__Bacteria;p__Firmicutes;c__Clostridia;o__Clostridiales;f__Lachnospiraceae;__	rf	logLoss	34
0.331206	-0.0132692	1	k__Bacteria;p__Actinobacteria;c__Actinobacteria;o__Bifidobacteriales;f__Bifidobacteriaceae;g__Bifidobacterium	rf	logLoss	39
0.331199	-0.0061941	1	k__Bacteria;p__Firmicutes;c__Clostridia;o__Clostridiales;f__Ruminococcaceae;g__Faecalibacterium	rf	logLoss	34
0.331182	-0.0147467	1	k__Bacteria;p__Actinobacteria;c__Coriobacteriia;o__Coriobacteriales;f__Coriobacteriaceae;g__Collinsella	rf	logLoss	63
0.33118	-0.0061757	1	k__Bacteria;p__Firmicutes;c__Bacilli;o__Lactobacillales;f__Enterococcaceae;g__Enterococcus	rf	logLoss	34
0.331174	-0.00888839	1	k__Bacteria;p__Firmicutes;c__Erysipelotrichi;o__Erysipelotrichales;f__Erysipelotrichaceae;g__Clostridium	rf	logLoss	3
0.331174	-0.00234709	0.99	k__Bacteria;p__Firmicutes;c__Clostridia;o__Clostridiales;f__Ruminococcaceae;g__Oscillospira	rf	logLoss	90
0.331172	-0.00846182	1	k__Bacteria;p__Firmicutes;c__Erysipelotrichi;o__Erysipelotrichales;f__Erysipelotrichaceae;g__[Eubacterium]	rf	logLoss	88
0.331134	-0.0100912	1	k__Bacteria;p__Firmicutes;c__Clostridia;o__Clostridiales;f__Peptostreptococcaceae;__	rf	logLoss	5
0.331115	-0.0102152	1	k__Bacteria;p__Verrucomicrobia;c__Verrucomicrobiae;o__Verrucomicrobiales;f__Verrucomicrobiaceae;g__Akkermansia	rf	logLoss	25
0.331109	-0.0183274	1	k__Bacteria;p__OD1;__;__;__;__	rf	logLoss	64
0.3311	-0.0128567	1	k__Bacteria;p__OD1;__;__;__;__	rf	logLoss	42
0.331084	-0.00879832	1	k__Bacteria;p__Firmicutes;c__Clostridia;o__Clostridiales;f__Lachnospiraceae;g__Dorea	rf	logLoss	3
0.331037	-0.018727	1	k__Bacteria;p__Firmicutes;c__Clostridia;o__Clostridiales;f__Lachnospiraceae;g__Blautia	rf	logLoss	81
0.331015	-0.00504227	1	k__Bacteria;p__Firmicutes;c__Clostridia;o__Clostridiales;f__Ruminococcaceae;g__Gemmiger	rf	logLoss	44
0.331014	-0.00690362	1	k__Bacteria;p__Firmicutes;c__Clostridia;o__Clostridiales;f__Lachnospiraceae;__	rf	logLoss	22
0.330937	0.0277902	0.24	k__Bacteria;p__Firmicutes;c__Clostridia;o__Clostridiales;f__Peptostreptococcaceae;__	rf	logLoss	65
0.330931	0.0284847	0.29	k__Bacteria;p__Firmicutes;c__Clostridia;o__Clostridiales;f__Ruminococcaceae;g__Faecalibacterium	rf	logLoss	48
0.330926	0.0363727	0.23	k__Bacteria;p__Firmicutes;c__Clostridia;o__Clostridiales;f__Lachnospiraceae;g__Dorea	rf	logLoss	27
0.33092	0.0386481	0.07	k__Bacteria;p__Actinobacteria;c__Actinobacteria;o__Bifidobacteriales;f__Bifidobacteriaceae;g__Bifidobacterium	rf	logLoss	92
0.330918	-0.00304492	0.99	k__Bacteria;p__Firmicutes;c__Clostridia;o__Clostridiales;f__Lachnospiraceae;g__Clostridium	rf	logLoss	55
0.330914	-0.00304052	1	k__Bacteria;p__Firmicutes;c__Clostridia;o__Clostridiales;f__Ruminococcaceae;g__Gemmiger	rf	logLoss	55
0.330856	0.0364424	0.22	k__Bacteria;p__Firmicutes;c__Clostridia;o__Clostridiales;f__Lachnospiraceae;__	rf	logLoss	27
0.330853	-0.00995321	1	k__Bacteria;p__Firmicutes;c__Clostridia;o__Clostridiales;f__Lachnospiraceae;g__Dorea	rf	logLoss	25
0.330822	0.0391825	0.07	k__Bacteria;p__Actinobacteria;c__Actinobacteria;o__Bifidobacteriales;f__Bifidobacteriaceae;g__Bifidobacterium	rf	logLoss	98
0.330821	-0.00693987	1	k__Bacteria;p__Firmicutes;c__Clostridia;o__Clostridiales;f__Lachnospiraceae;__	rf	logLoss	72
0.330811	-0.00293811	0.81	k__Bacteria;p__Firmicutes;c__Bacilli;o__Lactobacillales;f__Streptococcaceae;g__Streptococcus	rf	logLoss	55
0.330798	-0.00482536	1	k__Bacteria;p__Proteobacteria;c__Gammaproteobacteria;o__Pasteurellales;f__Pasteurellaceae;g__Haemophilus	rf	logLoss	44
0.330792	-0.0234475	1	k__Bacteria;p__Firmicutes;c__Clostridia;o__Clostridiales;f__Veillonellaceae;g__Dialister	rf	logLoss	57
0.330779	-0.00849349	1	k__Bacteria;p__Bacteroidetes;c__Bacteroidia;o__Bacteroidales;f__Rikenellaceae;g__Alistipes	rf	logLoss	3
0.330763	-0.00971965	1	k__Bacteria;p__Firmicutes;c__Clostridia;o__Clostridiales;f__Lachnospiraceae;g__Coprococcus	rf	logLoss	5
0.330741	-0.0113179	1	k__Bacteria;p__OD1;__;__;__;__	rf	logLoss	54
0.330736	0.0286788	0.29	k__Bacteria;p__Firmicutes;c__Erysipelotrichi;o__Erysipelotrichales;f__Erysipelotrichaceae;g__Clostridium	rf	logLoss	48
0.330723	0.0342728	0.23	k__Bacteria;p__Firmicutes;c__Clostridia;o__Clostridiales;f__Lachnospiraceae;g__Dorea	rf	logLoss	11
0.3307	0.0320905	0.17	k__Bacteria;p__Firmicutes;c__Clostridia;o__Clostridiales;f__Peptostreptococcaceae;__	rf	logLoss	68
0.330691	-0.00658093	1	k__Bacteria;p__Proteobacteria;c__Gammaproteobacteria;o__Pasteurellales;f__Pasteurellaceae;g__Haemophilus	rf	logLoss	22
0.330645	-0.00974537	1	k__Bacteria;p__Firmicutes;c__Clostridia;o__Clostridiales;f__Lachnospiraceae;g__Coprococcus	rf	logLoss	25
0.330624	-0.00674282	1	k__Bacteria;p__Verrucomicrobia;c__Verrucomicrobiae;o__Verrucomicrobiales;f__Verrucomicrobiaceae;g__Akkermansia	rf	logLoss	72
0.330615	-0.00650493	1	k__Bacteria;p__Firmicutes;c__Erysipelotrichi;o__Erysipelotrichales;f__Erysipelotrichaceae;g__Clostridium	rf	logLoss	22
0.330611	-0.0121864	1	k__Bacteria;p__Firmicutes;c__Erysipelotrichi;o__Erysipelotrichales;f__Erysipelotrichaceae;g__[Eubacterium]	rf	logLoss	73
0.3306	-0.011176	1	k__Bacteria;p__Firmicutes;c__Clostridia;o__Clostridiales;f__Veillonellaceae;g__Veillonella	rf	logLoss	54
0.330593	-0.0203516	1	k__Bacteria;p__Firmicutes;c__Clostridia;o__Clostridiales;f__Lachnospiraceae;g__Blautia	rf	logLoss	52
0.330578	-0.00704399	1	k__Bacteria;p__Firmicutes;c__Clostridia;o__Clostridiales;f__Lachnospiraceae;g__Dorea	rf	logLoss	28
0.330567	-0.00734774	1	k__Bacteria;p__Firmicutes;c__Clostridia;o__Clostridiales;f__Lachnospiraceae;g__Coprococcus	rf	logLoss	79
0.330565	-0.0260321	1	k__Bacteria;p__Firmicutes;c__Clostridia;o__Clostridiales;f__Veillonellaceae;g__Dialister	rf	logLoss	12
0.330555	0.0367438	0.24	k__Bacteria;p__Firmicutes;c__Clostridia;o__Clostridiales;f__Lachnospiraceae;g__Clostridium	rf	logLoss	27
0.330538	0.0281889	0.22	k__Bacteria;p__Firmicutes;c__Clostridia;o__Clostridiales;f__Lachnospiraceae;g__[Ruminococcus]	rf	logLoss	65
0.330538	-0.0231039	1	k__Bacteria;p__Firmicutes;c__Clostridia;o__Clostridiales;f__Veillonellaceae;g__Dialister	rf	logLoss	91
0.33052	-0.023086	1	k__Bacteria;p__Firmicutes;c__Clostridia;o__Clostridiales;f__Ruminococcaceae;g__Ruminococcus	rf	logLoss	91
0.33052	-0.00947647	1	k__Bacteria;p__Bacteroidetes;c__Bacteroidia;o__Bacteroidales;f__Porphyromonadaceae;g__Parabacteroides	rf	logLoss	5
0.330505	-0.0256469	1	k__Bacteria;p__Firmicutes;c__Clostridia;o__Clostridiales;f__Veillonellaceae;g__Dialister	rf	logLoss	69
0.330504	-0.00728459	1	k__Bacteria;p__Firmicutes;c__Clostridia;o__Clostridiales;f__Lachnospiraceae;g__[Ruminococcus]	rf	logLoss	79
0.330495	-0.00549077	1	k__Bacteria;p__Firmicutes;c__Erysipelotrichi;o__Erysipelotrichales;f__Erysipelotrichaceae;g__Clostridium	rf	logLoss	34
0.330482	-0.0120575	1	k__Bacteria;p__OD1;__;__;__;__	rf	logLoss	73
0.330464	0.100167	0	k__Bacteria;p__Firmicutes;c__Bacilli;o__Lactobacillales;f__Streptococcaceae;g__Streptococcus	rf	logLoss	93
0.33045	-0.00544546	0.99	k__Bacteria;p__Firmicutes;c__Bacilli;o__Lactobacillales;f__Streptococcaceae;g__Streptococcus	rf	logLoss	34
0.330424	-0.008138	1	k__Bacteria;p__Firmicutes;c__Clostridia;o__Clostridiales;f__Veillonellaceae;g__Veillonella	rf	logLoss	3
0.33042	-0.0068859	1	k__Bacteria;p__Firmicutes;c__Clostridia;o__Clostridiales;f__Lachnospiraceae;g__Coprococcus	rf	logLoss	28
0.330417	-0.00159028	0.98	k__Bacteria;p__Firmicutes;c__Clostridia;o__Clostridiales;f__Peptostreptococcaceae;g__	rf	logLoss	90
0.33041	-0.00629983	1	k__Bacteria;p__Firmicutes;c__Erysipelotrichi;o__Erysipelotrichales;f__Erysipelotrichaceae;g__[Eubacterium]	rf	logLoss	22
0.330389	0.0324013	0.24	k__Bacteria;p__Firmicutes;c__Clostridia;o__Clostridiales;f__Lachnospiraceae;g__Clostridium	rf	logLoss	68
0.330384	-0.00441136	1	k__Bacteria;p__Firmicutes;c__Clostridia;o__Clostridiales;f__Ruminococcaceae;g__Faecalibacterium	rf	logLoss	44
0.330371	0.0369281	0.23	k__Bacteria;p__Firmicutes;c__Clostridia;o__Clostridiales;f__Ruminococcaceae;g__Faecalibacterium	rf	logLoss	27
0.330362	-0.00438965	1	k__Bacteria;p__Firmicutes;c__Clostridia;o__Clostridiales;f__Lachnospiraceae;g__Clostridium	rf	logLoss	44
0.330359	-0.00438633	0.98	k__Bacteria;p__OD1;c__;o__;f__;g__	rf	logLoss	44
0.330348	-0.00534339	0.99	k__Bacteria;p__Firmicutes;c__Clostridia;o__Clostridiales;f__Lachnospiraceae;g__Dorea	rf	logLoss	34
0.330331	-0.0265854	1	k__Bacteria;p__Firmicutes;c__Clostridia;o__Clostridiales;f__Ruminococcaceae;g__Ruminococcus	rf	logLoss	16
0.330329	-0.0169738	1	k__Bacteria;p__Actinobacteria;c__Coriobacteriia;o__Coriobacteriales;f__Coriobacteriaceae;g__Collinsella	rf	logLoss	32
0.330277	-0.00240345	0.94	k__Bacteria;p__Firmicutes;c__Clostridia;o__Clostridiales;f__Ruminococcaceae;__	rf	logLoss	55
0.330274	-0.00673996	1	k__Bacteria;p__Firmicutes;c__Clostridia;o__Clostridiales;f__Peptostreptococcaceae;__	rf	logLoss	28
0.330242	-0.0182044	1	k__Bacteria;p__Actinobacteria;c__Coriobacteriia;o__Coriobacteriales;f__Coriobacteriaceae;g__Collinsella	rf	logLoss	49
0.330232	-0.00669764	1	k__Bacteria;p__Actinobacteria;c__Actinobacteria;o__Bifidobacteriales;f__Bifidobacteriaceae;g__Bifidobacterium	rf	logLoss	28
0.330231	-0.00918793	1	k__Bacteria;p__Firmicutes;c__Erysipelotrichi;o__Erysipelotrichales;f__Erysipelotrichaceae;g__Clostridium	rf	logLoss	5
0.330205	-0.011962	1	k__Bacteria;p__Firmicutes;c__Clostridia;o__Clostridiales;f__Veillonellaceae;g__Veillonella	rf	logLoss	42
0.330196	-0.0228518	1	k__Bacteria;p__Firmicutes;c__Clostridia;o__Clostridiales;f__Ruminococcaceae;g__Ruminococcus	rf	logLoss	57
0.330193	-0.00232012	0.85	k__Bacteria;p__Firmicutes;c__Clostridia;o__Clostridiales;f__Lachnospiraceae;__	rf	logLoss	55
0.330192	-0.0122549	1	k__Bacteria;p__Firmicutes;c__Clostridia;o__Clostridiales;f__Veillonellaceae;g__Veillonella	rf	logLoss	39
0.330178	-0.0122407	1	k__Bacteria;p__Firmicutes;c__Clostridia;o__Clostridiales;f__Lachnospiraceae;g__Blautia	rf	logLoss	39
0.33017	-0.0234197	1	k__Bacteria;p__Firmicutes;c__Clostridia;o__Clostridiales;f__Veillonellaceae;g__Dialister	rf	logLoss	75
0.330167	-0.00788108	1	k__Bacteria;p__Firmicutes;c__Clostridia;o__Clostridiales;f__Lachnospiraceae;__	rf	logLoss	3
0.33013	-0.0051256	1	k__Bacteria;p__OD1;c__;o__;f__;g__	rf	logLoss	34
0.330128	-0.00225464	0.98	k__Bacteria;p__Firmicutes;c__Clostridia;o__Clostridiales;f__Ruminococcaceae;g__Oscillospira	rf	logLoss	55
0.330126	-0.00922656	1	k__Bacteria;p__Firmicutes;c__Erysipelotrichi;o__Erysipelotrichales;f__Erysipelotrichaceae;g__[Eubacterium]	rf	logLoss	25
0.330116	-0.00600567	1	k__Bacteria;p__Firmicutes;c__Clostridia;o__Clostridiales;f__Ruminococcaceae;g__Faecalibacterium	rf	logLoss	22
0.330105	-0.00657099	1	k__Bacteria;p__Bacteroidetes;c__Bacteroidia;o__Bacteroidales;f__Bacteroidaceae;g__Bacteroides	rf	logLoss	28
0.330103	-0.00688366	1	k__Bacteria;p__Firmicutes;c__Clostridia;o__Clostridiales;f__Peptostreptococcaceae;__	rf	logLoss	79
0.330093	-0.00222028	0.87	k__Bacteria;p__Firmicutes;c__Clostridia;o__Clostridiales;f__Lachnospiraceae;g__Roseburia	rf	logLoss	55
0.330082	-0.00737175	0.96	k__Bacteria;p__Firmicutes;c__Clostridia;o__Clostridiales;f__Lachnospiraceae;g__Coprococcus	rf	logLoss	88
0.330071	-0.00736011	1	k__Bacteria;p__Firmicutes;c__Clostridia;o__Clostridiales;f__Lachnospiraceae;g__Dorea	rf	logLoss	88
0.330066	-0.00506135	1	k__Bacteria;p__Proteobacteria;c__Gammaproteobacteria;o__Pasteurellales;f__Pasteurellaceae;g__Haemophilus	rf	logLoss	34
0.330051	-0.00734035	1	k__Bacteria;p__Bacteroidetes;c__Bacteroidia;o__Bacteroidales;f__Rikenellaceae;g__Alistipes	rf	logLoss	88
0.330042	0.0403686	0.14	k__Bacteria;p__OD1;c__;o__;f__;g__	rf	logLoss	14
0.33002	0.0403905	0.17	k__Bacteria;p__Firmicutes;c__Clostridia;o__Clostridiales;f__Lachnospiraceae;g__Clostridium	rf	logLoss	14
0.33002	-0.00897718	1	k__Bacteria;p__Firmicutes;c__Erysipelotrichi;o__Erysipelotrichales;f__Erysipelotrichaceae;g__[Eubacterium]	rf	logLoss	5
0.329985	-0.00676529	1	k__Bacteria;p__Firmicutes;c__Clostridia;o__Clostridiales;f__Veillonellaceae;g__Veillonella	rf	logLoss	79
0.329985	0.0350112	0.18	k__Bacteria;p__Firmicutes;c__Clostridia;o__Clostridiales;f__Lachnospiraceae;__	rf	logLoss	11
0.329984	-0.0277309	1	k__Bacteria;p__Firmicutes;c__Clostridia;o__Clostridiales;f__Ruminococcaceae;g__Ruminococcus	rf	logLoss	78
0.329981	-0.00893765	1	k__Bacteria;p__Firmicutes;c__Clostridia;o__Clostridiales;f__Veillonellaceae;g__Veillonella	rf	logLoss	5
0.329954	-0.00891103	1	k__Bacteria;p__Bacteroidetes;c__Bacteroidia;o__Bacteroidales;f__Bacteroidaceae;g__Bacteroides	rf	logLoss	5
0.329873	-0.00882963	1	k__Bacteria;p__Verrucomicrobia;c__Verrucomicrobiae;o__Verrucomicrobiales;f__Verrucomicrobiaceae;g__Akkermansia	rf	logLoss	5
0.329856	-0.00632203	1	k__Bacteria;p__Verrucomicrobia;c__Verrucomicrobiae;o__Verrucomicrobiales;f__Verrucomicrobiaceae;g__Akkermansia	rf	logLoss	28
0.329844	0.0351523	0.22	k__Bacteria;p__Firmicutes;c__Clostridia;o__Clostridiales;f__Clostridiaceae;g__Clostridium	rf	logLoss	11
0.329838	0.0405733	0.15	k__Bacteria;p__Firmicutes;c__Clostridia;o__Clostridiales;f__Peptostreptococcaceae;__	rf	logLoss	14
0.32983	-0.0254101	1	k__Bacteria;p__Firmicutes;c__Clostridia;o__Clostridiales;f__Ruminococcaceae;g__Ruminococcus	rf	logLoss	56
0.329813	0.029602	0.31	k__Bacteria;p__Firmicutes;c__Clostridia;o__Clostridiales;f__Lachnospiraceae;g__Clostridium	rf	logLoss	48
0.329793	-0.00828071	1	k__Bacteria;p__Firmicutes;c__Clostridia;o__Clostridiales;f__Lachnospiraceae;g__Dorea	rf	logLoss	100
0.329793	-0.00591181	1	k__Bacteria;p__Bacteroidetes;c__Bacteroidia;o__Bacteroidales;f__Rikenellaceae;g__Alistipes	rf	logLoss	72
0.329788	-0.00191493	1	k__Bacteria;p__Firmicutes;c__Clostridia;o__Clostridiales;__;__	rf	logLoss	55
0.329785	-0.00567507	1	k__Bacteria;p__Firmicutes;c__Clostridia;o__Clostridiales;f__Clostridiaceae;g__Clostridium	rf	logLoss	22
0.329758	-0.00188441	0.95	k__Bacteria;p__Proteobacteria;c__Betaproteobacteria;o__Burkholderiales;f__Alcaligenaceae;g__Sutterella	rf	logLoss	55
0.329724	-0.00882487	1	k__Bacteria;p__Firmicutes;c__Clostridia;o__Clostridiales;f__Peptostreptococcaceae;__	rf	logLoss	25
0.329705	0.0290224	0.27	k__Bacteria;p__Firmicutes;c__Erysipelotrichi;o__Erysipelotrichales;f__Erysipelotrichaceae;g__Clostridium	rf	logLoss	65
0.329688	-0.00371539	1	k__Bacteria;p__Firmicutes;c__Clostridia;o__Clostridiales;f__Ruminococcaceae;__	rf	logLoss	44
0.329667	-0.0064476	1	k__Bacteria;p__Firmicutes;c__Clostridia;o__Clostridiales;f__Lachnospiraceae;g__Dorea	rf	logLoss	79
0.329666	0.0353297	0.2	k__Bacteria;p__OD1;c__;o__;f__;g__	rf	logLoss	11
0.329641	-0.00735495	1	k__Bacteria;p__Verrucomicrobia;c__Verrucomicrobiae;o__Verrucomicrobiales;f__Verrucomicrobiaceae;g__Akkermansia	rf	logLoss	3
0.329637	-0.0112124	1	k__Bacteria;p__Firmicutes;c__Clostridia;o__Clostridiales;f__Peptostreptococcaceae;__	rf	logLoss	73
0.329576	-0.00604198	1	k__Bacteria;p__Firmicutes;c__Clostridia;o__Clostridiales;f__Lachnospiraceae;g__[Ruminococcus]	rf	logLoss	28
0.329572	-0.00805942	1	k__Bacteria;p__Firmicutes;c__Clostridia;o__Clostridiales;f__Lachnospiraceae;g__[Ruminococcus]	rf	logLoss	100
0.329557	-0.0258115	1	k__Bacteria;p__Firmicutes;c__Clostridia;o__Clostridiales;f__Veillonellaceae;g__Dialister	rf	logLoss	16
0.32954	0.0291877	0.35	k__Bacteria;p__Firmicutes;c__Clostridia;o__Clostridiales;f__Ruminococcaceae;__	rf	logLoss	65
0.329525	-0.0200609	1	k__Bacteria;p__Firmicutes;c__Clostridia;o__Clostridiales;f__Ruminococcaceae;g__Ruminococcus	rf	logLoss	20
0.329523	-0.0273451	1	k__Bacteria;p__Firmicutes;c__Clostridia;o__Clostridiales;f__Veillonellaceae;g__Dialister	rf	logLoss	38
0.32949	-0.0246316	1	k__Bacteria;p__Firmicutes;c__Clostridia;o__Clostridiales;f__Ruminococcaceae;g__Ruminococcus	rf	logLoss	69
0.329489	-0.0200243	1	k__Bacteria;p__Firmicutes;c__Clostridia;o__Clostridiales;f__Lachnospiraceae;g__Blautia	rf	logLoss	20
0.329476	-0.0221319	1	k__Bacteria;p__Firmicutes;c__Clostridia;o__Clostridiales;f__Lachnospiraceae;g__Blautia	rf	logLoss	57
0.329431	-0.00791835	1	k__Bacteria;p__Bacteroidetes;c__Bacteroidia;o__Bacteroidales;f__Bacteroidaceae;g__Bacteroides	rf	logLoss	100
0.329417	-0.00588308	1	k__Bacteria;p__Firmicutes;c__Erysipelotrichi;o__Erysipelotrichales;f__Erysipelotrichaceae;g__Clostridium	rf	logLoss	28
0.329411	-0.00851201	1	k__Bacteria;p__Actinobacteria;c__Actinobacteria;o__Bifidobacteriales;f__Bifidobacteriaceae;g__Bifidobacterium	rf	logLoss	25
0.329403	-0.00529324	1	k__Bacteria;p__Bacteroidetes;c__Bacteroidia;o__Bacteroidales;f__Rikenellaceae;g__Alistipes	rf	logLoss	22
0.329395	-0.00997158	1	k__Bacteria;p__Actinobacteria;c__Actinobacteria;o__Bifidobacteriales;f__Bifidobacteriaceae;g__Bifidobacterium	rf	logLoss	54
0.32934	-0.0248229	1	k__Bacteria;p__Firmicutes;c__Clostridia;o__Clostridiales;f__Veillonellaceae;g__Dialister	rf	logLoss	37
0.329302	-0.0218686	1	k__Bacteria;p__Firmicutes;c__Clostridia;o__Clostridiales;f__Lachnospiraceae;g__Blautia	rf	logLoss	91
0.329293	-0.00607389	1	k__Bacteria;p__Bacteroidetes;c__Bacteroidia;o__Bacteroidales;f__Porphyromonadaceae;g__Parabacteroides	rf	logLoss	79
0.329289	-0.0216783	1	k__Bacteria;p__Firmicutes;c__Clostridia;o__Clostridiales;f__Ruminococcaceae;g__Ruminococcus	rf	logLoss	67
0.329281	-0.00657069	1	k__Bacteria;p__OD1;c__;o__;f__;g__	rf	logLoss	88
[truncated: 1,702 more rows]
