# Supplementary material for: Human microbiome variation associated with race and ethnicity emerges as early as 3 months of age
Source: PLoS Biol. 2023 Aug 17;21(8):e3002230. doi: 10.1371/journal.pbio.3002230 (PMC10434942; doi:10.1371/journal.pbio.3002230)
Supplement: S11 Data — (XLSX) [file pbio.3002230.s050.xlsx]

## Sheet: Sheet1
S11 Data. Relative abundance of taxa plotted in Figure S17 along with race.
Race	Alistipes	Bacteroides	Blautia	Clostridium	Collinsella	Coprococcus	Dorea	Faecalibacterium	Haemophilus	Prevotella	Ruminococcaceae spp.	Ruminococcus	Veillonella
White	0	0.306534	0.0261969	0.0197732	0	0.00642377	0.00120446	0.0323196	0.0063234	0.000802971	0.00250928	0.00511894	0.0177657
White	0	0.0739033	0.0411152	0.00609665	0	0.00825279	0.00282528	0.113457	0	0	0.00973978	0.0284758	0.00988848
White	0	0.0908704	0.236178	0.00798977	0	0.00330244	0.00319591	0	0.000639182	0.00159795	0.0131032	0.0414403	0.00127836
White	0.0696573	0.42269	0.00967753	0.000707829	0	0.0128918	0.00497801	0.154191	0.00119519	0.00232075	0.0115457	0.0271644	0.00131122
White	0.0145269	0.426482	0.00559482	0.00942285	0.000982	0.0073616	0.00235571	0.116902	0.0625245	0.0135453	0.0103062	0.0201217	0.00677267
White	0	0.265965	0.0143295	0.00132527	0	0.0014081	0.0480411	0.00679202	0.0601342	0.000414147	0.00339601	0.000911124	0.011679
White	0.00138632	0.381315	0.0110136	0.000770179	0	0.00539125	0.00831793	0.0936537	0.0197936	0.0138632	0.00631547	0.00231054	0.00169439
White	0.00142423	0.273262	0.00854539	0	0	0.0106343	0.0038929	0.0599126	0.00398785	0.0748196	0.00322826	0.00123433	0.022313
White	0.0238824	0.516993	0.00275566	0.00168402	0	0.00566442	0.00321494	0.0961421	0	0.00979792	0.000918555	0.0211268	0
White	0.0336273	0.349917	0.00592613	0.000689085	0.00110254	0.00385888	0.000275634	0.0689085	0.0133682	0.0312845	0.00358324	0.0155733	0.00744212
White	0.0144304	0.355949	0.0262025	0	0.00379747	0.0201266	0.00759494	0.0924051	0.00151899	0	0.00734177	0.0458228	0.000886076
White	0.0123765	0.315552	0.0144872	0.00585244	0.00268637	0.0116089	0.00278231	0.249832	0.00326202	0.00057565	0.0163101	0.0597717	0.00383767
White	0.0181856	0.423526	0.00420477	0	0.00168191	0.00893514	0	0.109745	0.0032587	0.00336382	0.0092505	0.028172	0.00157679
White	0.0214997	0.335533	0.0114949	0.00292693	0.00202224	0.0113884	0.00303337	0.108563	0	0.00601352	0.0102177	0.0223511	0
White	0	0.407929	0.0126251	0	0	0.00577367	0	0.162972	0.0322556	0.00207852	0.00115473	0.00646651	0
White	0.0145285	0.372594	0.0188173	0	0.00359192	0.00385997	0.00209082	0.0528065	0.000696939	0.0656195	0.00857771	0.00873854	0.000214443
Asian/Pacific Islander	0.00485851	0.229884	0.0473917	0.00528469	0.0141493	0.0348619	0.0140641	0.136038	0.00698943	0.000511422	0.00673372	0.0109103	0.0294068
Asian/Pacific Islander	0.00276901	0.333634	0.0142958	0	0.000515	0.0158413	0.0028978	0.080237	0.0497134	0.00405693	0.0373495	0.0073411	0.0132011
Asian/Pacific Islander	0.000535439	0.146978	0.0636504	0	0.00234255	0.109765	0.0321933	0.0980523	0.0203467	0.000468509	0.0133191	0.00381501	0.0292484
White	0.0178131	0.424774	0.0164429	0.0123321	0	0.0108249	0.00150726	0.091943	0.00232941	0	0.0269937	0.0265826	0
White	0.0268227	0.488943	0.0164075	0	0	0.00584962	0	0.0496504	0.00142674	0.0198316	0.00699101	0.0219718	0
White	0.0232237	0.144516	0.125316	0.0144861	0	0.0658772	0.0303518	0.0375948	0.000689814	0.000804783	0	0.014946	0.0014946
White	0.0597513	0.279345	0.0114498	0.000834092	0	0.00765848	0.00576281	0.130346	0.00363967	0.000530786	0	0.00386715	0.00121322
White	0.00541796	0.204334	0.0233058	0.0257138	0	0.00808394	0.00472996	0.0870313	0.0198658	0.00120399	0	0.00361197	0.00447196
White	0.011546	0.222175	0.0185924	0.0027167	0.00432974	0.0141778	0.00602768	0.106206	0.0102725	0.26734	0.00314118	0.0103574	0.000424484
White	0.0115768	0.252162	0.0151697	0	0.000931	0.019827	0.00093147	0.0801065	0.0431138	0.344245	0.00625416	0.00425815	0.00279441
White	0.0198998	0.269392	0.0207121	0	0.0014891	0.00920536	0.00609178	0.0777041	0.00257209	0.250169	0.00311358	0.00460268	0.00514417
Asian/Pacific Islander	0.00449102	0.230689	0.0244012	0.00778443	0.000524	0.00449102	0.00194611	0.0274701	0	0.163922	0.00291916	0.00449102	0
Asian/Pacific Islander	0.0182641	0.252732	0.0109273	0.0136591	0.000234	0.000936622	0	0.076803	0	0.199344	0.00796129	0.02404	0
Asian/Pacific Islander	0.00573121	0.176712	0.0406916	0.262585	0.00592225	0.00487153	0.00506257	0.066673	0	0.00745057	0.0140415	0.0179578	0
White	0	0.00732236	0.0375491	0.001113	0.000937	0.0072052	0.0172222	0.0257747	0.0311054	0.020034	0.0100756	0.00814246	0.00486205
White	0.0450132	0.323213	0.00564872	0.0011474	0.00467785	0.0187996	0.0265666	0.0576346	0.000441306	0.0376876	0.0254192	0.0271845	0
White	0.0313393	0.124667	0.010545	0.000689859	0.000197	0.0212871	0.00285799	0.0553858	0.000689859	0.380802	0.0119247	0.0673105	0
White	0.0405531	0.124629	0.00640312	0.00380475	0.000557	0.0400891	0.00343356	0.0528953	0.00139198	0.404324	0.0154046	0.0228285	0
White	0.0195027	0.220997	0.0118821	0.000300812	0	0.0436679	0.00551489	0.142635	0.00105284	0.00305826	0.00641733	0.0126341	0.0321368
White	0.0302819	0.401207	0.0125305	0.00266852	0	0.00730943	0.00174034	0.112426	0.00928182	0.0015083	0.0091658	0.00672932	0.00220443
White	0.0266287	0.434505	0.0090486	0.00448121	0.00224061	0.0158566	0.000258532	0.0650638	0.00465357	0.000430886	0.00439504	0.0356774	0.00172354
White	0.0221	0.409176	0.0115628	0	0.00447594	0.0211675	0.00223797	0.0782357	0.00223797	0.00251772	0.00261097	0.0337561	0
White	0.0571656	0.352156	0.00806693	0	0.00159347	0.00547754	0.0162334	0.0175281	0.000896325	0.00149388	0.0773827	0.0781795	0
White	0.0126793	0.134245	0.00333667	0.00189078	0.000445	0.00289178	0.00189078	0.0238016	0.00611723	0.54866	0.0116783	0.00500501	0
White	0.00839304	0.132242	0.00317298	0	0.000921	0.00399181	0.00163767	0.0284545	0.0106448	0.546469	0.011259	0.00829069	0
White	0.0431758	0.28643	0.0145003	0	0.000975	0.00949347	0.00442161	0.0689902	0.0131348	0.291306	0.00747773	0.00344626	0.000715261
White	0.0512653	0.286872	0.0101548	0	0	0.00917206	0.00548686	0.0401278	0	0.237081	0.0426664	0.0074523	0
White	0.0388793	0.288053	0.00684716	0	0.000394	0.00385645	0.00590272	0.062805	0	0.218479	0.0423422	0.00393515	0
White	0.0176629	0.12103	0.00774384	0.00147916	0.00243627	0.0156617	0.00104411	0.0729139	0.00400244	0.484817	0.0344558	0.0128774	0
White	0.0227078	0.205324	0.0088732	0.00104952	0.000572	0.0124988	0.00171739	0.0982731	0.00228986	0.342143	0.0349203	0.00562923	0
White	0.00726152	0.171966	0.00374079	0.00121025	0.00055	0.00704148	0.00242051	0.071515	0.00759159	0.328969	0.00704148	0.0198042	0.00451095
White	0.0234692	0.252515	0.0109405	0.00185283	0.000971	0.0505558	0.0136757	0.077819	0.00132345	0.00026469	0.0119111	0.0693489	0.00538204
White	0.0267048	0.166437	0.0359677	0.00137958	0.00216791	0.11894	0.0104454	0.0594206	0	0.000886874	0.0159637	0.0643477	0.00808041
White	0.0131245	0.39257	0.0155588	0.000635055	0	0.0116427	0.0415961	0.0700677	0	0	0.00116427	0.00709145	0.00243438
White	0.0114277	0.352693	0.0112711	0	0	0.0114277	0.018159	0.0735755	0	0.0010958	0.00187852	0.00156544	0
White	0.0114095	0.444508	0.01164	0	0	0.0112942	0.0080673	0.132189	0.000691483	0	0.00265069	0.00587761	0.00126772
White	0	0.0710209	0.0694356	0	0	0.0661065	0.0294864	0.225904	0.0190235	0	0.00317058	0.0128408	0.0699112
White	0.00396915	0.52699	0.0254026	0	0	0.0209798	0.0943525	0.0852801	0	0	0	0.00793831	0.00192787
White	0.00930834	0.552165	0.0303814	0.00698125	0	0.0655462	0.0146089	0.067744	0.00232708	0.000387847	0.00568843	0.00723982	0.00749838
White	0.00432555	0.25498	0.00671599	0	0	0.00853728	0.0712578	0.0569152	0	0.0489471	0.000569152	0.00227661	0
White	0.0255427	0.61474	0.00393741	0	0	0.00676426	0.00999495	0.0342251	0.000403836	0	0.000908632	0.00292781	0.000605755
White	0.00303274	0.169298	0	0	0	0.000267594	0.0096334	0.0108822	0.000356792	0.123985	0	0.00410311	0
White	0	0.103468	0.0271391	0.00179043	0.00866943	0.0510743	0.00942329	0.142574	0.00631361	0.000376932	0.00197889	0.0976253	0.0362797
White	0	0.209674	0.0643745	0.0144477	0.00950988	0.0120702	0.0305413	0.0596196	0.114484	0.120702	0.00228603	0.00594367	0.0213058
White	0.0055369	0.2041	0.0133121	0.00206161	0.00335748	0.0429404	0.0176121	0.278318	0	0.000647935	0.00653826	0.000824645	0.0264475
White	0.000397614	0.0584493	0.0184891	0.0054672	0.00337972	0.0290258	0.00675944	0.0689861	0.0220676	0.00159046	0.00417495	0.0395626	0.0781312
White	0	0.174823	0.0551258	0.0306164	0.00447846	0.0236951	0.0127025	0.111229	0.0052113	0.0508916	0.0118883	0.0113997	0.00708411
White	0.0136802	0.469724	0.00852209	0.00112133	0.00661583	0.00594304	0.00874636	0.0382373	0	0.00291545	0.00257905	0.0106526	0.00392465
White	0.0358436	0.327766	0.017737	0.000221713	0	0.00221713	0.00480378	0.0659227	0.00229104	0.00561673	0.00546892	0.0153721	0
White	0.0565188	0.381671	0.0196465	0	0	0.00343391	0.00940104	0.117147	0.000675524	0.00106958	0.00788111	0.0163252	0.000731817
White	0.0235444	0.398065	0.0110422	0.000912575	0.000274	0.0146012	0.00118635	0.0376894	0	0.0101296	0.00228144	0.0107684	0.000821318
White	0.00155187	0.029963	0.119136	0.00214874	0.00763997	0.061836	0.0174287	0.139071	0.000238749	0.000477498	0.00107437	0.0456011	0
White	0	0.0541532	0.0633635	0	0.00281426	0.026437	0.0105748	0.0648985	0.0384615	0	0.00102337	0.0107454	0.0561146
White	0	0.080315	0.0773085	0	0.0035791	0.0455261	0.016607	0.0814603	0.000429492	0	0.0015748	0.0360773	0.00415175
White	0.0392259	0.212552	0.00575314	0.000941423	0	0.00658996	0.067364	0.092364	0	0.00313808	0.0912134	0.0337866	0
White	0.0772074	0.288433	0.0132786	0.00287474	0	0.0172485	0.0392882	0.0924025	0.000684463	0.000684463	0.0936345	0.0313484	0
White	0.0589217	0.498156	0.00280998	0	0	0.000790306	0.0734984	0.0301194	0	0.00395153	0.0213383	0.0123815	0
White	0.0255896	0.121668	0.019376	0	0	0.0607336	0.00420926	0.133427	0.000133627	0.00140309	0.0405559	0.0525823	0
White	0.0202412	0.199128	0.0200621	0.0156437	0	0.0397659	0.00143301	0.157452	0.00191068	0	0.01845	0.0579174	0.00214951
White	0.0274943	0.291836	0.0225899	0.000346775	0	0.0337858	0.00213019	0.122758	0	0.000743089	0.015803	0.079461	0.000594471
White	0.0185557	0.213923	0.0126463	0	0.00130008	0.0275381	0.0429027	0.106134	0.000472757	0.00638222	0.0166647	0.0577946	0.000945515
White	0.0394068	0.220465	0.012371	0.000573488	0.000573	0.0222022	0	0.233328	0	0.00368671	0.0216287	0.0409635	0
White	0.0844189	0.241344	0.00788481	0.00171409	0.0006	0.00522797	0.00077134	0.0715632	0	0.0019712	0.0133699	0.03711	0.00119986
White	0.0111709	0.111642	0.0438089	0.00477793	0.00208614	0.0340511	0.00699865	0.131561	0.0177658	0	0.0133244	0.0119112	0.00612382
White	0.0157616	0.148642	0.0149563	0	0.0033364	0.0544179	0.00471698	0.182006	0.0116199	0.000345145	0.007133	0.0200184	0.00770824
White	0.0288107	0.16314	0.00936346	0.0043216	0.00198073	0.0957954	0.00441163	0.139822	0.00333123	0	0.00981363	0.0413253	0.0075628
White	0.0117463	0.0448596	0.0166685	0.012865	0.0029086	0.00805459	0.00682403	0.14006	0.000447477	0.162434	0.0354626	0.0183466	0
White	0.0195341	0.0616355	0.00994904	0.00958505	0.00430721	0.0141349	0.00200194	0.129338	0.00533851	0.436848	0.0144989	0.0147416	0.000424654
White	0.0158573	0.254812	0.00751135	0.000834594	0.00208648	0.00933702	0.00370351	0.0907099	0	0.233165	0.0045381	0.00683324	0
White	0	0.293806	0.0159026	0	0	0.0170806	0.0057917	0.00068715	0.000883479	0.00068715	0.000588986	0.00176696	0.0312163
White	0	0.104464	0.0583036	0	0	0.0582143	0.0677679	0.000982143	0	0.000357143	0.00107143	0.00892857	0.0255357
White	0	0.436798	0.0178245	0.00052233	0	0.00535388	0.0167798	0.000587621	0.000979368	0.000261165	0.00104466	0.0138417	0.0382606
White	0	0.261409	0.0414316	0.000820429	0	0.0150754	0.00748641	0.1727	0.145626	0.000717875	0.0128192	0	0.0209209
White	0	0.0946957	0.0506087	0	0	0.046087	0.0196522	0.148783	0.0223478	0.000782609	0.00226087	0.00026087	0.0761739
White	0	0.549668	0.014713	0.000480815	0	0	0.00394269	0.154053	0.0289451	0	0.0193288	0.000673142	0.00952015
White	0.00699482	0.308873	0.0277202	0	0.000518	0.00841969	0.00259067	0.0212435	0.023057	0.0849093	0.0321891	0.0518135	0.00893782
White	0.0196668	0.269798	0.00510204	0	0.00048	0.00248561	0.00130822	0.0165707	0.0133438	0.141069	0.0144776	0.00383743	0.000697715
White	0.0131515	0.249824	0.00308492	0.00108243	0.00286843	0.00135303	0.00281431	0.0271689	0	0.0671105	0.0120149	0.0118526	0
White	0	0.000798722	0.0320376	0.0041711	0	0.00505857	0.00195243	0.0952254	0.0170394	0.00425985	0.091498	0.0292865	0.00993965
White	0	0	0.0618383	0.00267142	0	0.00178094	0.00197883	0.23182	0.0113783	0.00138518	0.0547146	0.026912	0.00633224
White	0	0.00169644	0.0413132	0.0180621	0	0.00498952	0.0020956	0.119749	0.0108772	0.0020956	0.0724479	0.0289392	0.00159665
Asian/Pacific Islander	0.0057499	0.059915	0.0237244	0.0554697	0.0201005	0.0150271	0.0456127	0.0485601	0	0.114756	0.0383166	0.0534886	0
Asian/Pacific Islander	0.012138	0.10978	0.0268111	0.00384113	0.000384	0.0157486	0.00453253	0.191672	0.000537758	0.105324	0.0151341	0.00614581	0.00192057
Asian/Pacific Islander	0.0220394	0.114075	0.0203357	0.00279117	0.00115997	0.0291079	0.00743104	0.094211	0.000543734	0.135934	0.0239243	0.0358502	0.000978722
Asian/Pacific Islander	0.00229753	0.182271	0.0012445	0	0	0.00201034	0.00201034	0.0250814	0.0148382	0.597262	0.000478652	0	0.00306337
Asian/Pacific Islander	0	0.0984307	0.00320434	0.0683592	0	0.00180758	0.00156109	0.0348369	0.0359872	0.584751	0.000246488	0	0.00271136
Asian/Pacific Islander	0.0152599	0.129377	0.0292665	0	0.000147	0.0281607	0.0132694	0.118762	0.0137855	0.353557	0.0050129	0.000368596	0.00147438
Asian/Pacific Islander	0.0371963	0.437289	0.0066256	0	0	0.0210392	0.00244101	0.170871	0.0184819	0.00104615	0.00255725	0.056027	0.00255725
Asian/Pacific Islander	0.0138833	0.158249	0.00201207	0	0	0.00442656	0.000905433	0.0373239	0	0	0.00694165	0.0136821	0
Asian/Pacific Islander	0.0170287	0.437545	0.0107066	0	0	0.00744366	0.00193739	0.0679107	0.0194759	0.0503722	0.00305904	0.0278373	0.000815744
Asian/Pacific Islander	0	0.33502	0.0237005	0.000321363	0.0127742	0.0201655	0.00241022	0.098819	0.00176749	0.00923917	0.0191211	0.0539889	0.00128545
Asian/Pacific Islander	0	0.0563466	0.0333391	0	0.00425421	0.00781386	0.00512242	0.0916826	0.00173641	0.0594721	0.0029519	0.00599062	0.0129363
Asian/Pacific Islander	0	0.097144	0.0151201	0	0.00217413	0.00770827	0.00296472	0.368119	0.0292519	0.00217413	0.00444708	0.0168989	0.0200613
Asian/Pacific Islander	0.00084587	0.0351036	0.00809619	0.00416893	0.000483	0.00084587	0.022053	0.00549816	0	0.00634403	0.00332306	0.00229593	0.000422935
White	0.00824247	0.266163	0.0157981	0.00291921	0.00137374	0.0172577	0.00120203	0.241092	0.0014596	0.000601013	0.0848287	0.0430154	0.0103031
White	0.0246008	0.359358	0.0041775	0	0.000928	0.0118827	0.00176383	0.116599	0.000464166	0.00946899	0.0397326	0.0337913	0.000464166
White	0.0276751	0.359698	0.00880572	0.00283041	0.00149383	0.00880572	0.0017297	0.0582593	0.00031449	0.0717824	0.0142307	0.0342794	0.000864848
White	0	0.274527	0.0123383	0.00231343	0.000514	0.0137092	0.00788279	0.0429269	0	0.00068546	0.00462685	0.0389855	0
White	0	0.0376668	0.0422588	0.0119144	0.00204778	0.0271176	0.0191747	0.125101	0.0116041	0.000434378	0.00732237	0.0142104	0.00477816
White	0	0.257586	0.0312173	0.000610394	0.000523	0.0230206	0.00662714	0.106993	0.00122079	0.000523195	0.00322637	0.0313917	0
Black	0.0062555	0.17574	0.0328414	0.000586453	0.000586	0.0303001	0.00918776	0.0705698	0.00117291	0.0194507	0.0519988	0.0370443	0.00117291
Black	0.00252869	0.343902	0.00748882	0	0.000486	0.0152694	0.000680801	0.0894768	0.0164365	0.157654	0.0187707	0.0327757	0
Black	0.00711133	0.204757	0.015694	0	0.00245218	0.0147131	0.00220696	0.123222	0.0053948	0.148847	0.015694	0.0448749	0.0013487
White	0.00400423	0.0481263	0.0189634	0	0.00392868	0.0237232	0.00574192	0.111287	0.00158658	0.111892	0.0769115	0.0364914	0.0048353
White	0.0175649	0.135937	0.0312023	0.00261837	0.00207288	0.0232381	0.0106917	0.110299	0.00272747	0.125136	0.0724416	0.0183286	0.00501855
White	0.0233446	0.121128	0.0281897	0	0.00190868	0.0469828	0.00734107	0.0826604	0.0217296	0.0243723	0.172809	0.0174717	0.00778153
White	0.0191693	0.130625	0.0146965	0	0.000913	0.023277	0.00465541	0.0547695	0.0315838	0.248927	0.0649019	0.0920128	0.000821543
White	0.00679687	0.151682	0.0129915	0	0.000774	0.030887	0.00455992	0.09008	0.00146262	0.0665921	0.0848318	0.0794115	0.00404371
White	0.000556483	0.42571	0.0141903	0.00375626	0.000765	0.0171119	0.00187813	0.0526572	0.0111992	0.148303	0.0189204	0.0192682	0.00222593
Black	0.0014291	0.0322976	0.000898289	0.000653301	0	0.00228655	0	0.00804377	0.000244988	0.0935446	0.000489976	0.00289902	0
Black	0.00475268	0.114759	0.00106021	0.00237634	0	0.00350967	0	0.0260301	0.000255913	0.133879	0.00698278	0.00212043	0.000146236
Black	0.0133312	0.324119	0.00482539	0.000408931	0.00286252	0.0190562	0.00850577	0.165699	0.00229001	0.0071154	0.0284616	0.039421	0
White	0.00232147	0.0512934	0.0320584	0.0069644	0	0.0122706	0.00475348	0.168251	0.00375857	0.00265311	0.0229936	0.0549414	0.00409021
White	0.021036	0.257423	0.0220467	0.0188882	0	0.00429564	0.00783323	0.100695	0.00720152	0.00777006	0.0264056	0.025458	0.0141503
White	0.00196814	0.100683	0.0145765	0.0014146	0.00338274	0.0165447	0.00651947	0.227443	0.0129159	0	0.00325973	0.0247248	0.00159911
White	0.0175642	0.154681	0.0077879	0.0120133	0.0011599	0.0368683	0.0013256	0.0864954	0	0.00472245	0.0149959	0.0352941	0.00041425
White	0.0194158	0.172852	0.0127148	0.0135739	0.00309278	0.0435567	0.00695876	0.0636598	0.00420962	0.0219931	0.0290378	0.0329038	0.000773196
White	0.02301	0.100332	0.00946656	0.000276396	0.00221117	0.0218353	0.00193477	0.152225	0	0.112355	0.0910724	0.0149254	0.00110558
White	0.0046049	0.03512	0.0109904	0	0.00288574	0.0127095	0.00288574	0.0885369	0	0.0795113	0.0861423	0.0198932	0
White	0.0504228	0.100897	0.00638066	0	0.00295689	0.0111013	0.00217876	0.130674	0	0.0968512	0.0910411	0.0336671	0
White	0.0259555	0.374814	0.00654385	0.00802859	0	0.0224911	0.00643387	0.0674182	0	0	0.0300797	0.0565301	0
White	0.016742	0.26321	0.0105962	0.00303758	0	0.0255016	0.00734671	0.148841	0.00049449	0	0.0194264	0.0314354	0
White	0.0196854	0.271916	0.00285162	0.0177537	0	0.030264	0.00202373	0.053169	0	0.000919879	0.00726704	0.0276883	0
Asian/Pacific Islander	0	0.0071363	0.00163116	0.0017331	0.00316036	0.00866551	0.00142726	0.0140687	0	0.00152921	0	0.00112142	0
Asian/Pacific Islander	0.000238095	0.112857	0.0131746	0.0761111	0.00626984	0.0068254	0.00571429	0.0472222	0.00555556	0.000634921	0.00309524	0.00603175	0.00666667
Asian/Pacific Islander	0	0.0740879	0.0275264	0.0282728	0.00363908	0.0503872	0.00783801	0.0484277	0.00139965	0	0.00662499	0.000373239	0.0368573
White	0.0570502	0.245227	0.00678116	0.0338321	0.000442	0.0112774	0.0165844	0.109236	0.00611779	0	0.0227021	0.0341269	0.000884499
White	0.0722266	0.193268	0.00533694	0.00113855	0.000783	0.00910838	0.0161531	0.0498114	0.00113855	0.0315947	0.00903722	0.034868	0.00120971
White	0.0184556	0.173547	0.0101182	0.0035616	0.000648	0.0128703	0.0150559	0.221062	0.00105229	0.0111705	0.010361	0.0203983	0.00849927
White	0.0667342	0.129163	0.00164619	0	0.00455869	0.0333038	0.00455869	0.0151956	0	0.045207	0.113967	0.0752184	0
White	0.036115	0.229629	0	0.000655147	0.000737	0.0049955	0.00384899	0.0571616	0	0.0171157	0.0687085	0.00687904	0.00049136
White	0.0131864	0.150559	0.00125188	0.00325488	0.00233684	0.0184443	0.00125188	0.010015	0	0.0272909	0.0746954	0.0647638	0
White	0	0.12592	0.0127146	0.0141345	0.000968	0.00619595	0.0010972	0.250097	0.0829353	0.0143281	0.00464696	0.0592487	0.00761585
White	0	0.212669	0.00620183	0.00457611	0.00138487	0.0015053	0.000662331	0.0252288	0.00186657	0.122893	0.00108382	0.00584056	0
White	0.000319898	0.40499	0.011303	0.00309234	0.00447857	0.000959693	0	0.0701642	0.0376413	0.00255918	0.00234592	0.0210066	0.00725101
White	0.000338266	0.284736	0.00701903	0	0.00093	0.00346723	0.0134461	0.0192812	0.000169133	0.0757717	0.0032981	0.027907	0.00989429
White	0.0321064	0.0836994	0.0136715	0.00569131	0.00569131	0.0813486	0.00395917	0.0838231	0.00519641	0.275905	0.0337148	0.0107021	0.000556758
White	0.00316553	0.0409203	0.00532736	0.000926498	0.00787523	0.0108863	0.00115812	0.0614577	0.000617665	0.0233169	0.00108091	0.0186072	0
White	0.00332226	0.0159785	0.00348046	0	0.00110742	0.0137636	0	0.0367031	0.000791014	0.0329062	0.00696092	0.00427148	0
White	0	0.297809	0.0164859	0	0.000532	0.00574346	0	0.0929589	0	0.000212721	0.00808339	0.0135078	0.0010636
White	0	0.548598	0.0112736	0.00304692	0	0.00243754	0	0.0965874	0.00655088	0	0.000761731	0.00914077	0
White	0	0.36103	0.0166001	0.00133156	0	0.00896582	0.00310697	0.0953395	0	0	0.00488238	0.0153573	0.00221926
White	0.00665948	0.265999	0.0621551	0.0225154	0	0.0146509	0.00120505	0.0946914	0.047758	0.000190271	0.00513731	0.0114162	0.0804211
White	0.0132496	0.454014	0.0415555	0.00111847	0	0.0132496	0.00163469	0.120709	0.0566979	0.00318334	0.00301127	0.00266713	0.0209068
White	0.112408	0.480939	0.039606	0	0	0.00661224	0.000674718	0.0663248	0.0244248	0.00485797	0.00188921	0.00121449	0.046758
White	0.0389814	0.472968	0.013225	0.00774257	4.48e-05	0.00689223	0.00234962	0.0415324	0.0032671	0.00093985	0.00615378	0.0486932	0.00123076
White	0.0158814	0.192298	0.0271308	0.00277925	0.00224987	0.0276601	0.0121758	0.228163	0.00026469	0	0.0136316	0.0574378	0.00185283
White	0.0291349	0.251809	0.0217025	0.0234863	0.00158557	0.0238827	0.00862154	0.131801	0.00465762	0.000198196	0.0247746	0.062531	0
White	0.0083935	0.472834	0.0120939	0.00812274	0.00848375	0.00848375	0.0219314	0.0830325	0.000812274	0.000631769	0.00622744	0.0275271	0.0015343
White	0.0120442	0.490678	0.0122092	0.00692955	0.00709454	0.00593961	0.00263983	0.0577462	0.00379475	0.00164989	0.0135291	0.0188088	0
White	0.0277023	0.461525	0.0211841	0	0.00162955	0.0128553	0.00344016	0.0762267	0.00162955	0.000724244	0.0184682	0.0240811	0.00271592
White	0.0167666	0.393832	0.0222739	0.0138294	0.00269245	0.0148085	0.0133399	0.0719618	0.00318199	0	0.0149309	0.0133399	0.00416106
White	0.00936023	0.419847	0.00954198	0.00663395	0.00472555	0.00745184	0.00963286	0.0561614	0.00163577	0.0157216	0.0174482	0.0169938	0.00327154
White	0.00597276	0.438879	0.0113881	0.010751	0.00868042	0.00724695	0.0194314	0.0826631	0.00947679	0.000238911	0.00676913	0.0211038	0.00724695
White	0.0360599	0.217722	0.0182809	0.0346261	0.00293928	0.0215069	0.00824432	0.0968528	0.0097498	0.000860277	0.027959	0.0819414	0.00114704
White	0.0163511	0.174613	0.0309811	0.00628227	0.00490534	0.0376076	0.0095525	0.194234	0.00154905	0.00060241	0.0187608	0.0535284	0.00215146
White	0.0649351	0.466659	0.0149514	0.00731202	0	0.0063298	0.00152788	0.0620976	0.00185529	0.00141875	0.00589327	0.0347048	0
White	0.0540903	0.373995	0.0125695	0.00123635	0.00144241	0.0101999	0.00453328	0.13435	0	0.0039151	0.0240058	0.0172059	0
White	0.00885917	0.494108	0.021145	0	0.0010865	0.0132888	0.0143753	0.0949436	0.000334308	0.00367739	0.0127873	0.00526536	0.00668617
White	0.00218517	0.410651	0.0169149	0.00161865	0.000971	0.0161055	0.00655552	0.132405	0	0.0118971	0.0135157	0.0319683	0
Asian/Pacific Islander	0.00666921	0.160728	0.0292492	0.0171494	0.00228659	0.0151486	0.00314405	0.138338	0.000762195	0.126715	0.0400152	0.0185785	0.000762195
Asian/Pacific Islander	0.00451015	0.124405	0.00977199	0.00175395	0.0027562	0.0147833	0.00225507	0.312328	0.000876973	0.176397	0.0152844	0.0151591	0
Asian/Pacific Islander	0.00396077	0.189268	0.0246134	0.00339495	0.00452659	0.0222558	0.0022633	0.238495	0.0047152	0.0473406	0.0355526	0.0438514	0.00141456
White	0.0253333	0.116444	0.0114074	0	0	0.0296296	0.0042963	0.123407	0	0.244148	0.0260741	0.00918519	0
White	0.0382646	0.214784	0.0102411	0	0.000652	0.0114514	0.00242063	0.0967321	0	0.286286	0.0264407	0.00195513	0.000837911
White	0.0558602	0.105766	0.0143372	0	0.00117518	0.0294579	0.00360389	0.146898	0	0.213961	0.0286744	0.0162958	0.000940144
White	0	0.0384307	0.0667868	0	0	0.0485722	0.0253536	0.307313	0	0.00053376	0.0076728	0.0725914	0
White	0.0185153	0.322288	0.00536425	0.00207648	0.000346	0.0174771	0.00268212	0.0787333	0.0098633	0	0.00519121	0.0380689	0.00536425
White	0.0808449	0.383197	0.0108497	0	0.000768	0.00825732	0.0212194	0.0315891	0.000384061	0.00105617	0.00892943	0.0346615	0.00172828
White	0.0241854	0.275221	0.0228418	0.0014556	0.00134363	0.0150039	0.00716605	0.0679655	0.0014556	0.000671817	0.00604636	0.0489307	0.00850969
Asian/Pacific Islander	0.000348756	0.0055801	0.169263	0.0136015	0.0141827	0.0698675	0.0460358	0.0316206	0.00104627	0.0317368	0.00685887	0.00220879	0
Asian/Pacific Islander	0.00291659	0.0764145	0.0124441	0.00563873	0.00145829	0.00787478	0.00554151	0.0612483	0.00106941	0.352129	0.00787478	0.00106941	0.00145829
White	0.00543424	0.578746	0.00402536	0	0	0.0106672	0.00352219	0.0441783	0.00493107	0.00100634	0.00221395	0.0737647	0.00191205
White	0.00404267	0.561482	0.0168445	0	0	0.0113419	0.00348119	0.0274003	0.00247052	0.000673779	0.00202134	0.154857	0
White	0.00045307	0.485086	0.00370007	0	0	0.0104961	0.000679604	0.0490825	0.0545194	0.000830628	0.00536132	0.0786831	0.00279393
White	0	0.536174	0.0229145	0.0073378	0.00128733	0.00411946	0.00141607	0.0635942	0.00244593	0.0011586	0.0050206	0.000514933	0.00167353
White	0	0.52672	0.00791284	0	0.00126147	0.00825688	0	0.0799312	0.00321101	0.00229358	0.00321101	0.00825688	0.00126147
White	0	0.560848	0.00462265	0.00100492	0.000301	0.00763742	0	0.0956688	0.00221083	0.00040197	0.00301477	0.00432117	0.000703447
White	0.00362931	0.177273	0.0364808	0.000375446	0	0.0185846	0.0136412	0.0675177	0	0.00337901	0.0341656	0.0708341	0
White	0.00431702	0.296712	0.00210317	0.00166039	0	0.00127297	0.0133385	0.0200354	0	0.0663051	0.000332079	0.00531326	0
White	0.00157217	0.434607	0.0323278	0.00353739	0	0.00962956	0.0226	0.0489339	0.000491304	0.0281026	0.00393043	0.0434313	0
White	0.0341984	0.219204	0.00628604	0.000634371	0.000865	0.010323	0.0017301	0.0425029	0.000288351	0.0324683	0.0299308	0.0290657	0.000865052
White	0.0217156	0.117846	0.00635909	0.000473549	0.0020295	0.0105534	0.00142065	0.0909214	0.000608849	0.034772	0.0385604	0.0742119	0.000744148
White	0.00866966	0.20275	0.00657698	0	0.00125561	0.0196114	0.00358744	0.0501046	0.00113602	0.024275	0.0332436	0.048849	0
Asian/Pacific Islander	0.00465224	0.0491975	0.00546639	0	0.00500116	0.00244243	0.00337288	0.0245406	0.0245406	0.593394	0.0119795	0.00337288	0.0148872
Asian/Pacific Islander	0.0215487	0.0859578	0.00307838	0.00828795	0	0.000710395	0.00142079	0.058726	0.00627516	0.464599	0.0432157	0.00248638	0.00378878
White	0.000962696	0.00369033	0.00842359	0.00112314	0.00256719	0.0186923	0.00328921	0.161011	0.00938628	0.0430806	0.0374649	0.026073	0.0154031
White	0.0180913	0.0516894	0.00233232	0	0.00138679	0.0066818	0.00138679	0.139498	0.00182804	0.356657	0.043936	0.026475	0.00201715
Asian/Pacific Islander	0.00343129	0.158103	0.00483899	0	0.000616	0.00510294	0	0.071969	0.00519092	0.0121415	0.00607074	0.00404716	0.00519092
White	0.0125376	0.316237	0.0032121	0	0	0.000932546	0.044555	0.120506	0.000310849	0.0278728	0.00466273	0.0241426	0
White	0.06031	0.20429	0.0242797	0	0.00566291	0.0292348	0.00594606	0.0353224	0	0.0214483	0.0116798	0.111489	0.0010618
White	0.0446161	0.217097	0.0307162	0.000681741	0.00196947	0.0149604	0.00215885	0.030792	0	0.116275	0.0250729	0.0566224	0.00124986
White	0.0158007	0.27874	0.00334245	0	0	0.0143827	0.000607718	0.174618	0.000607718	0	0.0916641	0.0475033	0.00121544
White	0.0313222	0.256611	0.00770218	0	0	0.0227214	0.0012837	0.156098	0.0247754	0.00205392	0.0251605	0.00654685	0.00949936
White	0	0.0184556	0.0121069	0	0.00944928	0.0354348	0.0200797	0.0789901	0	0.412225	0.0538904	0.0138786	0.00059058
White	0.0206059	0.215845	0.00780956	0.000470455	0	0.0131728	0.000752729	0.148382	0.000752729	0	0.11385	0.0283214	0.001035
White	0.0120571	0.57521	0.00220556	0	0	0.00249963	0	0.0297015	0	0.105426	0.00485223	0	0
White	0	0.597776	0.0060943	0	0	0.00598738	0.00149685	0.048006	0.0120817	0.0330375	0.00224527	0.020742	0.00320753
White	0	0.0647668	0.13332	0.00478278	0	0.0470307	0.00259067	0.0966521	0.00079713	0.0033878	0.00617776	0.0267039	0
White	0.000351206	0.508897	0.0059705	0.00515102	0	0.010185	0.000585343	0.0395692	0.00456568	0.0567783	0.0107703	0.0217748	0.00128775
White	0.128946	0.292875	0.00735922	0	0	0.00202645	0.0050128	0.00490614	0	0.00202645	0.00202645	0.0155717	0.00181314
White	0.0571779	0.2724	0.00528857	0.000459876	0.00023	0.00214609	0.0224573	0.00927416	0	0.00314248	0	0.0105005	0.00114969
White	0.0837431	0.269438	0.0141364	0	0	0.00660725	0.0460971	0.0151352	0	0.000384143	0.00222803	0.0180547	0.000921942
White	0.00642757	0.401863	0.0195622	0	0.000745	0.00903586	0.00372613	0.0979041	0.0174197	0	0.00251514	0.0259898	0.00121099
White	0.005408	0.244181	0.0145811	0	0	0.00753012	0.0024644	0.104874	0.00438116	0.000547645	0.00698248	0.0684556	0
White	0.00798655	0.468264	0.017024	0.000315259	0.000525	0.0098781	0.000945776	0.0734552	0.0168138	0.000840689	0.000945776	0.0223834	0.0023119
Asian/Pacific Islander	0.0994559	0.227002	0.0151841	0.00088574	0.00341642	0.0106289	0.00594711	0.0623814	0.00392256	0.271542	0.0136657	0.0108819	0
Asian/Pacific Islander	0.035366	0.17631	0.00793135	0.00130022	0.0023404	0.00572097	0.00416071	0.0369263	0.000780133	0.450657	0.0156027	0.00936159	0.00104018
Asian/Pacific Islander	0.00716903	0.0246933	0.0344113	0.00430142	0.0151346	0.0227816	0.0309065	0.176517	0	0.0540067	0.00493866	0.0211885	0.00159312
Asian/Pacific Islander	0	0.083003	0.00109843	0	0.000143	0.00042982	0.00974259	0.0178136	0	0.0671952	0	0.000334304	0.000191031
White	0	0.00941814	0.113018	0.00438653	0.00838601	0.0380596	0.0101922	0.150045	0.00451555	0.0347052	0.0316088	0.0380596	0.00387047
White	0.0174965	0.299159	0.0100681	0.00165756	0.00110504	0.0122782	0.00356069	0.0550064	0	0.0677758	0.017742	0.0210572	0.00122782
White	0	0.573978	0.0214171	0.00428342	0	0.00356952	0	0.00267714	0.000892379	0.00160628	0	0.00124933	0.0653221
White	0.000576037	0.507296	0.0672043	0	0	0.00633641	0.00806452	0.0193932	0	0.00633641	0	0.00460829	0.047235
White	0.00522518	0.10836	0.0475243	0.00323464	0.00373227	0.0281164	0.00634486	0.12951	0.00199054	0.00298582	0.00286141	0.187484	0.00111968
White	0.00716027	0.246572	0.0364869	0	0.00319927	0.0131779	0.00746496	0.146633	0.00137112	0.00266606	0.00258988	0.0883608	0.000761731
White	0.00534759	0.254726	0.0210891	0.0057995	0.00301273	0.0141598	0.00685396	0.111396	0.00700459	0.000753182	0.00482037	0.0607065	0.00263614
White	0.0139447	0.142869	0.0082984	0	0	0.0124048	0.00556078	0.0870049	0.00393532	0.294465	0.0454273	0.0348191	0.00282317
White	0.00210941	0.104627	0.00365631	0.00267192	0.00632822	0.000421882	0.0136408	0.0416257	0.0694698	0.4306	0.00787512	0.00379693	0.00351568
White	0.00564263	0.0998119	0.0061442	0.00351097	0.00338558	0.00576803	0.00564263	0.0326019	0.0868966	0.493668	0.0165517	0.00652038	0.00965517
White	0.00755467	0.214712	0.0198807	0.00894632	0.00894632	0.0455268	0.00705765	0.219781	0.0223658	0.00258449	0.00616302	0.0553678	0.00725646
White	0.00297619	0.137235	0.00496032	0.00305886	0.00157077	0.0041336	0.00239749	0.1188	0	0.374504	0.0399306	0.0164517	0
White	0.00848186	0.185849	0.00161048	0.00182521	0.000322	0.00193257	0.00719347	0.102749	0	0.302555	0.0638823	0.0172858	0.00171784
White	0.026396	0.277463	0.00139385	0.00104539	0.00235212	0.00296193	0.00731771	0.0831083	0	0.076836	0.0825856	0.066295	0.00121962
White	0	0.196166	0.0307622	0.0346648	0.00286961	0.0704775	0.0156107	0.13315	0.00195133	0.00298439	0.00585399	0.0207759	0.00183655
White	0	0.355235	0.0544685	0	0.00112374	0.0585669	0.0189714	0.0989556	0.0251851	0.000727129	0.00575093	0.0196986	0.00727129
White	0.00604642	0.0668357	0.0275015	0.000455107	0.00455107	0.0241857	0.0046811	0.113257	0.0542227	0.315194	0.00760679	0.017229	0.00832196
White	0.0128742	0.424744	0.0114088	0	0.000419	0.00544275	0.000523341	0.140883	0.00167469	0.000418673	0.023341	0.0296211	0.00136069
White	0.000482719	0.0238463	0	0.000868894	0	0.00164124	0	0.0105233	0	0.160552	0.00289631	0.00231705	0
White	0.0199784	0.290417	0.0167438	0	0.00145874	0.0146509	0.00234667	0.0986237	0.00583497	0.0300628	0.0121139	0.0167438	0.00088793
White	0	0.00662471	0.011262	0	0.00314674	0.00679033	0.00132494	0.045048	0.00198741	0.566081	0.00397483	0.00529977	0
White	0.00910518	0.46405	0.0043956	0	0	0.00675039	0	0.0882261	0.00486656	0.00282575	0.0244898	0.0351648	0
White	0.00247661	0.130022	0.0148597	0.000412768	0.0012383	0.0192625	0	0.119978	0.00206384	0.429554	0.00825537	0.0196753	0
White	0.00155192	0.432703	0.010158	0	0	0	0.00239842	0.0536117	0.00550226	0.00155192	0	0	0.0637698
White	0.00124193	0.4384	0.00434675	0.000620964	0	0	0	0.0661947	0.0255837	0	0	0	0.0121709
White	0.00223503	0.356546	0.0142336	0	0	0	0.00152923	0.0536407	0.0010587	0.00270556	0	0.0003529	0.0111752
White	0.0140963	0.411377	0.0155142	0	0	0.00583869	0.0034198	0.0449579	0	0.00433731	0.0236884	0.0377846	0
White	0.0315507	0.426887	0.0138684	0	0	0.0058074	0.00632747	0.0933518	0.00260033	0	0.0143018	0.0127416	0.00121349
White	0.0266201	0.383624	0.0128832	0	0	0.0120295	0.0166085	0.101591	0.000232829	0	0.0232053	0.00690726	0.000698487
White	0	0	0	0	0	0	0	0	0	0	0	0	0
White	0	0	0	0	0	0	0	0	0	0	0	0	0
White	0	0	0	0	0	0	0	0	0	0	0	0	0
White	0	0	0	0	0	0	0	0	0	0	0	0	0
White	0	0	0	0	0	0	0	0	0	0	0	0	0
Black	0	0	0	0	0	0	0	0	0	0	0	0	0
White	0	0	0	0	0	0	0	0	0	0	0	0	0
White	0	0	0	0	0	0	0	0	0	0	0	0	0
White	0	0	0	0	0	0	0	0	0	0	0	0	0
White	0	0	0	0	0	0	0	0	0	0	0	0	0
White	0	0	0	0	0	0	0	0	0	0	0	0	0
White	0	0	0	0	0	0	0	0	0	0	0	0	0
White	0	0	0	0	0	0	0	0	0	0	0	0	0
White	0	0	0	0	0	0	0	0	0	0	0	0	0
Black	0	0	0	0	0	0	0	0	0	0	0	0	0
White	0	0	0	0	0	0	0	0	0	0	0	0	0
White	0	0	0	0	0	0	0	0	0	0	0	0	0
Asian/Pacific Islander	0	0	0	0	0	0	0	0	0	0	0	0	0
White	0	0	0	0	0	0	0	0	0	0	0	0	0
White	0	0	0	0	0	0	0	0	0	0	0	0	0
White	0	0	0	0	0	0	0	0	0	0	0	0	0
Asian/Pacific Islander	0	0	0	0	0	0	0	0	0	0	0	0	0
White	0	0	0	0	0	0	0	0	0	0	0	0	0
White	0	0	0	0	0	0	0	0	0	0	0	0	0
White	0	0	0	0	0	0	0	0	0	0	0	0	0
White	0	0	0	0	0	0	0	0	0	0	0	0	0
White	0	0	0	0	0	0	0	0	0	0	0	0	0
White	0	0	0	0	0	0	0	0	0	0	0	0	0
White	0	0	0	0	0	0	0	0	0	0	0	0	0
White	0	0	0	0	0	0	0	0	0	0	0	0	0
White	0	0	0	0	0	0	0	0	0	0	0	0	0
White	0	0	0	0	0	0	0	0	0	0	0	0	0
White	7.25084e-05	0.0921582	0.0407135	0.0222601	0.00087	0.0812094	0.00257405	0.0731248	0	0	0	0.00145017	0.00246529
White	0	0.0192301	0.0998925	0.00155619	0.00163029	0.0884434	0.0237504	0.0244915	0	0	0.000333469	0.00118567	0
White	0	0.0179819	0.0974945	0	0.0011505	0.0772541	0.0136356	0.0302114	0.000553946	0	0	0.00562468	0.000298279
White	0.000423213	0.141671	0.0276676	0	0.000317	0.00788235	0.0176692	0.0712585	0	0	0	0.00142834	0
White	0	0.147699	0.0423436	0	0.000467	0.0361251	0.00273185	0.0606398	0.000862689	0	0	0.00341481	0.00168943
White	0	0.037277	0.0690936	0.00251183	0.000874	0.069312	0.0107754	0.0387332	0.00189297	0	0.000473244	0.00280306	0.00600655
White	0	0.139589	0.0720235	0	0.00351906	0.071261	0.000234604	0.0904399	0.000117302	0	0.00803519	0.0119648	0.000293255
White	0	0.133884	0.0270874	0.000795575	0	0.0946356	0.0269738	0.000871344	0.000113654	0	0	0.0051523	0.000265192
White	0	0.0747423	0.0353715	0.0158194	0.00111091	0.0687433	0.027284	0.000888731	0	0	0.000177746	0.00479915	0.00142197
White	0	0.103519	0.047051	0	0	0.0917303	0.0118587	0.00156953	0.000488298	0	0	0.00519689	0
White	0	0.0108622	0.0918494	0.000199673	0	0.0912903	0.0113813	0.000678887	0.00079869	0	0	0.00175712	0.000199673
White	0	0.0123727	0.0669741	0	0.000461	0.0828818	0.0184822	0.000806916	0.000115274	0	0	0.00103746	0
White	0	0.116167	0.0195421	9.44064e-05	0.00085	0.0115648	0.0179844	0.00335143	0	0	0.000188813	0.0015105	0
White	0	0.00417639	0.0691152	0.00065512	0.00131024	0.121852	0.0127748	0.000532285	0.00049134	0	0	0.000696065	0.000368505
White	0	0.111323	0.00287947	0.0729124	0	0.00426779	0.00169683	0	0.00431921	0	0.00174825	0.00061703	0.0115693
White	0.00166792	0.0980736	0.0243099	0.000250188	0.000792	0.0637145	0.000708865	0.0224752	0	0	0.0020015	0.0020432	0
White	0	0.00452857	0.142155	0.000141518	0	0.0106492	0.0153901	0.0132673	0	0	0	0.00778348	0
White	0	0.00647652	0.11994	0	0	0.00959024	0.0395234	0.0381118	0	0	0.000290613	0.00510649	0
White	0	0.0363701	0.122883	0.00115885	0	0.020993	0.0205473	0.0205473	0	0	0.00298627	0.0438581	0
White	0	0.0078643	0.15054	0.000424056	0	0.0380879	0.00362375	0.0200848	0	0	0.00146492	0.0299537	0
White	0	0.0410691	0.146235	0.000411205	0	0.0328964	0.00688769	0.091339	0	0	0.00169622	0.0257003	0
White	0	0.0118315	0.142938	0	0	0.0255403	0.0336171	0.0150186	0	0	0.000785855	0.0532635	0
White	0	0.00244958	0.132733	0.00267745	0	0.0357753	0.0116213	0.0331548	0	0	0.00313319	0.0100262	0
White	0	0.0826587	0.0670876	0.000193671	0	0.000542278	0.0190185	0.0233954	0.000116203	0.000387342	0	0	0.00956734
White	0	0.0173762	0.14207	0.000659258	0	0.0100301	0.0225089	0.0109719	0	0	0.00395555	0.00536824	0
White	0	0.00715099	0.109816	0.00678661	0	0.0298338	0.0366659	0.0528809	0	0	0	0.00669551	0.00227739
White	0	0.0122994	0.141807	0.0022561	0	0.0405735	0.0145191	0.0207416	0	0	0.00134638	0.0300935	0
White	0	0.00805933	0.0656097	0	0	0.0217186	0.0153619	0.00775663	0	0	0.00249726	0.0285293	0
White	0	0.0464554	0.0980018	0	0	0.0155276	0.0110729	0.0803106	0	0	0.00159094	0.026855	0
White	0	0.0333319	0.0900439	0.00069532	0	0.0253792	0.0103863	0.0606666	0	0	0.0023467	0.0517144	0.000130372
White	0	0.0578073	0.0463593	0.00309406	0	0.0437294	0.0127888	0.0661097	0	0	0	0.0144389	0.000257838
White	0.00705184	0.0482494	0.071838	0.00581467	0	0.0330735	0.0107633	0.100417	0.000206194	0	0.00214442	0.000206194	0.000866015
White	0.00538424	0.0720074	0.0547126	0.000543863	0	0.0231142	0.0147931	0.123511	0	0	0	0.00609126	0.000380704
White	0.00170269	0.0234593	0.0466821	0.000614861	0	0.023885	0.0222296	0.0871683	0.00269593	0	0	0.00368916	0.00141891
White	0	0.00283447	0.0383787	0.00277778	0	0.064966	0.0223356	0.0740363	0.0037415	0	0	0.000113379	0.00175737
White	0.00438912	0.0947618	0.0246798	0.000791481	0	0.015254	0.0100734	0.200101	0	0	0.00158296	0.00791481	0.000287811
White	0.00127121	0.094216	0	0.00185792	0	0.0145211	0.0231262	0.200068	0.00581822	0	0	0	0.00342248
White	0.000463034	0.0135309	0.0822143	0.00535062	0	0.019859	0.00673972	0.075063	0.00030869	0	0.0013891	0.00205793	0.00030869
White	0.00309824	0.0601575	0.0469039	0.00219459	0	0.0182022	0.00352855	0.109299	0.00038728	0	0.00107578	0.00378674	0
White	0.00396446	0.0477169	0.0366355	0.001624	0	0.0173863	0.00811998	0.0846867	0.000477646	0	0.00429882	0.0068781	0
White	0.0040693	0.0458721	0.0483384	0.00141809	0	0.0274986	0.00129478	0.128368	0	0	0.00431593	0.0075837	0.000246624
White	0.0198157	0.0936788	0.0446844	0	0	0.0380462	0.00470623	0.118845	0	0	0.00485485	0.00837214	0
White	0	0.0175021	0.249065	0.000212404	0.00068	0.0281648	0.02226	0.0039932	0.000297366	0	0	0.00849618	0.000212404
White	0	0.0577057	0.11637	0.000653766	0	0.0503835	0.00239714	0.000435844	0.00239714	0	0	0	0.000958856
White	0	0.0555939	0.159096	0	0	0.0336417	0.0126559	0.066455	0	0	0.00414193	0.00409591	0.000276129
White	0	0.0234309	0.160606	8.85857e-05	0	0.0348585	0.00961155	0.0438942	0	0	0.00385348	0.0159454	0
White	0	0.000211491	0.277124	0	0	0.0480085	0.0162143	0.0109975	0	0	0.00585125	0.0222771	0
White	0	0.0211437	0.114903	0.00195926	0.000408	0.0205315	0.00918405	0.0771868	0.000326544	0	0.00330626	0.0206947	0.00118372
White	0	0.0318209	0.127735	0	0.000351	0.0432644	0.0135013	0.0319213	0	0	0.00105401	0.00406545	0.00301144
White	0	0.0113289	0.145778	0.000651084	0.0015626	0.0197278	0.0132821	0.0278664	0	0	0.00319031	0.0211602	0
White	0	0.0390083	0.114936	0	0	0.0276224	0.0105774	0.0103079	0.00141481	0	0	0.00768039	0.000336859
White	0	0.0201615	0.133189	0.000176468	0.000309	0.0421759	0.00498522	0.0474258	0	0	0.00348524	0.0215732	0.00158821
White	0	0.0396778	0.131066	0	0.000497	0.0327168	0.0263027	0.0226233	0	0	0	0.00218775	0.00462411
White	0	0.0685903	0.0954884	0	0.000489	0.0504952	0.043465	0.00458491	0	0	0	0.00238415	0
White	0	0.0244576	0.10679	0	0	0.0579169	0.0354125	0.000976604	0.000297227	0	0.00271751	0.00297227	0.00301473
White	0	0.0588588	0.0851029	0.000272242	0.00136121	0.0624524	0.0070783	0.00114342	0	0	0.00473701	0.0264075	0.00299466
White	0	0.061628	0.0710755	0	0.00137317	0.061628	0.0114248	0.00280127	0	0	0.00747006	0.0449302	0.00071405
White	0.00444501	0.0748666	0.0365126	0	0.00425451	0.0634366	0.0406401	0.00838202	0	0	0.0132715	0.0428626	0
White	0.0316505	0.152493	0.0260987	0.00238676	0	0.0184714	0.0122451	0.0506927	0	0.000207544	0.00850931	0.0292119	0
White	0.0114135	0.0563987	0.0805636	0.0016305	0.00171412	0.0608303	0.00522597	0.0535976	0	0.000167231	0.00464066	0.0122497	0
White	0.0150517	0.0769421	0.0324306	0.000346586	0.000446	0.0379264	0.00698123	0.034015	0	0.000148537	0.0068327	0.0317869	0
White	0	0.045989	0.0581532	0.00348196	0.0031202	0.0625848	0.00605951	0.047029	0	9.04404e-05	0.0122999	0.00321064	0
White	0.00129888	0.0312196	0.0402653	0.00746857	0.000278	0.0711602	0.00528831	0.058728	0	0	0.00459248	0.00533469	0
White	0.00116237	0.0162732	0.0550787	0.00974607	0.00107296	0.0828863	0.00983548	0.0816345	0	0	0.0153791	0.0171674	0
White	0.00835739	0.161981	0.105962	0	0	0.0367725	0.0253761	0.05136	0.000202603	0	0	0.00845869	0
White	0.0147541	0.077308	0.069025	0.000733391	0	0.0222606	0.0101381	0.0642796	0	0	0.0125108	0.0187662	0
White	0.0140634	0.0874177	0.0514414	0.0022894	0	0.0212587	0.0068682	0.0934916	0	0	0.00462552	0.0135028	0
White	0.0289617	0.0233625	0.0739007	0	0.00135155	0.0947531	0.00738524	0.0279963	0	0	0.011633	0.00888159	0
White	0.0147183	0.0877669	0.037037	0	0	0.0418024	0	0.0609241	0	0	0.0188804	0.00971167	0
White	0.00135749	0.0232544	0.0380098	0.00389541	0.00259694	0.0645694	0.00820398	0.0244349	0	0	0.0169391	0.00649236	0.000236086
White	0.00296899	0.0756909	0.0670772	0.0141119	0.00285903	0.00417858	0.0302764	0.00139286	0.00131955	0.00109963	0	0.0052049	0.0026391
White	0.00216079	0.0685865	0.0530139	0.0145295	0	0.0299158	0.00637061	0.000260785	0	0	0.000186275	0.00201177	0.000894121
White	0.000920126	0.0247018	0.0831298	0.0623916	0.00297271	0.0258697	0.0270375	0.00123863	0.00148636	0.000955515	0.00477758	0.00449446	0.000778568
White	0.000291683	0.00787545	0.0556021	0.0795566	0.00492216	0.0184854	0.0722646	0.00087505	0.000109381	0	0.000802129	0.00477632	0
White	0.00160778	0.0497608	0.0314321	0.0678082	0.00389887	0.0217854	0.0581213	0.00156759	0.000643113	0	0.0114554	0.00844085	0.000200973
White	0.000556638	0.0223699	0.0658572	0.0634219	0.00539243	0.0262316	0.0397996	0.00118286	0	0	0.0107849	0.00709713	0
White	0.00195086	0.046272	0.0255441	0.0333476	0.00341401	0.0427361	0.0372493	0.00231665	0	0	0.012071	0.0163385	0.000304822
White	0.00128973	0.0265851	0.0306207	0.0120652	0.00212182	0.124147	0.0208437	0.00374438	0.00058246	0	0.000249626	0.0218838	0.000998502
White	0.000633559	0.01233	0.0644768	0.00151079	0.00326527	0.031678	0.0610166	0.00472733	0.000389883	0	0.00175447	0.00375262	0
White	0.000514611	0.0105495	0.0640691	0.0333027	0.00264657	0.0348833	0.0632604	0.00205845	0	0	0.00676346	0.00327146	0.000477853
White	0.000553301	0.0157506	0.0637403	0.0466617	0.00372556	0.0346367	0.0570269	0.00103283	0.00206566	0	0.00645518	0.00379934	0.000442641
White	0.00475822	0.010793	0.142785	0.0282398	0	0	0.0650677	0.0105609	0	0	0	0.00208897	0
White	0	0.00571202	0.170997	0.0443425	0	0	0.0248952	0.00303761	0	0	0.000561297	0.00191501	0
White	0.000128646	0.0142154	0.0964847	0.0036021	0	0.0490142	0.0333837	0.00328048	0	0	0	0.00122214	0.000707555
White	0.00242462	0.0492418	0.0739728	0.00022042	0	0.0452301	0.00440839	0.0883883	0	0	0.00277729	0.010492	0.00423206
White	0.00437221	0.0637297	0.0901055	0	0	0.0313183	0.0142097	0.0946678	0	0	0.00323163	0.0129741	0.00280392
White	0	0.0294613	0.0621025	0.0040993	0	0.0457819	0.0590759	0.0235614	0	0	0.000459735	0.0246341	0.00176232
White	0	0.0466286	0.0597852	0.00024185	0	0.0488536	0.0106898	0.066557	0	0	0.00580439	0.0321176	0.00140273
White	0	0.0307847	0.104433	0.000167764	0	0.0539781	0.0308686	0.0153924	0	8.38821e-05	0.00515875	0.0127501	0.00180346
White	0	0.0195815	0.0540071	0.0212791	0	0.0398737	0.0166996	0.0268062	0	0	0.00390841	0.0246348	0.000750099
White	0	0.0441729	0.0848997	0.00269424	0	0.0326441	0.00921053	0.095802	0.000125313	0	0.00350877	0.00833333	0
White	0	0.0318166	0.0935306	0.000151507	0	0.0347962	0.0148477	0.0822686	0.000505025	0	0.00191909	0.0257058	0.000151507
White	0.00331481	0.124939	0.0533294	0.000146242	0	0.0187677	0.00653212	0.0913522	0	0	0.00160866	0.0162328	0.00170615
White	0.0101374	0.15713	0.0191052	0.000584852	0	0.000779803	0.000243688	0.145872	0	0	0	0.0227605	0
White	0.000406027	0.0256248	0.0779572	0.000180457	0	0.102364	0.000360913	0.0530542	0.000225571	0	0.00428584	0.00369936	0.000812054
White	0	0.0224271	0.0344019	8.23011e-05	0	0.0701206	0.0545245	0.014485	0.000205753	0	0	0.000987614	0.00514382
White	0	0.0166523	0.0548668	0.00180025	0	0.137719	0.0263083	0.0443108	0.000450063	0	0	0.0131337	0.00188208
White	0	0.0078119	0.100176	0.00202956	0	0.0806081	0.0236272	0.0104925	0	0	0.00390595	0.0171555	0.00130198
White	0	0.054079	0.0451025	0.000132007	0	0.0402183	0.000836047	0.0268415	0	0	0.00431224	0.0163689	0.000968054
White	0	0.035508	0.130358	0	0	0.0678651	0.029489	0.0379317	0	0	0.00206019	0.0174106	0.00161584
White	0	0.063096	0.0875028	0	0	0.0395028	0.000271186	0.0821243	0.000497175	0	0.00275706	0.00542373	0.000271186
White	0.00107555	0.0684047	0.0608759	0	0	0.0542506	0.0108845	0.0588109	0	0	0	0.0237481	0.000516262
White	0.00438354	0.0656146	0.0964378	0	0	0.0169804	0	0.0249631	0	0	0.00821336	0.0285161	0
Black	0	0.00983295	0.00634384	0	0	0.0525481	0.000158596	0	0.00100444	0	0	0.000422922	0.00200888
Black	0.0138501	0.0663172	0.0263538	0	0	0.0460229	0.0125517	0.020102	0	0	0	0.000288545	0.000288545
Black	0.00467722	0.0523264	0.0109135	0	0	0.0658222	0.00940317	0.00691839	0	0	0	0.000828258	0
Black	0.00517805	0.0618187	0.0912972	0.000317951	0	0.0479197	0.0071766	0.0448765	0.000136265	0	0	0.000545058	0.0012718
Black	0.000392111	0.0207427	0.114418	0	0	0.0839117	0.0134494	0.0549739	0	0	0	0.000901855	0
Black	0.00567512	0.106867	0.066268	0	0	0.054001	0.00493299	0.0783167	0.000218274	0	0.0127472	0.00218274	0.000218274
Black	0.00128993	0.0282926	0.127145	0	0	0.0421379	0.000214989	0.0330653	0.00107495	8.59956e-05	0	0.000171991	0.0019349
Black	0.00463799	0.0550402	0.100435	0.00270891	0	0.0435068	0.00221638	0.0816368	0.00049253	0	0.00270891	0.00763421	0.000287309
Black	0.00613126	0.10307	0.0748293	0.000371592	0.000186	0.0513726	0.00148637	0.0759441	0	0	0.000325143	0.000650286	0.000185796
Black	0.00233942	0.0793877	0.113665	0	0	0.0322433	0.00264456	0.0580278	0	0	0.0029497	0.000864568	0.000254285
Black	0.00140701	0.0636565	0.0115545	0	0	0.0697962	0.000298457	0	0.00051164	0	0	0.000596913	0.00353884
Black	0.00324767	0.0882048	0.0630707	0	0	0.0803445	0.0107314	0	0.000235338	0	0	0	0.000141203
Black	0.0193373	0.127253	0.021553	0.000503575	0	0.0295095	0.00141001	0	0	0	0	0.000302145	0
Black	0.00702546	0.116744	0.112104	0.000520404	0	0.043367	0.0044668	0.00823973	0.000173468	0	0	0.000216835	0.000823973
Black	0.00354742	0.0404653	0.145527	0	0	0.0466939	0.0019387	0.10733	0.000329992	0	0	0.00263994	0.00107247
Black	0.00425039	0.0903787	0.0982612	0	0	0.0714065	0.00374807	0.0640649	0.000386399	0	0.00625966	0.00278207	0.000231839
Black	0.00667852	0.072076	0.0964916	0	0	0.0873412	0.00212498	0.0588057	0.000520404	0	0.00281886	0	0
Black	0.00787746	0.0680282	0.0765378	0	0	0.0305373	0.00471675	0.123268	0	0	0.000291758	0.000632142	0
Black	0.00830539	0.0989941	0.0892958	0.00170235	0	0.0366263	0.00242456	0.0799587	0.000103173	0	0.00128966	0.0011349	0
Black	0.00285383	0.081455	0.133404	0	0	0.0393248	0.00333753	0.0720228	9.67399e-05	0.00014511	0.00280546	0.00174132	0
White	0	0	0.158671	0.00355496	0	0.00471648	0.0191123	0.104572	0.000140791	0	0	0.000316779	0.000950336
White	0	0	0.0633873	0.0161507	0	0.00612165	0.0327791	0.0623887	0	0	0	0.000477576	8.68319e-05
White	0	0	0.0517758	0	0	0.0243902	0.00199686	0.129796	0.00275757	0.000713165	0	0.0172586	0.00727428
White	0	0	0.0683347	0.0203262	0	0.0342641	0.035716	0.134395	0.000435561	0	0	0.000193583	0.00193583
White	0	0	0.0684784	0.0119685	0	0.0306017	0.0225289	0.127945	0.000469351	0	0	0.000657092	0
White	0	0	0.0551435	0.00199148	0	0.00844664	0.0714874	0	0.000412031	0	0	0	0.00157945
White	0	0	0.132716	0.000746034	0	0.0385975	0.0286634	0.112769	0.00015706	0	0	0.00109942	0.0014528
White	0	0	0.0264669	0.0361527	0	0.00991103	0.0351391	0.0866089	0	0	0	0.000506814	0.000675752
White	0	0	0.0518441	0.0136461	0	0.0397874	0.0169891	0.138817	0	0	0.00257577	0.000712446	0
White	0.00184102	0.0602664	0.147715	0.000595625	0.00205761	0.0207386	0.0373078	0.0545809	0	0	0.00660602	0.00985488	0
White	0.001068	0.0590958	0.108995	0	0.00154266	0.0474665	0.0176813	0.0452118	0	0	0	0.0147739	0
White	0.00575731	0.0885107	0.0521954	0.0042389	0.00240415	0.0165127	0.00322662	0.0113248	0	0	0.0232823	0.0575731	0
White	0.00117839	0.0271029	0.0557208	0.00499411	0.00375961	0.0268784	0.00269345	0.066214	0	0	0.00976376	0.0340048	0
White	0.000608609	0.00824389	0.0604183	0.0111763	0.000885	0.0169857	0.00586478	0.0365719	0	0	0.00575412	0.0537236	0
White	0.00268373	0.0700351	0.0660095	0	0.000568	0.0340111	0.017341	0.0960467	0	0	0.00536746	0.003045	0
White	0.000828057	0.0267901	0.0597175	0.00526059	0.00150999	0.0215782	0.00915733	0.076717	9.74184e-05	0	0.0107647	0.0139795	0.000243546
White	0.00109187	0.0708158	0.0354859	0.0138824	0.00483544	0.0239432	0.0167681	0.0815005	0.000389955	0	0	0.0120886	0
White	0.000978633	0.103735	0.0639917	0.0151144	0	0.0333823	0.013429	0.0805741	0.000326211	0	0.000489317	0.0467025	0
White	0.00267833	0.0794206	0.028751	0.00737907	0.000656	0.0349822	0.00945614	0.0643345	0.00142115	0	0	0.00388084	0
White	0.00335293	0.0878566	0.161427	0.000340153	0	0.0298848	0.00189514	0.0400408	0.000485932	0	0	0.00121483	0
White	0.000526732	0.0269511	0.0420068	0.00741814	0.000439	0.0215082	0.00733035	0.0371785	0.000658415	0	0.00421385	0.0113247	0
White	0.00127909	0.0424575	0.0367222	0.00354844	0.000908	0.0137399	0.00722066	0.0783133	0.000825219	0	0	0.00491005	0.00152665
White	0.000171755	0.0391172	0.0082013	0.000772897	0.000344	0.0173472	0.0528146	0.0358538	0	0	0	0	0.00863068
White	0.000553097	0.113586	0.0901549	0.00211183	0.000402	0.0361525	0.0216211	0.12319	0.00165929	0	0	0.000854787	0.000502816
White	0.00108192	0.0324575	0.0671819	0.00917053	0.00206079	0.0219474	0.00437919	0.061051	0.00139104	0	0.00139104	0.020711	0
White	0.00266099	0.0932012	0.071248	0.00385844	0.00226184	0.0398483	0.0239489	0.0394492	0	0	0.0105774	0.0357903	0
White	0.00291105	0.0867715	0.0260315	0.00369479	0.00117561	0.0174663	0.00755752	0.0745675	0.00139954	0	0.0127078	0.0141634	0.000839725
White	0	0.137859	0	0.0177194	0	0.00955701	0.0573011	0	0.00705496	0	0	0	0.00516817
White	0	0.00477995	0.0473331	0.000757797	0	0.00711163	0	0.0518216	0.0192947	0	0	0	0.00308948
White	0	0	0	0.00484562	0	0.00056065	0.000360418	0.000400465	0	0	0	0.00192223	0.000440511
White	0.0101964	0.0118037	0.0914662	0.000401828	0	0.0741876	0.0120046	0.0534432	0.000251143	0	0.000954342	0.0117535	0.00346577
White	0.000685495	0.00653505	0.194726	0.000685495	0	0.0371995	0.00379307	0.0156293	0	0	0	0.0251805	0.00164519
White	0.000251953	0.000188964	0.0706097	0.00516503	0	0.0151801	0.000251953	0.0577601	0.00113379	0	0	0	0.0154951
White	0.00133886	0.00389105	0.0835948	0.0021338	0	0.0566922	0.021338	0.0281997	0	0	0	0.00891176	0.00196644
White	0	0.0287893	0.177495	0.00101664	0	0.0429298	0.00767098	0.0605823	0.000554529	0	0.00466728	0.0101201	0.000138632
White	0.00208397	0.0487995	0.120783	0.000564408	0.000564	0.0391178	0.00221421	0.0248339	0	0	0.00156297	0.0111145	0
White	0	0.1022	0.029333	0	0	0.00343383	0.00779886	0.0940519	0	0	0	0	0.000465604
White	0.000212974	0.0521787	0.12131	0.000127785	0.000383	0.071815	0.00323721	0.0803765	0.000298164	0	0	0.000979682	0.00017038
White	0.000385175	0.00282462	0.0929984	0.00128392	0.000942	0.0464778	0.024908	0.034409	0.000171189	0.0173329	0.0122828	0.00950098	0.000171189
White	0.0011919	0.020804	0.0525879	0.000397298	0.000181	0.0239101	0.010402	0.038249	0.000577889	0.0988912	0.00769314	0.00541771	7.22361e-05
White	0.00155715	0.0326556	0.0385283	0.00146817	0.000356	0.0314989	0.00845309	0.0451128	0.000845309	0.0722961	0.00654002	0.00582818	0.000355919
White	0.000744106	0.00650114	0.0800893	0.000509125	0.000196	0.0345422	0.0178585	0.0185635	0	0.0110441	0.0121015	0.00873345	0
White	0	0.11128	0	0.0876606	0	0	0	0	0.0048628	0	0	0	0.00720736
White	0	0.234109	0	0.00181984	0	0	0	0	0.000259977	0	0	0	0.00194982
White	0	0.183423	0	0.0305609	0	0.00819366	0	0	0.00137998	0	0	0	0.00827991
White	0	0.160363	0	0.00470807	0	0	0	0	0.00096083	0	0	0.000288249	0.00771867
White	0	0.0198079	0.00222946	0.00654548	0	0.13977	0.0320414	0.0471331	0.000142914	0	0	0.00128623	0.00254387
White	0	0.0633727	0.0122871	0.00193703	0.00147446	0.0953193	0.018185	0.0551331	0.000260198	0	0	0.00153228	0.00491486
White	0	0.165128	0	0.0155202	0	0	0	0	0	0	0	0	0.00481246
White	0	0.0117173	0	0.0583605	0	0.12491	0	0	0.000180963	0	0	0.000316685	0.000180963
White	0	0.127875	0	0.0624855	0	0.0269454	0	0	0.00298103	0	0	0	0.00584592
White	0	0.0459835	0	0.0204528	0	0.00913323	0.025037	0	0.00109317	0	0	0.000987376	0.00324423
White	0	0.139436	0	0.027479	0	0.00498548	0	0	0.00027479	0	0	0.000392557	0.00298343
White	0	0.0209844	0.0173164	0.00319884	0	0.0444852	0.0119423	0	0	0	0	0.00447838	0.000255907
White	0.0274013	0.0176676	0.0391185	0.00102847	0.00679522	0	0	0.0267769	0	0	0.00962351	0.0141414	0.00760331
White	0.00056463	0.00419439	0.0681186	0.00524299	0.00645291	0	0.000241984	0.00967937	0	0.000403307	0.000846945	0.00895342	0.00734019
White	0.000399425	0.047891	0.0303563	0.00127816	0.00123822	0	0.00015977	0.0440166	0.00015977	0.0635085	0	0.00303563	0.0235261
White	0.0039256	0.0479877	0.0285064	0.000146751	0.00337528	0	0.000440254	0.00821807	0	0.00132076	0.01163	0.00810801	0.00553986
White	0.00167119	0.0366175	0.0513611	0.000928436	0.00163405	0	0.0011884	0.0436365	0	0.0109184	0.00757604	0.00508783	0.0125896
White	0	0.0450284	0.0741578	0.00163066	0	0	0.0140829	0.00285365	0.000148241	0	0.000407664	0.000259423	0.0280547
White	0	0.00640472	0.0417832	0.0031007	0	0	0.0145377	0.0188583	0	0	0.000508311	0.000559142	0.0175367
White	0	0.0394926	0.0861231	0.00495605	0	0	0.0220373	0.000997444	0.000124681	0	0.000342871	0.000342871	0.00947572
White	0	0.110476	0.128712	0.000141909	0	0.0290559	0.00869195	0.0023415	0	0	0.000638592	0.00617306	0.000815979
White	0	0.0136754	0.109403	0.00390726	0	0.0255815	0.0162188	0.0508312	0	0	0.000184305	0.0096207	0
White	0	0.0344808	0.100602	0	0	0.0437277	0.0417781	0.0528632	0	0	0.00027852	0.0111408	0
White	0	0.0311083	0	0.0107942	0	0	0	0.0422773	0	0	0.00187399	0.00161163	0.00206139
White	0	0.0032941	0	0.0115108	0	0	0	0.0620697	0	0	0.00140647	0	0.000888297
White	0	0.0142333	0.000370134	0.0198863	0	0	0	0.0601635	0	0	0.00390323	0.00629227	0.00151418
White	0	0.0353817	0	0.0412503	0	0	0.0316394	0.0103764	0	0	0	0.00119073	0.0273868
White	0	0.0238154	0.0358939	0.00788673	0	0	0.0133826	0.000776253	0.00487487	0	0	0.0001242	0.0218903
White	0	0.0395987	0.0892296	0.00436361	0	0	0.0216957	0.00705518	0.000122344	0	0	0.00334407	0.0377635
White	0	0.0242641	0.172644	0.000223632	0	8.38621e-05	0.0215805	0.000698851	0	0	0.000447265	0.00153747	0.00844212
White	0	0	0	0.0117935	0	0	0	0	0	0	0	0.0230085	0.00502893
White	0	0.0106246	0.174792	0	0	0.00956542	0.03803	0.0105915	0	0	0	0.0136365	0.00330983
White	0	0.0329368	0.122157	0	0	0.00376305	0.0211216	0.0476653	0	8.09258e-05	0.000728332	0.00651453	0.00295379
White	0	0.00783638	7.02815e-05	0.0121587	0	0	0	0.0493376	0	0	0	0.00368978	0.000527111
White	0.00149531	0.0400088	0.00572596	0.00886247	0	0	0.0111237	0.000984719	0.00102119	0	0	0	0.00820599
White	0.000160884	0.00434386	0	0.0155521	0	0.00643535	0.00445112	0	0.000536279	0	0	0	0.0176972
White	0.00396698	0.024874	0.0104714	0.00257317	0	0.00757657	0.00393124	0.0723705	0.000357385	0	0.000214431	0.000321647	0.00539652
White	0	0	0.0471111	0.0456	0	0	0	0	0	0	0	0.00288889	0.00533333
White	0.0019034	0	0.0341423	0.0116583	0	0	0.0046792	0.00313268	0	0	0.000356888	0.000356888	0.00392577
White	0.00184573	0	0.0217916	0.00774017	0	0	0	0.00196481	0.000595398	0	0.000357239	0.000178619	0.0323599
White	0	0	0.0012939	0.0224399	0	0.0110536	0.00994455	0.0700555	0.000184843	0	0	0.000554529	0.0112015
White	0	0.139571	0.00537675	0.00272571	0	0.00440594	0.00433127	0.119931	0	0	0	0.000336047	0.00750504
White	0	0.0686418	0.00863655	0.00247831	0	0.0342458	0.00848635	0.158499	0.000150201	0	0	0	0.00443093
White	0	0	0	0.145212	0	0	0	0	0	0	0	0	0.0034198
White	0	0.0791516	0.0133162	0.00389659	0.00606512	0	0.0610917	0	0	0	0	0.000169417	0.00711551
White	0	0.0207303	0.090638	0.000350766	0.00687502	0.0260269	0.0183802	0.00140307	0.000140307	0	0	7.01533e-05	0.00119261
White	0	0.110998	0.0821195	0	0.00314673	0.041009	0.0166472	0.00172563	0.00114196	0	0	0	0.00129422
White	0	0.00757509	0	0.0153557	0	0	0	0	0.00396371	0	0	0	0.00158548
White	0	0.125829	0.0894587	0.008761	0.0053852	0.0120966	0.0223848	0	0.000401881	0	0.00140658	0.000321505	0.00486276
White	0	0.0674359	0.134359	0.00461538	0.00351648	0.0135897	0.0108059	0.0615018	0	0	0.0014652	0.0003663	0.00417582
White	0	0.0938718	0.0803469	0.0192557	0.00622755	0.00729732	0.00576908	0.0477955	0	0	0.00397341	0.0115382	0.000191029
White	0	0.0212682	0.0857744	0	0.00592001	0.0110507	0.0078495	0.00350816	0	0	0.00811261	0.00157867	0.000613927
White	0	0.0189047	0.134993	0.0031567	0.00556856	0.00521388	0.0294034	0.00230546	0	0	0.00187983	0.00145421	0.000106406
White	0	0.0225298	0.146629	0	0.00197702	0.0242596	0.00840232	0.00321265	0.000288315	0	0	0.000659006	0
White	0	0.0054366	0.0307851	0.00353545	0.00610366	0	0.0302181	0	0	0	0	0.00020012	0.00160096
White	0	0.0491604	0.069703	0.0010474	0.00473021	0	0.00503429	0	0.000540595	0	0	0	0.00878467
White	0	0.127452	0.14467	0	0.0049289	0.0165851	0.00659407	0	6.66067e-05	0	0.0128218	0.000166517	0.00059946
White	0	0.056101	0.155965	0.00452167	0.00151799	0.0054906	0.0110458	0	0.0165041	0	0	0.000161488	0.00174407
White	0	0.120971	0.0755941	0.00266321	0	0.0166621	0	0	0	0	0.000853592	0	0.00262906
White	0	0.00792154	0.113584	0	0.00414938	0.0145857	0.0292552	0.000544868	0	0	0.000461042	0.0310994	0.000461042
White	0	0.00633051	0.0386425	0	0.00044	0.0134963	0.0242669	0.000879237	0	0	0.000263771	0.00109905	0
White	0	0	0.21165	0.00668818	0	0	0	0	0	0	0	0.00190535	0.001011
White	0	0.0514409	0	0.007802	0.00268777	0.000671943	0	0.0496118	0.00578617	0	0	0.000634613	0.00429297
White	0	0	0.0976302	0.00356568	0	0.0525701	0.00413367	0	9.46641e-05	0	0	0	0.00141996
White	0	0	0	0.0189494	0	0	0	0.0230292	0	0	0	0.0176006	0.00343921
White	0.00186771	0.0541637	0.000289818	0.0048303	0	0.0098216	0.0530044	0	0.00016101	0	0.000450828	0.00305919	0.00666581
White	0.00285668	0.0142432	0	0.0287278	0	0.0157319	0.0308602	0	0.00100587	0	0	0.00100587	0.00623642
White	0.00186213	0.0587757	0.000406284	0.00941224	0	0.00704225	0.0343987	0	0	0	0.00067714	0.00599269	0.0084981
White	0.000634625	0.0333813	0.0369775	0.0293197	0.00325774	0.00194618	0.0258504	0.00025385	0.000550008	0	0.00025385	0.00270773	0.00186157
White	0	0.0057256	0	0.000387447	0.00916957	0.0185974	0.021654	0	0	0	0.000301347	0.00297042	0.013001
White	0.000538261	0.0078646	0	0.000777489	0.00448551	0.0112736	0.0418648	0	0	0	0.000239227	0.0340301	0.0110045
White	0.000725594	0.00626649	0	0.0120712	0.0182718	0.0135224	0.0531003	0	0	0	0	0.0251649	0.00461741
White	0.00568747	0.0721345	0.00174043	0.000932372	0.00599826	0.00764545	0.028686	0	0	0	0	0.0203568	0.00792516
White	0.00218497	0.0493947	0.00179096	0.0726055	0.00214915	0.00211333	0.0790888	0	0.00809514	0	0	0.00211333	0.00454904
White	0.00269564	0.0566901	0.0532184	0.00780101	0.00383924	0.0052279	0.0362277	0.00249142	0	0	0.000285901	0.00404346	0.00126613
White	0.00159483	0.0023339	0	0.00295628	0	0	0.0117473	0	0	0	0	0.00684612	0.00143924
White	0.00558331	0.031191	0	0.00650686	0	0.00146929	0.00100751	0	0	0	0.000587717	0.000167919	0.0110407
White	0.00350027	0.0135703	0	0.00274637	0	0	0.0217017	0	0	0	0	0.00247711	0.00560043
White	0.000149142	0.0145414	0	0.00093214	0	0.00197614	0.00208799	0	0	0	0	0	0.014094
White	0.0027508	0.11476	0.00373936	0.00107453	0	0.0202441	0.00171925	0.00128944	0	0	0	0.000171925	0.00851027
White	0.00421983	0.0719019	0	0.00675832	0	0.0276596	0.00121979	0	6.59348e-05	0	0	0.000329674	0.0150991
White	0.00132506	0.0130567	0.235505	0	0	0.00245621	0.00866137	0.018163	0	0	0	0.00323185	0.0074979
White	0.00426663	0.089879	0.0564454	0.000174862	0	0.00475624	0.01266	0.101035	0	0.000104917	0	0.00153878	0.00951249
White	0.000512908	0.0490255	0.0513763	0.000170969	0	0.00359036	0.0144897	0.0717644	0	0	0	0.0047444	0.00910412
White	0.00320616	0.0638381	0.0753803	0	0	0.0120765	0.00480923	0.0965053	0	0	0.00121121	0.00302804	0.00748103
White	0.00292123	0.0548318	0.147505	0	0	0.00446578	0.0173931	0.0748103	0.000134309	0	0.00265261	0.0068162	0.00174602
White	0.0072043	0.0629541	0	0.0596711	0	0	0.0386965	0	0	0	0	0.00644436	0.000334377
White	0.000353288	0.0148381	0.0641413	0	0	0.058842	0.0249657	0.00643768	0	0	0.00133464	0.00549558	0.00129539
White	0.00130719	0.0119334	0	0.00118069	0	0	0.00733713	0	0	0	0	0.00134936	0.00134936
White	0	0.000303656	0	0.000668043	0	0	0.00358314	0	0	0	0	0	0.00941334
White	0.000272681	0.00148027	0	0.000856998	0	0.000194772	0.000272681	0	0	0	0	0	0.00268786
White	0	0.0600703	0	0.00593286	0	0.00757221	0.00854801	0.140906	0.00113193	0	0	7.8064e-05	0.0186183
White	0.00213564	0.0481962	0.135931	0.00011544	0	0.00513709	0.0181241	0.110649	0	0	0	0.00167388	0.00334776
White	0	0.0132585	0.0127675	0.00045598	0	0.00820765	0.0344791	0.0661873	0	0	0	0.00045598	0.00701508
White	0	0.0195926	0.0753325	0.000434014	0	0.0270329	0.00778126	0.112782	0	0	0	0.0060452	0.00635521
White	0	0.0162965	0.100718	0	0	0.0708412	0.00305094	0.05674	7.44131e-05	0	0	0.00256725	0.00372065
White	0	0	0.00773205	0.00624641	0.00253233	0.034676	0.00320762	0.000675288	0	0	0	0.000101293	0.00189081
Black	0	0	0	0.0433149	0	0	0	0	0	0	0	0.0206287	0.00806496
Black	0	0.147205	0	0	0	0.02135	0	0	0	0	0.000383205	0	0.00531012
Black	0	0.0107423	0.00236864	0	0	0.0189158	0	0	0	0	0.000266889	0.000700584	0.000166806
Black	0	0.0861201	0.016741	0	0	0.0148991	0	0	0	0	0	0.00695837	0.00405223
Black	0	0.0529289	0.0141737	0.00109555	0	0.018282	0	0	0	0	0	0.000718956	0.00842206
Black	0	0.0422325	0.01654	0.00143566	0	0.0260812	0.000149548	0	0.000119639	0	0	0.000299097	0.00538374
Black	0	0	0	0.144207	0	0	0	0.02579	0	0	0	0.00929368	0.00296881
Black	0	0.060057	0.0193291	0	0	0.0510758	0.000234293	0	0	0	0.000195244	0.000117146	0.00175719
Black	0	0	0	0.000265252	0	0	0	0	0	0	0	8.84173e-05	0.0249632
Black	0	0.0544729	0	0.000181274	0	0.0230521	0	0	0	0	0	0.000211487	0.00132935
Black	0	0.0549356	0.00321094	0	0	0.00762995	0	0	0	0	0	0.000381497	0.00213003
Black	0	0.0855331	0.013476	0.000277447	0	0.0140706	0	0	0	0	0	0.000990884	0.0107808
Black	0	0.0621355	0.0101439	0.000247411	0	0.0939808	0	0	0.00109568	0	0.000106033	7.06889e-05	0.0015905
Black	0	0	0	0.130131	0	0	0	0.0480688	9.081e-05	0	0	0.00941397	0.0144388
White	0	0	0.154014	0.0616058	0	0	0.00712562	0	0	0	0	0.000504965	0.00235651
White	0	0	0.0585672	0.00949254	0	0	0.00370149	0.0864478	0	0	0	0	0.00167164
White	0	0	0.0417308	0.00802516	0	0.00209637	0.011399	0.123948	0.000294802	0	0	0.000163779	0.00835271
White	0	0	0.105454	0.00118849	0	0.00475395	0.00321213	0.0959784	0.00073879	0	0.000321213	0.000610305	0.00465759
White	0	0	0.0654327	0.00460946	0	0.00374518	0.019122	0.128849	0	0	0.000468148	0.000684216	0.00151248
White	0	0	0	0.00677068	0	0	0.00377784	0	0	0	0	0.000294377	0.0113335
White	0	0	0	0.0102616	0	0	0.00191018	0.14122	0	0	0	0.000533073	0.00866243
White	0	0	0.00690441	0.00479287	0	0	0.00452474	0.245609	0	0	0	0.00087143	0.00673683
White	0	0	0.0363836	0.0114427	0	0	0.0121279	0.108123	0	0	0	0.000445373	0.00513892
White	0	0	0	0.00224952	0	0	0	0	0.0001442	0	0	0.00011536	0.000288401
White	0	0.0136557	0.000544415	0.00186009	0.00635151	0	0	0.00621541	0	0	0.00548952	0.00263134	0
White	0	0.152359	0.000440982	0.000992209	0	0	0.000257239	0	0	0	0	0.000183742	0
White	0	0.0534727	0.00384416	0.00332585	0	0.00319627	0	0	0.00030235	0	0	0.000345543	0.000129578
White	0	0.0311144	0.184031	0	0	0.00448766	0.000186986	0	0.000186986	0	0.00168287	0.000897532	0
White	0	0.125569	0.108796	0.00466323	0.003347	0.00575383	0.00906322	0	0	0	0.000376067	0.00150427	0
White	0	0.129582	0.00724695	0.00057557	0	0.0149386	0.0193601	0	0	0	0	0.000758705	0.00230228
White	0	0.0688312	0.082684	0.0002886	0.000962	0.0319384	0.0263588	0	0	0	0	0.0337662	0.0002405
White	0	0.000509649	0.000781462	0.00981924	0.0265357	0	0.000509649	0	0	0	0.00455287	0.000373743	0
White	0	0.194133	0.00129058	0	0	0	0	0	0	0	0	0.00168768	0
White	0	0.214482	0.00372808	0.00651575	0	0.00117552	0	0	0	0	0	0.000503795	0.000167932
White	0	0.00342402	0.18636	0.00591421	0	0.00874681	0	0	0	0	0.000778186	0.00672353	0
White	0	0.0252753	0.0693242	0.00845219	0	0.00390101	0.0233248	0	0	0	0.0092649	0.0122313	0
White	0	0.12596	0.0994378	0.000300416	0	0.0110725	0.00995665	0	0.00038625	0	0.001545	0.00575083	0
White	0	0.0247616	0.0590172	0.00333576	0	0.0255314	0.00876705	0.0713766	0.000299363	0	0.00145405	0.016636	0
White	0	0	0	0.00104946	0	0	0	0	0.000684431	0	0	0.000182515	0.00492791
White	0	0.00298958	0.112314	0.0137521	0.00129024	0.0206753	0.0125877	0.0306196	0.000503509	0	0.00198257	0.0216194	0.00254901
White	0.00147038	0.050063	0.0221958	0.0312631	0.00220557	0.0180297	0.0413808	0.0394553	0.000280073	0	0	0.00374597	0.00196051
White	0	0.0752696	0.0303459	0	0.00394199	0.0115284	0.000595017	0.0407958	0.000892525	0	0	0.000185943	0.000297508
White	0	0	0	0.00760822	0	0	0	0	0	0	0	0	0.00149275
White	0	0	0	0.00894454	0	0	0	0	0	0	0.00014123	0.000847378	0.000659072
White	0	0.0263932	0	0.00122963	0	0	0	0.0396118	0.00658733	0	0	0.000483071	0.00149313
White	0	0	0.00230429	0.0100579	6.23e-05	0.00224201	0.000186834	6.22781e-05	0	0	0	0.000622781	0.00569845
White	0.00468367	0.0459074	0.0501821	0.0139395	0.00275072	0.0419671	0.0245335	0.0369118	0	0	0.000408892	0.00784328	0.000260204
White	0	0	0	0.0731944	0	0.0409902	0.00601323	0	0.00247211	0	0	0.000334068	0.00494421
White	0	0	0	0.0279165	0	0	0	0	0.000496147	0	0	0.000562299	0.0141236
White	0	0	0	0.030066	0	0.0225986	0	0	0.00106115	0	0	0	0.0153671
White	0	0	0	0.0251341	0	0	0.0846999	0	0	0	0	0.000664112	0
White	0	0	0	0.0146284	0	0	0.0342042	0	0.0022779	0	0	0.000711845	0.00797267
White	0	0.000124332	0	0.0227113	0	0.00020722	0.00323262	0	0	0	0	0.000290107	0.000580215
White	0	0	0.00378762	0.0305377	0	0.0675008	0	0	0	0	0.000304363	0.00257017	0.00760906
White	0	0	0.00834185	0.0401926	0	0.00778133	0	0	0.000362689	0	9.89152e-05	0.0158594	0.00596789
White	0	0	0.0368128	0.000681019	0	0.0329916	0	0.00378344	0	0	0.0049563	0.0412016	0.00556165
White	0	0	0.0451718	0.00406587	0	0.0106119	0	0.0134174	0	0	0.0109778	0.0593617	0.00959545
White	0	0	0.00563833	0.0221091	0	0.0056725	0.00328048	0	6.83434e-05	0	0	0	0.0018111
White	0	0	0.0144609	0.00510846	0	0.00534423	0.000510846	0	0.00495127	0	0	0	0.00907733
White	0	0	0.0104379	0.000156961	0	0.00337467	0.00274682	0	0.0113797	0	0	0	0.005062
White	0	0	0.0315905	0.0268519	0	0.0066826	0.00895063	0	0.00307804	0	0	0.000162002	0.00433356
White	0	0	0	0.0241693	0	0.000702823	0	0	0.00394362	0	0	0.000195229	0.00983952
White	0	0	0.0265967	0.0137733	0	0.0112486	0.0142982	0	0.00154981	0	0	0.000199975	0.00687414
White	0	0	0.055791	0.0158454	0	0.00594598	0.00186603	0	0.000379531	0	0	6.32551e-05	0.00224556
White	0	0	0.139538	0.00044181	0	0.000331357	0.00323994	0	0	0	0	0.0014727	0.000184087
White	0	0.0116484	0.13802	0	0	0.00261863	0.0189625	0	0	0	0.00212199	0.0113323	0.000812678
White	0	0	0	0.0136552	0	0	0	0	0	0	0	0	0.000735632
White	0	0	0.0257433	0.00455541	0	0.00286037	0.00176566	0	7.06265e-05	0	0	0.000141253	0.00176566
White	0	0	0.036937	0.0139713	0	0.0168154	0.00316399	0	0.00590138	0	0	0.000213303	0.0141491
White	0	0	0.00613968	0.0106348	0	0.00657823	0.00252165	0	0.000438548	0	0	0.000219274	0.0125717
White	0	0	0.114384	0.00352739	0	0.00394947	0.00247219	0	0.000904459	0	0	0	0.00379873
White	0	0.0218004	0.107984	0.00407045	0	0.00356164	0.00551859	0.00782779	0.00035225	0	0	0	0.00348337
White	0	0.01929	0.0514885	0.000507633	0	0.00195801	0.0028645	0.114471	0	0	0	0.000217557	0.00366221
White	0	0	0	0.0382637	0	0	0	0	0	0	0	0.00062491	0.0019228
White	0	0.0307758	0.13298	0.00060836	0	0.00880332	0.0235113	0.045448	0	0	0	0	0.00604781
White	0	0	0	0.0122713	0	0	0.0196986	0.12544	0	0	0	0	0.00459275
White	0	0	0	0	0	0	0	0	0	0	0	0	0
White	0	0	0.0611065	0.00859766	0	0.00796619	0.0662554	0	0.000825764	0	0	0	0.0187983
White	0	0.0408097	0.0658489	0.000830029	0	0.00378124	0.00723969	0.0195979	0	0	0	0.00069169	0
White	0	0	0	0.00651745	0	0	0	0	0	0	0	0	0.0029157
White	0	0	0	0.0269158	0	0	0.0379388	0	0.00169875	0	0	0	0.00373726
White	0	0	0	0.0026218	0	0	0.0520615	0	0.000967571	0	0	0.000280908	0.0258435
White	0	0	0	0.0116687	0	0.00690521	0.0238174	0.199217	0	0.000110779	0	0.00029541	0.00395111
White	0	0	0.0758007	0.0015995	0	0.00105333	0.00187259	0.00737331	0.000390122	0	0	0	0.0051106
White	0	0.0857041	0.0349945	0.000291621	0	0.00288381	0.00184693	0.0719331	0.000194414	0	0	0.0111464	0.000745253
White	0.00189607	0.00160684	0.00485265	0.000128547	0	0.00321368	0.00244239	0.0169361	0	0.000160684	0	0.00893402	0
White	0	0.000245429	0.00130895	0.000327239	0	0.00229067	0.00359962	0.0261791	0	0	0	0.00413139	0
White	0	0	0.0100531	0.00221168	0.0129886	0.00631333	0.00253338	0.010978	0	0	0	0.0162458	0
White	0.00313518	0.047069	0.00499154	0.000990058	0	0.0124582	0.00577534	0.0148509	0	0	0	0.00239264	0.000206262
White	0.00220394	0.132971	0.0245739	0.00407728	0	0.0103585	0.0060241	0.102336	0	0	0	0.00389362	0.000514252
White	9.79848e-05	0.0612731	0.046902	0.00081654	0	0.0321717	0.00186171	0.11265	0.000424601	0	0.00019597	0.00405004	0.000293954
White	0	0.0371445	0.106666	0	0	0.045643	0.0052649	0.0919493	0	0	0.00530636	0.00986651	0
White	0	0.0281224	0	0.00269218	0	0	0.0142977	0.0199731	0	0	0	0.000291047	0.000654855
White	0.000338685	0.00044029	0.0145973	0.000270948	0	0.0199485	0.000203211	0.0177809	0	0	0	0.000812843	0.000270948
White	0	0.0007587	0.0201221	0.000560778	0	0.0128979	0.00280389	0.0183737	0	0	0.00752103	0.00564077	0.0012535
White	0.000642515	0.0648446	0.0514012	0.000345969	0	0.0257994	0.00390451	0.126674	0	0	0.00266891	0.00232294	0.00108733
White	0.000492641	0.0337459	0.0903689	0.00012316	0	0.037256	0.00150871	0.132921	0	0	0.00569616	0.00455693	0.00012316
White	0.000218978	0.0486131	0.0515693	0.000218978	0	0.0199635	0.00343066	0.124818	0.00080292	0	0.00423358	0.00040146	0.000291971
White	0.000185021	0.0965808	0.0495856	0.000777087	0	0.0594287	0.00973209	0.103205	7.40083e-05	0	0.000518058	0.00162818	0
White	0	0	0	0.0120405	0	0	0	0	0	0	0	0	0.00333797
White	0	0	0.0308581	0.00817056	0	0	0	0	0	0	0	0	0.015125
White	0	0	0	0.00547811	0.0123053	0	0	0	0	0	0	0.000327051	0.0235068
White	0	0	0.021464	0.00795648	0.0289024	0	0	0	0	0	0.00329361	0.010584	0.0144327
White	0	0	0	0.137313	0	0	0	0	0	0	0	0	0.0068713
White	0	0.0199202	0.0343425	0	0.00109203	0.116621	0.0240247	0.0352086	0	0	0.000225938	0.00139328	0.000903751
White	0	0.00475888	0.229973	0.0122938	0.00674175	0.00658312	0	0.0322018	0.000436231	0	0	0.000158629	0.00261739
White	0	0.0282066	0.194147	0.00357494	0.00161069	0.0722844	0	0.00086427	0.00153212	0	0	0.000117855	0.00113927
White	0.00261485	0.00730355	0.0396736	0.000676254	0.00500428	0	0	0.0131644	0	0	0	0.0239845	0.00166809
White	0.0166352	0.0213527	0.0262687	0.000993147	0.00486642	0	0.000496574	0.0480187	0	0	0.00764723	0.00878935	0.00541265
White	0.000205027	0.0335015	0.0402264	0.000697093	0.00270636	0	0.000697093	0.014762	0	0.0214869	0.000738098	0.00943125	0.02284
White	0	0.00809837	0.0727581	0.00224719	0.00385838	0	0.000381598	0.0503286	0.000339199	0.0154335	0	0.00593598	0.0166207
White	0.000375887	0.00408777	0.0558662	0.00267819	0.00502749	0	0.000422873	0.00606118	0	0.00286614	0.000939717	0.010102	0.0114176
White	0.000922428	0.0594307	0.0564438	0.000219626	0.000922	0	0.000922428	0.024071	0	0.0149346	0.0080383	0.00812615	0.0113327
White	0.000551291	0.0270133	0.0817183	0.000890547	0.000594	0	0.0011874	0.0585217	0.000127221	0.0324838	0.00322293	0.00470718	0.0189135
White	0	0.00146275	0.186241	0.00240645	0	0.0242061	0.0175058	0.029774	0	0	0.00132119	0.0106167	0.000235927
White	0	0.0087025	0.076708	0.0123646	0	0.0450089	0.0159874	0.0263831	0	0	0.00598543	0.0296121	0
White	0.0255156	0.0915322	0.0230232	0.00124618	0	0.0337404	0.024394	0.0989781	0.000124618	0	0.0020562	0.00408125	0.000529628
White	0	0.00486919	0.0747382	0	0.00610581	0.0183947	0.0376396	0	0	0	0	0	0.00150713
White	0.000846024	0.0632291	0.0280969	0.000445276	0	0.0269392	0.000935079	0.119378	0.00017811	0	0.00240449	0.0272954	0
White	0	0.0105039	0.204612	0.0248837	0.000504	0.0362403	0.0117054	0.00906977	0.000310078	0	0.00666667	0.014031	0.000813953
White	0	0.017791	0.0828916	0.000290465	0.00174279	0.0633215	0.0216397	0.0355457	0	0	0.00334035	0.0130346	0.000217849
White	0	0.00664292	0.0873584	0.000240106	0.00028	0.0641882	0.00492217	0.0798751	0	0	0.00600264	0.0274521	0.000200088
White	0	0.0253956	0.0536549	0	0.00278824	0.0811982	0.0151469	0.0111153	0	0	0.00749812	0.0262622	0
White	0	0.0308829	0.054263	0.00174308	0.0010989	0.0935582	0.0148162	0.0109132	0	0	0.00113679	0.00303145	0.00299356
White	0	0	0.0639935	0.00182701	0	0	0	0	0	0	0	0.0101447	0.00360594
White	0	0	0.0864612	0.0191149	0	0.00888168	0.0021625	0	0	0	0	0	0.00494285
White	0	0	0.0897282	0.00758651	0	0	0	0	0	0	0	0.0116254	0.00114616
White	0	0.0458081	0.0484631	0.000710493	0	0.0377309	0.00246803	0.0999177	0	0	0.000261761	0.000897465	0.000560915
White	0	0.0210905	0.127422	0	0	0.0602756	0.0179349	0.0561214	0	0	0	0.00826842	0
White	0	0.0425944	0.107861	0.00779771	0	0.0662129	0.000901469	0.0856847	0.00157757	0	0	0.000270441	0.00265933
White	0	0.0228593	0.0721713	0.0183104	0	0.0384174	0.0184633	0.0540138	0.000267584	0	0.00103211	0.00963303	0.000191131
White	0.010999	0.202661	0.0214393	0.000244422	0	0.0238486	0.0150494	0.102657	0.000209505	0	0	0.00352666	0.000174587
White	0.0253881	0.0980276	0.0625792	0	0	0.0284379	0	0.125396	0.000237643	0	0.000435678	0.00265368	7.92142e-05
White	0.00974169	0.0679922	0.0546572	0	0	0.0113786	0.0166088	0.0746197	0	0	0.00203617	0.01597	7.98499e-05
White	0.0115298	0.0743879	0.0484459	0.000173641	0.000451	0.0380969	0.0405973	0.0754992	0	0	0.00316027	0.0131967	0
White	0.0084328	0.0374131	0.0556446	0.000534474	0.00225667	0.0599798	0.00819526	0.027852	0	0	0.0191223	0.0130055	0
White	0.0131763	0.0772543	0.0370997	0.00331248	0.000258	0.0798307	0.00426941	0.0589253	0	0	0.0083548	0.00780272	0
White	0	0	0	0.0327144	0	0	0	0	0	0	0	0	0.00945958
White	0	0	0	0.0190243	0	0	0	0.029086	0	0	0	0.00410079	0.00139511
White	0	0	0.0245992	0.0200945	0	0	0	0.0227885	0	0	0	0.00291481	0.00344477
White	0	0	0.023283	0.0117818	0	0.0137454	0.00406751	0.000701295	0	0	0	0	0.00878956
White	0	0	0.0331923	0.00544949	0	0.0171106	0.00236271	0.00266758	0	0	0	0	0.00163866
White	0	0.0551513	0.0474616	0.004341	0	0.026294	0.000372085	0.098644	0	0	0.000496114	0.0046304	0.000909542
White	0	0.0188176	0.134042	0.000811437	0	0.0453246	0.00637558	0.0929675	0	0	0	0.000618238	0.000888717
White	0	0.0541532	0.134656	0	0	0.0559537	0.00308161	0.0768325	0	0	0.00903708	0.00193899	0
White	0	0.047332	0.0918907	0.00336501	0	0.0632326	0.0181563	0.0364605	0	0	0.00791332	0.00281034	0.000221869
White	0	0.0871432	0.0653438	0	0.000544	0.023539	0	0.0843708	0.000163088	0	0.000380538	0.000434901	0
White	0.00849546	0.142143	0.0470376	0	7.36e-05	0.015336	0.0127984	0.0917583	0.000147107	0	0.000441322	0.0028686	0
White	0.00559385	0.0438054	0.0693717	0.00133937	0.00173331	0.0784715	0.0064999	0.0584597	0	0	0.0149301	0.00973016	0.00011818
White	0.0327255	0.0500618	0.038679	0.00670236	0.000562	0.0809526	0.0031078	0.076684	0	0	0.0137043	0.0116074	0
White	0	0	0	0.0244007	0	0	0	0	0	0	0	0	0.000311333
White	0.000511444	0.0274049	0.0378042	0.00647828	0.00187529	0.0856668	0.00912074	0.0371649	0	0	0.00805524	0.00443251	0
White	0.000781433	0.0541533	0.00972884	0.0700164	0.000781	0.00883019	0.0606001	0.000351645	0.000781433	0	0.000312573	0.000429788	0.000117215
White	0	0.0179459	0	0.00134054	0.00955676	0.0136216	0.0347243	0	0	0	0.000172973	0.00743784	0.0189405
White	9.669e-05	0.00045122	0.0707126	0.0250105	0.00254617	0.0346472	0.0777065	0.00061237	0	0	0.00067683	0.00425436	0
White	0.00415173	0.0571806	0.0929892	0.000471787	0	0.00316097	0.0197679	0.0727496	0	0	0.00108511	0.00254765	0.00471787
White	0	0.000380518	0	0.00271798	0	0	0.00532725	0	0	0	0	0.00440313	0
Black	0.000435989	0.0103448	0.137693	0	0	0.0741974	0.00225922	0.0194213	0	0	0.00875941	0.00253666	0
Black	0.00144859	0.048612	0.10376	0	0.000472	0.0391794	0.00340251	0.0476014	0	0	0	0.00293087	0
Black	0.000528901	0.0436343	0.124103	0	0	0.0873819	0.00464677	0.0373631	0	0	0.000302229	0.00566679	0.000113336
Black	0.00131015	0.025925	0.153923	0.00936954	0.000913	0.0387486	0.00762268	0.0156027	0	0	0.00111164	0.00119104	0
White	0	0	0.0432344	0.011955	0	0	0.00327533	0	0.000122825	0	0	0.016131	0.00929376
White	0	0	0.104945	0.00476377	0	0.00312844	0.0237122	0.102137	0	0	0.000391055	0.012336	0.000177752
White	0	0	0.109267	0.000220932	0	0.0207676	0.0254071	0.159513	0	0	0	0.016128	0.000220932
White	0	0	0.112379	0.00284314	0	0.0239422	0.0251768	0.0927762	0	0	0.00101006	0.00164603	0.000486327
White	0	0	0.0774241	0.0151237	0	0.0360195	0.0320209	0.0314405	0	0	0.00019348	0.00106414	0
White	0	0	0.0204994	0.0347161	0	0.0461538	0.0120016	0.0800644	8.05477e-05	0	0.000644382	0.000201369	0.00225534
White	0	0	0.112743	0.0336006	0	0.00435806	0.019742	0.149481	0.000610128	0	0.000348645	0.000479386	0.000392225
White	0	0	0.131103	0.0334482	0	0.0295466	0.0159097	0.0834123	0.000265162	0	0.000189401	0.00143945	0.00125005
White	0	0	0.102055	0.000351309	0	0.0280169	0.0173019	0.132575	0.000263481	0	0	0.00136132	0.00320569
White	0	0	0.0262207	0.0343051	0	0.0372742	0.00715436	0.0939725	0.000465033	0	0.0011447	0.000250402	0
White	0.00277224	0.0717318	0.0577406	0.000389847	0.00112622	0.0227844	0.00641081	0.0529325	0.000563112	0	0.00307546	0.0139912	0
White	0.000410488	0.114116	0.069783	0.000923598	0.00077	0.0181641	0.018472	0.0370979	0.00256555	0	0	0.0060547	0
White	0.00186317	0.0263876	0.0548117	0.00116989	0.00112657	0.0472724	0.00116989	0.00944582	0	0	0.0371767	0.056025	0
White	0.00476457	0.0958921	0.129684	0	0.00148142	0.0173366	0.00472454	0.0707079	0.000320307	0	0.000960922	0.00112108	0
White	0.0122855	0.0712776	0.078477	0.00085963	0.00164762	0.0320928	0.000716358	0.0549088	0.000429815	0	0.00128944	0.0144346	0
White	0.00368317	0.0759299	0.0335937	0.00429028	0.000526	0.0232323	0.00728538	0.0670255	0.000283321	0	0.00348079	0.00926863	0.000242846
White	0.00201878	0.0309401	0.0486702	0.0121127	0.00184324	0.027078	0.0119372	0.0196173	0.000175546	0	0.00715352	0.021285	0
White	0.00310327	0.0844561	0.0366108	0.0143379	0.000864	0.027026	0.0156342	0.0427387	0.00212122	0	0.00235692	0.0115882	0.000510665
White	0.0156932	0.0898303	0.0221484	0.00626184	0	0.0188242	0.0156546	0.0379576	0.00127556	0	0.00328553	0.014611	0.000541146
White	0.00691661	0.0776434	0.0556876	0.00131238	0.00109956	0.0343702	0.00471748	0.0693435	0.000319228	0	0.00769695	0.0108892	0
White	0	0	0	0.000915791	0	0	0	0	0	0	0	0	0.000348873
White	0.000703759	0.0213612	0.0517884	0.0241762	0.00331181	0.0344014	0.0114257	0.0417288	0.000413976	0	0.00360159	0.0100182	0
White	0.0014969	0.074346	0.0334308	0.00367097	0.000927	0.0185687	0.00780526	0.0556348	0.000570247	0	0.000819731	0.00584504	0
White	0	0.00201834	0.0945987	0	0	0.147207	0.00925804	0.00741521	0	0	0.00149182	0.00960906	0
White	0	0.0505407	0.0367742	0.00247702	0	0.0644977	0.0174344	0.0448245	0.000714524	0	0.00128614	0.00519221	0.0020483
White	0.00195833	0.00626665	0.100736	0.000744164	0	0.0988563	0.00446499	0.0207974	0	0	0.00285916	0.0201316	0.00368165
White	0.00616901	0.0167184	0.0432561	0.000876072	0	0.0609965	0.00653404	0.0949808	0	0	0.000474539	0.0108414	0.00438036
White	0.00294614	0.0448748	0.192901	0	0	0.0148744	0.0057845	0.0329824	0.000718571	0	0	0.00219164	0.00323357
White	0.00311097	0.026621	0.133461	0	0	0.0418648	0.0154215	0.0578641	0.00017777	0	0	0.0108884	0.0029332
White	0.00670748	0.0207074	0.0837656	0.000623952	0	0.0227742	0.012986	0.115626	0	0.000116991	0	0.00491362	0.00202784
White	0.000273205	0.00133188	0.256028	0.00232225	0	0.00290281	0.00286866	0.00150263	0	0	6.83013e-05	0.012909	0.00245885
White	0	0	0.0314406	0.010349	0	0.00924724	0.00464329	0	0.0002361	0	0	0.00019675	0.00932594
White	0	0	0.0139717	0.00996678	0	0.0140172	0.00277613	0	0.000455104	0	0	0.000136531	0.0117417
White	0	0.0040274	0.144384	0	0	0.0680535	0.0345659	0.0108454	0	0	0	0.00358343	0.00206127
White	0	0.0155586	0.108138	0	0	0.0584125	0.0263686	0.036947	0	0	0.00683345	0.00776002	0.000463285
White	0	0	0.0354111	0.00519069	0	0.12748	0.0179475	0	0	0	0	0.0109532	0.00105573
White	0.000722996	0	0.0846869	0.00631417	0	0.0915795	0.00906155	0.000626597	0	0	0.000626597	0.0215453	0.00274739
White	0.00852839	0	0.0706373	0.0232677	0	0.00695249	0.0117265	0.152908	0	0	0	0.0157126	0.0024102
White	0.000684932	0	0.135137	0.00119863	0	0.00643836	0.0168493	0.0198973	0	0	0.000205479	0.0089726	0.000856164
White	0.0112008	0	0.0712584	0.000462255	0	0.00597376	0.0063649	0.165772	0.000320023	0.000106674	0.000497813	0.00245351	0.00376916
White	0.000850431	0.0100989	0.13676	0.00329542	0	0.0221112	0.0144042	0.0106304	0	0	0	0.00701605	0.00228553
White	0	0.0652281	0.0531156	0.0136827	0	0.031672	0.00421695	0.0679646	0.00125611	0	0.000852362	0.0133238	0.000179445
White	0	0.00880384	0.0912623	0.000578656	0	0.0575763	0.00413326	0.0300488	0.000991981	0	0.00657188	0.0121931	0.000206663
White	0.00203666	0.100352	0.0852805	0.000296241	0	0.0178485	0.00299944	0.0698759	0.000703573	0	0.00133309	0.00622107	0.000592483
White	0.00424998	0.0628159	0.0514505	0.00557004	0	0.0259184	0.0029621	0.0408577	0.000160984	0	0.00624618	0.0365755	0.000193181
White	0	0.0619752	0.0784009	0.0013927	0	0.0414124	0.00864294	0.0970385	0.000778274	0	0	0.0156884	0.000122885
White	0	0.056063	0.141797	0	0	0.0357774	0.00777111	0.0830095	0.000151385	0	0.00822526	0.0153908	0
White	0	0.00260566	0.111814	0.00080469	0	0.0531096	0.00283557	0.0772503	0.000114956	0	0.0049431	0.0145227	0.000153274
White	0	0.0411458	0.0657981	0	0	0.0617186	0.00162302	0.0779489	0.000877308	0	0.0046936	0.00758872	0.000789578
White	0	0.0683669	0.0668573	0.00611767	0	0.0866404	0.00146983	0.0937512	0.000198626	0	0.00715052	0.00258213	0.00107258
White	0.00207162	0.0325963	0.00460829	0.00126834	0	0.0105272	0	0.0128948	0	0	0	0.00190251	0.00418552
White	0.0011235	0.00795091	0.00613603	0.0105436	0	0.00501253	0.000777807	0.0185809	0.00030248	0	0	0.000561749	0.00254948
White	0.00013837	0.00172963	0.119967	0.00179881	0.00280199	0.0195448	0.0339352	0.0137332	0	0.00383977	0.00792168	0.00356303	0.000449703
White	0.00275215	0.0136445	0.032018	0.00395379	0.000349	0.0180247	0.00631832	0.0415148	0.00127917	0.118769	0.0097682	0.0330646	7.75254e-05
White	0.00361146	0.143877	0.0662516	0.000456621	0.000872	0.0154421	0.00747198	0.0805729	0.000166044	0	0.00323786	0.00672478	0
White	0	0	0	0.0515311	0	0.00426815	0	0	0.000665675	7.83147e-05	0	0	0.0050513
White	0	0	0.000113863	0.00626245	0	0.00261884	0	0	0.000284657	0	0	0	0.0162824
White	0	0.000837154	0	0	0	0	0	0.000159458	0.00314929	0	0	0	0
White	0	0.0140595	0.193854	0	0.00214289	0.0579104	0.00441645	0.0695657	0.00248262	0	0	0.00245649	0.00036586
White	0.00235036	0.146474	0.0356001	0.00150423	0	0.0118458	0.00451269	0.121811	0.000470072	0.000156691	0.00316515	0.0162332	0.000282043
White	0	0.000188956	0.000141717	0.0042515	0	0.00132269	0	0.000188956	0	0	0	0	0.0223912
White	0	0.000166861	8.34307e-05	0.00538128	0	0.00266978	0	0.000125146	0	0	0	0	0.0126815
White	0	0.0410876	0.0255092	0.0158005	0.00149121	0.0613618	0.0345517	0	0.00060283	0	0	0.00358525	0.000253823
White	0.026905	0.0174236	0.0166189	0.00101462	0.0100063	0	0.000244909	0.0182632	0	0.000174935	0.0112308	0.0125254	0.00202925
White	0	0.00987778	0.0745019	0.00468776	0.00100452	0.104303	0.0269546	0.000558067	0.00050226	0	0.000446453	0.00340421	0.000279033
White	0.006	0.0527347	0.0542857	0	0	0.0307347	0.00412245	0.0380816	0	0	0.00914286	0.06	0
White	0	0.0597855	0.0040884	0.00444392	0	0	0	0.0358476	0	0	0.0026071	0	0.0053327
White	0	0.00583651	0.011673	0.0217733	0	0	0	0.0601824	0	0	0.00527732	0	0.00118827
White	0	0.0391916	0.128931	0	0	0.0252938	0.00956957	0.00135006	0.000238247	0.000158831	0.0010324	0.00794155	0.00107211
White	0	0.0178308	0.128039	0	0	0.0386837	0.0213566	0.0367696	0	0	0.000134318	0.0139691	0
White	0	0.0255344	0.142971	0.00104886	0	0.0205794	0.0096206	0.0535282	0.000108503	0	0.000759521	0.0251365	0
White	0.00267933	0.058233	0.0603697	0.000542649	0	0.028116	0.00451077	0.0602001	6.78311e-05	0	0.00705443	0.0149568	0
White	0	0.0502669	0.0874924	0.00390527	0	0	0.0407366	0.00107485	0	0	0	0.00243632	0.0194189
White	0	0.137577	0.0532903	0.00162957	0	0.00370987	0.00828653	0.163928	0.000173358	0	0	0.00374454	0.00530476
White	0	0.0788309	0.0308098	0	0	0.00531764	0.00389689	0.0654759	0	0	0.0055206	0.00893038	0.000121778
White	0.0113775	0.11381	0.0396119	0.00209402	0	0.0175549	0.0257914	0.0850522	0.000174502	0	0.00390884	0.0267686	0
White	0.00163941	0.0159469	0.0577145	0.0119229	0	0	0.00823429	0.00495548	0	0	0.000856962	0.000186296	0.00476918
White	0.00374466	0.0413386	0.0152145	0.00342032	0	0	0.0218193	0.00353826	0	0	0.00135633	0.000383311	0.00698806
White	0.0037973	0.167456	0.00992111	0.00387752	0	0	0.00593662	0.00374382	5.34831e-05	0	0.000106966	0.00114989	0.00296831
White	0.00928859	0.0419485	0.00312473	0.00770482	0	0.00389521	0.00513655	0.184659	0.000813287	0	0.000214023	0.000299632	0.00650629
White	0.00909381	0.045501	0.00389279	0	0	0.00753031	0.0138481	0.0709636	0	0	0.000446713	9.57243e-05	0.00619017
White	0.0009996	0.008568	0.0103958	0.00719712	0	0.00516936	0.0239904	0.131605	0.0002856	0	0.00011424	8.568e-05	0.00139944
White	0.000887476	0.0252561	0.0345746	7.39563e-05	0	0.0352772	0.00673002	0.104722	0.00107237	0	0.000739563	0.00624931	0.000295825
White	0.017928	0.102292	0.0168267	0.000332949	0	0.00942502	0.00776028	0.139224	0.000358561	0	0.00258676	0.0100397	0.00069151
White	0.00127222	0.0460009	0.0110482	0.00364927	0	0	0.0272523	0.00073655	0	0	0.000100439	0.000100439	0.0165389
White	0.045782	0	0.00580383	0.000102421	0	0	0	0	0.000512103	0	0	0	0.00242395
White	0.00402386	0.059673	0.000199766	0.00896093	0	0.0199766	0	0.00465169	0.000741988	0	0	0	0.0156103
White	0.000727141	0.141574	0	0.00679876	0	0.012325	0	0.000581712	0.000327213	0	0	0	0.00963461
White	0	0.00711821	0.0245426	0.00615747	0.00873401	0	0.0621425	0	0	0	0	8.73401e-05	0.00179047
White	0.00485437	0.0135453	0.0842859	0.000548074	0.0032493	0.0541027	0.0195349	0.0142891	0	0	0.0169511	0.025094	0
White	0	0.0288199	0	0.00787927	0	0	0	0	0	0	0	0	0.00797018
White	0	0.00610961	0	0.00775591	0.00208531	7.31689e-05	0	0.000146338	0	0	0	0	0.000731689
White	0.00244735	0.0228189	0.10727	0.00330909	0.00696288	0.0231636	0.0530833	0.00706629	0	0.000344697	0.0184068	0.0452932	0
White	0	7.49869e-05	0.128752	0.0534157	0	0.00322444	0	0	0.00124978	0	0	0	0.000524908
White	0	0.00108525	0	0.00439525	0.0353248	0.016333	0.0186662	0.000217049	0.00255033	0	0	0	0.00184492
White	0	0.0731872	0.0798782	0	0.00518738	0.00793144	0.0124046	0.000413487	0.000187949	0	0.000225538	0.000563846	0.00218021
White	0	0.0556718	0.0893467	0	0.00829673	0.0996305	0.0191383	0.000627484	0	0	6.97204e-05	0.00338144	0.000766925
White	0.00327458	0.024838	0.0997004	0.00017418	0.000941	0.0410716	0.0132725	0.0369261	0	0	0.00944054	0.0348011	0
White	0.00139394	0.0187021	0.0754279	0.00542089	0.00104546	0.0128553	0.00708588	0.0273368	0	0	0.0115388	0.0412375	0
White	0.00108137	0.0571235	0.0680995	0.0250608	0.00232495	0.0286834	0.0285483	0.0345228	0.000270343	0	0.00281157	0.0143552	0.000486618
White	0	0.0108447	0.00198882	0.00281436	0	0.0165485	0.0104694	0	7.50497e-05	0	0	0.00577883	0.00727982
White	0.000390274	0.0015611	0	0.00511259	0	0.0143621	0.046872	0	0	0	0	0.00105374	0.00522968
White	0.00155117	0.00273735	0.000136868	0.00164241	0	0.0153748	0.0408322	0	0	0	0.000866828	0.0022355	0.00885077
White	0.00318114	0.01904	0	0.000935629	0	0.00954341	0.0276478	0	0	0	0	0.00102919	0.010058
White	0.0028918	0.0807076	0.000225335	0.00773651	0	0.00559582	0.0303451	0	0	0.000262891	0.00262891	0.0019529	0.00589627
White	0.0025319	0.0750691	0.021965	0.0363672	0	0.00762857	0.0423188	0	0.000953571	0	0.000427463	0.00427463	0.00210443
White	0.000491528	0.0187937	0.0285086	0.0120858	0.00355635	0.0438617	0.0326433	0.000173481	0.00112762	0	0.000809576	0.000693922	0.000491528
White	0	0	0	0.0615241	0	0.000310414	0.0478659	0	0	0	0	0.00835015	0.00673599
White	0.00157207	0.028257	0.0188649	0.0449855	0.00475653	0.0107223	0.0725975	0.00108836	0	0	0.00112867	0.00233796	0.000362786
White	0.00161729	0.0681467	0.0148497	0.0351026	0.000478	0.00676321	0.0556495	0.00113945	0.00124972	0.000257296	0.00275674	0.0203632	0
White	0.00303204	0.118632	0.0712939	0.00814007	0.00111994	0.0214428	0.0210331	0.0314677	0	0	0.00122921	0.0177006	0.000136578
White	0	0.0110519	0	0.00276298	0.0068285	0.0103414	0.0241563	0.0106572	0.000434182	0	0	0.00181567	0.0112493
White	0	0.00172228	0	0.000645856	0	0.0197345	0.0212774	0	0	0	0	0.000215285	0.00322928
White	0	0.00296142	0.000160077	0.00168081	0.0143669	0.0138466	0.0482231	0	0	0	0	0.00332159	0.00560269
White	0	0.0173753	8.77539e-05	0.00149182	0.0135141	0.0192181	0.0184283	0	0	0	0	0.00184283	0.0117152
White	0	0.000163773	0.000272956	0.0733159	0	0	0.205153	0.000163773	0	0	0	0	0.0104815
White	0.0036485	0.0715933	0.0401335	0.0225106	0.00203077	0.0288094	0.0618525	0.000757237	0.00127353	0	0.00144563	0.00306337	0
White	0.000300707	0.0168396	0.0725906	0.00923169	0.0034882	0.0467298	0.0688318	0.0039994	0	9.0212e-05	0.0152458	0.0116975	0
White	0	0.000123558	0	0.0416392	0	0.00370675	0.0936573	0.0606672	0	0	0	0.00172982	0.010626
White	0.00119609	0.0613523	0.0680363	0.0197003	0.00260325	0.0494618	0.0122423	0.0160417	0	0	0.00105537	0.0125941	0.000105537
White	0.00645025	0.119224	0.0539812	0	0	0.0105213	0.00851221	0.0661415	0.000158613	0	0.000475838	0.0265412	0.0029079
White	0.000671768	0.02874	0.0511712	0.000350488	0	0.0344062	0.00654244	0.0871546	0.000642561	0	0.000496524	0.0148373	0.000204451
White	0.000712504	0.0162095	0.0128963	0.000534378	0	0.00188814	0.00327752	0.0145707	0	0.000106876	0	0.000142501	0.00463128
White	0	0.0139896	0.166252	0	0.00255613	0.00307427	0.0424525	0.0690846	0.000276339	0	0.000587219	0.0142314	0.00158895
White	0	0.0465969	0.103391	0.00017333	0.000347	0.0646522	0.0364571	0.0589323	0	0	0.000317772	0.00678877	0.00488214
White	0.000640615	0.0187151	0.196165	0.00407248	0	0.0364235	0.0279583	0.111513	0.000366066	0	0.000274549	0.00887709	0.000594857
Black	0.0075169	0.17591	0.0970004	0.000575457	0.00255359	0	0.00323694	0.00208603	0	0	0.00420803	0.000611423	0.000215796
Black	0.00356953	0.0547581	0.0660743	0	0	0.0466697	0.0102529	0.069302	0	0	0.000455685	0.00243032	0
Black	0	0	0	0.00307609	0	0	0	0.000150789	0.000120631	0.000180946	0	0.0177931	0.00244278
Black	0	0.156307	0.169141	0	0	0.00266257	0.000238949	0.00262843	0	0	0.00030722	0.00454002	0
Black	0.00744131	0.152956	0.0267887	0.00781337	0	0.0167429	0.00811102	0.0747107	0	7.44131e-05	0.000818544	0.00554377	0
White	0	0	0.0473151	0.0109554	0	0	0.00940263	0	0	0	0	0	0.00319172
White	0	0	0.0803618	0.00424422	0	0	0.00577492	0.157523	0	0	0	0	0.00139155
White	0	0	0.0594756	0.00488063	0	0.000378344	0.012334	0.0758957	0	0.000227006	0	0.000113503	0.00295108
White	0	0	0.0541425	0.00392744	0	0.0101926	0.0119382	0.149398	0	0	0.000935104	0.001465	0.00249361
White	0	0	0.0584228	0.00116022	0	0.00935664	0.0115648	0.235001	0	0	0.000187133	0.0165425	0.000224559
White	0	0	0	0.00372223	0	0	0	0.00011632	0.00011632	0	0	0.000271413	0
White	0	0	0	0.0164925	0	0	0.0127684	0	0.000418013	0	0	0.000380011	0.0107163
White	0	0	0.0832487	0.00503553	0	0	0.00418274	0.0895431	0	0	0	0.000284264	0.00113706
White	0	0	0.041681	0.00394591	0	0.00141746	0.00566985	0.13282	0	0	0.000229859	0.000498027	0.00126422
White	0	0	0.0741973	0.0255677	0	0.0262334	0.0426782	0.0796398	0.000195771	0.000117463	0.000156617	0.000665623	0.000626468
White	0	0	0.114255	0.0153789	0	0.0432661	0.0354331	0.0959646	0.000287073	0	0	0.00131234	0
White	0	0	0.0508594	0.000571832	0	0.0281207	0.00417101	0.107605	0	0	0.00618924	0.0318208	0.000201823
White	0	0.0648866	0.0341	6.43397e-05	0.0114525	0.0228084	0.000418208	0.000386038	0	0	0.00312048	0.000707737	0
White	0	0.0106057	0.118675	9.58344e-05	0.00466394	0.00233197	0.0128418	0	0	0	0	0.000511117	6.38896e-05
White	0	0.160899	0.0383465	0	0.000463	0.0240333	0.0128178	0.0426191	0.000640889	0	0.00014242	0.00473546	0
White	0.00727335	0.119652	0.0622503	0.000682943	0.000956	0.0120198	0.00570258	0.0878607	0.000170736	0	0.00198054	0.0227762	0.000273177
White	0	0.0209176	0.0210731	0.000194401	0	0.0101477	0.000544323	0.000116641	0	0	0.000505443	0.00104977	0
White	0	0.0827113	0.00993168	0.000284666	0.0105959	0.0214448	0.000600962	0.000790739	0.000442814	0	0.000569332	0.000853998	0
White	0.00046265	0.0356952	0.0725649	0.00263355	0.00263355	0.0211751	0.0058721	0.0996121	0	0	0.00138795	0.0388626	7.11769e-05
White	0.000415137	0.0385119	0.0364681	0.0429187	0.00223535	0.0128054	0.0204375	0.0528181	0	0	0.00111768	0.00750439	0
White	0	0.000165609	0	0.0165057	0	0	0.000276014	0	0.0018769	0	0	0.000441623	0.00673475
White	0.00317084	0.0402801	0.0825116	0.00202098	0.000732	0.0140423	0.00515697	0.0592355	0.000662044	0	0.00132409	0.00926862	6.96888e-05
White	0.00416782	0.0619617	0.0197674	0.00388997	0.000437	0.0222681	0.00583495	0.117334	0.00254039	0	0.00150836	0.00408844	0.00178621
White	0.000302309	0.0242225	0.0394135	0.0200658	0.0013226	0.0210483	0.0265654	0.030571	0.000717984	0	0.00136039	0.00506367	0.000151154
White	0.000160199	0.02419	0.0204253	0.0389283	0.00220273	0.0124955	0.00312387	0.0664424	0.000160199	0	0.00208258	0.0223077	0
White	0.00440744	0.0825171	0.0127326	0.00281587	0.00052	0.0202008	0.00624388	0.0848739	0.00055093	0	0.00560113	0.00988614	0.00113247
White	0	0	0	0.00811137	0	0	0	0	0.00188637	0	0	0.000943183	0.0101109
White	0	0	0.000187764	0.090158	0	0.0590518	0.00400563	0	0.00438116	0	0	0.000250352	0.0131748
White	0	0	0.0108807	0.0186964	0	0.00487842	0.0238302	0	0.00068962	0	0	0	0.00214548
White	0	0	0.115648	0.0134169	0	0.0349424	0.0225463	0.116902	5.83345e-05	0	0	0.00396675	0.00224588
White	0	0	0	0.00992082	0	0	0.0211874	0	0	0	0	0	0
White	0	8.44488e-05	0	0.0269814	0	0.0134274	0.0563273	0	0.00211122	0	0	0.000464468	0.010725
White	0	0	0.00968396	0.055367	0	0.0369464	0.02021	0	0.00110523	0	0	0.000394726	0.00605247
White	0	0.000138498	0.0390795	0.0718111	0	0.0263607	0.0173815	0.000138498	0.00173122	0	0	0.000807904	0.00207747
White	0	0	0.0180821	0.0159943	0	0.0122435	0.0216207	0	0.000460014	0	0	0.000141543	0.00226469
White	0	0	0.0909577	0.0234406	0	0.0243756	0.0110525	0.166322	0.000100174	0	0	0	0.00183652
White	0	0.000188436	0.00851104	0.0212619	0	0.0103326	0	0	0.000188436	0	0	0.00891932	0.00628121
White	0	0	0.0002297	0.0346082	0	0.00482371	0	0	0	0.000382834	0	0.000267984	0.0217832
White	0	0.000141074	0.0130846	0.0201383	0	0.0153418	0.000458489	0.000458489	0	0	0	0.00934612	0.0148833
White	0.00100986	0.112377	0.0315883	0.000201971	0	0.000767491	0.0652367	0.00319115	0.00719018	0	0.000525125	0.000403942	0.00117143
White	0	0	0.0140168	0.00754748	0	0.0117359	0.000456167	0.000746454	0	0.000165879	8.29394e-05	0.0281994	0.0219375
White	0	0	0.0264392	0.0161082	0	0.00914158	0	0.0099232	0	0	0.00390811	0.0391151	0.00958336
White	0	6.15783e-05	0.0161643	0.000892885	0	0.0190585	0.000307891	0.000800517	0	0	0.000954463	0.0243542	0.00631177
White	0.000211882	0.107297	0.000805153	0.00839054	0	0.014408	0.0141961	0	0.00385626	0	0	0.00152555	0.00110179
White	0	0	0	0.0083662	0	0	0.0041831	0.000318712	0	0	0	7.96781e-05	0.00107565
White	0	0	0.000231717	0.00509778	0	0.00616369	0.000648809	0	0	0	0	0.000185374	0.0110298
White	0.00469189	8.18353e-05	0.161434	8.18353e-05	0	0.00327341	0.0100657	0.0862544	0.00136392	0	0.000463733	0.00300063	0.00051829
White	0	0	0.000127951	0.153285	0	0	0	0	0	0	0	0.000223914	0.0132109
White	0.00563677	7.51569e-05	0.116418	0.000112735	0	0.0227725	0.00946977	0.112735	0	0.000112735	0.00142798	0.00635076	0.00293112
White	0	0	0	0.00423877	0	0.00804055	0.000305891	0.000174795	0	0.000218493	0	0.000131096	0.00375808
White	0	0.00022956	0	0.00466771	0	0.00478249	0.00631289	0.10158	0.000612159	0.00022956	0	0.00015304	0.00340513
White	0	0	0.0565338	0.0077232	0	0.00417053	0.0642055	0	0.000102976	0	0	0.000308928	0.0051488
White	0	0.0488727	0.122962	0.000870583	0	0.0351235	0.0112876	0.0461109	0.00390261	0	0.000630422	0.00195131	0.000600402
White	0	0.12095	0.0349166	0	0	0.0185839	0.0116536	0.0727465	0	0	0	0.0164209	0
White	0.00249409	0.0165398	0.0846351	0	0.000985	0.0390522	0.00285508	0.025466	0.000131268	0	0.00157522	0.0285508	0
White	0.00538846	0.0625132	0.0266958	0	0.000247	0.0367683	0.00028175	0.0771642	0	0	0.00176094	0.0779742	0
White	0	0.00012222	0	0.0398028	0	0.0112849	0.0426546	8.14797e-05	0.000611098	0	0	0.000203699	0.0107553
White	0	0.000128804	0.109483	0.0034455	0	0.00276928	0.0174529	0.0603445	9.66028e-05	0	0	0	0.00106263
White	0	0.0553618	0.0772766	0	0	0.0487955	0.00861821	0.0805187	0.00164156	0	0.000246235	0.0110395	0.000574548
White	0.00332162	0.0119643	0.0531781	0	0.001	0.0480183	0.00570802	0.043439	0	0	0.00074172	0.0253152	0
White	0	0.00286381	0	0.000220293	0	0	0.0025554	0.0363044	0	0	0	0.000396528	0.000308411
White	0	0.0296728	0.000250555	0.00261293	0	0	0	7.15871e-05	0	0	0	0.000250555	0.00737347
White	0	0	0.000843512	0.0287131	0.00681557	0.043424	0	0	0	0	0	0.0104258	0.00522977
White	0	6.73559e-05	0.104435	0.0151888	0.00761122	0.0269761	0.00559054	0.0304449	0.000101034	0	0	0.00811639	0.000808271
White	0.000811615	0.036192	0.0658911	9.01795e-05	0.000932	0.0188174	0.0058316	0.0292482	0.000210419	0.0638771	0.0096492	0.00562119	0.000300598
White	0	0.0827467	0.0259792	0	0.00198314	0.0808627	0.0172038	0.0593456	0.000793257	0	0	0.00327219	0.00361924
White	0	0.00822042	0.0919151	0.0139566	0.00311653	0.0488257	0.0360885	0.0339205	0	0	0.000451671	0.00203252	0.00103884
White	0.00801971	0.140367	0.0530466	0.000851254	0.00201613	0.046371	0.000716846	0.114203	0	0	0.000358423	0.0266577	0
White	0	0	0	0.240306	0	0	0	0	0	0	0	0	0.000343909
White	0.00388813	0.084611	0.0965404	0.000353466	0.00207661	0.0284098	0.00309283	0.0760836	0.000353466	0	0.000397649	0.00530199	0
White	0.00361203	0.0726655	0.0880166	0.0182195	0.000478	0.0312865	0.0154573	0.0930097	0	0	0	0.0131202	0
White	0	0.00138975	0.11293	0.00195594	0	0	0.0197653	0.0162652	0	0	0	0.00272802	0.00401482
White	0.00306009	0.173776	0.0190096	0.0026428	0	0.0141877	0.0319455	0.0781714	0.000139095	0	9.273e-05	0.00255007	0
White	0	0.00752943	0.093365	0	0	0.0208086	0.032445	0.0114082	0	0	0.00506526	0.0198503	0
White	0.00608768	0.0341205	0.0184594	0.00608768	0	0.0426629	0.0202759	0.0384899	0	0	0.028671	0.0634788	0
White	0	0.164881	0	0.0246479	0	0	0	0.0157685	0	0	0.00267912	0.000995101	0.0381966
White	0	0.0289298	0.1301	0.00981048	0	0.00189521	0.0414158	0.0406912	0	0	0.00039019	0.0153289	0.00239688
White	0	0.000488149	0	0.0205023	0	0	0.0410045	0.0026577	0	0	0	0.000488149	0.0189836
White	0	0.102131	0.0852926	0.000196255	0	0	0.00580916	0.0680221	0	0	0.0017663	0.018919	0.0036896
White	0	0.0528786	0.0669587	0.00547559	0	0.0303504	0.0096214	0.0548342	0	0	0.00993429	0.0433354	0.000469337
White	0	0.0221187	0.0903101	0.00301191	0	0.0267307	0.0267777	0.0628265	0	0	0.00155301	0.0172243	0
White	0.000597639	0.0107077	0.0769959	0.00562777	0	0.0384481	0.0128492	0.0509488	0	0	0.00687285	0.0509986	0
White	0.00622245	0.082966	0.033921	0.0148647	0	0	0.00449399	0.00324086	0	0	0	0	0.00851266
White	0.00339172	0.0412582	0.0336384	0.00580774	0	0.00947823	0.0421874	0.0621196	0	0	0.00492496	0.000464619	0.00102216
White	0.000606244	0.00428701	0.0707141	0.00749145	0	0.0307886	0.0139436	0.0778591	8.66063e-05	0	0.000562941	0.000303122	0.00095267
White	0.0318288	0.063149	0.0215724	0.00627252	0	0.0151727	0.0063149	0.128375	0	0	0.00334817	0.0140284	0.000635728
White	0.00175252	0.0219862	0.0448752	0.00111524	0	0.044769	0.00642592	0.0673394	0	0	0	0.000690388	0.000477961
White	0.00712222	0.123072	0.0151398	0	0	0.0107444	0.00700012	0.212486	0.0050873	0	0.000529079	0.00166863	0.00435473
White	0.0128435	0.104705	0.0146375	0	0	0.0167577	0.00754302	0.159015	0.000203865	0	0.00313953	0.0133736	0.000570823
White	0.0208604	0	0.0201635	0.0183051	0	0	0.0114756	0	0.000185839	0	0	0.000278759	0.00511057
White	0.00475728	0.048301	0.149078	0	0	0.00621359	0.00699029	0.158738	0.000679612	0	0	0.00101942	0
White	0.0103858	0.0974592	0.0433976	0.00343101	0	0.0117303	0.0101076	0.140115	0.00037092	0	0	0.00347737	0.000602745
White	0.000659389	0.0496007	0.0606638	0.0122353	0	0.0359733	0.0221994	0.109532	0	0	0	0.000659389	0.000879185
White	0.00885581	0.163456	0.051392	0.00113053	0	0.00650054	0.00475764	0.107777	0.00061237	0	0	0.017005	0.000282632
White	0.0107938	0.209439	0.0159245	0.000919652	0	0.0127299	0.00227493	0.101355	0	0	0	0.00735721	0.000580833
White	0.0081	0.06235	0.03765	0	0	0.0332	0.0049	0.12435	0.0009	0	0.00265	0.0046	0.00045
White	0.00156039	0.130552	0.0379174	0.000312077	0	0.0177884	0	0.161708	0.000312077	0	0.00228857	0.0153438	0
White	0.0188612	0.181108	0.0177965	0.00395477	0	0.00547584	0.000709831	0.118542	0.000101404	0	0.00243371	0.0559753	0
White	0	0.0558137	0.130309	0.000414117	0.000598	0.021166	0.0115493	0.00519947	0.00151843	0	0	0.0108591	0.00046013
White	0.00051164	0.00562804	0.103044	0.000460476	0.0018419	0.0555129	0.0069583	0.0344334	0	0	0.0044001	0.0314658	0
White	0	0.043737	0.140907	0.0277154	0	0	0	0	0	0	0	0	0.000832293
White	0.00514012	0.0179552	0.108717	0	0.0022532	0.0871004	0.0161245	0.0128151	0	0	0.011266	0.0495001	0
White	0	0.124608	0.0966132	0.000195771	0.00176194	0.0577036	0.0120889	0.000783085	0	0	0	0.0244714	0
White	0.000188156	0.00404535	0.124888	0.00042335	0.00192859	0.0634084	0.0108189	0.0135002	0	0	0.00409238	0.0208853	0
White	0	0.104614	0.00570342	0.022043	0.00405919	0	0	0	0	0	0	0	0.00303155
White	0.00235211	0.0204589	0.0998535	0	0.00119824	0.0771313	0.0158434	0.0372787	0	0	0.00616873	0.0374118	0
White	0.00589741	0.0436134	0.0314986	0.0129835	0.00064	0.0662887	0.00342873	0.131343	0	0	0.0114748	0.0317729	0
White	0.00710715	0.0439173	0.0724929	0.000147044	0.00171552	0.0748946	0.00906774	0.0488678	0	0	0.0142143	0.052936	0
White	0.0051708	0.0504978	0.0292645	0.0057759	0.00357555	0.0568238	0.00819627	0.0541834	0	0	0.0221684	0.0149623	0
White	0.00146989	0.0292681	0.0682201	0	0.00155635	0.0833946	0.012105	0.0196706	0	0	0.0178116	0.0442696	0
White	0	0.00574713	0	0.0028462	0	0.0102354	0.0128626	0	0.000383142	0	0	0.000218938	0.00667761
White	0.00273711	0.0899335	0.0364513	0.0174219	0.00729895	0.0159447	0.0522223	0.00312812	0.000434461	0.0005648	0.014902	0.0100361	0.000695138
White	0.00173684	0.0681579	0.0316842	0.0117895	0.003	0.0130526	0.044	0.002	0.000315789	0	0.0296316	0.0146316	0.000631579
White	0.000742221	0.0707394	0.0282615	0.00799315	0	0.00137025	0.0094205	0.00268341	0.00319726	0	0.000970597	0.00399657	0
White	0.00105592	0.218449	0.0138959	0.0340851	0.00384355	0.0477699	0.00895422	0.000760264	0.000168947	0	0.000126711	0.000971448	0.00392803
White	0.00172228	0.108432	0.0300682	0.0398995	0.000897	0.0362756	0.0220667	0.00182992	0.00161464	0.000215285	0.00129171	0.0111231	0.000502332
White	0.000927988	0.028118	0.0695991	0.0151262	0.00204157	0.0504362	0.0248701	0.00208797	0.000139198	0	0.00241277	0.00876949	0.00380475
White	0	0.00938134	0.0454868	0.00370183	0.00218053	0.0268256	0.00922921	0.000811359	0	0	0.00010142	0.0109533	0
White	0.00179669	0.0760284	0.0964539	0.00491726	0.0012766	0.0425059	0.0252955	0.0286052	0.000756501	0	0	0.0109693	0.000756501
White	0.0054378	0.0148152	0.102985	0.000332926	0	0.0589835	0.00049939	0.0185884	0.00049939	0	0.00377317	0.0336256	0.00149817
White	0.00269444	0.0570496	0.0318669	0.00207265	0	0.0179284	0.00222809	0.07047	0.00103632	0	0.00948236	0.0503135	0.00119177
White	0.000828462	0.0283978	0.170801	0.000598334	0	0.00708796	0.0422056	0.0173517	0	0	0.000598334	0.0032218	0.00414231
White	0.00581353	0.006623	0	0.000956656	0	0	0.00286997	0	0	0	0	0.00176613	0.00566635
White	0.0036938	0.0475736	0.0572539	0	0	0.0427971	0	0.0657241	0	0	0.00324799	0.0197427	0
White	0.00366527	0.0533271	0.0494037	0	0	0.0403696	0.000567859	0.0995302	0	0	0.00686593	0.0421248	0
Black	0.00140859	0.102576	0.0678137	0	0.000201	0.031643	0.00427608	0.101016	0.000150921	0	0	0.00910554	0.000301841
Black	0.00205257	0.171164	0.026433	0.000650814	0	0.000901126	0.00635795	0.00310388	0.000100125	0	0	0.000450563	0.000350438
Black	0.00869224	0.138339	0.0389432	0.000883956	0.00117861	0.0254874	0.0238668	0.0190051	0	0	0	0.00348672	0
Black	0.0072498	0.273128	0.0742317	0.000210139	0	0.00183872	0.0105595	0.00231153	0.000840557	0	0	0.00131337	0.00110323
White	0	0	0.145547	0.00646749	0	0.00675366	0.00549451	0.0498512	0	0	0	0.00984432	0.00114469
White	0	0	0.0509283	0.024346	0	0.027173	0.0189451	0.105612	0	0	0.0125738	0.0161603	0
White	0	0	0.0391332	0.000859573	0	0.0150199	0.00723851	0.125	0.00230727	0	0.00773616	0.0170557	0.00117626
White	0	0	0.131639	0.0034965	0	0.004536	0.0148838	0.14983	0	0	0	0.000378	0
White	0	0	0.12341	0.00970037	0	0.00312567	0.0618668	0.0530826	0.000538909	0	0	0.000377236	0.00145505
White	0	0	0.0694298	0.0158003	0	0.00659492	0.0179528	0.0850927	0.00022899	0	0	0.000320586	0.00178612
White	0	0	0.152001	0.035781	0	0.00646317	0.023283	0.0909126	0.00272543	0	0	0.000778695	0.00081763
White	0	0	0.048151	0.00178526	0	0.0249426	0.00540678	0.104871	0.000255037	0	0.000663096	0.0184137	0.000510074
White	0.00341832	0.0385985	0.0967573	0	0.00104449	0.0367944	0.00208897	0.0762474	0	0	0.00935289	0.0213645	0
White	0.00150527	0.0603613	0.166483	0	0.00341194	0.031711	0.0189162	0.0514802	0.000602107	0	0.00105369	0.000250878	0.000250878
White	0	0.0369096	0.0110987	0.00894778	0.0207347	0	0	0.00232298	0	0	0.00387163	0.000774327	0
White	0	0.255383	0.00259944	0	0	0.00367845	0	0	0	0	0	0.000588553	0
White	0	0.155048	0.0790129	0	0.00200571	0.00978545	0	0	0	0.000790129	0	0.00273506	0
White	0	0.0657229	0.0852456	0.000204426	0.00107324	0.0347013	0.0103746	0.109112	0	0	0.00465069	0.0174273	0
White	0.0010919	0.0746739	0.0845011	0	0.00248711	0.0433121	0.0126175	0.0538672	0.00115256	0	0.00879588	0.0175311	0
White	0.00176835	0.196397	0.0962091	0	0	0.0199492	0.0165782	0.000276304	0.000165782	0	0.000718391	0.002542	0
White	0	0.0589873	0.142183	0	0.00954708	0.0738762	0.00443257	0.0496107	0.000284139	0	0	0.000852418	0.000113656
White	0	0.0181721	0	0.00325559	0.00970759	0.0040251	0.00739908	0	0	0	0.0237362	0.0172251	0.00124304
White	0.00372589	0.0634816	0.035844	0.000707447	0.00136773	0.0227798	0.00259397	0.081828	0.000235816	0	0.0231099	0.0400887	0
White	0	0.00226222	0.0719887	0.00432335	0	0.00306656	0.0158858	0	0.000201086	0	0.000402172	0.000301629	0
White	0	0.0240622	0.0728968	0.0130078	0.00239734	0.014384	0.034273	0.0252164	0	0	0.00448391	0.0132297	0
White	0.000309092	0.0157195	0.0708703	0.00415066	0.00229611	0.0265377	0.00379741	0.108756	0	0	0.0059169	0.0241533	0
White	0	0.00393093	0.0506341	0.00832982	0.00201226	0.0350976	0.00201226	0.0586831	0.000514764	0	0.00182507	0.014273	0
White	0.00134471	0.0381619	0.0466939	0.00111286	0.00153019	0.019336	0	0.108736	0.000510062	0	0.00737272	0.0287026	0
White	0.000420679	0.0525848	0.148126	0.0181359	0.00406656	0.0366925	0.0272039	0.0421146	0.000514163	0	0.00172946	0.00397308	0.000934842
White	0	0	0	0.0112219	0	0	0	0	0	0	0	0	0.00182876
White	0.0131539	0.128503	0.0152282	0.00177072	0.000405	0.0325306	0.0102196	0.0510978	0.000607103	0	0.00359203	0.0174036	0.000505919
White	0	0	0	0.0128818	0	0	0	0	0	0	0	0	0.00205624
White	0.000710516	0.0727263	0.0489748	0.0147178	0.00213155	0.0273041	0.0292326	0.0399411	0	0	0.000659765	0.00588713	0.000304507
White	0.00882409	0.114713	0.166763	0.00147068	0.000575	0.0203977	0.00741735	0.0164333	0.000191828	0	0.0017904	0.00601061	0.00102308
White	0	0.00297097	0.0468537	0.00467563	0.00136372	0.0671147	0.0384765	0.0231346	0.00087668	0	0.000535749	0.00185077	0.000681862
White	0	0	0.0248034	0.0329585	0	0.0176133	0	0	0.00212324	0	0	0	0.00554939
White	0.0044839	0.0807551	0.0329567	0.0010313	0.000583	0.0521926	0.0134517	0.0608914	0	0	0.00609811	0.0147072	0.000538068
White	0	0	0	0.0164364	0	0.0503573	0.103907	0	0.000476417	0	0	0.000714626	0.0121963
White	0	0.0579125	0	0.155433	0	0	0.00716253	0	0.00257117	0	0	0	0.00159167
White	0	0	0	0.257874	0	0	0	0	0	0	0	0	0.0581391
White	0	0.0582111	0.0265132	0.000252908	0	0.0327938	0.0165234	0.00109594	0.000674423	0	0	0.00952622	0.00526893
White	0	0.0855151	0.0928913	0.00348545	0	0.0500122	0.0246413	0.000567399	0.00145903	0	0.00186431	0.000324228	0.00243171
White	0.00289159	0.0801804	0.0561655	0.00058812	0	0.00176436	0.0239169	0.136199	0.00088218	0	0	0.0234758	0.00058812
White	0	0	0.0193984	0.178507	0	0.00150181	0.00679988	0	0	0	0	0	0.00387969
White	0.00410293	0.0925835	0.0872319	0.000312179	0	0.0332694	0.017928	0.0797842	0.000178388	0	0	0.0130223	0.00169469
White	0	0	0.114584	0.00499715	0	0.00762723	0	0.0131942	0	0	0	0.0334897	0.00298076
White	0	0	0	0.221295	0	0	0.051355	0	0	0	0	0.0232174	0.00057659
White	0	0.0616837	0.119249	0.0261704	0	0.0229556	0.015873	0	0.000502311	0	0.000803697	0.00512357	0.000150693
White	0	0.136616	0.0782678	0.00358013	0	0.00331353	0.0132922	0.0100168	0.00106642	0	0	0.00864564	0.00525594
White	0.00518239	0.104201	0.0500126	0.00181132	0	0.00206289	0.0196226	0.141434	0.00130818	0	0	0.0111195	0.000553459
White	0.0027938	0.0514149	0.0896269	0.0210887	0	0.0112653	0.0100036	0.115627	0	0	0	0.0172585	0.00121665
White	0	0	0.00652069	0.0722911	0	0.0068427	0.0124376	0	0	0	0	0.0109886	0.000805023
White	0.00348672	0.00190553	0.13063	0.000527063	0	0.0693696	0.00968984	0.04776	0	0	0.0012163	0.0119197	0.00332455
White	0.00866526	0.00325546	0.0748277	0	0	0.0632899	0.00531406	0.078131	0	0	0.00636729	0.0348525	0.00263309
White	0	0.0623482	0.0448183	0.000618183	0	0.0506469	0.00123637	0.0671612	0.00185455	0	0.000883119	0.0131585	0.00375326
White	0	0.0802174	0.0412139	0.000230245	0	0.0313594	0.0047891	0.123826	0.000138147	0	0	0.00815067	0
White	0	0.0608899	0.0604641	0.00906962	0	0.0639131	0.0226953	0.0630615	0.000340643	0	0.000766447	0.0065148	0.000127741
White	0	0.11387	0.0402986	0.00561058	0	0.0341513	0.00892814	0.0853783	0.000243938	0	0.000536664	0.00502513	0
White	0	0.0948122	0.0467104	0.0012423	0	0.0602266	0.0049195	0.0916816	0.000496919	0	0.0012423	0.00387597	0
White	0.00195024	0.0797579	0.0728312	0	0.000403	0.0553463	0.00235373	0.0330195	0	0	0.00242098	0.0182919	0.000134499
White	0	0	0.000140371	0.00470241	0	0	0.0143178	0	0	0	0	0	0.001895
White	0	0	0	0.0332576	0	0	0.060762	0	0	0	0	0	0.00398688
White	0	0	0.000411325	0.00205663	0	0	0.0145335	0	0.000342771	0	0	0.000137108	0.00521012
White	0	0.0232979	0.157492	0.000201191	0	0.00482859	0.00507001	0.0414454	0.00100596	0	0	0.00426525	0.000724288
White	0	0.0760005	0.0774997	0.00127198	0	0.0758188	0.0114932	0.0789988	0.00186254	0	0.00258938	0.00690501	0.00113569
White	0	0.143543	0.0286213	0.00514214	0	0.0474435	0.038372	0.0279422	0.000291064	0	0	0.00291064	0.000194043
White	0	0.0632267	0.0727198	0.00822129	0	0.0337028	0.00813045	0.0655432	9.0843e-05	0	0	0.00431504	0
White	0	0.0324016	0.0780912	0	0	0.0680107	0.00235648	0.144007	0.000196374	0	0	0.00962231	0
White	0	0	0	0	0	0	0.000424783	0	0	0	0	0	0.0109837
White	0.000852031	0.0243113	0.11599	0.000170406	0.00164726	0.061971	0.00346492	0.0146549	0	0	0	0.00920193	0
White	0.000439078	0.0733699	0.0555434	0	0.00118551	0.0577827	0.0102744	0.0626125	0.000131723	0	0.00158068	0.010933	0
White	0	0.0109971	0.00219941	0.000666489	0	0.0221274	0.00806452	0.0278592	0	0	0.00579845	0.0157958	0
White	0	0	0	0.0317566	0	0	0	0.000165975	0	0	0	0	0.0013278
White	0	0	0.0430921	0.00103383	0.00206767	0.0383929	0.000892857	0.0190789	0	0	0	0.0135808	0.00300752
White	0.00257069	0.0136917	0.0364368	0.00251481	0.00335308	0.0279423	0.0245334	0.0258746	0	0.0241422	0.0186655	0.0379457	0
White	0.000188973	0.00429914	0.0857467	0.000519677	0.00274011	0.0514953	0.0133699	0.0400624	0	0.0132754	0.00699202	0.0162517	0
White	0.00074913	0.00960649	0.0552153	0.00242365	0.000969	0.0400564	0.0173622	0.0253382	0.00233552	0.0294364	0.0134843	0.0144538	0.000528797
White	0.000963997	0.00335303	0.0790058	0.00104782	0.000838	0.0356679	0.018274	0.0225072	0	0.0119871	0.0189865	0.00620311	0.000377216
White	0.00215972	0.0178805	0.0856354	0.00215972	0.000402	0.0413862	0.0155198	0.0546459	0	0.067102	0.0176796	0.0133601	0
White	0	0.00495477	0	0.0111482	0	0	0	0	0	0	0	0	0.00345332
White	0.00254379	0.0359883	0.0645121	0.00821518	0.00237698	0.0695163	0.019558	0.0478732	0.000792327	0	0.00817348	0.00850709	0.00216847
White	0	0.00193864	0.0738385	0.012108	0.00129243	0.0651656	0.0048296	0.0431603	0.000340113	0	0.00367322	0.000544181	0.000510169
White	0.00209503	0.0933405	0.0480521	0	0	0.030846	0.00624053	0.060444	0	0	0	0.00731033	0.000757778
White	0.0095974	0.178659	0.0410966	0	0.000197	0.0153558	0.00629983	0.0836204	0.000246087	0	0	0.00580766	0.001132
Black	0.000136277	0.0305715	0.0209412	0.000545108	0.0019533	0.0313437	0.00422458	0.0596893	0	0.100209	0.0035432	0.00463342	0.00104479
Black	0	0.0196264	0.0309175	0.000236463	0.0018917	0.0448096	0.00815796	0.0605344	0	0.0329274	0.00744857	0.00709388	0.00124143
White	0	0.000986274	0	0.0367798	0	0.00242459	0	0	0	0	0	0	0.000493137
White	0	0.0676621	0	0.0316207	0	0	0.00148857	0.0747891	0.000270648	0	0	0	0.0044657
White	0	0.0621296	0.172089	0.0118125	0	0	0	0	0	0	0	0	0.00518092
White	0	0	0.121747	0.0227639	0	0.0208563	0.0458669	0.0226791	0.000381518	0	0.000890208	0.0027978	0.00182281
White	0	0	0.0267536	0.00671874	0	0.0215324	0.0544785	0.0310034	0	0	0.00959242	0.00392601	0.00485692
White	0	0.00514627	0.12618	0.00415554	0	0.0192366	0.000220161	0.0064122	0	0	0.00209153	0.0219611	0.00580675
White	0	0.00123243	0.17747	0	0	0	0.00652855	0.000266471	0	0	0	0.0173206	0
White	0	0.105266	0.037066	0.00744999	0	0.00832375	0.00763394	0.00335709	0	0	0.000827777	0.00993332	0.00533456
White	0.0017324	0.040369	0.0417791	0.000402885	0.000927	0.0250594	0.0141413	0.0808992	0	0	0.00257846	0.0129729	0
White	0.00764207	0.137465	0.0320041	0.00115789	0.000602	0.0206568	0.00495577	0.116715	0.000787365	0	0.00546524	0.0352462	0.000324209
Black	0	0.00222829	0.0514735	0.0113643	0.0038995	0.0101387	0.0140939	0.0629491	0.000668486	0.0657345	0.018829	0.0069634	0.000278536
White	0	0	0	0.0135649	0	0	0.107663	0	0	0	0	0	0.0232933
White	0	0.000136269	0.000163523	0.0334133	0	0.000190777	0.112722	0	0	0	0	0	0.022648
Black	0.000137275	0.00690949	0.0269516	0.0543608	0.00128123	0.00787041	0.0118971	0.0178915	0.00128123	0.135536	0.0148257	0.00279125	0.00077789
Black	0	0.0419063	0.0329004	0.000572633	0.00455504	0.0148885	0.0087717	0.0221245	0.00132747	0	0	0.00299331	0.00158776
Black	0	0.0120602	0.0872494	0.0051152	0.00245363	0.029402	0.00698661	0.0188389	0.00241204	0	0	0	0.00420028
White	0	0	0.00013089	0.00335951	0	0	0.0180628	0	0	0	0	0	0.0108202
White	0	0.04391	0	0.00213986	0	0	0	0	0	0	0	0	0.0117692
White	0.000507067	0.031248	0.0472206	0	0	0.0373962	0	0.0819547	0.000507067	0	0.00488052	0.0217405	0
Black	0.00832466	0.0880749	0.0170239	0	0.000708	0.00395421	0.00308012	0.0764204	0.000332986	0.0344641	0.0177732	0.0136524	0
White	0	0	0.132113	0.0236928	0	0	0	0	0	0	0	0	0.00141752
White	0	0	0.0486425	0.00629242	0	0	0.0743778	0	0	0	0.00296946	0.00275735	0.00671663
White	0	0.0252286	0.138884	0.00783102	0	0.00825432	0.000973586	8.46597e-05	0	0	0	0	0.00673044
White	0	0.0026347	0.104943	0.0189253	0	0.00137301	0.000816387	0.0870937	0.000222651	0	0	0	0.00456435
White	0	0.0425961	0.0601764	0.00207505	0	0.0512421	0.0112975	0.109516	0	0	0.00478414	0.0139489	0
White	0	0.0191757	0.112479	0.00200343	0	0.0561916	0.00858615	0.0911086	0	0	0.000906316	0.00849075	0.00228964
White	0	0	0.0837503	0.114129	0	0.0302001	0.0562902	0.00178699	0	0	0	0.0168573	0
White	0	0	0.196986	0.100894	0	0.0544812	0.126234	0.000200053	0	0	0	0.0306748	0
White	0	0.0126487	0.0838362	0.00920528	0.0016024	0.0282636	0.0311957	0.0224336	0.000204562	0	0.00075006	0.00259112	0.0042617
White	0	0.0192136	0.0532124	0.0112139	0.000714	0.0265348	0.0208564	0.0421414	0.00182136	0	0.00228563	0.00599979	0.00517839
White	0	0.012297	0.167239	0.00326506	0	0.0440996	0.000551245	0.0519442	0	0	0.00106009	0.00898953	0
White	0	0.0276847	0.139571	0.00160691	0	0.0358569	0.000275469	0.0461411	0	0	0.0011937	0.0127175	0.000137735
White	0.000608386	0.0135717	0.0746911	0.00046799	0.000936	0.0574223	0.0263946	0.0641614	0	0.0175028	0.000795582	0.00706664	0.000561587
Black	0	0.00476547	0.000885016	0.000612703	0.00272313	0	0	0	0	0	0	0.00211042	0.00265505
White	0	0	0.096185	0.00276357	0	0	0	0.0808106	0	0	0.00327181	0.0131508	0.000984721
White	0.00507344	0.0315368	0.0248661	0.00510476	0	0.00701513	0.000219223	0.104601	0	0.0662992	0.00595033	0.0376437	0.000313175
White	0	0.000100553	0	0.00740741	0	0	0.0762527	0	0	0	0	0	0.0032177
White	0	0.000353641	0	0.00305417	0	0	0.0600868	0	0	0	0	0	0.00414724
White	0	0	0	0.00130262	0	0	0	0	0	0	0	0	0
White	0	0	0	0.028807	0	0	0	0	0	0	0	0	0.000271253
White	0.00151393	0.0610777	0.0661163	0	0	0.0325022	0.000212897	0.0524909	0.000473104	0	0.000141931	0.0219284	0
White	0.00832883	0.0469116	0.028363	0.00126058	0.000765	0.0317396	0.00508734	0.0139114	0	0	0.0155772	0.0703223	0.00216099
White	0.0115102	0.107409	0.00867604	0.000173521	0	0.00167737	0.0188559	0.0442478	0	0	0	0.025334	0.00190873
White	0	0	0.000159541	0.0141353	0	0.0213465	0.0265475	0	0	0	0	0	0.0098277
White	0	6.1864e-05	0	0.00538216	0	0.0120635	0.0705249	0.000123728	0	0	0	0.000185592	0.00460887
White	0.00575462	0.0123916	0	0.00644518	0	0.012852	0	0	0	0	0	0	0
White	0.00938567	0.17098	0.0134623	0.0100493	0	0.0232746	0.0235116	0.0630451	0	0	0	0.00900645	0.00303375
White	0.00112925	0.0560391	0.076601	0.00150567	0	0.0263492	0.00578742	0.0606973	0.00258787	0	0.0031525	0.0020703	0.00879876
White	0	0	0.00670586	0.00540283	0	0.0249166	0.0637534	0.0342603	0.000127125	0	0.00263785	0.00521214	0.00508502
White	0	8.36493e-05	0.0405978	0.002147	0	0.0119619	0.041267	0.0110975	0	0	0.00153357	0.0066083	0.000195182
White	0	0.0400589	0.0688424	0.0244206	0.00940563	0.020851	0.00725254	0.0241373	0	0	0	0.00504278	0.00362627
White	0	0.000320161	0.0332053	0.0580864	0	0.0109769	0.0339371	0.000137212	0	0	0.000228686	0.0277625	0.00100622
White	0	0	0.0159692	0.0130245	0	0.0151198	0.0721445	0	0	0	0	0.0245201	0
White	0	0	0.0269498	0.0045626	0	0	0.0924078	0.00194671	0	0	0.00322424	0.00577929	0.00212921
White	0.000701164	0.0229047	0.0425373	0.0464638	0	0.0344038	0.00846071	0.0422101	0.00673117	0	0.00219698	0.00261768	0.00135558
White	0	0.063268	0.0542115	0.00114801	0	0.032697	0.0313789	0.107062	0.00178579	0	0.000382669	0.005655	0.00127556
White	0.000141529	0.000283059	0.0976553	0.00434024	0.00108506	0.0580271	0.0251451	0.0184932	0	0.00141529	0.00495353	0.0116526	0.00122659
White	0.000836703	0.0532701	0.0988007	0	0	0.0538976	0.00857621	0.0476224	0.00139451	0	0.00467159	0.00857621	0.000488077
White	0.000588631	0.0293895	0.0573495	0.00159771	0	0.030819	0.0446939	0.0327531	0.000336361	0	0	0.00231248	0.00222839
White	0.00368081	0.0987212	0.0570997	0	0	0.0303903	0.0106649	0.0747015	0	0	0.00589873	0.0334576	0
White	0.00171437	0.022183	0.0952777	0	0	0.054808	0.0272222	0.139228	0.000207803	0	0.00228583	0.0315861	0
Black	0	0.00552515	0.0370448	0	0.001	0.0448327	0.0105767	0	0	0.00110503	0.00268365	0	0.000315723
White	0	0	0	0.0300566	0	0	0.181527	0	0	0	0	0.0544491	0.00251233
Black	0.00180905	0.0478794	0.0204221	0.015799	0.000804	0.0465126	0.00924623	0.0615477	0	0.00687437	0.0118995	0.0199799	0
Black	0.00223775	0.0385016	0.0169518	0.033413	0.00183925	0.0572313	0.0162467	0.0222856	0	0.00159402	0.00714242	0.0801913	9.19625e-05
White	0	0	0.0642199	0.00137755	0	0.0414904	0.0111844	0.152055	0.000229591	0	0.00075437	0.0195808	6.55974e-05
White	0.00983885	0.0204411	0	0.000424088	0	0.00759118	0	0	0	0	0	0	0.000127226
White	0	0	0	0.21744	0	0.0261607	0.00920468	0	0	0	0	0	0
White	0	0	0.0702166	0.00578799	0	0.00850008	0.0444187	0.00390276	0	0	0.00148834	0.0142881	0.000396891
White	0.000400568	0.00327738	0.0773096	0.0030953	0	0.0843014	0.0104512	0.0040421	0	0	0	0.0305888	0.00127453
White	0	0.0364527	0.0881081	0.00493243	0	0.0185473	0.00820946	0.0391892	0.00027027	0.00915541	0.00608108	0.00726351	6.75676e-05
White	0	0.0605683	0.126167	0.0191162	0	0.00833065	0	0.00160979	0	0	0	0	0.00358178
White	0	0.00208103	0.0991091	0.00195097	0	0	0.00175587	0.0512454	0.000520258	0	0	0	0.00461729
Black	0	0	0.087392	0.00235208	0	0.000932722	0.00113549	0	0	0.0775782	0	0.000446085	0.00194655
Black	0	0	0.0934518	0.000772329	0	0.000275832	0	0	0	0.0246593	0	0.000330998	0.00220665
White	0.000585389	0.0364112	0.00199032	0.003005	0	0	0.019513	0.00148298	0	0	0	0.000546363	0.0119029
White	0.00104657	0.0141723	0.037851	0.00030525	0.000654	0.0185331	0.00832897	0.0732165	8.72144e-05	0.137624	0.00196232	0.0192308	0.000218036
White	0.000590244	0.00345714	0.0743286	0	0.00160209	0.0481049	0.0136599	0.0955774	0	0.0854589	0.00122265	0.0196889	0
Black	0	0.0483951	0	0.00215089	0.00388815	0	0	0	0	0	0	0.000330907	0.0118299
White	0.000317836	0.122338	0.0955532	0	0	0.0358577	0.00312058	0.0878673	0	0	0.000115577	0.000520096	0.00329394
White	0.00174923	0.036314	0.0410719	0.00874615	0	0.0129443	0.00510775	0.111881	0.000664708	0	0.00447803	0.0174573	0.000104954
White	0.00526471	0.145223	0.0152618	0.0014197	0	0.0483289	0.0102928	0.0850636	0	0	0	0.00816327	0.00343094
White	0.00265795	0.0693941	0.0530513	0.00168816	0	0.0205812	0.00743508	0.00800977	0	0	0	0.0717287	0.00122122
White	0	0.115248	0	0.0112402	0.000285	0	0.000569125	0.0420204	0	0	0	0	0.00521698
White	0	0.0316117	0.185245	0.000583601	0	0.057971	0.000340434	0.0243167	0	0	0.0016049	0.0220309	0.000243167
White	0	0.0225978	0.17076	0.000687758	0	0.050059	0	0.0805168	0.0023089	0	0	0.0271173	0
White	0	0.115977	0.00450396	0.0116859	0	0.00249544	0.0584906	0.0230676	0	0	0.000395618	0.00508217	0.00559951
White	0	0.0814629	0.0527086	0.00128	0	0.0337829	0.0147657	0.0201143	0	0	0.00064	0.00283429	0.00438857
White	0	0	0.0780699	0.00160308	0	0.00571764	0.0669552	0.0089238	0	0	0	0.012504	0.000480923
White	0	0	0.0279861	0.000669523	0.00428495	0.0192823	0.00401714	0.0123192	0	0.0362212	0	0	0.001406
White	0	0.0058096	0.00404912	0.00281678	0.00294881	0.0412394	0.0050614	0.010959	0	0	0	0.000176049	0.00246468
White	0.00932013	0.123753	0.0238611	0.00143089	0	0.0100936	0.00614897	0.046678	0	0	0.0141156	0.0592853	0.00928146
White	0	0	0.0724933	0.00338958	0.00244196	0.0318548	0.00408208	0	0	0	0	0.00247841	0.00134854
White	0	0.115727	0	0.014558	0.0038045	0.0160721	0.0441399	0	0.000310571	0	0	0.000232928	0.0061726
White	0	0.0528078	0.0183529	0.000577134	0.00253939	0.0108501	0.0352052	0	0	0	0	0.00034628	0.00479021
White	0	0.0620353	0	0.00274127	0.00788584	0.013819	0.0217048	0	0	0	0	0	0.015659
White	0.00461905	0.0836396	0.0333764	0	0	0.0181782	0.00526473	0.10599	0	0	0.0103805	0.0157445	0.000844343
White	0	0.0250077	0.146179	0.010364	0	0.0383108	0.00180468	0.0514077	0.000721873	0	0.00360936	0.0310921	0
White	0	0.12345	0.0490142	0.00570613	0.00117049	0.00731556	0.01507	0.0159845	0.000512089	0	0.000292622	0.00413329	0.000219467
White	0.00594553	0.0623801	0.0466532	0.00570579	0	0.0142405	0.00354814	0.0495781	0	0.0218163	0.00532221	0.0815113	9.58957e-05
White	0	0.0576879	0.0686815	0.00298782	0.00130238	0.00601394	0.0186547	0.00551597	0.00180035	0	0.000459664	0.00325596	0
White	0.00465882	0.0487059	0.0627294	0.00315294	0	0.0169882	0.00851765	0.0643294	0	0	0.0166588	0.0762353	0
White	0.00077417	0.0102008	0.0689011	0.00132064	0.00309668	0.0387996	0.0210392	0.0505487	0.000546473	0.041623	0.00746846	0.0211303	0.00118402
White	0	0.0464454	0.0620886	0.000997293	0	0.0250748	0.0196894	0.0500071	0.000455905	0	0.0121955	0.00988745	0.00233652
White	0	0	0.0935294	0.0162389	0	0	0	0.124886	0	0	0.00278262	0.0198106	0.003281
White	0	0.00310983	0.00938404	0.00114573	0.0100387	0.0122756	0	0.00567407	0.000709259	0.0118937	0	0.000381908	0.00158219
White	0	0.291163	0	0	0	0	0	0	0.000369731	0	0	0	0.000739463
White	0	0.110737	0	0.011911	0	0	0	0	0.000105097	0	0	0	0.0172359
White	0	0.136136	0.00124192	0.0147934	0	0.00631917	0.0565438	0.0504803	0.000474851	0	0	0.0185192	0.0107389
White	0	0.0745769	0.015211	0	0	0.0478506	0.0287493	0.0933281	0.00186734	0	0	0.00505738	0.00622447
White	0	0	0.0202361	0	0.00701869	0.016202	0	0.0166284	0	0.122138	0	0	0.00193506
White	0	0.000495655	0.00852526	9.9131e-05	0.00221392	0.0296402	0	0.0144731	0.000231306	0.188646	0	0	0.00218088
Black	0	0	0.0213627	0.000235272	0.00550536	0.00677583	0.00983437	0.00381141	0	0.105496	0.00221156	0	0.00917561
White	0.00152323	0.0214014	0.0760472	0	0.00106626	0.0373572	0.00894897	0.0331302	0	0	0.00559787	0.0314166	0.000228484
White	0	0.116475	0	0.0295198	0	0	0	0	7.13038e-05	0	0	0	0.00869906
White	0	0.045441	0.0099655	0.00221456	0	0.00975257	0.0494442	0.0482944	0.000809165	0	0	0.0144798	0.00877305
White	0	0.0904075	0.059159	0.00815986	0	0.0263341	0.044972	0.0432102	0	0	0	0.00366266	0.0064908
White	0.000605468	0.0180243	0.0494621	0.012808	0.000745	0.0164874	0.00931489	0.0956639	0.00144381	0.0837874	0.00163011	0.0132271	0.00041917
White	0.000630403	0.0177188	0.0272424	0.0152197	0.000293	0.0141165	0.00587626	0.0969696	0.00195875	0.113473	0.00164355	0.0111897	0.00150847
White	0.000301802	0.00814866	0.0736828	0.00646719	0	0.0593257	0.0209106	0.0146158	0	0	0	0.0156075	0.00155213
White	0.000172879	0.0198465	0.102033	0.000656939	0	0.0583985	0.0286633	0.0455363	0.00089897	0	0.00352673	0.00560127	0.00231658
White	0.0012326	0.0169824	0.139694	0	0	0.00862817	0.0396257	0.104999	0	0	0.00168911	0.0358366	0
White	0.00334436	0.170897	0.0620192	0	0	0.000668871	0.00631712	0.0790012	0	0	0.00278696	0.00200661	0
White	0	0.0116751	0.0504558	0	0.000517	0.0288475	0	0.0528235	0	0	0.00606885	0.0506191	0.000408219
White	0	0.0113842	0.0539008	0.000975791	0.000604	0.0513917	0.00102226	0.038567	0	0	0.00427489	0.0318294	0.00120812
Black	0	0.000344887	0.0765362	0	0.00172444	0.0350923	0.0193137	0.0447491	0.000603552	0.0386848	0.00798988	0.00319021	0.0018394
White	0.00220895	0.0380354	0.0796604	0.00224347	0	0.00745522	0.0159459	0.0275429	0	0	0.0125634	0.0696165	0.000103545
White	0.000108456	0.0431293	0.118832	0.000867648	0	0.00224142	0.0226311	0.0700625	0	0	0.00527819	0.0116409	0.000253064
White	0.00551434	0.0835085	0.0946562	0	0	0.00412584	0.015948	0.115761	7.9343e-05	0	0.00158686	0.019201	0.000238029
White	0	0.00820207	0	0.000248548	0	0	0.000279616	0.00180197	0	0	0	0.000124274	0.00885451
White	0.00118735	0.0157819	0.0318607	0.00400732	0.000247	0.0212734	0.00633256	0.0789096	0.000395785	0.133924	0.000197892	0.000890516	0.000395785
White	0.000478297	0.0223006	0.0318068	0.00239149	0.0023317	0.0267846	0.00992467	0.112639	0	0.102236	0.00041851	0.000119574	0.000179361
White	0.000684275	0.0158752	0.0382168	0.000205283	0	0.0438278	0.0147119	0.00509785	0.000376351	0	0.00537156	0.0103668	0.00256603
White	0	0.0356188	0.0700986	0	0	0.0206353	0.000525739	0.0818401	0.000394304	0.0850821	0.00381161	0.023965	0
White	0.00306273	0.0660276	0.0774034	0.000517084	0	0.0103814	0.000198878	0.0592657	0.000159103	0	0.00445487	0.0400939	0.00027843
White	0	0	0.179378	0.00275229	0	0.0315915	0.0341444	0.00303151	0	0	0.000997208	0.0228161	0.00163542
White	0	0	0.156248	0.0536014	0	0.0302182	0.0117515	0.00227836	7.99424e-05	0	0	0.0251419	0.000679511
White	0.00510803	0.0875998	0.0513152	0	0.00047	0.0319399	0.00422734	0.0634688	0	0	0	0.00381635	0
White	0	0.0385965	0.0947368	0.00350877	0	0.0333117	0.00320554	0.0683994	0	0	0.00311891	0.026554	0
White	0	0	0	0.0997546	0	0	0.0204723	0	0.000306701	0	0	0	0.0437816
White	0.00446971	0.0390557	0.0605798	0	0.000781	0.0338483	0.00568478	0.120031	0	0	0.0146242	0.0325464	0
White	0	0	0.0471618	0.0107894	0	0	0	0.0404138	0	0	0.00370769	0.0521671	0.00215046
Black	0	0.0346472	0.046056	0.00336653	0.00191705	0.049329	0.00710712	0.0523215	0.00126245	0.0233319	0.0085566	0.0348342	0.000327302
Black	0	0.0278001	0.0393869	0.0326682	0.000805	0.0379788	0.000563244	0.0718539	0.00156904	0.0830383	0.00732218	0.0107419	0
White	0	0.0513209	0.0718209	0.000189376	0	0.0420415	0.00478174	0.0952561	0.00023672	0	0.00123094	0.00402424	0.000757504
White	0.0103705	0.0516169	0.102715	0	0.000519	0.0158857	0.0110305	0.0920147	0	0	0.00433676	0.00381823	0.00339399
White	0.000500225	0.00595268	0.0615777	0.00060027	0.00205092	0.0361163	0.020109	0.0969436	0	0.0419689	0.00690311	0.031214	0.00020009
White	0.00142646	0.00872332	0.0786745	0	0.00192023	0.0567839	0.0291875	0.0646294	0.000164591	0.0181599	0.00395018	0.0287486	0
White	0.00172922	0.116214	0.0839691	0.000152579	0	0.04201	0.00656088	0.0814261	0.000152579	0	0	0.0102228	0.00991761
White	0	0.0176324	0.0438641	0.00390517	0	0.0218137	0.0420891	0.0010256	0	0	0.0170407	0.0067453	0.00252456
White	0.000391485	0.0352337	0.0202594	0	0	0.00401272	0.0208955	0.0478101	0	9.78713e-05	0	0	0.00572547
White	0	0.194639	0.0567123	0	0	0.0100081	0	0.062349	7.66901e-05	0	0.00061352	0.000115035	0.00667203
White	0	0	0.00015561	0.00181545	0	0.00015561	0	0	0	0	0	0	0.0138493
White	0	0.118786	0.0395566	0	0	0.00466744	0.00894594	0.0024893	0.000233372	0	0.000388954	0.00326721	0.000739012
White	0	0.0438441	0.0169149	0.00366069	0	0.00252461	0.0184297	0.000210385	0.000883615	0	0	0.000168308	0.001094
White	0.00321641	0.165124	0.0176033	0	0	0.0239927	0.00712827	0.0680662	0.000217325	0	0	0.00247751	0.00634589
White	0.00142284	0.074958	0.0346656	0.00219894	0	0.0142931	0.00782564	0.0505756	0	0	0.000517397	0.0170094	0.0101539
White	0	0.153367	0.0385148	0.0031781	0	0.00169918	0.0109503	0.00157332	9.4399e-05	0	0.000283197	0.000629327	0.00207678
White	0	0.148039	0.0299457	0.00920301	0	0.00204911	0.0183701	0	0.00143797	0	0.000790883	0	0.00355897
White	0	0.034635	0.123652	0.0059208	0	0.0408296	0	0.0897019	6.84486e-05	0	0	0.00965125	0
White	0	0.0132358	0.209524	0.0023997	0	0.0235846	0	0.028009	0	0	0.00063742	0.00746157	0
Black	0	0.000892083	0.0162062	0.0122414	0.00143724	0.0078305	0.00852435	0.0507248	0.00341965	0.158518	0.00113988	0.00366745	0.00168505
White	0	0	0.0971032	0.0234773	0.0111784	0.0327226	0	0.0129714	0	0	0	0.000252143	0.00400628
White	0	0.0280098	0.0640333	0.0445284	0	0.0339444	0	0.102741	0.0014742	0	0	0.0026082	0
White	0	0.0486239	0.0691663	0.0691663	0	0.0401675	0	0.0795373	0.00151576	0	7.97766e-05	0.00275229	0.000358995
White	0.000332179	0.0471694	0.00536231	0.0064063	0.00194562	0.00683339	0.00792483	0.00242016	0	0	0	0	0.0165615
White	0	0	0	0.066952	0	0.00600798	0	0	0	0	0	0	0.0440723
White	0	0	0	0.0498344	0	0.00845868	0.0792403	0	0	0	0	0	0.00905718
White	0.00629513	0.0531013	0.0335123	0.000407332	0.00314757	0.0702833	0.00203666	0.0594705	0	0	0.00414738	0.0287354	0.000629513
Black	0	0	0	0	0	0	0	0	0	0	0	0	0.000112562
Black	0	0	0	0	0	0	0	0	0	0	0	0	0
White	0	0.00392891	0.034081	0.0461419	0.00552789	0.00954817	0.00995934	0.0127918	0.00132487	0.046279	0.00100507	0.000639591	0.00137055
White	0.000247739	0.0103225	0.0222965	0.0291507	0.00355093	0.00561543	0.00495479	0.0216772	0.00536769	0.107519	0.000454189	0.00198192	0.000619348
White	0	0.000274254	0.15012	0.00119986	0	0.0485773	0.00305108	0.00699349	6.85636e-05	0	0	0.0026397	0.00198834
White	0	0.00876507	0.051932	0.000411506	0.00197523	0.0255957	0.0070779	0.112917	0.000864162	0.0931237	0.00308629	0.0120983	0.00197523
White	0	0.0180878	0.0342103	0.00838213	0.000642	0.0340499	0.00501323	0.0791289	0.000280741	0.108527	0.00200529	0.00513355	0.000320847
White	0.00582798	0.0523405	0.0117302	0.000371209	0.000148	0.013215	0.00549389	0.168492	0.000148484	0	0.00315528	0.00371209	0
White	0.00543785	0.123658	0.0412429	0	0.000706	0.0247881	0.00204802	0.139477	0	0	0.00543785	0.0075565	0
White	0	0.0527594	0.128125	0.00012955	0	0.0539578	0	0.0514639	0	0	0.00787019	0.0290193	0.00012955
White	0	0.0670824	0.0997687	0.000251433	0	0.0430956	0	0.0863422	0.000553153	0	0	0.0190586	0
White	0	0.0311983	0.0453626	0.0034583	0	0.0403223	0.00481954	0.0999227	0	0	0	0.0520952	0
White	0	0.0159282	0.110911	0	0.000271	0.00487321	0.0099269	0.0315856	0	0	0.00433174	0.0129501	0
White	0	0	0.216946	0	0	0.00289898	0.04598	0.00473377	0	0	0.000587134	0.018348	0.00289898
White	0	0	0.0725935	0.000606842	0	0.00159296	0.0150952	0.0035652	0.000227566	0	0.000189638	0.0251839	0.00314799
White	0	0.0186671	0.0387701	0.0047039	0	0.000792236	0.0186671	0.082244	0	0	0	0.0108932	0.00193108
White	0	0.00196607	0.0558731	0.000228613	0	0.00594394	0.0240958	0.0586164	0	0	0.00155457	0.00667551	0
White	0	0.0101656	0.0773785	0.00083717	0	0.0484064	0.044968	0.00107636	0.000179394	0	0.0104646	0.00885009	0.00364767
White	0	0	0.004602	0.0255986	0	0.00104264	0	0.234594	0	0	0	0.00147408	0.00212123
White	0.0152117	0.13193	0.0403731	0.00110022	0	0.0307582	0.00794068	0.105381	0	0	0.00765367	0.0265487	0.000191342
White	0	0.0672621	0.00189573	0.00896828	0	0.0121035	0.0445133	0	0	0	0.000182282	0.00379147	0.00448414
White	0	0.0306519	0.00300162	0.0178685	0	0.0300869	0.0329472	0.0119712	0	0	0	0.0242249	0.00745109
White	0	0.00655843	0.0034856	0.00133003	0	0.0635663	0.0779673	0.020776	0.000137589	0	0	0.00912677	0.00853054
White	0	0.0342687	0.00571885	0	0	0.0450858	0.0448198	0.00172895	0.000576318	0	0.000531986	0.0148069	0.012812
White	0	0.0561112	0.154438	0.00739347	0	0.0407961	0	0.0709971	0.00145229	0	0.000759151	0.00435687	0.000165033
White	0	0.0466259	0.182197	0.0027406	0	0.000925399	0.000569476	0.0284382	0	0	0.000854214	0.00818622	7.11845e-05
White	0	0.00754697	0.0889804	0.000158328	0	0.00738864	0.0106608	0.10798	0	0	0.000158328	0.0011083	0
White	0.00129126	0.0842932	0.0910593	0.000774753	0	0.00847064	0.00371882	0.0669903	0	0	0.000774753	0.000671453	0
White	0.00612955	0.00540232	0.00799958	0.000155836	0	0.00784375	0.0067529	0.00394785	0	0	0	0.00337645	0.00566204
White	0	0.0374009	0.00028897	0.000660502	0	0.00738937	0.0348415	0.0311262	0.000330251	0	0	0.00090819	0.0166777
White	0	0.0772339	0.00317245	0.00135962	0	0.0476622	0.0348214	0.0376161	0.000188836	0	0.000415439	0.00332351	0.00830878
Black	0.000519751	0.0302322	0.0479903	0.00783957	0.00238219	0.0359494	0.00246881	0.0535776	0.00459113	0.0991424	0.00186244	8.66251e-05	0.000259875
Black	0	0	0.0909655	0.00162353	0	0.00974119	0.0125107	0.00276955	0	0.00386783	0.00148028	0.00214879	0.00687613
Black	0.000479348	0.0155788	0.0530479	0.0358712	0.00251658	0.0274427	0.000998642	0.0814892	0.00423424	0.114564	0.00215707	0	0.000798913
White	0	0.00497189	0.0361645	0.000295946	0.00509026	0.00414324	0.00100621	0.0350991	0	0.108671	0	0.000118378	0.00514945
White	0	0	0.0308195	0.00192957	0.00155438	0.0305515	0.0067535	0	0	0	0	0	0.014311
Black	0	0.034402	0.00221948	0	0.00184957	0.00265105	0	0	0	0	0.00308261	0.00295931	0.000554871
White	0.000263063	0.00174279	0.181875	0.000131531	0	0.0250896	0.00545855	0.0149288	0	0	0	0.000756305	0
Black	0	0	0.064909	0.00132222	0	0.00252424	0.00496835	0.000761279	0.000200337	0.11287	0	0.000280471	0.0117798
Black	0.000380822	0.0406718	0.0580372	0.00586466	0.00152329	0.05838	0.00198027	0.0665677	0.00190411	0.0706424	0.00350356	0.000114247	0.000114247
White	0	0.0219195	0.0577736	0	0.00219195	0.0142477	0.00840248	0.00709775	0	0	0.0196232	0.0385679	0.00271385
White	0	0.106945	0.0521637	0.00144398	0.00275258	0.00527955	0.00342945	0.00270746	0	0	0.00198547	0.0153423	0.00108298
White	0	0	0.0208555	0.0193705	0	0.00213075	0.115545	0	0	0	0.00071025	0.00713479	0.00403551
White	0	0	0.00762712	0.0210508	0	0.00176271	0.0257627	0	0	0	0.000372881	0.0040678	0.00362712
White	0.000112206	0.00966843	0.124025	0.00284256	0.00121557	0.0591326	0.00310437	0.0401137	0.0018327	3.74021e-05	0.000804144	0.00151478	0.000149608
Black	0	0	0.0527254	0.00253903	0	0.00556426	0.00448382	0.125439	0	0.0343579	0	0.000162066	0.00875155
Black	0	0	0.0342185	0.000935521	0	0.00183506	0.00140328	0.0779721	0.000251871	0.166595	0	0.000179908	0.00726828
White	0	0	0.0158622	0.0150567	0	0.00635108	0.0747568	0	0	0	0.00142512	0.00288122	0.00272632
White	0	0	0.0436938	0.0226934	0	0.00511911	0.0918618	0	0	0	0.000483695	0.00548188	0.00648958
White	0	0.00155413	0.0132905	0.00192926	0.00144695	0.00182208	0	0.024866	0.000857449	0	0	0	0.026313
Black	0	0.0015094	0.0163112	0.000292141	0.00808258	0	0.000925114	0.000292141	0.000486902	0.0273639	0	0	0.0069627
White	0.0093985	0.121996	0.0284112	0	0.000462	0.0170097	0.00576236	0.11762	0	0	0.0105078	0.0202453	0
White	0.00280003	0.100646	0.043206	0.000816676	0.00167224	0.0350782	0.0131835	0.0902621	0	0	0.00353893	0.0108501	0
White	0	0.0474976	0.0393181	0	0.000162	0.0312601	0.00421121	0.142128	0	0	8.09848e-05	0.0420311	0.00141723
White	0	0.0102174	0.0648767	0.000115234	0.00165169	0.076669	0.0020358	0.0290389	0	0	0.00522394	0.0164016	0
White	0.00263919	0.11582	0.0211643	0.000253768	0	0.0496371	0.0116733	0.0982591	0.000152261	0	0	0.0322286	0.00629346
White	0.0073664	0.105875	0.0556369	0	0	0.0128569	0.00233346	0.0955344	0	0	0.00393485	0.0649707	0.00434663
White	0.0337412	0.0716946	0.0274896	0.00101977	0	0.0346723	0.00110845	0.0548905	0	0	0.000886761	0.0489935	0
White	0.00130117	0.0071022	0.0725942	0.00227704	0	0.0362158	0.010084	0.069775	0.0010843	0	0	0.0181079	0
Black	0	0.0163407	0.111447	0.0125574	0.000362	0.0467278	0.0632295	0.0225388	0.000724463	0.00136843	0	0	0.000241488
Black	0	0.0995206	0.0995206	0.00826583	0.000207	0.0339312	0.0455447	0.0569516	0.00111589	0.00433956	0	0	0
White	0.00101436	0.0298436	0.00304308	0.00154824	0	0	0.00918264	0.0021355	0	0	0	0.000533874	0.0151086
White	0.000160979	0.0541425	0.0710453	0	0	0.0752307	0.0022537	0.10367	0.000643915	0	0	0.00246834	0.00150247
White	0.000191593	0.00605434	0.0933824	0.00222248	0.00130283	0.0219182	0.0127218	0.0330306	0.000114956	0.049316	7.66372e-05	0.00413841	0
Black	0	0.0481211	0.0385769	0.0287328	0.000899	0.0505197	0.0148411	0.0109434	0.00024985	0.0113432	0.00454727	0.00534679	0.00064961
Black	0	0.0379728	0.070805	0.00974782	0.000679	0.0778371	0.00654704	0.0759457	0.000436469	0.029001	0.00475267	0.0116877	0.000242483
White	0	0	0.0521087	0.0139175	0	0.00820056	0.00707591	0	0	0	0	0.00660731	0.000234302
White	0.00642886	0.108551	0.0466519	0	0.00210502	0.031746	0.0120612	0.0256585	0	0	0.00546168	0.020652	0
White	0	0.0883339	0.082435	0.0136843	0	0.00152713	0.0226973	0.0813271	0.000658762	0	0.0011678	0.00254521	0.00104803
White	0.00352025	0.0684714	0.0470028	0.00242947	0.000793	0.0106103	0.00277654	0.055035	0	0.0166592	0.019287	0.0567207	0.00049581
White	0	0.103782	0.00300438	0.0182875	0	0.00764156	0.0227941	0	0	0	0.000195938	0.0136503	0.00907844
White	0	0.0654729	0.00725036	0.0108755	0	0.0140613	0.0342012	0.0162584	0	0.000146472	0	0.0274269	0.00838551
White	0	0	0.00991205	0.00335055	0	0.00819024	0.0140537	0.177207	0	0	0.000232677	0.0279678	0.00283866
White	0	0.00953995	0.0612914	0.0311982	0	0.0088401	0.0380124	0.00202586	0	0	0.00029467	0.00445689	0.000810343
White	0	0.0283321	0.0469198	0.0297671	0	0.00967763	0.0253621	0.0190216	0.000133485	0	0.00487219	0.00644063	0.000200227
White	0	0	0	0.012813	0	0	0	0	0	0	0	0	0.000337185
White	0	5.34017e-05	0	0.0251255	0	0	0	0	0	0	0	0	0.00125494
White	0	0.0706011	0.0998234	0.003169	0	0.0384955	0.000155852	0.0838225	0.000441581	0	0.000753286	0.0185724	0
White	0	0.0260762	0.109941	0.00216785	0	0.0285537	0	0.108145	0	0	0.000309693	0.0107773	0
White	0	0	0.060691	0.0122299	0	0.0120261	0.0620159	0.00484101	0.000101916	0	0.000560538	0.0330717	0.000152874
White	0	0	0.10505	0.0198449	0	0.0117704	0.0461576	0.00265135	0	0	0.000441891	0.0243844	0
White	0.000625413	0.0135506	0.0370036	0.000972864	0.000382	0.0243911	0.0121608	0.0363087	0.000138981	0.0431535	0.0289775	0.0457594	0.000104235
White	0.00557499	0.0356362	0.0257433	0.00634018	0.000875	0.0188019	0.0110407	0.0520332	0	0.0849913	0.0278203	0.0131176	0
White	0.00527963	0.0554128	0.0175209	0.00233612	0	0.0232678	0.00112134	0.0359763	0.00018689	0	0.00906415	0.0438724	0.00116806
White	0.00103226	0.0324793	0.0230783	0.00328111	0	0.0293825	0.0041659	0.0597604	0.000110599	0	0.0119078	0.0290138	0.000552995
White	0	0	0.0604676	0.00399276	0.0026344	0.0165061	0.00584506	0.00238742	0	0	0.00617436	0.0302544	0.00407508
White	0.000423853	0.0373969	0.0412768	0.00890092	0.00130416	0.0298327	0.00228229	0.0718594	0.000521665	6.52082e-05	0.00420593	0.00515145	0.000228229
White	0	0.048105	0.0324462	0.00216308	0.00150475	0.0121791	0.00470234	0.00253926	0	0	0.00648923	0.0531835	0.00394997
White	0.00485265	0.0534087	0.0439697	0.0127234	0.00142029	0.0281394	0.00748609	0.0472837	0	0	0.00334359	0.00272222	0.000562197
White	0	0	0.0511676	0.045158	0	0.0222871	0.0139766	0.000480769	0.0010989	0	0.00192308	0.0129808	0.00247253
White	0	0.0287911	0.0385733	0.00012815	0.00145237	0.0306279	0.00692012	0.090944	0.00012815	0.0648868	0.000213584	0.0240496	0
Black	0	0.00461365	0.0556352	0.000387702	0.00279146	0.0490055	0.0200442	0.0347381	0	0.0137247	0.00189974	0.000348932	0.000504013
White	0.00079691	0.174585	0.067247	0	0	0.00496537	0.0223748	0.141421	0.000183902	0	0.000245203	0.00373935	0.00251333
White	0.000227505	0.0239639	0.053805	0.000682516	0	0.0406855	0.000492928	0.0737497	0.00155462	0	0	0.00982065	0.00102377
White	0	0.0931513	0.00218242	0.00304846	0	0.00412235	0.0586829	0.0270551	0.000138567	0	0.000242491	0.00588908	0.0111546
White	0	0.0829555	0.00122649	0.00104066	0	0.0490597	0.0274288	0.0674199	0.000594663	0	0.000148666	0.00130083	0.00568646
White	0	0.0581928	0.0656903	0.00757517	0.00120426	0.0481703	0.00139849	0.0436641	0.00683708	0.000194235	0.00135965	0.000582705	0.00827442
White	0.0613962	0.0545107	0.0407714	0.00219955	0.00124323	0.0365317	0.0052598	0.0270322	0	0	0.00688556	0.0209755	0.000414409
White	0	0.00431489	0.0164925	0	0.00503404	0.0240675	0.00378752	0.0478473	0	0.0224374	0	0.000239716	0.00100681
White	0.000349467	0.0224008	0.0434388	0.00185218	0.000454	0.0352612	0.00922593	0.0941115	0.000349467	0.0793989	0.00041936	0.00768828	0.00031452
White	0.00033942	0.0326183	0.0396782	0.00488765	0.000916	0.0203992	0.00441246	0.11374	0.000135768	0	0.00257959	0.0248795	6.78841e-05
White	0	0	0	0.000323635	0	0	0.078255	0	0	0	0	0.0449853	0.00634325
Black	0	0.00692139	0.0211581	0.000562715	0.0063024	0.030893	0.00337629	0.00489562	0	0.00602105	0	0.0166564	0.000562715
Black	0	0.0194024	0.0384696	0.000796212	0.00372962	0.0326447	0.00976407	0.0260236	0	0.128316	0.00104765	0.000880023	0.000419059
Black	0.00707583	0.0334308	0.0289186	0.000307645	0.00143568	0.0514793	0.01328	0.107727	0	0.0578885	0.00784495	0.00507614	0.000512742
White	0	0.00326998	0.127359	0.00671027	0.00425778	0.0604265	0.00664214	0.00800463	0.000170311	0	0.000613121	0.00401935	0.000987806
White	0	0.228148	0.132095	0.00784104	0	0	0	0.000267308	0.000222757	0	0	0	0.00490065
White	0	0.151333	0	0.00032346	0	0	0	0.0912157	0.00295735	0	0	0	0.007532
White	0	0	0	0.0687015	0	0	0	0	7.86658e-05	0	0	0	0.000996434
White	0	0.00472682	0.0424023	0	0.00236341	0.0486584	0	0.0300292	0	0.145836	0	0	0.000973168
Black	0.0001665	0.00253913	0.0714702	0.000999001	0.0038295	0.0320097	0.0203546	0.0194805	0.000582751	0.0131951	0.00224775	0.00774226	0.000291375
White	0	0.0683467	0.100854	0.000376122	0	0.0591586	0.00123583	0.0519585	0	0	0.0032239	0.00574929	0
White	0	0.0329109	0.132475	0.000872637	0	0.0271348	0	0.0851028	8.31082e-05	0	0.00103885	0.0147933	0
Black	0	0.0139701	0.0585315	0.0421628	0.000589	0.0627814	0.0785609	0.0135493	0.000589102	0.00345045	0	0.000126236	0
Black	0	0.0252812	0.0870907	0.01347	0	0.0516572	0.0361302	0.0371255	0.00116121	0	0.000928967	0.000962145	0
White	0.0016406	0.013617	0.054796	0.00202341	0.00300777	0.0276714	0.00634365	0.0168435	0.00016406	0.126709	0.00672646	0.00596084	0
White	0	0	0.0604618	0.0455606	0	0.0139015	0.0609855	0.000999762	0	0	0	0	0.00661747
White	0	0	0.000281928	0.00289983	0	0.0101897	0.0293608	0	0	0	0	0	0.0192114
White	0	0	0	0.00423003	0.00329003	0.00698291	0.0318595	0	0	0	0	0	0.0141673
White	0	0.0711699	0.061635	0.00518989	0	8.04635e-05	0.00547152	0	0.000402317	0	0	0.000120695	0.0107821
White	0.000370142	0.0321612	0.00575776	0.00505861	0	0.0947975	0.0273494	0.0222908	0	0	0	0.000205634	0.00403043
White	0	0.0850252	0.0718974	0.000610594	0	0.0305297	0	0.0535033	0.000228973	0	0	0	0
White	0	0.0859835	0.124289	0.000239109	0	0.00196069	0	0.065181	0.000812969	0	0	0	0.00028693
Black	0	0.000107674	0.124148	0.00419927	0	0.00710645	0.000574259	0.000215347	0.000107674	0.00757304	0	0.000215347	0.00635274
Black	0	0.006138	0.0554612	0.00137009	0.00345262	0.0351839	0.0046583	0.0877405	0.00252096	0.0548583	0	0.00120568	0
White	0	0	0.0270805	0.0304943	0	0	0	0.0975932	0	0	0.00493416	0.0294329	0.00513497
White	0	0.00639817	0.0714215	0.00347188	0.000893	0.0057534	0.00619978	9.91965e-05	0	0	0	0.00466224	0.00302549
Black	0.000464123	0.0117887	0.0168477	0.0168477	0.000371	0.0106748	0.0116495	0.028033	0.0033881	0.137056	0.0112318	0.00157802	0.00148519
Black	0.00076739	0.0578703	0.0514152	0.00334041	0.00243759	0.0417099	0.00988579	0.0971426	0.000902812	0.0959689	0.00514603	0.00076739	0
Black	0.0026126	0.0906573	0.0381963	0.0163026	0.00104504	0.0721601	0.0037099	0.132459	0.00026126	0.0448845	0.00684502	0.000940537	0.000209008
White	0	0	0.0244658	0.00158718	0.00162589	0.0191623	0.00023227	0.0069681	0	0	0.0125426	0.014904	0.00410344
White	0	0.0834764	0.04088	0.000195038	0.00109221	0.0156811	0.0233266	0.00136527	0	0	0	0.00323763	0.000312061
White	0.0192359	0.133164	0.0276715	0.000414462	0.000219	0.0167735	0.00794792	0.115976	9.75205e-05	0	0.00626569	0.0407148	0
White	0.00209872	0.192753	0.0248306	0.000202286	0.000531	0.0146404	0.00561343	0.109866	0.000126429	0	0.00134014	0.0216952	0
White	0	0.0456489	0.1512	0.00684932	0	0.0472722	0	0.0485787	0.00122733	0	0	0.0195582	0
White	0	0.0566243	0.105324	0.00300504	0	0.00170875	0.000206228	0.102053	0.000942757	0	0.000353534	0.00907404	0
White	0	0	0.0616064	0.00926046	0	0.0129322	0.0171562	0.0324929	0.000487393	0	0.00207954	0.00994281	0.000292436
White	0.00160867	0.018875	0.0557671	0.000375355	0.00294922	0.0975924	0.00815057	0.0356051	0	0.039734	0.0019304	0.0372674	0
Black	0.000457331	0.0314644	0.020397	0.000182932	0	0.00475624	0.000228666	0.00237812	0	0	0	0.000365865	0.00237812
Black	0.0137479	0.0362998	0.00598491	0.000520427	0	0.0261514	0.000433689	0.00290572	0	0	0.000260213	0.000693902	0.00719924
White	0.00212411	0.0075861	0.0903884	0.00193446	0.00166894	0.0472235	0.0310651	0.0383098	0	0	0.00872402	0.015817	0
White	0	0	0.000723066	0.0113969	0.00654202	0.0574665	0	0	0.000482044	0	0	0.00981304	0.00333988
White	0	0.167392	0.0504453	0.00974558	0	0.00782841	0	0.000199704	0.00127811	0	0.000838759	0.00603107	0.00091864
White	0	0.106993	0.0355267	0.01253	0	0.000637755	0.0141807	0.00240096	0.00157563	0	0.00037515	0.0169943	0.00022509
White	0.0370034	0.0126519	0.0149193	0.0305188	0	0.0255759	0.000816252	0.0912389	0	0	0.0103392	0.0238527	0
White	0.0082698	0.0589223	0.0798122	0.00857131	0	0.0206745	0.000172288	0.0794676	0	0	0	0.0225266	0
White	0	0.045432	0.0858669	0.00144955	0	0.0113675	0.000610338	0.0411596	0	0	0.000457753	0.0190349	0.000648484
White	0	0.00325069	0.0946541	0.000531931	0	0.0568575	0.0197405	0.0186767	0	0	0	0.00582169	0.00147759
White	0.00506757	0.097029	0.0333863	0.00606121	0	0.0157989	0.00541534	0.0803855	0.000447138	0.000198728	0.0077504	0.0190779	0.000695548
White	0	0.0475649	0.147656	0	0	0.0614019	0.000500683	0.0580337	0.000364133	0	0	0.0162949	0
White	0	0.103623	0.116632	0.00262409	0	0.0299816	0.000223326	0.0909497	0.000390821	0	0.00195411	0.0443861	0.000167495
Black	0	0	0.0131199	0.00497512	0	0.00481464	0.000561708	0	0	0.000962927	0.00874659	0.00742256	0.004935
White	0	0.0825776	0.0514059	0.00492184	0	0.021647	0.00906895	0.130019	0.00127603	0	0.000227863	0.0169074	0
White	0	0.00728737	0.0739438	0	0	0.110483	0.00239515	0.0531519	0	0	0.00596239	0.0244101	0.000203842
White	0	0	0.0645183	0.00664552	0	0.0198364	0.0278511	0.00170312	0	0.00103523	0.000834864	0.0205377	0.000200367
White	0	0	0.115017	0.0181533	0	0.0448058	0.0382928	0.000323341	0	0	0	0.00364913	0
White	0.000180946	0.00176423	0.0595766	0.0152447	0.0023523	0.037863	0.00461413	0.0685334	0	0.0112187	0.00180946	0.012802	0
White	0.000518834	0.0034243	0.092975	0.0378749	0.00627789	0.0841548	0.0139047	0.0677597	0	0.0232437	0.00114143	0.00290547	0
White	0.000710957	0.0208547	0.115017	0.000908445	0.00110593	0.0407615	0.00892646	0.0304526	0	0	0.0098744	0.0188404	0
Black	0	0.0131763	0.0434384	0.00762585	0.00149621	0.100584	0.00231671	0.0659298	0	0.0165066	0.00690188	0.0252908	0
White	0	0	0.00186539	0.00423494	0	0	0.00725989	0	0.00110915	0	0	0	0.0247542
White	0.00200585	0.0332321	0.112599	0.000271061	0.00412013	0.0372981	0.0088366	0.0212512	0.000108425	0	0.00412013	0.035238	0
White	0.00493253	0.0855539	0.0312961	0.000680349	0.00294818	0.0362286	0.00476244	0.0548815	0	0	0.00952489	0.0380429	0
White	0	0.135436	0	0.00185289	0.00035	0.00496434	0.0142637	0	0	0	0	0.000174801	0.00615299
White	0	0.0318847	0	0.0070568	0.0027969	0.011747	0.00963855	0	0	0	0	0	0.0167814
White	0	0.0379229	0.0991968	0.00294996	0	0.058004	0.0021325	0.0865084	0.000319875	0	0	0	0.00305658
White	0.000911993	0.0068814	0.125648	0.0014509	0.00058	0.0255358	0.0290179	0.00717158	0	0.00286034	0.0383866	0.0147162	0
White	0.00167275	0.0130779	0.118258	0.00116586	0.00126723	0.0176906	0.0317315	0.014041	0	0.0071472	0.0296026	0.00912409	0
White	0	0.139653	0.0897278	0	0	0.0128573	0	0.056627	0.00250764	0	0	0.000319154	0.000182374
White	0	0.120094	0.113435	0.000656506	0	0.0014068	0	0.0603517	0.000187573	0	0.000750293	0.000468933	0.00220399
White	0	0	0.0159717	0.0208958	0	0.00179919	0.0320066	0	0.00129415	0	0	0.00391402	0.00640763
White	0.00104405	0.131152	0.0862086	0.00154122	0	0.0020881	0.0124789	0.120513	0	0	0.00840211	0.0131749	0.0023864
White	0.000596754	0.0308323	0.0451146	0.000954806	0	0.0467855	0.00214831	0.031071	0.00055697	0	0	0.00489338	0.000159134
White	0.000476963	0.0487456	0.100782	0	0	0.0502242	0.0164552	0.112039	0	0	0.00438806	0.00443575	0
White	0.00356119	0.045036	0.095327	0	0	0.0565882	0.0180665	0.155694	0	0	0.00221489	0.0119865	0
White	0.00955603	0.0351899	0.0617654	0.0103931	0.000977	0.0206466	0.00495239	0.0629163	0	0	0.0142643	0.0214139	0
White	0.00125791	0.0298653	0.0628956	0	0	0.0378591	0.000243467	0.0819266	0	0	0	0.0112806	0
White	0	0.00010457	0	0.00174283	0	0	0	0.0262121	0	0	0.00212625	0	0.00010457
White	0	0	0.000215448	0.00775611	0	0.00621207	0.025746	0	0	0	0	0	0.00872563
White	0.000145826	0.0585126	0.0434925	0.000947867	0	0.0675538	0.0141451	0.065257	0.000802042	0	0.000255195	0.00433832	0.000729129
White	0	0	0	0.000415248	0	0.00739141	0.0610968	0	0	0	0	0.0292888	0.000664397
White	0.00226306	0.0392414	0.0441749	0.00040735	0.000407	0.0311397	0.00678917	0.0721463	0	9.05223e-05	0.00565764	0.00896171	0
White	0.00184328	0.0529131	0.0196978	0.000108429	0.000687	0.0234567	0.00206014	0.0876464	0.000578285	0	0.00299986	0.00397571	0
White	0	0.0741872	0.0345967	0.00459853	0.000359	0.0224178	0.000251482	0.0711335	0.00111371	0.0677564	0.00808335	0.0279145	0.00122148
White	0	0.147035	0.0164979	0.0256735	0.000136	0.0112547	0.0132887	0.0259899	0.000316398	0	9.03996e-05	0.00302839	0
White	0.00278575	0.0983876	0.0425038	0.0201334	0	0.00991896	0.00641567	0.0435168	0	0	0.00379875	0.0177697	0.000211042
White	0.000164548	0.0142745	0.0283845	0.00596487	0.000576	0.0210622	0.00489531	0.0762269	8.22741e-05	0.148422	0.000658192	0.00234481	0
White	0.00267832	0.0333145	0.0578893	0.035382	0.00136265	0.0265013	0.0129687	0.039235	0.000657833	0	0.003947	0.0390941	0.000281928
White	0.00341981	0.033294	0.0437893	0.0274371	0.000157	0.0213836	0.0100236	0.0485849	0.000235849	0	0.00349843	0.0395047	0
Black	0	0.00204467	0.031326	0.00146599	0.00135026	0.0221056	0.0123838	0.0382701	0.00775433	0.140079	0.00208325	0.00297056	0.00312488
Black	0	0.00156069	0.0510224	0.00368162	0.0020409	0.0126055	0.0140462	0.0438193	0.000760335	0.130617	0.00644283	0.00444195	0.00112049
White	0.0240163	0.0328867	0.0504952	0.0050045	0.00246253	0.0108828	0.0122067	0.0241222	0	0	0.0124451	0.032569	0
White	0.00233421	0.0310031	0.0233421	0	0	0.0263945	0.0100551	0.0785253	0	0	0.00969595	0.030225	0
White	0.00416777	0.0522487	0.0553177	0.0109878	0	0.0282651	0.0308036	0.0460349	0.000189444	0	0.00428144	0.0134126	0.00212177
Black	0	0	0.0399697	0.00318343	0	0.00773118	0.00207175	0	0	0.00106114	0.0036382	0.0145023	0.0171299
White	0	0	0.0409359	0.0086361	0	0	0.0582842	0	0.00155982	0	0	0.00197831	0.00700019
Black	0	0.00430422	0.0274969	0.0185123	0.00071	0.0152528	0.00702048	0.0275387	0.00497284	0.150606	0.00735478	0.00593397	0.00225658
White	0	0.0343085	0.0405513	0.00325362	0	0.0224315	0.0382235	0.000581949	7.93567e-05	0	0.00745953	0.00526399	0.00208973
White	0	0	0.0309434	0.0279905	0	0	0.0870475	0	0.00116884	0	0.000676694	0.00415244	0.0102427
White	0	0	0.00092934	0.0233234	0.00833408	0	0	0.000299787	0	0	0	0.00101928	0.00668525
White	0.0064803	0.177948	0.00922378	0.000378412	0	0.0187314	0.00737903	0.157987	0.000378412	0	0	0.00416253	0.0033111
White	0.000704897	0.0271178	0.108015	0.00398059	0	0.0170834	0.00323423	0.0223494	0	0	0.000497574	0.00995149	0.00248787
Black	0.000949668	0.0136864	0.0241327	0.00742975	0.00103346	0.0336015	0.00206692	0.0655829	0.00868667	0.148735	0.00125691	0.000223451	0.000921736
White	0.000714586	0.0783943	0.0247163	0	0	0.0506095	0.0110551	0.0601934	0.000504414	0	0	0.00836486	0.00126103
White	0.000248238	0.0509383	0.0275295	0.00255685	0	0.0339341	0.0366647	0.0633254	0.00161354	0	0.00206037	0.000695065	0.00245755
White	0.00769154	0.00869478	0.103334	0.00351135	0	0.0284252	0.000702271	0.0647761	0	0	0.00849413	0.0344113	0
White	0	0.0463579	0.105081	0.0339928	0.00170863	0.00499101	0.000719424	0.000944245	0	0	0.00373201	0.0357464	0.00332734
White	0	0.0968037	0.0618675	0.000343073	0.00205844	0.00789067	0.00045743	0.0048602	0	0	0.00588942	0.0238436	0
White	0.000186755	0.00631233	0.0594255	0.0051171	0.00164345	0.0230083	0.0157995	0.0266687	0.000224106	0.0438875	0.0106451	0.00597617	0
White	0	0.020294	0.188838	0.000199744	0	0.0541707	0.000279642	0.0470997	0.000279642	0	0.00223714	0.0051534	0.000319591
White	0	0.0496897	0.137446	0.000300922	0	0.0254279	0.000225691	0.0715065	0.000526613	0	0.000413767	0.00996803	0
Black	0.0027898	0.0386586	0.0456616	0.000910954	0.0042701	0.0265885	0.0085402	0.0956502	0	0.0588704	0.00535186	0.0416192	0.000512412
Black	0.00182716	0.025037	0.0455802	0.000395062	0.0017284	0.0391111	0.00503704	0.0974321	0	0.0706667	0.00464198	0.0193086	0
White	0	0.000295869	0.120382	0.00558453	0.00484485	0.0728207	0.00502977	0.01361	0	0.00369836	0.0061023	0.00691594	0
White	0	0	0.148598	0.00187471	0.00304199	0.083973	0.0142195	0.00236992	0	0.000389091	0	0.00799406	0
White	0.0117373	0.0225339	0.0898495	0.00907901	0	0.0273597	0.00392606	0.095984	8.17929e-05	0	0	0.0630623	0
White	0.00236702	0.0667501	0.0405776	0.000270517	0.00852129	0.00953573	0	0.0163325	0.000169073	0	0.0192743	0.00256991	0.000135259
White	0	0	0.157257	0.0105797	0	0.00602595	0.019961	0.0299928	0	0	0	0	0.000753244
White	0	0.000739159	0.0641836	0	0.001273	0.0321534	0.000533837	0	0	0	0	0.000123193	0.00480453
White	0	0.00977867	0	0.00228964	0.00062	0.0237073	0.000333906	0	0.000429307	0	0	0.000238504	0.0181263
White	0	0.0270138	0.0569917	0.0189097	0.000525	0.0217236	0.00521517	0.0583424	0	0	0.00367688	0.00105054	0
White	0.000651631	0.177823	0.0152771	0	0.000326	0.013105	0.00669732	0.115556	0	0	0.00170148	0	0.00021721
White	0	0.00950464	0.208727	0	0	0.0478977	0.00383931	0.0131567	0	0	0.00252833	0.0191966	0
White	0	0.0291907	0.186156	0.000218493	0	0.0504282	0.000568083	0.0222863	0	0	0	0.0156004	0
White	0	0.0225141	0.140863	0	0.00101313	0.0303189	0.00150094	0.0154597	0.00330206	0	0.00135084	0.00153846	0.000938086
White	0	0.0319367	0.0999572	0.00679778	0.000342	0.0672937	0.00491663	0.0181274	0.00461736	0	0.00051304	0.00153912	0.00213767
White	0.00535016	0.0281482	0.0104608	0.000279486	0	0.0127765	0.0361734	0.0183662	0	0	0.00219596	0.00906332	0.000758604
White	0.00625444	0.17783	0.0719482	0.000532292	0	0.00474627	0.00665366	0.0813964	0	0.00159688	0	0.0185859	0
White	0.0124975	0.0827454	0.0631425	0.00191494	0	0.0280185	0.00549284	0.130619	0	0	0.00251965	0.0441443	0.000151179
White	0.000227448	0.00896147	0.0432607	0.000636856	0.00122822	0.0182414	0.0156485	0.0626848	0	0.132602	0.00213802	0.0136924	0
White	0	0.0103506	0.049042	0.000739326	0	0.0206395	0	0	0.0017867	0	0	0	0.00104738
White	0	0.0173211	0.115438	0.00118343	0	0	0	0	0.00613233	0	0	0.000161377	0.00161377
White	0.00112265	0.00600617	0.049172	0.00252596	0.00263823	0.0308167	0.0170643	0.0850968	0.000392927	0.0305361	0.00752175	0.0135279	0.00275049
White	0.000153014	0.00826278	0.0497807	0	0.0010711	0.0537591	0.0100989	0.0606957	0	0.0778333	0	0.000204019	0.00306029
White	0	0	0	0.0608646	0	0	0	0	0	0	0	0.0240596	0.00132314
White	0.00293772	0.0361666	0.0903186	0.00297036	0	0.0134809	0.0102494	0.0664251	0.000685468	0	0.00293772	0.0274514	0.000130565
White	0.002872	0.0566765	0.0519141	0.00130876	0	0.0216309	0.0117425	0.08227	0	0	0.00130876	0.0181045	0
White	0.00486381	0.0642564	0.0887376	0.000162127	0	0.0466926	0.0282642	0.133755	0	0	0.00264808	0.0209684	0
Black	0	0	0.0816804	0.0018595	0	0.00199725	0.0018595	0	0	0.013292	0	0	0.0216253
White	0	0	0.0185313	0.00051957	0.00369472	0.0198014	0.0364277	0.00894816	0	0	0.000981411	0.0133934	0.00040411
Black	0	0.0163431	0.038233	0.000396197	0.00955824	0.0277833	0.00732964	0.0489303	0.000940967	0	0	0.003021	0.00183241
Black	0	0.0133836	0.0709602	0.00238031	0.00305398	0.0111381	0.00678164	0.0441929	0.00121261	0	0	0.000179646	0.00264978
White	0	0	0	0	0	0	0	0	0	0	0	0	0.000212442
Black	0.000214931	0.00386875	0	0.000214931	0	0.00780914	0	0	0.000931366	0	0	0.000358218	0.0351053
White	0.00119737	0.0357214	0.0804231	0.0213131	0.00578727	0.0371982	0.000399122	0.00878068	0.000399122	0	0.000439034	0.00235482	0.00127719
White	0.00164701	0.13455	0.0764531	0.00456912	0.00284242	0.0348528	0.00690681	0.00379875	0.000531293	0	0.00464882	0.0087929	0.000610987
White	0.00104039	0.0252057	0.0923579	0	0.000284	0.01466	0.00576941	0.0547148	0	0	0.00378322	0.0126738	0.000614773
White	0.0031006	0.0466752	0.0926859	0	0.000332	0.018216	0.0141742	0.0393666	0	0	0.00531532	0.0166657	0
White	0	0	0	0.00592776	0.00523849	0	0	0	0	0	0	0	0.0137395
White	0	0	0	0.00902874	0.00867117	0	0	0	0	0	0	0.000178787	0.012381
Black	0.000849846	0.00876683	0.0809143	0.00169969	0.00187861	0.0772912	0.0156998	0.026703	0	0.00979559	0.0173995	0.00469652	0
Black	0	0.027463	0.0193698	0.000647459	0.0038308	0.0439732	0.00561131	0.0355563	0	0.0269235	0.011924	0.0232546	0.00021582
White	0	0.000163621	0.0412872	0.00237251	5.45e-05	0.0137169	0.0371148	0.000136351	0	0	0.00976275	0.0331061	0.0068721
Black	0	0	0.074153	0.00390546	0	0	0	0	0	0.0129844	0.00116657	0.0216575	0.00167377
Black	0	0	0.0610605	0.0148188	0	0.0845206	0.0133905	0.04792	0.00146402	0.0506695	0	0.00017854	0.000285663
Black	0	0	0	0.0231917	0	0	0	0	0	0	0	0.0174888	0.00304154
Black	0	0	0.0469326	0.0124221	0	0.0443041	0.00873362	0.087421	0	0.0217493	0.00351889	0.00105991	0
White	0.000111342	0.00311758	0.0528504	0.0309531	0.00244952	0.0244581	0.00322892	0.0900386	0.00178147	0	0.00753414	0.00976099	0.000482482
Black	0	0	0.0274627	0.0374328	0	0	0.000238806	0	0	0.0289552	0	0	0.00262687
Black	0	0	0.0304538	0.0255812	0	0.00309613	0.00177647	0	0	0.130697	0	0	0.00543092
White	0.00222923	0.048159	0.108502	0.00810977	0.000922	0.0201015	0.00699516	0.0860174	0.000384349	0	0.0015374	0.0126835	0.000192175
White	0.00222744	0.0690506	0.0622479	0.0270303	0.00216724	0.0266089	0.00644151	0.0948769	0.000180603	0	0.00391307	0.0352778	0.000361206
White	0	0.176754	0.0398852	0.00421062	0.000278	0.00111049	0.00967055	0.00957801	0.00134185	0	0	0.000231353	0.000647788
White	0	0.0154601	0	0.10773	0	0.00644172	0.00159509	0	0.000613497	0	0	0	0.00269939
White	0	0.0385515	0.0814659	0.0243525	0.00142783	0.017491	0.0309761	0.0911038	0.00019831	0	0.000872566	0.00876532	0.000237972
White	0	0.018543	0.0716474	0.0300083	0.000952	0.0171358	0.0301325	0.0516142	0.000538079	0	0	0.00318709	0.000248344
White	0	0	0.00214998	0.00710144	0	0	0	0	0.00078181	0	0	0.000260603	0.00182422
White	0	0	0.0157157	0.0111823	0	0	0	0	0.000664894	0.00012089	0	0.0029618	0.00423114
White	0	0.00333135	0.132619	0.0531033	0.00622645	0	0.000436248	0	0	0.00202261	0.0109062	0.000872497	0
White	0	0	0.00540066	0.00216026	0	0.00384797	0	0	0	0	0.00101262	0.000337541	0
White	0.000233089	0.00508135	0.102699	0.00596709	0.00284369	0.0484826	0.0107221	0.0241481	0	0.00857769	0.00890401	0.0199991	0
White	0.000993692	0.0187073	0.115225	0.00743109	0.00406118	0.0416055	0.0371554	0.0359889	0	0.0227685	0.0143869	0.00561652	0
White	0	0	0	0.0123839	0	0	0	0	0	0	0	0.000577216	0.00944535
White	0.0010617	0.0164876	0.0921184	0.0038721	0	0.083937	0.0148639	0.0402823	0	0	0.0124282	0.0374719	0
White	0.000914864	0.0249704	0.0602196	0.000430524	0	0.0191583	0.000807233	0.0862663	0	0	0.000107631	0.0777096	0.00371327
White	0	0.0932066	0.0360126	0.00357995	0.00183259	0.0162803	0.031282	0.00468803	0	0	0.00102284	0.00319639	0.00941868
White	0.0568901	0.037961	0.0539067	0.00390926	0.00210895	0.0209866	0.000977316	0.0636284	0	0	0.0161	0.00761278	0
White	0.000950075	0.0713169	0.07714	0	0.000766	0.0136688	0.00266634	0.0843421	0.000337123	0	0.000306476	0.0120751	0
White	0	0.25375	0	0.0356086	0	0	0	0	0	0	0	0	0.00219365
White	0	0	0.0462195	0.00196608	0	0.0370889	0.00796428	0.12163	0	0	0.00119964	0.0342564	0
White	0	0	0.0406284	0.0193071	0	0.0116246	0.00483398	0.124878	0	0	0.00325142	0.0387581	0
White	0.0980042	0.0457608	0.0188089	0.00229922	0	0.0198946	0.00376816	0.0736069	0	0	0.00287402	0.0228964	0
White	0.0224906	0.0509315	0.0731034	0.00272721	0.000106	0.0322306	0.00375434	0.103315	0	0	0.00354183	0.0164341	0.000318765
White	0	0	0.0127159	0.00533248	0	0.00287134	0.00360057	0	0	0	0.00100269	0.0108473	0.000592498
White	0	0.000191767	0	0.00357965	0	0.00805421	0.0131041	0.000383534	0	0	0	0.0236512	0.0110586
White	0	0.00874435	0.118735	0	0.00220416	0.0864679	0.000831075	0.0220416	0	0	0	0.0140921	0.0033243
White	0	0.0219043	0.109726	0.00303185	0.000784	0.0682678	0.00153296	0.0551184	0.00149889	0	0	0.00194175	0.0048714
White	0.00458806	0.0224697	0.0496843	0.00235285	0.00149014	0.0281558	0.033332	0.00607819	0	0	0.0106662	0.0166268	7.84283e-05
White	0.00678401	0.0278328	0.0464246	0.0158049	0.00275028	0.0320499	0.0192153	0.0185185	0	0	0.00326366	0.0147415	0.000146681
White	0	0.00202141	0.19235	0.000915953	0	0	0.00300054	0	0	0	0	0.0111494	0
White	0.00551161	0.114417	0.0224547	0	0	0.0357234	0	0.0470528	0	0	0.00581781	0.00857362	0.000204134
Black	0	0	0.000506912	0.0471889	0	0	0	0	0	0	0	0	0.0081106
Black	0	0	0	0.0405216	0	0	0	0	0	0	0	0	0.00814959
White	0	0.107199	0.00544005	0.0109223	0	0.00657867	0.0341163	0	0	0	0	0	0.0125248
White	0	0.137649	0	0.00395698	0.0016572	0.00737284	0.0204275	0	0	0	0	0	0.0191085
White	0	0.00966312	0.0386082	0.00452128	0	0.0273936	0	0.0443262	0.00824468	0	0.000132979	0	0.000265957
White	0.00237872	0.0614179	0.00218375	0.00444548	0	0.0453127	0.0276478	0.034082	0	0	0	0.0223444	0.00553736
White	0	0.0479649	0.113471	0.0200767	0	0.0028779	0.0131561	0.0983281	0	0	0.0060984	0.0109634	0.000479649
White	0.00298231	0.0469109	0.0626285	0.0221255	0.000685	0.0283319	0.0180551	0.0322412	0	0	0.00608552	0.0149518	0
White	0.00346375	0.0650307	0.0526393	0.025905	0.000829	0.0364426	0.0190262	0.0705435	0.000585423	0	0.00292711	0.00990341	0
White	0	0.0105366	0.187698	0.0401848	0.012182	0	0.0065498	0	0	0.00265789	0.0109163	0.00329072	0
White	0	0	0.0269302	0.0744879	0	0	0	0	0	0	0	0.0240653	0.000393926
White	0	0	0.0534834	0.00119703	0.00373474	0.0108212	0.0490304	0.00320804	0	0	0.00526694	0.00569787	0.00579363
White	0	0.0163344	0.117635	0.0319824	0.0128342	0.000240211	0.00350022	0	0	0.0193885	0.0221338	0.0017158	0
White	0.000501558	0.0345717	0.0435281	0.0759861	0	0.0420234	0.0490811	0.0405904	0.000250779	0	0	0.00533801	0.00351091
White	0	0.0843574	0.0515762	0.00421159	0	0.0453845	6.28595e-05	0.0399472	0.00160292	0	0.00100575	0.000502876	0.000282868
White	0.0351537	0.0882102	0.0282333	0.0148939	0.00170503	0.0133895	0.00135399	0.0990923	0	0	0.0237701	0.0180533	0
White	0	0.0789454	0.0168142	0.00265487	0	0.0079646	0.00523599	0.111246	0.00143805	0	0.00353982	0.0100664	0.00320796
White	0	0	0.0083651	0.0256777	0	0.000264718	0.0871982	0	0.000370606	0	0	0.00164125	0.00352075
White	0	9.17137e-05	0	0.00284312	0	0.000275141	0	0	0	0	0	0.00752052	0.000687853
White	0	0	0	0	0	0	0.0348176	0	0	0	0	0.0399757	0.00606842
Black	0	0.00725147	0.0229991	0.00405866	0.00156935	0.0754911	0.00757617	0.0828508	0.000432924	0	0	0.000216462	0.0066562
White	0	0	0.000289603	0.0245519	0.00196287	0.0331757	0.00341088	0.0198217	0.00035396	0	0	0.00086881	0.00649998
White	0.0148763	0.0258476	0.0704147	0.00601252	0.00031	0.0214467	0.00309924	0.0657658	0	0	0.0140086	0.0333478	0
White	0	0.00717904	0.026804	6.70938e-05	0.0135865	0.00506558	0	0.00952732	0	0	0	0.00100641	0.000369016
White	0.000418076	0.0362586	0.109308	0.0102999	0.000874	0.0310517	0.00775341	0.0763179	7.60138e-05	0	0.00140626	0.00516894	0
White	0.00025618	0.0257888	0.00367192	0.00187866	0.0100764	0.00341574	0.00187866	0.0527732	0	0	0	0.00166517	0.000939328
White	0.000770086	0.0221614	0.113288	0.0250278	0.000599	0.0353812	0.00919825	0.0553607	0.000213913	0	0.00017113	0.0262257	0
White	0	0	0.0404899	0.00311461	0	0.0135528	0.0376278	0.000841786	0	0	0.000968054	0.0283682	0.000715518
White	0	0	0.179639	0.000961924	0	0.00240481	0.0628056	0.0038477	0	0	0.000721443	0.0181162	0.00116232
White	0	0	0.171785	0.00591295	0	6.19157e-05	0.00458176	6.19157e-05	0	0	0	0.0361588	0.00191939
White	0	0.0764478	0.0561703	0.00589788	0.000674	0.02376	0.000730214	0.0757737	0.000393192	0	0.00814469	0.0223558	0.000337022
White	0	0.158011	0.0371271	0.000497238	0	0.0177348	0.00325967	0.0673481	0.000110497	0	0.00966851	0.020221	0.00209945
White	0.0045596	0.0298545	0.0647391	0.0375624	0.00112181	0.018347	0.0227256	0.0230513	0.000253311	0	0.00253311	0.0131722	0.000144749
White	0.00531601	0.0309679	0.0542148	0.002658	0.000717	0.0256518	0.0119821	0.057126	0.000295334	0	0.00333305	0.0262003	0
White	0	0	0.148071	0.00913546	0	0.0019508	0.00661369	0.0526716	0.000475805	0	0	0.00490079	0.00485321
White	0	0	0	0.00851089	0	0.022187	0.00540001	0	0.000176087	0	0	0.012737	0.0027587
White	0.00112414	0.0502444	0.0614858	0.0113392	0	0.0305474	0.00249267	0.0768328	0.00210166	0	0.00107527	0.0126588	0.00171065
White	0.00139297	0.030697	0.0312129	0.00139297	0	0.023371	0	0.0235258	0	0	0.00495279	0.0124336	0.00030955
White	0	0	0.0358989	0.00346185	0.00388865	0.0191113	0	0.00772988	0	0	0	0.00170721	0.0273154
White	0	0	0.0883564	0.00219955	0.00491389	0.0129633	0.0811494	0.00561587	0	0	0.00285474	0.00556908	0.00393111
White	0.000456899	0.00116763	0.108082	0.0158899	0.00416286	0.0983856	0.00497512	0.00431516	0	0.0001523	0.0107117	0.0230988	0
White	0	0.00198499	0.128492	0.0169935	0.00885984	0.104285	0.00421206	0.00348584	0	0.000726216	0.00251755	0.0183975	0
White	0.000483364	0.0065657	0.0554258	0.0749215	0.000685	0.0299283	0.0179248	0.0362926	0.000402804	0	0.00350439	0.00616289	0.000322243
White	0.000132415	0.0026152	0.0620034	0.00367452	0.000993	0.0539592	0.0142015	0.0272775	0	0	0.006058	0.0156581	0
White	0.0163855	0.0455153	0.170246	0.000260088	0	0.00494167	0.00323252	0.0870179	0	0	0	0.0177231	0.000297243
White	0.00212907	0.0164648	0.222511	0.00132475	0	0	0.000662377	0.0852574	9.46253e-05	0	0	0	0
White	0.00279912	0.0200703	0.0905247	0.00101245	0.000774	0.037937	0.0301352	0.0442499	0.000357334	0	0.00512179	0.0163778	0.000297779
White	0.00115565	0.0441275	0.0461955	0	0	0.0323277	0.000304118	0.0282525	0.000121647	0	0.000212882	0.0285871	0
White	0.012534	0.0316199	0.0543774	0.0127239	0	0.0175666	0.000886244	0.100082	0	0	0.00538077	0.0232006	0
White	0.00179661	0.0542351	0.0527005	0.006625	0	0.0561815	0.00235805	0.0804731	0.000224576	0	0.00235805	0.0118651	0.000149717
White	0.00110007	0.0494272	0.0469615	0	0	0.0157044	0.00565207	0.0710113	0	0	0.000569001	0.00151734	0
White	0.00250441	0.0345802	0.0846364	0.000545834	0	0.0137101	0.00728849	0.0516616	0.000321079	0	0.000899021	0.00317868	0
White	0	0	0.0222766	0.0327508	0	0.00030185	0.0496242	0	0	0	0	0.000996106	0.00428627
White	0	0.041878	0.0532092	0.00396197	0.000634	0.0267433	0.0384311	0.0563788	0.000911252	0	0.000871632	0.000118859	0.000277338
White	0	0.0347966	0.155012	0.00100375	0.00930139	0.0179002	0.0165284	0	0	0	0	0.000334582	0.00980327
White	0	0.00362727	0.00600375	0.00125078	0.0104649	0.0380655	0.0479049	0	0.000958933	0	0	0.00104232	0.00979779
White	0	0	0	0	0	0	0	0	0	0	0	0	0.0154932
White	0	0	0	0.00464897	0	0.00128015	0	0	0	0	0	0.0170462	0.00168441
White	0.00429265	0.0548712	0.0388827	0.00814981	0	0.00995396	0	0.0802538	0.000311061	0	0.0110738	0.0300485	0
White	0	0	0.023402	0.0427201	0	0.00239855	0.000648256	0	0	0	0	0.00149099	0.0116038
White	0.000107848	0.00111443	0.0588489	0.0342596	0.00334328	0.0453679	0.0112162	0.00905921	0	0.000970629	0.0117195	0.0166804	0
White	0	0.00107619	0.0911278	0.00446301	0.00360839	0.0744785	0.0105087	0.0157313	0	0.0049378	0.0068053	0.0235179	0
White	0.00264174	0.0168665	0.080844	0.000304816	0.000677	0.0311928	0.0200163	0.0156811	0.000135474	0.0106008	0.0256384	0.0114137	0
White	0.000136752	0.00294017	0.0855726	0.00188034	0.00215385	0.0369231	0.0191795	0.0163419	0	0.00348718	0.0272479	0.0166838	0
White	0	0.0414743	0.0962236	0.00313325	0	0.0144294	0.00202012	0.0237879	0	0	0.00478232	0.0265089	0
White	0.00126858	0.00105111	0.0342515	0.011091	0.000652	0.0320406	0.00173976	0.0459224	0	0	0.00380573	0.0486046	0
White	0.0308595	0.0232109	0.0514578	0.00556607	0	0.0188186	0.00143885	0.0644074	0	0	0.0045816	0.0476335	0
White	0	0	0	0.0269623	0	0.0107275	0.0868253	0	0	0	0	0.0164743	0.00454959
White	0	0	0.0288567	0.01699	0	0.0127863	0.0825415	0	0	0	0.00293384	0.0235145	0.00319657
White	0.00235421	0.01388	0.0558635	0.000343322	0	0.0273187	0.000686645	0.0239835	0.000784737	0	0.00240326	0.0140272	0
White	0	0	0	0.053205	0	0	0	0	0	0	0	0	0.00651698
Black	0	7.09648e-05	0.083561	0.00319341	0	0.0243054	0	0	0	0	0	0	0.00205798
White	0.00729	0.178108	0.0042525	0.00629591	0	0.00916773	0.0289943	0.0560004	0	0	0	0.003645	0.000331364
White	0	0.0579316	0.0349922	0	0	0.0421018	0.0104421	0.100089	0.00566541	0	0.000277716	0.00222173	0.004499
White	0.0050859	0.0268234	0.0469033	0.00177064	0.000377	0.0144289	0.0151447	0.0294982	0	0.0814873	0.00406872	0.00968204	0
White	0	0.105231	0.00160997	0.0250402	0	0.00311719	0.0347686	0	0.000445312	0	0	0.00465865	0.0102079
White	0	0.0242501	0.00725784	0.00158228	0	0.0091497	0.0463332	0.00546918	0	0	0	0.0164075	0.00901211
White	0.00171511	0.0994762	0.0542345	0.00361563	0	0.00343021	0.00750939	0.0852918	0	0	0.00176146	0.000834376	0
White	0.00263322	0.0672164	0.107546	0	0	0.0191255	0.00644446	0.0873813	0.000415772	0	0	0.0127503	0
White	0.0113103	0.274897	0.058248	0	0	0.0138551	0.00605101	0.137929	0	0	0	0.00916134	0.000339309
White	0	0	0.0367484	0.00853006	0	0.0103744	0.00152158	0	0	0	0	0.00115271	0.00793065
White	0	0	0	0.0425612	0	0	0	0	0	0	0	0	0.0030908
White	0.000684697	0.0421431	0.0569668	0.000308114	0	0.0432729	0.00390277	0.154673	0	0	0.00116398	0.0130435	0.00164327
White	0.00452872	0.0384692	0.0538469	0.0130387	0.00124415	0.0307057	0.0224943	0.0492684	0.000298597	0	0.00512591	0.0105504	0
White	0.00189692	0.0313223	0.061673	0.0275747	0.00148052	0.0158231	0.0148515	0.0457111	0.000971592	0	0.00296104	0.00448783	0
White	0.000149061	0.00218623	0.133062	0.00218623	0.00317997	0.0940574	0.00650899	0.00780085	0	0	0.0197754	0.00596244	0
White	0.000600721	0.00620745	0.134912	0.0122647	0.00335402	0.0505607	0.00635763	0.0677813	0	0.00390469	0.00460553	0.0138166	0
White	0	0.0455761	0.0047202	0.000524466	0.00891593	0.0241779	0.0133739	0	0	0	0	0	0.0138459
White	0.0056263	0.0472101	0.0313888	0.00723381	0.00131139	0.031135	0.0164136	0.101612	0	0	0.00837599	0.0265663	0
White	0.000159297	0.00745508	0.0660762	0.0036001	0.000892	0.0225564	0.0181917	0.0406843	0	0.0309035	0.00124251	0.00388684	0
White	0	0.0610538	0.0709705	0.000595002	0.000595	0.0264115	0.0394685	0.0746727	0.00105778	0	0.00099167	0.000429724	0.00023139
White	0	0.0219204	0	0.0188687	0	0	0	0.0580676	0	0	0	0	0.00786555
White	0.00208711	0.0887175	0.102934	0.000695705	0	0.0417423	0.00241984	0.0669994	0	0	0.00344828	0.0242589	0
White	0	0	0.00626398	0.00551827	0	0.001566	0	0	0	0	0	0.0247576	0.00134228
White	0.0469926	0.0924403	0.0266607	0.00209299	0	0.00807296	0	0.0246175	0	0	0.0140031	0.00877062	0.000946828
White	0	0	0	0.0136275	0	0.00116807	0	0	0	0	0	0.0236859	0.00103829
White	0	0.00863511	0.10972	0	0.00313023	0.0492741	0.0323277	0.111123	0	0.00771763	0	0.00340008	0.00118733
White	0	0.0320651	0.0330831	0	0.0026721	0.037473	0.0146965	0.126925	0	0.0314926	0	0.00311744	0.000381728
White	0	0	0	0.00996169	0	0.00452804	0.0236155	0	0	0	0	0.010519	0.0299547
White	0.000225606	0.0692987	0.00236887	0.00139124	0.00669299	0.00191765	0	0.0162437	0	0	0	0.000300808	0.00109043
White	0.00135124	0.00929974	0.124275	0	0.000835	0.0410937	0.00719339	0.0284556	0	0	0.00866386	0.0506319	0
White	0.000471387	0.00521668	0.118098	0	0.00100563	0.0362339	0.00810785	0.0241979	0	0	0.00700795	0.0313001	0
Black	0.00790129	0.0389226	0.0543749	0.00490425	0.00225751	0.0123385	0.0319555	0.046785	0.000973066	0.0108205	0.034213	0.00867974	0.000544917
Black	0	0.0241951	0.028451	0.0159199	0.00149742	0.0132797	0.0142649	0.0937857	0.00165504	0.0969776	0.0027584	0.00323127	0.000197029
White	0	0	0.165375	0.00102877	0	0.00401865	0.0158817	0	0.000192895	0	0.00077158	0.0107378	0.00122167
White	0	0	0	0.0025039	0	0.0243412	0.027666	0	0.000246285	0	0	0.0152697	0.000246285
White	0.000913432	0.0690471	0.0705834	0.000622794	0.00220054	0.00352917	0	0.0556778	0.00743201	0	0	0.000581275	0.00726593
White	0	0.00134965	0.115395	0.0231895	0.00466243	0	0	0	0.00113493	0.00177909	0.00236189	0.00125763	0
White	0.00730554	0.0505372	0.0365707	0.00687581	0.001633	0.0275462	0.0168887	0.0685432	0	0	0.00472712	0.027847	0
Black	0	0.0297763	0.0164791	0	0.00438773	0.022776	0.00355038	0.0445137	0	0	0	0	0.00847401
Black	0	0	0.0276799	0	0.0166918	0.025583	0	0.0467203	0	0	0	0	0.0105687
White	0	0.0211975	0.0615161	0.0565266	0	0.00867733	0.0591608	0.00399777	9.29714e-05	0	0.000619809	0.0109396	0.000557828
White	0	0.0640409	0.0849227	0.000620251	0	0.00294619	0	0.144622	0.00304957	0	0.000671939	0.00671939	0.00361813
White	0	0.125068	0.00474191	0.00212398	0	0.00474191	0.00237096	0.185675	0.00172882	0	0	0.0127933	0.00444554
White	0.0119294	0.199673	0.042763	0.00307855	0	0.00476213	0.00380009	0.158257	0	0	0	0.000625331	0
White	0.00735439	0.121816	0.0897335	0.00202369	0	0.0101185	0.0193978	0.0990622	0	0	0.000246792	0.000789733	0
White	0.00147221	0.0826279	0.0213011	0	0.00202429	0.0103055	0.00363452	0.0465127	0	0	0.00450865	0.00133419	9.20132e-05
White	0.000252425	0.0537665	0.0245574	0.00108182	0.00212758	0.0147128	0.00349789	0.0646569	0	0	0.000685154	0.000901518	0.000108182
White	0	0.0666179	0.0129535	0	0.00103284	0.00611094	0.00800448	0	0	0	0	0.000387313	0.00744502
White	0.003927	0.0756757	0.024486	0	0.000416	0.0268422	0.0036036	0.126496	0.0003234	0	0.003927	0.0139524	0
White	0.00444724	0.0805119	0.0402349	0	0.00109083	0.0311307	0.0061674	0.08412	0	0	0.00465702	0.0145165	0
White	0	0.000292708	0.107168	0.00270755	0.00545168	0.0346859	0.0386009	0.00417109	0	0.000548827	0.00208554	0.00567122	0
White	0	0	0.0998268	0.00899835	0	0.0199823	0.0215454	0.000844916	0	0	0.00211229	0.0363314	0
White	0	0	0.12231	0.00802547	0	0.0228659	0.0134505	0.00188307	0	0	0.00322812	0.0276632	0
White	0.0265595	0.0343573	0.019896	0	0.00203214	0.00751418	0.00222117	0.0215501	0	0	0.00141777	0.00387524	0.0162571
Black	0.00143273	0.0430252	0.0748057	0.00173664	0.00178005	0.0334737	0.0167151	0.0254418	0	0.00455868	0.0161507	0.00989884	0.000477576
Black	0.000547507	0.0732396	0.0427898	0.00248484	0.000632	0.0168885	0.0111607	0.0307025	0.000379043	0.0261961	0.00682278	0.00374832	0.000547507
Black	0.000672269	0.0496732	0.045042	0	0.000299	0.0175537	0.0181513	0.0397759	0.00280112	0.0137068	0.0123249	0.00552754	0.000261438
White	0.000775194	0.0121175	0.0598123	0.00163199	0.00171359	0.0381885	0.0129743	0.0331701	0	0.0239494	0.00860873	0.0135455	0
White	0.0193741	0.13247	0.0254335	0.000318916	0	0.00374726	0.000199322	0.160494	0	0	0.00227227	0.00725533	0
White	0	0.0036082	0.0986705	0.000999195	0.00116573	0.0536235	0.0248411	0.00793805	0	0	0.00624497	0.015321	0
White	0.000192783	0.00369502	0.111589	0.00125309	0.0009	0.0264113	0.0158725	0.0321306	0	0.00674742	0.0109244	0.0153584	0
White	0.000485405	0.00420685	0.092227	0.0075076	0.00378616	0.0715811	0.00349492	0.0284771	0	0.00666624	0.0090609	0.0156301	0
White	0.00814792	0.0277343	0.0293534	0.0338452	0	0.00490964	0	0.0629897	0.00010446	0	0.0102371	0.012483	0.00934921
White	0	0	0.0240834	0.0254813	0	0.00387622	0	0	0	0	0	0.012137	0.00705344
White	0.000222173	0.0666889	0.0021847	0.000259202	0.00710953	0.00562838	0.000185144	0.0354366	0	0	0	0.00122195	0.000888691
White	0	0	0	0.00667266	0	0.00269672	0	0	0	0	0	0	0.00670723
White	0	0	0	0.00128898	0.000107	0.00472627	0.013785	0	0	0	0	0	0.00551398
Black	0	0.00214552	0.0296232	0.0136259	0.00112922	0.00387699	0.00692589	0.0322957	0.00485565	0.175029	0.00052697	0.000188203	0.00670004
White	0	0.00704452	0.222344	0.0162051	0.00605346	0	0.00149997	0	0	0	0.000214282	0.00401779	0
White	0.00398537	0.109668	0.0254595	0.002485	0	0.0627344	0.0148162	0.0274287	0.000234434	0	0	0.0138785	0.00192236
White	0.00231507	0.0496086	0.095414	0.000330724	0	0.0289384	0.00727593	0.0804762	0	0	0	0.0601367	0.00385845
Black	0	0.0183609	0.0411264	0.0318222	0.000247	0.0346927	0.000494903	0.0873998	0.000841334	0.060972	0.000395922	0.0109373	0.000445412
White	0.00594785	0.0516554	0.131878	0.00832113	0	0.00442426	0.00442426	0.000556695	0.000292997	0	0	0.00837972	5.85995e-05
White	0	0.103945	0.079878	0.00831294	0	0.00549727	0.0013408	0.128683	0.000268159	0	0	0.0001676	0
Black	0.00696908	0.000709427	0.0475733	0.0065935	0	0.0151484	0.00179443	0.00225347	0	0	0	0.000667696	0.00459041
Black	0	0	0.0310226	0.00704711	0	0.0210264	0	0.0361164	0	0	0	0.000191498	0.00360015
White	0.000616767	0.00405304	0.0483281	0.0215869	0.00145381	0.0223798	0.0214987	0.0351117	0	0.0200009	0.00797392	0.0212344	0.000660822
White	0.00103327	0.0571916	0.017204	0.000103327	0	0.00904112	0.0120376	0.000258318	0	0	0	0.000361645	0.00330647
White	0.000366435	0.0267192	0.0411934	0.00580188	0	0.0237877	0	0.0820203	0.000427507	0	0.00348113	0.00894711	0
White	0	0	0.0335867	0.00269674	0	0.00102966	0.00299093	0	0	0	0	0.0199559	0.00132385
White	0	0	0.0515566	0.00116381	0	0.00739017	0.0765784	0	0	0	0	0.0228688	0.00142566
White	0.000139072	0.00702316	0.0972116	0.0157499	0.00406787	0.0685279	0.0133857	0.00754468	0	0.00330297	0.0129337	0.0283012	0
White	0.000196066	0.00133978	0.117835	0.019868	0.00637213	0.0800274	0.00898634	0.00954186	0	0.0046729	0.00143781	0.00980328	0.000522842
White	0.000129955	0.00406108	0.148928	0.00272904	0	0.0389864	0.0217674	0.0202079	0.000162443	0	0.00207927	0.0102339	9.74659e-05
White	0	0	0.112215	0.00844306	0	0.0193409	0.0306479	0.0213122	0.000148776	7.43882e-05	0	0.000260359	0.000632299
White	0	0	0.127625	0.00782606	0	0.0126775	0.0548886	0.0282942	0	0	0.00106236	0.000920712	0.00131024
Black	0.00023382	0.00481669	0.0584549	0.00561167	0.000234	0.00397493	0.00809016	0.0608399	0.00252525	0.162271	0	0.000140292	0.000140292
Black	0	0.0511714	0.026289	0.0424892	0.00116409	0.0366203	0.0052384	0.0241548	0.000194015	0.0111558	0.0174613	0.0904108	0
White	0	0	0.0276984	0.0364676	0	0	0.128448	0	0.00115893	0	0.00104303	0.00301321	0.0154137
White	0	0	0.0284016	0.11038	0	0	0.141881	0	0.00174061	0	0	0.000339631	0.0120144
White	0.0120675	0.0623119	0.0541938	0.0158287	0	0.0101241	0.00523445	0.0867916	0	0	0.00858826	0.00633149	0
White	0.00119995	0.0153467	0.158393	0.0418719	0	0.00584186	0.0104206	0.102501	0	0	0	0.00918909	0.000347354
White	0	0.0785492	0.00734265	0	0.0108261	0.00689867	0.0143438	0	0	0	0.000239063	0.000409822	0.0106895
White	0	0.0457474	0	0.0107888	0.0163166	0.016126	0.0175365	0	0.000381228	0	0	0.000190614	0.0224162
White	0.00217007	0.0485995	0.0748423	0	0.001514	0.0318446	0.0098915	0.0533434	0.000100934	0	0.00232147	0.0184204	0
White	0	0.0870824	0.0585159	0.0121008	0.000389	0.0220839	0.00613683	0.0624055	0.000216085	0	0.00522927	0.0195773	0.00194477
White	0.00192497	0.0175295	0.0488614	0.00208879	0.000573	0.0291202	0.0137615	0.0257618	0.000204784	0.0874427	0.0105668	0.0149083	0
White	0	0.017845	0.0543848	0.000747791	0.000646	0.0843304	0.00132563	0.0555404	0.000339905	0	0	0	0.0018015
White	0	0.0458159	0.0733753	0	0	0.0718029	0.00532844	0.0692261	0.0014413	0	0	0.000218379	0.000960867
White	0	0.000334919	0.00646393	0.00113872	0.0127939	0.00951169	0	0.00160761	0	0	0	0.00294728	0.000301427
White	0	0.00596747	0.00159405	0.00159405	0.011608	0.00658056	0.00703016	0.0107905	0	0	0	0.00568135	0.000490477
White	0	0.0308782	0.138754	0.00273195	0.00366656	0.0322441	0.00902261	0.0819584	0.00115029	0	0	0.00190517	0.00244437
White	0	0.0127167	0.132823	0.00126714	0.00307734	0.00832692	0.0187808	0.0495542	0.00099561	0	0.00054306	0.0127619	0.00502331
White	0.00038306	0.0060864	0.104405	0.00727814	0.000809	0.0312407	0.0193658	0.0231113	0	0.000893807	0.0126835	0.00621409	0
White	0.000287088	0.00279911	0.0696907	0.00879208	0.00107658	0.0200603	0.0278117	0.0175842	7.17721e-05	0.0123089	0.00879208	0.00344506	0
White	0	0	0.0757748	0.000179845	0	5.99484e-05	0.0171752	0.0572807	0	0	0.000479588	0.000299742	0.0018584
White	0.0141151	0.0567164	0.0691258	0	0.00294243	0.0427292	0.00157783	0.0863539	0	0	0.00742004	0.0256716	0.000767591
White	0.00642243	0.101274	0.0489279	0.000759642	0	0.0061462	0.00138117	0.0909844	0.000103588	0	0.00376368	0.00258969	0
White	0.00531526	0.136149	0.0415468	0.00170673	0	0.00380358	0.00672941	0.0830448	0	0	0.00287707	0.00151168	0
White	0	0.0118692	0.0354321	0.00948134	0.00477578	0.00776065	0.00287952	0	0	0	0	0	0.0265126
White	0	0	0.0358092	0.00420432	0	0.00744213	0.0220364	0	0	0	0	0.00144977	0.00671725
White	0.00617384	0.0519253	0.0207311	0.0147197	0	0.00181966	0.0121852	0.00289196	0	0	0	0.000227457	0.000812348
White	0.00445572	0.10638	0.0751903	0	0	0.00804505	0.019927	0.139551	0.000680735	0	0.00049508	0.00408441	0.00061885
White	0.00132869	0.0922753	0.0664345	0.000320718	0	0.0532393	0.000549803	0.0630441	0.00137451	0	0.0094841	0.0103088	0.0038028
White	0	0	0.00397761	0.00755009	0	0	0	0.000294638	0	0	0	0.00239393	0.00165734
White	0	0	0.00140607	0.00541339	0	0.000632733	0	0	0	0	0	0.0037964	0.000421822
White	0.00858509	0.0261356	0.0646599	0.0158118	0.00141274	0.02782	0.0178765	0.0662356	0	0	0.00804173	0.0147251	0
White	0.00155368	0.00535862	0.0996258	0.0191515	0	0.037764	0.0012049	0.0153466	0	0	0	0	0.00133173
White	0.000508485	0.0144283	0.0968982	0.000762728	0.00181148	0.0396619	0.0114409	0.0611454	0	0	0.00139833	0.00940698	0
White	0.00871925	0.0686324	0.0678726	0.00177279	0	0.0189942	0.000759768	0.144899	0	0	0.00365412	0.0309696	0
White	0	0.00300272	0.000571946	0.00166818	0.00838854	0.00319337	0	0.00290739	0	0	0	0.000190649	0.000142987
White	0	0.00700887	0	0.00166106	0.00230928	0.00032411	0.00636065	0.0498319	0	8.10274e-05	0	0.000121541	0.00433497
White	0.0017433	0.0638483	0.0843321	0	0.000109	0.0641207	0.00381347	0.0892351	0	0	0.00234256	0.0360645	0
White	0.00162516	0.0290433	0.111927	0.00068152	0.000629	0.0383224	0.00498034	0.0337615	0	0	0.00513761	0.0395282	0.000104849
White	0	0.000288823	0.15038	0.00850422	0	0	0.00340169	0	0	0	0	0.00519881	0
White	0.00171443	0.0283627	0.0399165	0.00216168	0	0.00775223	0.0161008	0	7.45406e-05	0	0	7.45406e-05	0.00182625
White	0.00329619	0.0374745	0.0651782	0.00592529	0	0.0052582	0.0110265	0	0	0	0	0	0.00274682
White	0.00104732	0.0453204	0.0538894	0	0	0.0368466	0.00714082	0.0696944	0.00461773	0	0	0.00675997	0.00395125
White	0	0.0282181	0.0399607	0.00517927	0	0.064205	0.00727776	0.0673751	0.00946555	0	0	0.000491137	0.00647408
Black	0	0.0652664	0.0269571	0.000258847	0	0.00040676	0	0.00133121	0	0	0	0	0.0149761
Black	0	0	0.0324257	0.00246156	0	0.0509026	0	0	0	9.11688e-05	0	0.00355558	0.0126117
White	0	0.0530602	0.162754	0.0134624	0	0.00220219	0.000249304	0.00062326	0.000249304	0	0	0.000831013	0.00573399
White	0	0.117198	0.097462	0.00925926	0	0.00619743	0.00110668	0.0592814	0	0	0	0	0.00896414
White	0.000316122	0.136424	0.0331928	0.000386372	0.00168599	0.0430277	0.00105374	0.110362	0	0	0	0.000667369	0
White	0.00182225	0.0193159	0.078461	0.00942365	0.00182225	0.0476389	0.0118707	0.0462852	0	0	0.00385276	0.00786172	0
White	0.018013	0.0908189	0.0270989	0.0015077	0.00115061	0.0265831	0.00682431	0.095104	7.93525e-05	0	0.00222187	0.0225758	0
White	0.017003	0.0875046	0.0625563	0.0193866	0.000689	0.0331056	0.00344298	0.0840087	0.00121828	0	0.00132422	0.015414	0.000900471
White	0.00862693	0.0380656	0.0438588	0.00368376	0	0.0113661	0.013822	0.00188911	0	0	0	0.0010705	0.00355782
White	0.0073719	0.0965973	0.0160148	0	0.000581	0.0273813	0.00199731	0.10179	7.26296e-05	0	0.00239678	0.0054109	0
White	0.0042507	0.078449	0.112171	0.00023615	0.000283	0.0226704	0.0125632	0.0646578	0.00037784	0	0.00245596	0.0083597	0
White	0	0.120907	0.0400521	0	0	0.00145189	0.00570742	0.146741	0.00175228	0	0	0.0223791	0.0031541
White	0	0.108883	0.0248849	0	0	0.000820382	0.0158151	0.0633061	0.00264345	0	0.00013673	0.00227884	0.00838613
White	9.33852e-05	0.0269572	0.0637821	0.00856031	0.000529	0.0494008	0.0027393	0.0613852	0.000249027	0	0.000124514	0.0103969	0.00217899
White	0.00414516	0.0785142	0.03117	0	0.00154428	0.0340554	0.0107287	0.0438493	0	0	0.00808713	0.016987	0.0021945
White	0	0	0.000202558	5.78737e-05	0	0	0.0150472	0	0	0	0	0.000289369	0.00272006
White	0.00397991	0.0660219	0.122633	0.000223173	0.00241771	0.0445974	0.00442626	0.042812	0	0	0.00234331	0.00647201	0
White	0.000196386	0.037392	0.0558916	0.018696	0.000589	0.0417125	0.00738413	0.120621	0.00043205	7.85546e-05	0	0.000628437	0.000117832
White	0	0.0541756	0.00230301	0.000603169	0	0	0.000329001	0	0.00148051	0	0	0.000164501	0.00515436
White	0.000247219	0.0194376	0.0558405	0.000463535	0.000865	0.0175834	0.0111557	0.0295117	0.00092707	0.0709827	0.00197775	0.000401731	0.000123609
White	0.00183388	0.0321311	0.0260946	0.0134103	0.000993	0.0134867	0.011882	0.0251012	0.000267441	0.0605181	0.0181096	0.0058837	0.000114618
White	0	0	0.00881484	0.00885892	0	0.00749262	0.0335405	0.00114593	0	0	0.00511261	0.0226982	0.00736039
White	0	0.000421078	0.190057	0	0	0	0.00448147	0	0	0	0	0.00911333	0
White	0	6.76544e-05	0.0285163	0.000507408	0	0.00189432	0.0591976	0.000338272	0	0	0.000135309	0.000202963	0.00175901
Black	0	0	0	0.0207653	0.00342199	0	0	0	0	0	0	0	0.0087883
White	0.00549852	0.0262468	0.110228	0.00176124	0	0.00811891	0.016066	0.00176124	0	0	0	0	0.000214786
White	0.00265212	0.0414331	0.0454864	0.0077562	0.0003	0.0214171	0.0055044	0.0413331	0	0	0.0116593	0.0373299	0
White	0.00208122	0.0146653	0.104932	0	0.00154881	0.0375103	0.00842166	0.0527564	0	0	0.00527564	0.0437055	0
White	0	0	0	0.048768	0	0	0	0	0	0	0	0	0.000855578
White	0.00992649	0.0455009	0.0680367	0.00971186	0.000161	0.039384	0.00380963	0.144658	0	0	0	0.0240382	0
White	0.0174009	0.0723568	0.0287445	0.000715859	0	0.0161344	0.00881057	0.0165198	0	0	0.00137665	0.00644273	0.00622247
White	0	0	0	0.000767401	0	0.00046044	0	0	0.00502648	0	0	0	0.0346098
White	0.0225617	0.0205808	0.00402887	0.00758771	0	0.0546584	0.00332382	0.0271277	0	0	0.009535	0.0479436	0
White	0.00181397	0.0478686	0.0518996	0.00050388	0	0.0442407	0.0263025	0.108737	0.0021163	0	0.00282173	0.00947294	0
White	0.00164294	0.023979	0.162338	0	0	0.00265999	0.0251917	0.0608668	0	0	0.000586763	0.00168205	0
White	0.0034096	0.0620458	0.0220278	0.000269179	0	0.0145357	0.0556752	0.0866308	0	0	0.00300583	0.0221624	0
White	0	0	0.0722729	0.000794968	0	0	0.0231923	0	0	0	0	0.0317641	0.00445873
White	0	0	0	0.00902573	0	0.0120624	0	0	0.000379587	0	0	0	0.0221004
White	0	0	0	0.00402663	0	0.00714931	0.00603994	0	0.000287616	0	0	0	0.0221464
White	0	0	0	0.000374906	0	0.00293677	0.00606098	0	0	0	0	0	0.0123719
White	0	0.0538555	0.106546	0.00101327	0	0.0285237	0.00430641	0.0641402	0.00293849	0	0.0175296	0.0146418	0.00922079
White	0	0.0922038	0.070777	0.0326134	0.000258	0.050469	0	0.087471	0.00240943	0	0.000860511	0.00697014	0.00499096
White	0.00380796	0.194412	0.0483713	0.0104976	0	0.0304122	0.00180106	0.0807389	0	0	0	0.00581485	0.00385941
White	0	0.155719	0.00377852	0.0172213	0	0.00356053	0.0068304	0.00425084	0	0	0.0137335	0	0.008647
White	0.00727023	0.0506384	0.0375448	0.00108511	0	0.00737874	0.0142149	0.000470214	0	0	0	0	0.00423192
White	0.000543257	0.0417629	0.0129703	0.00896374	0	0.0103219	0.0133098	0	0	0	0	0.000611164	0.0196931
White	0	0.0131265	0.0843846	0.0298756	0	0.0046028	0.0285118	0.00127855	0.000468803	0	0.000170474	0.00328162	0.00285544
Black	0	0.0581246	0.0121272	0.00104122	0.000735	0	0	0	0	0	0	0.000796227	0.00881975
White	0.000505027	0.0381066	0.0427437	0.00142326	0	0.0597769	0.00101005	0.0652403	0	0	0	0.00353519	0.00188237
White	0	0	0	0	0	0	0.00303415	0	0	0	0	0	0.0119159
Black	0.0021692	0.000867679	0.00618221	0	0	0.00704989	0.000650759	0.000488069	0.000488069	0	0	0.00124729	0.0143167
White	0	0	0.06117	0.00063162	0	0	0	0	0	0	0	0.000825964	0
White	0	0	0	0.0137608	0	0.00248459	0	0	0	0	0	0.00401357	0
White	0.00237775	0.0503395	0.0542815	0.000125145	0.000188	0.0340081	0.00381691	0.104871	0.000250289	0	0.00178331	0.0171761	0.000156431
White	0.00792776	0.125741	0.0407415	0	0	0.0130838	0.00324859	0.10324	0	0	0.00441093	0.0143653	0
White	0.019701	0.0416887	0.0183377	0.00413369	0.00347405	0.00897098	0.00246262	0.0157872	0	0	0.0116535	0.00584872	0.00650836
White	0	0.000554158	0	0.018202	0	0	0	0	0.0278784	0	0	0	0.00477429
White	0	0	0	0.0140776	0	0	0	0	0.000245539	0	0	0	0.0209936
White	0.00133922	0.0534241	0.04376	0.00329376	0.00108585	0.0551976	0.00499493	0.0901622	7.23903e-05	0	0.00557406	0.0342768	0.000180976
White	0	0	0	0.0497011	0	0.00452605	0.0350982	0	0.0057643	0	0	0	0.00367208
White	0	0.0814958	0	0.00284155	0	0.0144351	0	0	0.00261423	0	0	0.000681973	0.00454649
White	0	0.0341524	0.00771756	0	0	0	0	0	0.00691919	0	0	0.000798368	0.0023951
White	0.00803763	0.05493	0.0131491	0.000148159	0	0	0.0520409	0.0280762	0	0	0.000814875	0.00285206	0.00629676
White	0	0	0.0397504	0.0498596	0	0	0	0	0.00024961	0	0	0.00212168	0.00726989
White	0	0	0.0673714	0.0639322	0	0	0	0	0	0	0	0.000687833	0.00289614
Black	0	0	0	0.0124545	0.00187671	0	0.000284349	0	0	0	0	0	0.00915605
Black	0.00510672	0.0925522	0.0200826	0	0.000344	0.0172711	0.00768878	0.114815	0.000114758	0.0183039	0.0144021	0.0117053	0.000172137
White	0.000327043	0.0870916	0.0104654	0.00428427	0.000948	0.0246264	0.00045786	0.115315	0	0	0	0.00215849	0.000719495
White	0.000569671	0.0900649	0.0779879	0	0.00142418	0.03287	0.0043295	0.104762	0	0	0.000683605	0.00131024	0
White	0.000275923	0.0448651	0.0276475	0	0.00148998	0.0243916	0.0043044	0.0980078	0	0	0.000110369	0.00976767	0
White	0.00504223	0.0674022	0.0558955	0	0.00056	0.0301672	0.00680917	0.104077	0.000560248	0	0.00133598	0.00439579	0
White	0	0	0.0996023	0.0133269	0	0	0	0.0952227	0	0	0.00292869	0.0264657	0.000107475
White	0.00222582	0.0569102	0.179533	0	0	0.0053622	0.0214488	0.0178571	0	0	0.00834682	0.0132032	0
White	0.00203731	0.0108657	0.0860464	0.0204929	0.00471378	0	0.000719051	0.0422642	0.000119842	0.0120641	0.0157792	0.0147405	0.00159789
White	0	0.00131544	0.128289	0.0327874	0.00736648	0.000295975	0.00562352	0	0	0.00124967	0.00828729	0.000361747	0.000263089
White	0	0	0.000250859	0	0	0	0	5.01718e-05	0	0	0	0.000175601	0.00446529
White	0.000153069	0.00371192	0.170672	0.0254095	0.00589316	0.0173351	0.00107148	0.00727078	7.65345e-05	0.00084188	0.0101026	0.00459207	0
White	0	0.000622295	0.131644	0.0275224	0.00557237	0.133793	0.0135491	0	0	8.48584e-05	0.0038752	0.000169717	0
White	0	0.0110084	0	7.83515e-05	0	0	0	0	0	0	0	0.000156703	0.000744339
White	0.000957227	0.0398005	0.0717416	0.000705325	0	0.0694242	0.0238299	0.112197	0	0	0.008212	0.0163736	0
Black	0.000271297	0.00230602	0.0320944	0.0106348	0.00130222	0.0151112	0.0147585	0.0379273	0.00111232	0.07637	0.015274	0.0157352	0.000569723
Black	0.000107849	0.00237267	0.0220551	0.00649788	0.000863	0.01429	0.0106231	0.048478	0.00126722	0.10615	0.017094	0.0186848	0.00110545
White	0.00112755	0.0616394	0.0291113	0	0	0.0645095	0.0125739	0.0240202	0	0	0.000136673	0.0177675	0
White	0	0.00855502	0.0439158	0.00778099	0	0.0294944	0.0158064	0.0565038	0.00847354	0	0.000122215	0.000285167	0.00162953
White	0	0.00510716	0.0312977	0.000130953	0	0	0	0	0.000873019	0	0	0.000174604	0.00401589
White	0	0	0.00865266	0.0175113	0	0	0.0163576	0	0	0	0	0.0163576	0.00403791
Black	0.00188197	0.0121656	0.0533002	0	0.00463772	0.0420083	0.0090738	0.0647264	0.00040328	0.0229197	0.00732625	0.0263476	0.000268853
White	0	0.00178622	0.149596	0	0.00142086	0.132302	0.0079974	0.00856575	0	0.00125847	0.00105549	0.01226	0
White	0.000342965	0.00120038	0.0875847	0.0177056	0.00240075	0.173026	0.00488725	0.0120038	0	0.00553031	0.000300094	0.00154334	0
White	0.00165358	0.0803638	0.0189334	0.000330715	0	0.00512609	0.0011575	0	0	0	0	0.00338983	0.00553948
White	0	0.000375328	0.014888	0.0870136	0	0.00431628	0.0235831	0	0.00112599	0	0	0	0.00206431
White	0	0	0.0539058	0.0507568	0	0	0	0	0	0	0	0.00135442	0.00328446
White	0	0	0.0673302	0.043261	0	0	0	0	0	0	0	0.00507554	0.00384631
White	0	0.00657895	0	0.00479876	0	0.00352167	0.0293344	0	0	0	0.000309598	0.0176858	0.00537926
White	0	0.0383475	0	0.00146365	0	0.00380548	0.0304804	0	0.000292729	0	0	0.0501665	0.00936734
White	0	0	0.00406051	0.0130573	0	0.0396497	0.0563694	0.0768312	0	0	0	0.0167994	0.00270701
White	0	0.0387628	0.00853015	0.000406197	0	0.00777578	0	0	0.0141009	0	0	0.000116056	0.00348169
White	0	0.0691643	0.0488761	0.00628242	0	0	0	0	0.00178674	0	0	0.000345821	0.00680115
White	0	0	0.0687944	0.00141036	0	0.0118575	0.0186481	0.0377142	0	0	0.000783535	0.00449227	0.00799206
White	0	0	0.0789899	0.0470193	0	0	0	0.0786346	0	0	0.000968804	0.0302913	0.00213137
White	0	0	0	0.00405982	0	0	0	0	0	0	0	0	0.00430272
White	0.000850616	0.011139	0.0838869	0.00895172	0.00384802	0.0288804	0.0213869	0.0347537	8.1011e-05	0.00510369	0.0253159	0.00773655	0
White	0.00188518	0.0214103	0.0737915	0.00861798	0.0036806	0.032093	0.0165627	0.0531891	0	0.00870775	0.0298487	0.0133309	0
White	0.000437025	0.00629316	0.0916004	0.00773534	0.00249104	0.0566821	0.0165195	0.0287999	0	0.00292807	0.0208024	0.0295866	0
White	0.00178696	0.0199616	0.0995031	0.00488145	0.00283298	0.0499477	0.00884763	0.0539575	0	0.0198745	0.01678	0.00505579	0
White	0.00232019	0.0216848	0.0497055	0.00196323	0.00481885	0.0729074	0.00410494	0.0207032	0	0.00544351	0.0248081	0.0232019	0
White	0.00223997	0.0175817	0.0544356	0.00638181	0.00114112	0.0399391	0.00739614	0.0909091	0.000338109	0.102954	0.0103546	0.00355015	0
White	0	0	0	0.0124537	0	0.00413537	0	0	0.000237665	0	0	0	0.00522863
Black	0.0011005	0.0175639	0.275521	0	0.00589867	0.0468812	0.0235506	0.00576661	0	0	0	0.00123256	8.80398e-05
Black	0.000268212	0.00359403	0.107231	0.0017702	0.00482781	0.0405536	0.00632979	0.0017702	0	0	0.00193112	0.000268212	0
White	0	0	0.000928095	0.00844124	0	0	0.0195342	0	0	0	0	0.0184735	0.0124188
White	0.000326335	0.0387976	0.143914	0	0	0.00485877	0.0191087	0.0672613	0	0	0.000108778	0.00322709	0.00184923
White	0	0.0013991	0.0675568	0	0	0.0852654	0.0135913	0.0135513	0.000879437	0	0.00247841	0.00923409	0.00115926
White	0	0	0	0.0069601	0	0.00908408	0.00258145	0	0	0	0	0	0.00833252
White	0	0	0	0.0144587	0	0.00545816	0	0	0	0	0	0	0.0110971
White	0	0	0.0200051	0.0372296	0	0	0.0340158	0	0	0	0	0.000577763	0.000866645
Black	0.005352	0.00969348	0.0422171	0.000187133	0.00291927	0.0217823	0.0110783	0.0730566	0	0.0153449	0.0232793	0.00872039	7.48531e-05
Black	0	0	0.0788453	0.0302769	0	0.0720301	0	0	7.83361e-05	0	0	0	0.00462183
Black	0	0	0.00113916	0.00446551	0	0	0	0	0	0	0	0	0.000318965
White	0	0.0196405	0.122551	0.000190223	0.0041849	0.0140765	0.00114134	0.0279152	0	0	0	0.00499334	0
White	0.00121295	0.0301721	0.0727769	0.000303237	0.00144038	0.0272534	0.00648169	0.0822151	0.000644379	0	0.00106133	0.0247896	0.000151619
White	0	0.0162353	0.0915577	0	0.00507637	0.00407025	9.14662e-05	0.0338425	0	0	0	0.00283545	0.000640263
White	0.0016053	0.0245974	0.0876185	0.00025892	0.000673	0.0336596	0.00647299	0.0892755	0	0	0.00372844	0.0253741	0
White	0.000512674	0.000968385	0.114896	0.00404443	0.00398747	0.0762746	0.00375961	0.00273426	0	0.000170891	0.0115637	0.0142979	0
White	0.00297495	0.0156054	0.0797495	0.0127871	0.00146138	0.0530271	0.000626305	0.0653967	0	0.0486952	0.00151357	0.0115866	0
Black	0	0	0.0528973	0.00541905	0	0.0121929	0	0	0	0.000985282	0	0.00252479	0.00468009
Black	0	0	0.106734	0.0265685	0	0.00953571	0	0.0690517	0	0	0	0.000657635	0.0063133
Black	0.00467768	0.0340593	0.0504799	0.00657799	0.000487	0.0275788	0.018126	0.0643668	0.000292355	0.0435609	0.0226575	0.000146177	9.74516e-05
Black	0.00176501	0.0259982	0.116634	0.00233745	0.00062	0.0308639	0.0217049	0.0160759	0.00109717	0.0014788	0.0132138	0.00076325	0
White	0.00322141	0.162433	0.0358072	0	0.00173461	0.0225499	0.0307273	0.0863586	0.00309751	0	0	0.0152397	0.0142485
White	0.0118602	0.213358	0.105618	0	0	0.0132335	0.0213483	0.0365793	0	0	0.00586767	0.0862672	0
White	0.00211138	0.24162	0.0653207	0	0.0030351	0.00105569	0.000923727	0.0848509	0	0	0	0.0431512	0
White	0.00364928	0.0629982	0.00902718	0	0.000576	0.00105637	0.00576203	0.0264093	0	0	0.00115241	0.0883511	0
White	0	0.0295879	0.102401	0.0249629	0.000593	0.0194486	0.00687815	0.0596502	0.00379484	0	0	0.00545508	0.00189742
White	0	0	0	0.00092707	0	0.00623197	0.000206016	0	0.000515039	0	0	0	0.00175113
White	0	0	0	0.023373	0	0.00579287	0	0	0	0	0	0	0
White	0	0	0	0.104463	0	0.00157842	0	0	0	0	0	0	0.438657
White	0	0	0	0.0114347	0	0	0	0	0.0146507	0	0	0	0.442201
White	0	0	0	0.0357056	0	0.0183698	0.035219	0	0.00444039	0	0	0	0.243796
White	0	0	0	0.351228	0	0	0	0	0	0	0	0	0.203302
White	0	0	0	0.0162092	0	0	0	0	0.0019281	0	0	0	0.0266013
White	0	0	0.0115374	0.00193634	0	0.0123845	0.0155714	0.0660777	0	0.000242043	0.00851184	0.0178708	0.000927831
White	0.00125177	0.0569226	0.132029	0	0.00184471	0.0105412	0.0274401	0.0341272	0	0	0.00121883	0.00253648	0.000197648
White	0.00229714	0.0616669	0.0948945	0.00145593	0.00142358	0.0110651	0.0229067	0.050893	0.000194124	0	0.00106768	0.00190889	0.000226479
White	0.00183233	0.219397	0.0777613	0	0.00437187	0.000225023	0.0721358	0.0566092	0	0	0.00315032	0.00106082	0.0061399
White	0.00319154	0.250386	0.0527103	0	0.00359049	0	0.0255822	0.036603	0	0.000598414	0.00643295	0	0.0153094
White	0.000422297	0.191329	0.00703829	0	0.00368806	0.000760135	0.206363	0.015991	0	0	0.0053491	0.00115428	0.0115991
White	0.00231083	0.446313	0.0397141	0.0109093	0.0027945	0.000429923	0.0547614	0.0308469	0.00322442	0	0.0130052	0.0066638	0.00827601
White	0.00434123	0.52168	0.0025629	0.00104608	0	0	0.0535593	0.03269	0.00240598	0	0	0.00434123	0.00606726
White	0	0	0	0.0348658	0	0	0	0.0247979	0	0	0	0	0.000694341
White	0	0.000167947	0.0850653	0.0867867	0	0	0	0	0	0	0	0.00671789	0.00520637
White	0	0.113315	0	0.00182247	0	0.00707547	0.0212621	0	0.000464551	0	0	0.000178674	0.0172956
White	0	0	0	0.0100449	0	0	0.0669253	0	0	0	0	0.0176399	0.00608412
White	0	0	0.00123017	0.069653	0	0.00559939	0.0420803	0.154026	0.000551455	0	0	0	0.00207856
White	0	0	0.0381522	0.00543922	0	0.00695443	0.053654	0.00186487	0.000116555	0	0.00318583	0.025137	0.00516726
White	0	0	0.0232754	0.00741794	0	0	0	0.0422867	0	0	0	0.00479723	0.00239861
White	0	0.000321368	0.000642735	0.00347077	0	0.000289231	0	0	0.000192821	0	0	9.64103e-05	0.00302086
White	0	0.0165367	0.0608395	0.0133976	0.000809	0.0189961	0.00336559	0.100417	0.000323614	0	0.00430407	0.0206142	0.00187696
White	0	0	0	0	0	0	0	0	0	0	0	0	0.00956375
White	0	0	0	0.00124815	0	0	0	0	0	0	0	0	0
White	0	0.172186	0.0149858	0.0268245	0	0.00419601	0.00824217	0.0639892	0	0.00569459	0.0106399	0.0720815	0.0319197
Black	0	0.00431395	0	0.000220099	0.00743936	0	0	0	0	0.0276445	0	0	0.00426993
White	0.00618117	0.137988	0.0905846	0.00300353	0.00235059	0.00961999	0.0233317	0.112088	0.000827058	0	0.0109259	0.0381317	0.0737823
White	0.000971025	0.341296	0.00815661	0	0.00035	0.00182553	0.0322769	0.0511536	0	0	0.000427251	0.0317719	0.0726326
White	0.00146267	0.208031	0.00488664	0.00292534	0.000199	0.00162888	0.0141945	0.0416861	0.000997274	0.000332425	0.00741307	0.00525231	0.10119
White	0	0	0.0501414	0.000833877	0	0.00764992	0.0016315	0.113987	0	0	0.00340802	0.0155174	0.00137771
White	0.000639429	0.0123847	0.052837	0.00393754	0.00215387	0.0236925	0.01888	0.0713805	0.000370196	0.0155482	0.000437504	0.00316349	0.000201925
White	0.000807171	0.0120651	0.0603254	0.0205616	0.0034411	0.0313947	0.00556523	0.0505544	0	0.0280386	0.00989847	0.0136369	8.49654e-05
White	0	0	0	0.000279395	0	0	0	0	0	0	0	0	0.0198836
White	0	0	0	0.0010136	0	0	0.348002	0	0	0.0035476	0	0.000675733	0.0465411
White	0	0	0	0	0	0.000725558	0.423182	0	0	0	0	0.000453474	0.0396336
White	0	0.000689148	0.100708	0.00289442	0.00408895	0.0879813	0.00987779	0.00592667	0	0.00252688	0.00211339	0.0231094	0
White	0.000319323	0.00247475	0.146729	0.0143695	0.00387179	0.0761985	0.0164052	0.0152078	0	0.00199577	0.000997884	0.005189	0
White	0.00513306	0.0885726	0	0.012778	0	0.0030944	0.00243911	0	0.00054607	0	0	0	0.0129237
White	0	0.00225451	0.00135271	0.00551102	0	0.000551102	0.000651303	0	0.00310621	0	0	0	0.00836673
White	0.000999889	0.0485872	0.0358108	0.00174055	0	0.0297745	0.00248121	0.0835463	0.00159242	0	0.00651779	0.0113691	0.00166648
White	0	0.0262042	0.0633687	0.0364507	0	0.047999	0.0115903	0.0415739	0.00713896	0	0	0.000419939	0.00121782
White	0.00686013	0.113689	0.0718057	0.000767252	0	0.0327662	0.00992914	0.0689624	0.00257255	0	0	0.00640881	0
White	0	0	0.022827	0.00565521	0	0	0	0.0070101	0	0	0	0.000353451	0.000706901
White	0	0	0.0409081	0.00485812	0.00372304	0	0.0898524	0.0127582	0	0	0	0.000862656	0.000317821
White	0	0	0.00154406	0.0334179	0	0	0.013676	0.0928642	0	0	0	0	0
White	0.00144378	0.021386	0.0363202	0.00753474	0.00442158	0.0434488	0.0151597	0.0988991	0.000360946	0.0168742	0.00103772	0.00112796	0
White	0	0.000822787	0.114681	0.0114015	0.00673902	0.0747953	0.00850214	0.0516789	0	0.00521099	0.00156721	0.0100302	0.000235082
Black	0	0	0.00535778	0.00333373	0	0	0	0.419693	0	0	0	0	0.0951304
Black	0	0	0.000582051	0.00407436	0	0.00291026	0	0.359562	0.000982211	0	0	0	0.0447088
Black	0	0	0.00271642	0.00432483	0.000894	0	0	0.198048	0.00353849	0	0	0	0.0948602
White	0.00177772	0.0190421	0.0538443	0.00064955	0	0.00635876	0.0272811	0.00105979	0	0	0	0	0.00283751
White	0.00379507	0.0334656	0.0454028	0.00400207	0	0.0125582	0.0124202	0.00158703	0	0	0	0.000138002	0.00269105
White	0.0118921	0.133141	0.085775	0	0	0.00900764	0.0096149	0.0968068	0.000202419	0	0.00440261	0.0153332	0.000506047
White	0.00102052	0.0972899	0.0573761	0.000481914	0	0.036427	0.00340175	0.0918471	0	0	0	0.00286314	0.00326001
White	0	0.0456753	0.0393224	0.00405272	0	0.0452006	0.0191318	0.0678375	0.000328599	0	0.00441783	0.00343203	0.000912775
Black	0	0.00997252	0.0280859	0.00208609	0.00310369	0.0185204	0.00981988	0.0232014	0	0.0800346	0.00473186	0	0.00203521
White	0.00185811	0.548032	0.00490542	0	0	0.00553718	0.0135642	0.180386	0	0	0	0.00646624	0.0507637
White	0	0.419326	0.00615283	0.00796572	0	0.0174696	0.0277427	0.0537274	0	0	0.014558	0	0.0260946
Black	0	0.108741	0	0	0.0012218	0	0.00808271	0.00244361	0	0.315789	0	0	0.0300752
Black	0	0	0.0026931	0.68995	0	0	0	0	0.001719	0	0	0	0.0994728
Black	0	0	0.604503	0.237465	0	0	0	0	0	0	0	0	0.0338997
Black	0	0	0.0507571	0.545284	0	0	0	0	0	0	0	0.000964101	0.0644247
White	0.000557633	0.0245031	0.0226333	0.0230926	0.00114807	0.0192875	0.0203044	0.023683	9.84058e-05	0.000656039	0.00600276	0.00426425	0.00957817
White	0.000252881	0.0122467	0.0670857	0.0219284	0.00184242	0.0373903	0.013764	0.0237347	0	0	0.00574401	0.00906759	0.00130053
White	0.000332198	0.00406943	0.0807657	0.0141184	0.00224234	0.0439748	0.010049	0.0144922	0	0.00357113	0.0129557	0.0185616	0
White	0.00171821	0.0110252	0.0940722	0.00887743	0.00221936	0.0576317	0.0162514	0.0797537	0	0.019831	0.021764	0.00493986	0
White	0	0	0	0.00747478	0	0.0059438	0	0	0.000135086	0	0	0	0
Black	0.000138754	0.00742334	0.0284793	0	0.00339947	0.0258429	0.018593	0.0109269	0	0.00808242	0.000485639	0.000173442	0
Black	0	0.0434872	0.00674093	0.00012331	0.00480908	0.00246619	0.000246619	0.00312384	0.000205516	0.00826175	0.000411032	0.00226068	0.000411032
White	0	0	0.0211086	0.00129236	0	0.0236933	0.0304423	0.0937679	0	0	0.0118227	0.0250814	0.00172315
White	0	0	0.0122636	0	0	0	0.0222407	0.0641239	0	0	0.00467678	0.00301393	0.0108086
White	0	0.465282	0.0129838	0.0245803	0	0.00071144	0	0.0655592	0	0	0.121158	0.00743455	0.0401608
White	0	0.760085	0.00375978	0	0	0	0	0	0	0	0.0495885	0.00152424	0.0184941
White	0	0.641236	0.00334946	0.00609416	0	0.000465203	0	0.0134444	0.000697804	0	0.142771	0.00311686	0.0135374
White	0.00137894	0.00517103	0	0.00149385	0	0.00662658	0.0049029	0	0	0	0	0	0.00134064
White	0	0.000203957	0.00571079	0.00591475	0	0.00586376	0.000917805	0	0.000458903	0	0	0	0
White	0.000392126	0.00392126	0	0	0	0	0	0.014195	0	0	0	0.000470551	0.00792095
White	0	0.00338101	0.0697752	0.00423556	0	0.0190228	0.00512725	0.0136355	0	0	0.000148616	0.000260078	0.00553595
White	0	0.00904479	0.134604	0.0143515	0.00243642	0.0437888	0.0106468	0.0114478	0	0	0.0132501	0.0443228	0.000267005
White	0	0.00823401	0.140536	0.00295866	0.00067	0.0127837	0.0157144	0.00781533	0.000167471	0	0.00764786	0.0248974	0.000307031
White	0	0	0	0.000997831	0.00806941	0	0	0	0	0	0	0.000130152	0.00329718
White	0	0	0	0.000696864	0.00340689	0	0.000309717	0	0	0	0	0.000232288	0.0031746
White	0	0	0	0.0535603	0	0.00021966	0	0	0.000549149	0	0	0	0.0472268
White	0	0	0	0.0504172	0	0	0	0	0	0	0	0	0.207877
White	0	0	0	0.0444761	0	0	0	0	0	0	0	0	0.117739
White	0	0.0151195	0.0703651	0.00469357	0.0027315	0.0317008	0.0200823	0.010272	7.69438e-05	0	0.00777132	0.00250067	0.000384719
Black	0	0.00494001	0.0259603	0.0184998	0.0012098	0.0115939	0.0141647	0.0520718	0.00231878	0.0503075	0.0236919	0.0130053	0.00156266
Black	0	0.00937486	0.00142567	0.00138247	0.00393139	0.00833801	0.0248844	0.015812	0.00825161	0.336761	0.0404804	0.0325312	0.0475224
Black	0	0.0194782	0.00201251	0.00625314	0.000144	0.00179688	0.0307626	0.0470783	0.0207719	0.190613	0.0232157	0.0429095	0.13455
Black	0	0.00234415	0.00893707	0.0155666	0	0.000329646	0.0449784	0.0244304	0.010915	0.370229	0.0384953	0.0128562	0.0410226
White	0	0	0	0.00367069	0	0	0.00147781	0	0	0	0	0	0.0214521
White	0	0.0776456	0.123826	0.0059645	0	0.00292868	0.000250009	0.000250009	0	0	0	0	0.00785742
White	0	0.0130635	0.188908	0.00889639	0	0.00234812	0.00257962	0.0173628	0	0	0	0	0.00638291
White	0.00286954	0.0271172	0.0499301	0.00111195	0.000359	0.0215216	0.0116217	0.0503964	0.000286954	0.0549159	0.0122314	0.00789124	0
White	0.000451243	0.00212084	0.042823	0.00360995	0.00194035	0.0300979	0.0150715	0.0470195	0	0.0557285	0.00627228	0.00943098	0
Black	0	0.00899623	0.0186814	0.0478178	0.000243	0.00364712	0.0116303	0.0463995	0.00141832	0.11922	0.0140617	0.0029177	0.00133728
White	0	0.111976	0.0301596	0.00465228	0.000361	0.02651	0.00938478	0.0855057	0	0	0.000280741	0.00493302	0.00172455
White	0	0	0.0350351	0.00162199	0	0.00202749	0.000486598	0.112242	0	0	0.00223024	0.0409148	0.00182474
White	0	0.00768216	0	0.0133377	0	0	0	0.0699406	0	0	0.00141389	0.00650391	0.00136676
White	0	0.0238277	0	0.00524488	0	0	0	0.00194512	0	0	0	0	0.0183744
White	0	0	0.0164565	0.0098739	0	0.00471885	0.000198271	0	0	0	0	0.00440162	0.00142755
White	0.00112746	0.215227	0	0	0	0	0.311061	0.00017802	0.00747686	0	0.000712082	0.00172086	0.0122241
White	0.0124188	0.0523459	0.0155664	0.000782137	7.63e-05	0.0189239	0.000887058	0.0333076	0	0.552923	0.00815521	0.00793583	0
White	0.00839961	0.1141	0.0218793	0.00102477	0.00739236	0.0139877	0.030638	0.0151351	0	0.0700872	0.0465964	0.0189889	0
White	0.0236331	0.113197	0.0210255	0	0.00141359	0.0207098	0.000796004	0.0865173	0	0.363527	0.0113362	0.063941	0.000137242
White	0.0639917	0.155213	0.0269715	0.000560239	0.00159179	0.0300484	0.00313912	0.0303418	0	0.204665	0.0429872	0.0135436	0.000320137
White	0.0131706	0.194986	0.042812	0.00111719	0.00920403	0.0283705	0.00824058	0.175768	0	0.00216264	0.0102392	0.0760408	0.00018449
White	0	0.581864	0.0331539	0	0.00359832	0.0133489	0.0039591	0.0419266	0	0.0054402	0.00112032	0.000512689	0.000398758
White	0.00887038	0.0834439	0.0110736	0.00152261	0.000438	0.0126423	0.000461398	0.0215934	0.00140726	0.641355	0.00820135	0.0155953	0.000311444
White	0.0166154	0.231588	0.0165674	0.00606381	0.000327	0.0108207	0.00196041	0.0645973	0	0.00219104	0.036748	0.0399673	0.000701518
White	0.0168034	0.099537	0.0404391	0.000763001	0.00270519	0.0300865	0.00183814	0.0811383	0	0.235299	0.0169768	0.0506529	0.000277455
White	0.00256169	0.304932	0.0225247	0.0844601	0.00128843	0.0102316	0.00245559	0.0914479	0	0.00197053	0.00241011	0.0155217	0.00732129
White	0.0250732	0.366514	0.0232135	0.000807497	0	0.0211254	0.0021778	0.148718	0	0.00270797	0.0148938	0.0408316	0.00546488
White	0.0500089	0.493585	0.0311331	0.00080256	0.000709	0.0112463	0.00308517	0.047153	0	0.00222007	0.0238683	0.0117153	0.000187611
White	0.0258569	0.412277	0.044705	0	0.0018961	0.0123246	0.00311502	0.16592	0	0.00240398	0.0072458	0.00398406	0
White	0.0193861	0.508162	0.0209965	0	0.00117122	0.00899153	0.0520948	0.0696752	0	0.0172267	0.0270356	0.00176903	0
White	0.0102841	0.581552	0.0115543	0.00478784	0.000916	0.0121895	0.00344432	0.104404	0	0.00378631	0.00282141	0.00256492	0.00445807
White	0.00268742	0.0864453	0.0108057	0.00543083	0.00375119	0.0102458	0.000783831	0.0435586	0	0.671687	0.004647	0.0152287	0.000727843
White	0.0119962	0.364903	0.0178979	0.00140732	0.00181589	0.0417882	0.00296217	0.104096	0	0.00728626	0.0179433	0.0418676	0.00017024
White	0.0250846	0.336265	0.0112625	0.00133467	0.00109699	0.0111345	0.000841028	0.170052	0	0.00725843	0.0185209	0.0716153	0.000237682
White	0.104048	0.174337	0.0163448	0.00720627	0.00189818	0.0242444	0.00272792	0.032576	0	0.00172769	0.0242444	0.0430671	0.0113891
White	0.00633224	0.0859894	0.0173027	0.000594908	0.00106882	0.0128258	0.00170406	0.048127	0	0.646887	0.00789513	0.00924628	0
White	0.00831076	0.115995	0.0218311	0.00105417	0.00219414	0.041088	0.00234123	0.0525858	0	0.332222	0.0187176	0.0525245	0.000208382
White	0.0363636	0.338722	0.0173487	0	0.00193639	0.00611314	0.00328736	0.0322769	0	0.0029271	0.0117647	0.00926541	0
White	0.00155255	0.0430635	0.00253934	0.0121178	0.000197	0.00314457	0.000723646	0.00564444	0	0.0928504	0.000671017	0.00124993	6.5786e-05
White	0.0319514	0.16771	0.0197804	0.00369369	0.0026643	0.0157537	0.00247255	0.0522667	0	0.127705	0.0151683	0.0209914	0
White	0.00632566	0.390222	0.0118107	0.00183535	0.00250785	0.0154534	0.0551516	0.0249944	0	0.00355161	0.0113974	0.0338909	0.00154113
White	0.0105584	0.417265	0.0316683	0.000638417	0.00813807	0.0130981	0.00314999	0.108812	0.000448997	0.00517749	0.000890978	0.0694472	0.000112249
White	0.0413596	0.508649	0.0270926	0.000175789	0.0108567	0.0108778	0.00424003	0.0159124	0	0.00485881	0.0225432	0.00487287	0
White	0.0352746	0.513693	0.0309918	0.000903279	0.00189221	0.0175516	0.0110574	0.0597722	0	0.00361312	0.0390902	0.0229713	0
White	0.0141184	0.583575	0.00833164	0.000109627	0	0.00887977	0.00297558	0.100927	0	0.0027485	0.0153164	0.00184016	0.000759557
White	0.00387499	0.0536788	0.0363433	0	0.00272473	0.0250855	0.00239841	0.0582227	4.07894e-05	0.517886	0.0184694	0.029507	6.5263e-05
White	0.0120172	0.134887	0.00317182	0.00135808	0.000447	0.00115258	0.0114454	0.00454777	0	0.0959946	0.0140186	0.0145368	0
Black	0.00943174	0.381921	0.0259659	0.000370268	0.00635515	0.0227277	0.00310352	0.118964	0	0.0032449	0.0250907	0.0225998	0.00704856
Asian/Pacific Islander	0	0.0240824	0.010321	0.000137904	0.00300486	0.00801295	0.0012121	0.0515906	0	0.767174	0.00307018	0.00327341	0
White	0.00040833	0.230042	0.0214754	0	0.00228388	0.0139386	0.00236001	0.39916	0	0.00267145	0.00110734	0.00712155	0.00049138
White	0	0.420518	0.0266956	0.000687848	0.0050877	0.0145812	0.00777386	0.128331	0	0.00334436	0.0103177	0.034084	0.00549092
White	0.0263439	0.440897	0.0415102	0.000157748	0	0.0247814	0.00247889	0.150949	0	0.00196809	0.00723386	0.0217466	0.000195307
White	0	0.000310927	7.62651e-05	0	0	0	0	4.69324e-05	0.000381326	0	1.17331e-05	0	0
White	2.07911e-05	0.396608	0	0.000494829	2.49e-05	0	0	0	0.000224544	0	0	2.91076e-05	0
White	0	0.20218	0	0.00274282	0.00930872	0	0	1.26592e-05	0.00586964	0	0	0	0.000333359
White	8.55676e-05	0.308175	0	0.00366229	3.42e-05	0	0	0	0.000370793	9.69766e-05	0	0.000382202	0.000233885
White	7.7477e-05	0.200297	0	0.0250735	0	0	0	0	0.0002518	3.87385e-05	0	0.000309908	0.000460019
White	3.60064e-05	0.123744	0	0.00318914	0	0	0	0	0.000205751	0.000390926	0	0.000308626	0.00094131
White	0	0.870486	0	0	0	0	0	0	0	0	0	0	0
White	0	0.211155	0	0	0	0	0	0	0.000232665	2.90831e-05	0	0	0
White	0	0.000567321	0	0	0	0	0	1.20707e-05	0.000223307	0	0	4.82826e-05	0.000156919
White	0	0.268565	0	1.07152e-05	0	0	0	0	0.000653626	4.28607e-05	0	0	0
White	0	0.398081	0	0.000207919	0	0	0	0	0.00207919	0	0	0	5.84773e-05
White	0	0.395688	0	0	0	3.39593e-05	0	0.000101878	0.000271675	0	0	2.26395e-05	0.00176022
[truncated: 769 more rows]
