# Supplementary material for: Human microbiome variation associated with race and ethnicity emerges as early as 3 months of age
Source: PLoS Biol. 2023 Aug 17;21(8):e3002230. doi: 10.1371/journal.pbio.3002230 (PMC10434942; doi:10.1371/journal.pbio.3002230)
Supplement: S12 Data — These data were used to construct the ROC curve in S18 Fig. (XLSX) [file pbio.3002230.s051.xlsx]

## Sheet: childadult_rfmodel_roc_curve
S12 Data. Sensitivity, specificity, and false positive rates output from the child-only Random Forest model. These data were used to construct the ROC curve in Figure S18.
sensitivity	specificity	fpr	Comparison
1	0	1	White vs. Asian/Pacific Islander
0.99575	0.01	0.99	White vs. Asian/Pacific Islander
0.992418	0.02	0.98	White vs. Asian/Pacific Islander
0.991844	0.03	0.97	White vs. Asian/Pacific Islander
0.987249	0.04	0.96	White vs. Asian/Pacific Islander
0.982654	0.05	0.95	White vs. Asian/Pacific Islander
0.981045	0.06	0.94	White vs. Asian/Pacific Islander
0.977254	0.07	0.93	White vs. Asian/Pacific Islander
0.974497	0.08	0.92	White vs. Asian/Pacific Islander
0.971626	0.09	0.91	White vs. Asian/Pacific Islander
0.968754	0.1	0.9	White vs. Asian/Pacific Islander
0.963814	0.11	0.89	White vs. Asian/Pacific Islander
0.961287	0.12	0.88	White vs. Asian/Pacific Islander
0.952671	0.13	0.87	White vs. Asian/Pacific Islander
0.943481	0.14	0.86	White vs. Asian/Pacific Islander
0.937967	0.15	0.85	White vs. Asian/Pacific Islander
0.932338	0.16	0.84	White vs. Asian/Pacific Islander
0.927972	0.17	0.83	White vs. Asian/Pacific Islander
0.915336	0.18	0.82	White vs. Asian/Pacific Islander
0.909362	0.19	0.81	White vs. Asian/Pacific Islander
0.903504	0.2	0.8	White vs. Asian/Pacific Islander
0.899713	0.21	0.79	White vs. Asian/Pacific Islander
0.895462	0.22	0.78	White vs. Asian/Pacific Islander
0.892016	0.23	0.77	White vs. Asian/Pacific Islander
0.884204	0.24	0.76	White vs. Asian/Pacific Islander
0.877771	0.25	0.75	White vs. Asian/Pacific Islander
0.869615	0.26	0.74	White vs. Asian/Pacific Islander
0.864675	0.27	0.73	White vs. Asian/Pacific Islander
0.845606	0.28	0.72	White vs. Asian/Pacific Islander
0.835267	0.29	0.71	White vs. Asian/Pacific Islander
0.823435	0.3	0.7	White vs. Asian/Pacific Islander
0.811947	0.31	0.69	White vs. Asian/Pacific Islander
0.80471	0.32	0.68	White vs. Asian/Pacific Islander
0.789431	0.33	0.67	White vs. Asian/Pacific Islander
0.784147	0.34	0.66	White vs. Asian/Pacific Islander
0.782424	0.35	0.65	White vs. Asian/Pacific Islander
0.777254	0.36	0.64	White vs. Asian/Pacific Islander
0.772889	0.37	0.63	White vs. Asian/Pacific Islander
0.763469	0.38	0.62	White vs. Asian/Pacific Islander
0.752556	0.39	0.61	White vs. Asian/Pacific Islander
0.745319	0.4	0.6	White vs. Asian/Pacific Islander
0.729581	0.41	0.59	White vs. Asian/Pacific Islander
0.7166	0.42	0.58	White vs. Asian/Pacific Islander
0.703733	0.43	0.57	White vs. Asian/Pacific Islander
0.691327	0.44	0.56	White vs. Asian/Pacific Islander
0.684434	0.45	0.55	White vs. Asian/Pacific Islander
0.674555	0.46	0.54	White vs. Asian/Pacific Islander
0.662952	0.47	0.53	White vs. Asian/Pacific Islander
0.654451	0.48	0.52	White vs. Asian/Pacific Islander
0.635612	0.49	0.51	White vs. Asian/Pacific Islander
0.618955	0.5	0.5	White vs. Asian/Pacific Islander
0.608731	0.51	0.49	White vs. Asian/Pacific Islander
0.601264	0.52	0.48	White vs. Asian/Pacific Islander
0.586445	0.53	0.47	White vs. Asian/Pacific Islander
0.570936	0.54	0.46	White vs. Asian/Pacific Islander
0.555773	0.55	0.45	White vs. Asian/Pacific Islander
0.546353	0.56	0.44	White vs. Asian/Pacific Islander
0.53969	0.57	0.43	White vs. Asian/Pacific Islander
0.519701	0.58	0.42	White vs. Asian/Pacific Islander
0.492361	0.59	0.41	White vs. Asian/Pacific Islander
0.480184	0.6	0.4	White vs. Asian/Pacific Islander
0.466284	0.61	0.39	White vs. Asian/Pacific Islander
0.456175	0.62	0.38	White vs. Asian/Pacific Islander
0.439403	0.63	0.37	White vs. Asian/Pacific Islander
0.436186	0.64	0.36	White vs. Asian/Pacific Islander
0.417231	0.65	0.35	White vs. Asian/Pacific Islander
0.408501	0.66	0.34	White vs. Asian/Pacific Islander
0.395864	0.67	0.33	White vs. Asian/Pacific Islander
0.384721	0.68	0.32	White vs. Asian/Pacific Islander
0.353245	0.69	0.31	White vs. Asian/Pacific Islander
0.336244	0.7	0.3	White vs. Asian/Pacific Islander
0.328317	0.71	0.29	White vs. Asian/Pacific Islander
0.315106	0.72	0.28	White vs. Asian/Pacific Islander
0.299253	0.73	0.27	White vs. Asian/Pacific Islander
0.291212	0.74	0.26	White vs. Asian/Pacific Islander
0.278116	0.75	0.25	White vs. Asian/Pacific Islander
0.264331	0.76	0.24	White vs. Asian/Pacific Islander
0.252384	0.77	0.23	White vs. Asian/Pacific Islander
0.240781	0.78	0.22	White vs. Asian/Pacific Islander
0.225388	0.79	0.21	White vs. Asian/Pacific Islander
0.217231	0.8	0.2	White vs. Asian/Pacific Islander
0.208845	0.81	0.19	White vs. Asian/Pacific Islander
0.199655	0.82	0.18	White vs. Asian/Pacific Islander
0.188742	0.83	0.17	White vs. Asian/Pacific Islander
0.177944	0.84	0.16	White vs. Asian/Pacific Islander
0.16278	0.85	0.15	White vs. Asian/Pacific Islander
0.142102	0.86	0.14	White vs. Asian/Pacific Islander
0.127743	0.87	0.13	White vs. Asian/Pacific Islander
0.122114	0.88	0.12	White vs. Asian/Pacific Islander
0.112694	0.89	0.11	White vs. Asian/Pacific Islander
0.095807	0.9	0.1	White vs. Asian/Pacific Islander
0.0869615	0.91	0.09	White vs. Asian/Pacific Islander
0.0676623	0.92	0.08	White vs. Asian/Pacific Islander
0.0589316	0.93	0.07	White vs. Asian/Pacific Islander
0.0495118	0.94	0.06	White vs. Asian/Pacific Islander
0.039058	0.95	0.05	White vs. Asian/Pacific Islander
0.0351522	0.96	0.04	White vs. Asian/Pacific Islander
0.0250431	0.97	0.03	White vs. Asian/Pacific Islander
0.0182654	0.98	0.02	White vs. Asian/Pacific Islander
0.00723722	0.99	0.01	White vs. Asian/Pacific Islander
0.00183802	1	0	White vs. Asian/Pacific Islander
1	0	1	White vs. Asian/Pacific Islander
0.995864	0.01	0.99	White vs. Asian/Pacific Islander
0.993222	0.02	0.98	White vs. Asian/Pacific Islander
0.990695	0.03	0.97	White vs. Asian/Pacific Islander
0.988627	0.04	0.96	White vs. Asian/Pacific Islander
0.984262	0.05	0.95	White vs. Asian/Pacific Islander
0.979667	0.06	0.94	White vs. Asian/Pacific Islander
0.978518	0.07	0.93	White vs. Asian/Pacific Islander
0.973693	0.08	0.92	White vs. Asian/Pacific Islander
0.971166	0.09	0.91	White vs. Asian/Pacific Islander
0.965997	0.1	0.9	White vs. Asian/Pacific Islander
0.962206	0.11	0.89	White vs. Asian/Pacific Islander
0.958415	0.12	0.88	White vs. Asian/Pacific Islander
0.952211	0.13	0.87	White vs. Asian/Pacific Islander
0.946582	0.14	0.86	White vs. Asian/Pacific Islander
0.93923	0.15	0.85	White vs. Asian/Pacific Islander
0.935669	0.16	0.84	White vs. Asian/Pacific Islander
0.927053	0.17	0.83	White vs. Asian/Pacific Islander
0.919701	0.18	0.82	White vs. Asian/Pacific Islander
0.911315	0.19	0.81	White vs. Asian/Pacific Islander
0.900862	0.2	0.8	White vs. Asian/Pacific Islander
0.891786	0.21	0.79	White vs. Asian/Pacific Islander
0.887421	0.22	0.78	White vs. Asian/Pacific Islander
0.885353	0.23	0.77	White vs. Asian/Pacific Islander
0.877886	0.24	0.76	White vs. Asian/Pacific Islander
0.86525	0.25	0.75	White vs. Asian/Pacific Islander
0.86054	0.26	0.74	White vs. Asian/Pacific Islander
0.854681	0.27	0.73	White vs. Asian/Pacific Islander
0.84664	0.28	0.72	White vs. Asian/Pacific Islander
0.841585	0.29	0.71	White vs. Asian/Pacific Islander
0.83722	0.3	0.7	White vs. Asian/Pacific Islander
0.823205	0.31	0.69	White vs. Asian/Pacific Islander
0.812522	0.32	0.68	White vs. Asian/Pacific Islander
0.806548	0.33	0.67	White vs. Asian/Pacific Islander
0.799196	0.34	0.66	White vs. Asian/Pacific Islander
0.785985	0.35	0.65	White vs. Asian/Pacific Islander
0.775302	0.36	0.64	White vs. Asian/Pacific Islander
0.766226	0.37	0.63	White vs. Asian/Pacific Islander
0.759219	0.38	0.62	White vs. Asian/Pacific Islander
0.744055	0.39	0.61	White vs. Asian/Pacific Islander
0.736933	0.4	0.6	White vs. Asian/Pacific Islander
0.725101	0.41	0.59	White vs. Asian/Pacific Islander
0.709822	0.42	0.58	White vs. Asian/Pacific Islander
0.691901	0.43	0.57	White vs. Asian/Pacific Islander
0.679265	0.44	0.56	White vs. Asian/Pacific Islander
0.669041	0.45	0.55	White vs. Asian/Pacific Islander
0.654222	0.46	0.54	White vs. Asian/Pacific Islander
0.638484	0.47	0.53	White vs. Asian/Pacific Islander
0.628145	0.48	0.52	White vs. Asian/Pacific Islander
0.61815	0.49	0.51	White vs. Asian/Pacific Islander
0.601723	0.5	0.5	White vs. Asian/Pacific Islander
0.586215	0.51	0.49	White vs. Asian/Pacific Islander
0.566341	0.52	0.48	White vs. Asian/Pacific Islander
0.558185	0.53	0.47	White vs. Asian/Pacific Islander
0.547387	0.54	0.46	White vs. Asian/Pacific Islander
0.535095	0.55	0.45	White vs. Asian/Pacific Islander
0.518093	0.56	0.44	White vs. Asian/Pacific Islander
0.500402	0.57	0.43	White vs. Asian/Pacific Islander
0.47892	0.58	0.42	White vs. Asian/Pacific Islander
0.46525	0.59	0.41	White vs. Asian/Pacific Islander
0.448593	0.6	0.4	White vs. Asian/Pacific Islander
0.438599	0.61	0.39	White vs. Asian/Pacific Islander
0.428374	0.62	0.38	White vs. Asian/Pacific Islander
0.418955	0.63	0.37	White vs. Asian/Pacific Islander
0.414015	0.64	0.36	White vs. Asian/Pacific Islander
0.408156	0.65	0.35	White vs. Asian/Pacific Islander
0.400345	0.66	0.34	White vs. Asian/Pacific Islander
0.391499	0.67	0.33	White vs. Asian/Pacific Islander
0.375302	0.68	0.32	White vs. Asian/Pacific Islander
0.357381	0.69	0.31	White vs. Asian/Pacific Islander
0.347157	0.7	0.3	White vs. Asian/Pacific Islander
0.331304	0.71	0.29	White vs. Asian/Pacific Islander
0.317289	0.72	0.28	White vs. Asian/Pacific Islander
0.308558	0.73	0.27	White vs. Asian/Pacific Islander
0.300172	0.74	0.26	White vs. Asian/Pacific Islander
0.289259	0.75	0.25	White vs. Asian/Pacific Islander
0.275129	0.76	0.24	White vs. Asian/Pacific Islander
0.267203	0.77	0.23	White vs. Asian/Pacific Islander
0.256634	0.78	0.22	White vs. Asian/Pacific Islander
0.242619	0.79	0.21	White vs. Asian/Pacific Islander
0.23251	0.8	0.2	White vs. Asian/Pacific Islander
0.209879	0.81	0.19	White vs. Asian/Pacific Islander
0.197932	0.82	0.18	White vs. Asian/Pacific Islander
0.176565	0.83	0.17	White vs. Asian/Pacific Islander
0.166571	0.84	0.16	White vs. Asian/Pacific Islander
0.157496	0.85	0.15	White vs. Asian/Pacific Islander
0.145893	0.86	0.14	White vs. Asian/Pacific Islander
0.125675	0.87	0.13	White vs. Asian/Pacific Islander
0.115451	0.88	0.12	White vs. Asian/Pacific Islander
0.103963	0.89	0.11	White vs. Asian/Pacific Islander
0.0947731	0.9	0.1	White vs. Asian/Pacific Islander
0.0854681	0.91	0.09	White vs. Asian/Pacific Islander
0.066973	0.92	0.08	White vs. Asian/Pacific Islander
0.0598507	0.93	0.07	White vs. Asian/Pacific Islander
0.0537622	0.94	0.06	White vs. Asian/Pacific Islander
0.0482481	0.95	0.05	White vs. Asian/Pacific Islander
0.0329696	0.96	0.04	White vs. Asian/Pacific Islander
0.0255026	0.97	0.03	White vs. Asian/Pacific Islander
0.0211373	0.98	0.02	White vs. Asian/Pacific Islander
0.0101091	0.99	0.01	White vs. Asian/Pacific Islander
0.00482481	1	0	White vs. Asian/Pacific Islander
1	0	1	White vs. Asian/Pacific Islander
0.996324	0.01	0.99	White vs. Asian/Pacific Islander
0.994141	0.02	0.98	White vs. Asian/Pacific Islander
0.991844	0.03	0.97	White vs. Asian/Pacific Islander
0.989087	0.04	0.96	White vs. Asian/Pacific Islander
0.986559	0.05	0.95	White vs. Asian/Pacific Islander
0.982539	0.06	0.94	White vs. Asian/Pacific Islander
0.981275	0.07	0.93	White vs. Asian/Pacific Islander
0.977944	0.08	0.92	White vs. Asian/Pacific Islander
0.974383	0.09	0.91	White vs. Asian/Pacific Islander
0.970247	0.1	0.9	White vs. Asian/Pacific Islander
0.961976	0.11	0.89	White vs. Asian/Pacific Islander
0.95784	0.12	0.88	White vs. Asian/Pacific Islander
0.952671	0.13	0.87	White vs. Asian/Pacific Islander
0.942447	0.14	0.86	White vs. Asian/Pacific Islander
0.936244	0.15	0.85	White vs. Asian/Pacific Islander
0.930844	0.16	0.84	White vs. Asian/Pacific Islander
0.928547	0.17	0.83	White vs. Asian/Pacific Islander
0.913038	0.18	0.82	White vs. Asian/Pacific Islander
0.907869	0.19	0.81	White vs. Asian/Pacific Islander
0.897645	0.2	0.8	White vs. Asian/Pacific Islander
0.893969	0.21	0.79	White vs. Asian/Pacific Islander
0.886962	0.22	0.78	White vs. Asian/Pacific Islander
0.879035	0.23	0.77	White vs. Asian/Pacific Islander
0.869615	0.24	0.76	White vs. Asian/Pacific Islander
0.864675	0.25	0.75	White vs. Asian/Pacific Islander
0.855485	0.26	0.74	White vs. Asian/Pacific Islander
0.847559	0.27	0.73	White vs. Asian/Pacific Islander
0.844802	0.28	0.72	White vs. Asian/Pacific Islander
0.829638	0.29	0.71	White vs. Asian/Pacific Islander
0.823894	0.3	0.7	White vs. Asian/Pacific Islander
0.812407	0.31	0.69	White vs. Asian/Pacific Islander
0.807352	0.32	0.68	White vs. Asian/Pacific Islander
0.799311	0.33	0.67	White vs. Asian/Pacific Islander
0.787823	0.34	0.66	White vs. Asian/Pacific Islander
0.780126	0.35	0.65	White vs. Asian/Pacific Islander
0.761976	0.36	0.64	White vs. Asian/Pacific Islander
0.754049	0.37	0.63	White vs. Asian/Pacific Islander
0.746238	0.38	0.62	White vs. Asian/Pacific Islander
0.73452	0.39	0.61	White vs. Asian/Pacific Islander
0.730385	0.4	0.6	White vs. Asian/Pacific Islander
0.713383	0.41	0.59	White vs. Asian/Pacific Islander
0.701091	0.42	0.58	White vs. Asian/Pacific Islander
0.691671	0.43	0.57	White vs. Asian/Pacific Islander
0.673406	0.44	0.56	White vs. Asian/Pacific Islander
0.664675	0.45	0.55	White vs. Asian/Pacific Islander
0.652843	0.46	0.54	White vs. Asian/Pacific Islander
0.642389	0.47	0.53	White vs. Asian/Pacific Islander
0.629179	0.48	0.52	White vs. Asian/Pacific Islander
0.617691	0.49	0.51	White vs. Asian/Pacific Islander
0.597817	0.5	0.5	White vs. Asian/Pacific Islander
0.588397	0.51	0.49	White vs. Asian/Pacific Islander
0.572315	0.52	0.48	White vs. Asian/Pacific Islander
0.566456	0.53	0.47	White vs. Asian/Pacific Islander
0.563814	0.54	0.46	White vs. Asian/Pacific Islander
0.547961	0.55	0.45	White vs. Asian/Pacific Islander
0.524756	0.56	0.44	White vs. Asian/Pacific Islander
0.511086	0.57	0.43	White vs. Asian/Pacific Islander
0.492705	0.58	0.42	White vs. Asian/Pacific Islander
0.484664	0.59	0.41	White vs. Asian/Pacific Islander
0.470879	0.6	0.4	White vs. Asian/Pacific Islander
0.442389	0.61	0.39	White vs. Asian/Pacific Islander
0.434348	0.62	0.38	White vs. Asian/Pacific Islander
0.427111	0.63	0.37	White vs. Asian/Pacific Islander
0.415968	0.64	0.36	White vs. Asian/Pacific Islander
0.409994	0.65	0.35	White vs. Asian/Pacific Islander
0.398047	0.66	0.34	White vs. Asian/Pacific Islander
0.382309	0.67	0.33	White vs. Asian/Pacific Islander
0.366801	0.68	0.32	White vs. Asian/Pacific Islander
0.356921	0.69	0.31	White vs. Asian/Pacific Islander
0.336588	0.7	0.3	White vs. Asian/Pacific Islander
0.321769	0.71	0.29	White vs. Asian/Pacific Islander
0.315336	0.72	0.28	White vs. Asian/Pacific Islander
0.30672	0.73	0.27	White vs. Asian/Pacific Islander
0.298334	0.74	0.26	White vs. Asian/Pacific Islander
0.286617	0.75	0.25	White vs. Asian/Pacific Islander
0.272372	0.76	0.24	White vs. Asian/Pacific Islander
0.256634	0.77	0.23	White vs. Asian/Pacific Islander
0.244572	0.78	0.22	White vs. Asian/Pacific Islander
0.239977	0.79	0.21	White vs. Asian/Pacific Islander
0.226881	0.8	0.2	White vs. Asian/Pacific Islander
0.206318	0.81	0.19	White vs. Asian/Pacific Islander
0.198736	0.82	0.18	White vs. Asian/Pacific Islander
0.179437	0.83	0.17	White vs. Asian/Pacific Islander
0.166686	0.84	0.16	White vs. Asian/Pacific Islander
0.151752	0.85	0.15	White vs. Asian/Pacific Islander
0.141413	0.86	0.14	White vs. Asian/Pacific Islander
0.126594	0.87	0.13	White vs. Asian/Pacific Islander
0.117978	0.88	0.12	White vs. Asian/Pacific Islander
0.0964963	0.89	0.11	White vs. Asian/Pacific Islander
0.0927053	0.9	0.1	White vs. Asian/Pacific Islander
0.077197	0.91	0.09	White vs. Asian/Pacific Islander
0.0672028	0.92	0.08	White vs. Asian/Pacific Islander
0.0605399	0.93	0.07	White vs. Asian/Pacific Islander
0.0514647	0.94	0.06	White vs. Asian/Pacific Islander
0.0373349	0.95	0.05	White vs. Asian/Pacific Islander
0.0331993	0.96	0.04	White vs. Asian/Pacific Islander
0.0273406	0.97	0.03	White vs. Asian/Pacific Islander
0.0215968	0.98	0.02	White vs. Asian/Pacific Islander
0.00999426	0.99	0.01	White vs. Asian/Pacific Islander
0.00126364	1	0	White vs. Asian/Pacific Islander
1	0	1	White vs. Asian/Pacific Islander
0.995864	0.01	0.99	White vs. Asian/Pacific Islander
0.994141	0.02	0.98	White vs. Asian/Pacific Islander
0.990695	0.03	0.97	White vs. Asian/Pacific Islander
0.987938	0.04	0.96	White vs. Asian/Pacific Islander
0.98564	0.05	0.95	White vs. Asian/Pacific Islander
0.983228	0.06	0.94	White vs. Asian/Pacific Islander
0.978059	0.07	0.93	White vs. Asian/Pacific Islander
0.975302	0.08	0.92	White vs. Asian/Pacific Islander
0.9722	0.09	0.91	White vs. Asian/Pacific Islander
0.968754	0.1	0.9	White vs. Asian/Pacific Islander
0.964044	0.11	0.89	White vs. Asian/Pacific Islander
0.959104	0.12	0.88	White vs. Asian/Pacific Islander
0.954968	0.13	0.87	White vs. Asian/Pacific Islander
0.948306	0.14	0.86	White vs. Asian/Pacific Islander
0.946468	0.15	0.85	White vs. Asian/Pacific Islander
0.933946	0.16	0.84	White vs. Asian/Pacific Islander
0.923952	0.17	0.83	White vs. Asian/Pacific Islander
0.918208	0.18	0.82	White vs. Asian/Pacific Islander
0.913268	0.19	0.81	White vs. Asian/Pacific Islander
0.906835	0.2	0.8	White vs. Asian/Pacific Islander
0.903733	0.21	0.79	White vs. Asian/Pacific Islander
0.89328	0.22	0.78	White vs. Asian/Pacific Islander
0.88386	0.23	0.77	White vs. Asian/Pacific Islander
0.875818	0.24	0.76	White vs. Asian/Pacific Islander
0.872142	0.25	0.75	White vs. Asian/Pacific Islander
0.86479	0.26	0.74	White vs. Asian/Pacific Islander
0.86031	0.27	0.73	White vs. Asian/Pacific Islander
0.855715	0.28	0.72	White vs. Asian/Pacific Islander
0.854796	0.29	0.71	White vs. Asian/Pacific Islander
0.845721	0.3	0.7	White vs. Asian/Pacific Islander
0.836646	0.31	0.69	White vs. Asian/Pacific Islander
0.828145	0.32	0.68	White vs. Asian/Pacific Islander
0.821252	0.33	0.67	White vs. Asian/Pacific Islander
0.808271	0.34	0.66	White vs. Asian/Pacific Islander
0.799196	0.35	0.65	White vs. Asian/Pacific Islander
0.790465	0.36	0.64	White vs. Asian/Pacific Islander
0.780816	0.37	0.63	White vs. Asian/Pacific Islander
0.766111	0.38	0.62	White vs. Asian/Pacific Islander
0.758989	0.39	0.61	White vs. Asian/Pacific Islander
0.754739	0.4	0.6	White vs. Asian/Pacific Islander
0.739115	0.41	0.59	White vs. Asian/Pacific Islander
0.728202	0.42	0.58	White vs. Asian/Pacific Islander
0.717519	0.43	0.57	White vs. Asian/Pacific Islander
0.709133	0.44	0.56	White vs. Asian/Pacific Islander
0.683285	0.45	0.55	White vs. Asian/Pacific Islander
0.671453	0.46	0.54	White vs. Asian/Pacific Islander
0.658128	0.47	0.53	White vs. Asian/Pacific Islander
0.650546	0.48	0.52	White vs. Asian/Pacific Islander
0.636186	0.49	0.51	White vs. Asian/Pacific Islander
0.622401	0.5	0.5	White vs. Asian/Pacific Islander
0.609765	0.51	0.49	White vs. Asian/Pacific Islander
0.606088	0.52	0.48	White vs. Asian/Pacific Islander
0.584377	0.53	0.47	White vs. Asian/Pacific Islander
0.570706	0.54	0.46	White vs. Asian/Pacific Islander
0.562091	0.55	0.45	White vs. Asian/Pacific Islander
0.541987	0.56	0.44	White vs. Asian/Pacific Islander
0.536933	0.57	0.43	White vs. Asian/Pacific Islander
0.516715	0.58	0.42	White vs. Asian/Pacific Islander
0.510626	0.59	0.41	White vs. Asian/Pacific Islander
0.494314	0.6	0.4	White vs. Asian/Pacific Islander
0.482941	0.61	0.39	White vs. Asian/Pacific Islander
0.470075	0.62	0.38	White vs. Asian/Pacific Islander
0.444802	0.63	0.37	White vs. Asian/Pacific Islander
0.439288	0.64	0.36	White vs. Asian/Pacific Islander
0.421252	0.65	0.35	White vs. Asian/Pacific Islander
0.401264	0.66	0.34	White vs. Asian/Pacific Islander
0.383917	0.67	0.33	White vs. Asian/Pacific Islander
0.366341	0.68	0.32	White vs. Asian/Pacific Islander
0.350948	0.69	0.31	White vs. Asian/Pacific Islander
0.331993	0.7	0.3	White vs. Asian/Pacific Islander
0.320505	0.71	0.29	White vs. Asian/Pacific Islander
0.314532	0.72	0.28	White vs. Asian/Pacific Islander
0.305916	0.73	0.27	White vs. Asian/Pacific Islander
0.299024	0.74	0.26	White vs. Asian/Pacific Islander
0.287076	0.75	0.25	White vs. Asian/Pacific Islander
0.269615	0.76	0.24	White vs. Asian/Pacific Islander
0.262837	0.77	0.23	White vs. Asian/Pacific Islander
0.248937	0.78	0.22	White vs. Asian/Pacific Islander
0.242734	0.79	0.21	White vs. Asian/Pacific Islander
0.230327	0.8	0.2	White vs. Asian/Pacific Islander
0.215853	0.81	0.19	White vs. Asian/Pacific Islander
0.196094	0.82	0.18	White vs. Asian/Pacific Islander
0.189546	0.83	0.17	White vs. Asian/Pacific Islander
0.179667	0.84	0.16	White vs. Asian/Pacific Islander
0.165192	0.85	0.15	White vs. Asian/Pacific Islander
0.156806	0.86	0.14	White vs. Asian/Pacific Islander
0.142677	0.87	0.13	White vs. Asian/Pacific Islander
0.117174	0.88	0.12	White vs. Asian/Pacific Islander
0.0938541	0.89	0.11	White vs. Asian/Pacific Islander
0.0875359	0.9	0.1	White vs. Asian/Pacific Islander
0.0782309	0.91	0.09	White vs. Asian/Pacific Islander
0.0663986	0.92	0.08	White vs. Asian/Pacific Islander
0.0591614	0.93	0.07	White vs. Asian/Pacific Islander
0.0526134	0.94	0.06	White vs. Asian/Pacific Islander
0.0453762	0.95	0.05	White vs. Asian/Pacific Islander
0.0437679	0.96	0.04	White vs. Asian/Pacific Islander
0.0328547	0.97	0.03	White vs. Asian/Pacific Islander
0.0182654	0.98	0.02	White vs. Asian/Pacific Islander
0.0122918	0.99	0.01	White vs. Asian/Pacific Islander
0.000919012	1	0	White vs. Asian/Pacific Islander
1	0	1	White vs. Asian/Pacific Islander
0.995405	0.01	0.99	White vs. Asian/Pacific Islander
0.993222	0.02	0.98	White vs. Asian/Pacific Islander
0.990695	0.03	0.97	White vs. Asian/Pacific Islander
0.986904	0.04	0.96	White vs. Asian/Pacific Islander
0.984721	0.05	0.95	White vs. Asian/Pacific Islander
0.983688	0.06	0.94	White vs. Asian/Pacific Islander
0.979667	0.07	0.93	White vs. Asian/Pacific Islander
0.975416	0.08	0.92	White vs. Asian/Pacific Islander
0.969787	0.09	0.91	White vs. Asian/Pacific Islander
0.963584	0.1	0.9	White vs. Asian/Pacific Islander
0.960253	0.11	0.89	White vs. Asian/Pacific Islander
0.95807	0.12	0.88	White vs. Asian/Pacific Islander
0.952211	0.13	0.87	White vs. Asian/Pacific Islander
0.944744	0.14	0.86	White vs. Asian/Pacific Islander
0.940264	0.15	0.85	White vs. Asian/Pacific Islander
0.933487	0.16	0.84	White vs. Asian/Pacific Islander
0.931189	0.17	0.83	White vs. Asian/Pacific Islander
0.916829	0.18	0.82	White vs. Asian/Pacific Islander
0.908099	0.19	0.81	White vs. Asian/Pacific Islander
0.895807	0.2	0.8	White vs. Asian/Pacific Islander
0.891097	0.21	0.79	White vs. Asian/Pacific Islander
0.88386	0.22	0.78	White vs. Asian/Pacific Islander
0.87915	0.23	0.77	White vs. Asian/Pacific Islander
0.872717	0.24	0.76	White vs. Asian/Pacific Islander
0.86548	0.25	0.75	White vs. Asian/Pacific Islander
0.860425	0.26	0.74	White vs. Asian/Pacific Islander
0.855945	0.27	0.73	White vs. Asian/Pacific Islander
0.849627	0.28	0.72	White vs. Asian/Pacific Islander
0.841241	0.29	0.71	White vs. Asian/Pacific Islander
0.829294	0.3	0.7	White vs. Asian/Pacific Islander
0.81861	0.31	0.69	White vs. Asian/Pacific Islander
0.811143	0.32	0.68	White vs. Asian/Pacific Islander
0.798621	0.33	0.67	White vs. Asian/Pacific Islander
0.790121	0.34	0.66	White vs. Asian/Pacific Islander
0.785526	0.35	0.65	White vs. Asian/Pacific Islander
0.772659	0.36	0.64	White vs. Asian/Pacific Islander
0.751177	0.37	0.63	White vs. Asian/Pacific Islander
0.745893	0.38	0.62	White vs. Asian/Pacific Islander
0.733142	0.39	0.61	White vs. Asian/Pacific Islander
0.7166	0.4	0.6	White vs. Asian/Pacific Islander
0.699713	0.41	0.59	White vs. Asian/Pacific Islander
0.692361	0.42	0.58	White vs. Asian/Pacific Islander
0.671913	0.43	0.57	White vs. Asian/Pacific Islander
0.664561	0.44	0.56	White vs. Asian/Pacific Islander
0.654337	0.45	0.55	White vs. Asian/Pacific Islander
0.648248	0.46	0.54	White vs. Asian/Pacific Islander
0.63676	0.47	0.53	White vs. Asian/Pacific Islander
0.623894	0.48	0.52	White vs. Asian/Pacific Islander
0.614934	0.49	0.51	White vs. Asian/Pacific Islander
0.603676	0.5	0.5	White vs. Asian/Pacific Islander
0.591155	0.51	0.49	White vs. Asian/Pacific Islander
0.58185	0.52	0.48	White vs. Asian/Pacific Islander
0.566686	0.53	0.47	White vs. Asian/Pacific Islander
0.554279	0.54	0.46	White vs. Asian/Pacific Islander
0.546238	0.55	0.45	White vs. Asian/Pacific Islander
0.527168	0.56	0.44	White vs. Asian/Pacific Islander
0.517634	0.57	0.43	White vs. Asian/Pacific Islander
0.505112	0.58	0.42	White vs. Asian/Pacific Islander
0.490752	0.59	0.41	White vs. Asian/Pacific Islander
0.480414	0.6	0.4	White vs. Asian/Pacific Islander
0.465824	0.61	0.39	White vs. Asian/Pacific Islander
0.449282	0.62	0.38	White vs. Asian/Pacific Islander
0.434348	0.63	0.37	White vs. Asian/Pacific Islander
0.421367	0.64	0.36	White vs. Asian/Pacific Islander
0.407812	0.65	0.35	White vs. Asian/Pacific Islander
0.398507	0.66	0.34	White vs. Asian/Pacific Islander
0.385296	0.67	0.33	White vs. Asian/Pacific Islander
0.364159	0.68	0.32	White vs. Asian/Pacific Islander
0.357381	0.69	0.31	White vs. Asian/Pacific Islander
0.347501	0.7	0.3	White vs. Asian/Pacific Islander
0.337048	0.71	0.29	White vs. Asian/Pacific Islander
0.319242	0.72	0.28	White vs. Asian/Pacific Islander
0.306146	0.73	0.27	White vs. Asian/Pacific Islander
0.297875	0.74	0.26	White vs. Asian/Pacific Islander
0.287536	0.75	0.25	White vs. Asian/Pacific Islander
0.275129	0.76	0.24	White vs. Asian/Pacific Islander
0.262723	0.77	0.23	White vs. Asian/Pacific Islander
0.254451	0.78	0.22	White vs. Asian/Pacific Islander
0.238484	0.79	0.21	White vs. Asian/Pacific Islander
0.217461	0.8	0.2	White vs. Asian/Pacific Islander
0.204595	0.81	0.19	White vs. Asian/Pacific Islander
0.183917	0.82	0.18	White vs. Asian/Pacific Islander
0.177944	0.83	0.17	White vs. Asian/Pacific Islander
0.166226	0.84	0.16	White vs. Asian/Pacific Islander
0.156692	0.85	0.15	White vs. Asian/Pacific Islander
0.145663	0.86	0.14	White vs. Asian/Pacific Islander
0.135899	0.87	0.13	White vs. Asian/Pacific Islander
0.121654	0.88	0.12	White vs. Asian/Pacific Islander
0.110626	0.89	0.11	White vs. Asian/Pacific Islander
0.0953475	0.9	0.1	White vs. Asian/Pacific Islander
0.0852384	0.91	0.09	White vs. Asian/Pacific Islander
0.0717978	0.92	0.08	White vs. Asian/Pacific Islander
0.053992	0.93	0.07	White vs. Asian/Pacific Islander
0.0479035	0.94	0.06	White vs. Asian/Pacific Islander
0.0450316	0.95	0.05	White vs. Asian/Pacific Islander
0.0388283	0.96	0.04	White vs. Asian/Pacific Islander
0.0294084	0.97	0.03	White vs. Asian/Pacific Islander
0.0191844	0.98	0.02	White vs. Asian/Pacific Islander
0.00896037	0.99	0.01	White vs. Asian/Pacific Islander
0.00321654	1	0	White vs. Asian/Pacific Islander
1	0	1	White vs. Asian/Pacific Islander
0.995864	0.01	0.99	White vs. Asian/Pacific Islander
0.993222	0.02	0.98	White vs. Asian/Pacific Islander
0.99104	0.03	0.97	White vs. Asian/Pacific Islander
0.987019	0.04	0.96	White vs. Asian/Pacific Islander
0.985526	0.05	0.95	White vs. Asian/Pacific Islander
0.981735	0.06	0.94	White vs. Asian/Pacific Islander
0.980241	0.07	0.93	White vs. Asian/Pacific Islander
0.973923	0.08	0.92	White vs. Asian/Pacific Islander
0.971051	0.09	0.91	White vs. Asian/Pacific Islander
0.964273	0.1	0.9	White vs. Asian/Pacific Islander
0.960368	0.11	0.89	White vs. Asian/Pacific Islander
0.958644	0.12	0.88	White vs. Asian/Pacific Islander
0.955773	0.13	0.87	White vs. Asian/Pacific Islander
0.948306	0.14	0.86	White vs. Asian/Pacific Islander
0.936933	0.15	0.85	White vs. Asian/Pacific Islander
0.934865	0.16	0.84	White vs. Asian/Pacific Islander
0.92131	0.17	0.83	White vs. Asian/Pacific Islander
0.914417	0.18	0.82	White vs. Asian/Pacific Islander
0.908329	0.19	0.81	White vs. Asian/Pacific Islander
0.899368	0.2	0.8	White vs. Asian/Pacific Islander
0.895692	0.21	0.79	White vs. Asian/Pacific Islander
0.891327	0.22	0.78	White vs. Asian/Pacific Islander
0.887421	0.23	0.77	White vs. Asian/Pacific Islander
0.882137	0.24	0.76	White vs. Asian/Pacific Islander
0.875933	0.25	0.75	White vs. Asian/Pacific Islander
0.861114	0.26	0.74	White vs. Asian/Pacific Islander
0.856175	0.27	0.73	White vs. Asian/Pacific Islander
0.853992	0.28	0.72	White vs. Asian/Pacific Islander
0.849282	0.29	0.71	White vs. Asian/Pacific Islander
0.840207	0.3	0.7	White vs. Asian/Pacific Islander
0.828489	0.31	0.69	White vs. Asian/Pacific Islander
0.820563	0.32	0.68	White vs. Asian/Pacific Islander
0.812981	0.33	0.67	White vs. Asian/Pacific Islander
0.803331	0.34	0.66	White vs. Asian/Pacific Islander
0.793682	0.35	0.65	White vs. Asian/Pacific Islander
0.777714	0.36	0.64	White vs. Asian/Pacific Islander
0.770936	0.37	0.63	White vs. Asian/Pacific Islander
0.758989	0.38	0.62	White vs. Asian/Pacific Islander
0.752441	0.39	0.61	White vs. Asian/Pacific Islander
0.743251	0.4	0.6	White vs. Asian/Pacific Islander
0.733601	0.41	0.59	White vs. Asian/Pacific Islander
0.725445	0.42	0.58	White vs. Asian/Pacific Islander
0.707754	0.43	0.57	White vs. Asian/Pacific Islander
0.689489	0.44	0.56	White vs. Asian/Pacific Islander
0.682711	0.45	0.55	White vs. Asian/Pacific Islander
0.67398	0.46	0.54	White vs. Asian/Pacific Islander
0.656519	0.47	0.53	White vs. Asian/Pacific Islander
0.65135	0.48	0.52	White vs. Asian/Pacific Islander
0.644227	0.49	0.51	White vs. Asian/Pacific Islander
0.625503	0.5	0.5	White vs. Asian/Pacific Islander
0.608386	0.51	0.49	White vs. Asian/Pacific Islander
0.598966	0.52	0.48	White vs. Asian/Pacific Islander
0.585985	0.53	0.47	White vs. Asian/Pacific Islander
0.574612	0.54	0.46	White vs. Asian/Pacific Islander
0.561631	0.55	0.45	White vs. Asian/Pacific Islander
0.551867	0.56	0.44	White vs. Asian/Pacific Islander
0.534865	0.57	0.43	White vs. Asian/Pacific Islander
0.510167	0.58	0.42	White vs. Asian/Pacific Islander
0.494888	0.59	0.41	White vs. Asian/Pacific Islander
0.477082	0.6	0.4	White vs. Asian/Pacific Islander
0.467433	0.61	0.39	White vs. Asian/Pacific Islander
0.45112	0.62	0.38	White vs. Asian/Pacific Islander
0.443883	0.63	0.37	White vs. Asian/Pacific Islander
0.427915	0.64	0.36	White vs. Asian/Pacific Islander
0.420908	0.65	0.35	White vs. Asian/Pacific Islander
0.406088	0.66	0.34	White vs. Asian/Pacific Islander
0.391155	0.67	0.33	White vs. Asian/Pacific Islander
0.378748	0.68	0.32	White vs. Asian/Pacific Islander
0.363929	0.69	0.31	White vs. Asian/Pacific Islander
0.357725	0.7	0.3	White vs. Asian/Pacific Islander
0.328547	0.71	0.29	White vs. Asian/Pacific Islander
0.307295	0.72	0.28	White vs. Asian/Pacific Islander
0.299713	0.73	0.27	White vs. Asian/Pacific Islander
0.289604	0.74	0.26	White vs. Asian/Pacific Islander
0.278461	0.75	0.25	White vs. Asian/Pacific Islander
0.272372	0.76	0.24	White vs. Asian/Pacific Islander
0.254337	0.77	0.23	White vs. Asian/Pacific Islander
0.242389	0.78	0.22	White vs. Asian/Pacific Islander
0.225043	0.79	0.21	White vs. Asian/Pacific Islander
0.209075	0.8	0.2	White vs. Asian/Pacific Islander
0.198277	0.81	0.19	White vs. Asian/Pacific Islander
0.179897	0.82	0.18	White vs. Asian/Pacific Islander
0.166686	0.83	0.17	White vs. Asian/Pacific Islander
0.156577	0.84	0.16	White vs. Asian/Pacific Islander
0.151292	0.85	0.15	White vs. Asian/Pacific Islander
0.13969	0.86	0.14	White vs. Asian/Pacific Islander
0.117289	0.87	0.13	White vs. Asian/Pacific Islander
0.109592	0.88	0.12	White vs. Asian/Pacific Islander
0.0927053	0.89	0.11	White vs. Asian/Pacific Islander
0.0873061	0.9	0.1	White vs. Asian/Pacific Islander
0.0798392	0.91	0.09	White vs. Asian/Pacific Islander
0.0708788	0.92	0.08	White vs. Asian/Pacific Islander
0.0628374	0.93	0.07	White vs. Asian/Pacific Islander
0.0499713	0.94	0.06	White vs. Asian/Pacific Islander
0.039977	0.95	0.05	White vs. Asian/Pacific Islander
0.0321654	0.96	0.04	White vs. Asian/Pacific Islander
0.026996	0.97	0.03	White vs. Asian/Pacific Islander
0.0189546	0.98	0.02	White vs. Asian/Pacific Islander
0.00804136	0.99	0.01	White vs. Asian/Pacific Islander
0.00333142	1	0	White vs. Asian/Pacific Islander
1	0	1	White vs. Asian/Pacific Islander
0.996094	0.01	0.99	White vs. Asian/Pacific Islander
0.993222	0.02	0.98	White vs. Asian/Pacific Islander
0.989431	0.03	0.97	White vs. Asian/Pacific Islander
0.988283	0.04	0.96	White vs. Asian/Pacific Islander
0.98587	0.05	0.95	White vs. Asian/Pacific Islander
0.983458	0.06	0.94	White vs. Asian/Pacific Islander
0.978863	0.07	0.93	White vs. Asian/Pacific Islander
0.975991	0.08	0.92	White vs. Asian/Pacific Islander
0.971166	0.09	0.91	White vs. Asian/Pacific Islander
0.966456	0.1	0.9	White vs. Asian/Pacific Islander
0.964273	0.11	0.89	White vs. Asian/Pacific Islander
0.958989	0.12	0.88	White vs. Asian/Pacific Islander
0.947501	0.13	0.87	White vs. Asian/Pacific Islander
0.944055	0.14	0.86	White vs. Asian/Pacific Islander
0.940609	0.15	0.85	White vs. Asian/Pacific Islander
0.936588	0.16	0.84	White vs. Asian/Pacific Islander
0.931878	0.17	0.83	White vs. Asian/Pacific Islander
0.917634	0.18	0.82	White vs. Asian/Pacific Islander
0.90695	0.19	0.81	White vs. Asian/Pacific Islander
0.898564	0.2	0.8	White vs. Asian/Pacific Islander
0.895462	0.21	0.79	White vs. Asian/Pacific Islander
0.894084	0.22	0.78	White vs. Asian/Pacific Islander
0.887881	0.23	0.77	White vs. Asian/Pacific Islander
0.883975	0.24	0.76	White vs. Asian/Pacific Islander
0.877427	0.25	0.75	White vs. Asian/Pacific Islander
0.862263	0.26	0.74	White vs. Asian/Pacific Islander
0.854222	0.27	0.73	White vs. Asian/Pacific Islander
0.844113	0.28	0.72	White vs. Asian/Pacific Islander
0.831017	0.29	0.71	White vs. Asian/Pacific Islander
0.822286	0.3	0.7	White vs. Asian/Pacific Islander
0.810224	0.31	0.69	White vs. Asian/Pacific Islander
0.798507	0.32	0.68	White vs. Asian/Pacific Islander
0.792648	0.33	0.67	White vs. Asian/Pacific Islander
0.787134	0.34	0.66	White vs. Asian/Pacific Islander
0.778518	0.35	0.65	White vs. Asian/Pacific Islander
0.764963	0.36	0.64	White vs. Asian/Pacific Islander
0.757725	0.37	0.63	White vs. Asian/Pacific Islander
0.752211	0.38	0.62	White vs. Asian/Pacific Islander
0.740724	0.39	0.61	White vs. Asian/Pacific Islander
0.728662	0.4	0.6	White vs. Asian/Pacific Islander
0.715681	0.41	0.59	White vs. Asian/Pacific Islander
0.699943	0.42	0.58	White vs. Asian/Pacific Islander
0.690293	0.43	0.57	White vs. Asian/Pacific Islander
0.678001	0.44	0.56	White vs. Asian/Pacific Islander
0.668696	0.45	0.55	White vs. Asian/Pacific Islander
0.663412	0.46	0.54	White vs. Asian/Pacific Islander
0.650201	0.47	0.53	White vs. Asian/Pacific Islander
0.628604	0.48	0.52	White vs. Asian/Pacific Islander
0.612177	0.49	0.51	White vs. Asian/Pacific Islander
0.605169	0.5	0.5	White vs. Asian/Pacific Islander
0.588627	0.51	0.49	White vs. Asian/Pacific Islander
0.578518	0.52	0.48	White vs. Asian/Pacific Islander
0.557381	0.53	0.47	White vs. Asian/Pacific Islander
0.543711	0.54	0.46	White vs. Asian/Pacific Islander
0.535554	0.55	0.45	White vs. Asian/Pacific Islander
0.527858	0.56	0.44	White vs. Asian/Pacific Islander
0.509133	0.57	0.43	White vs. Asian/Pacific Islander
0.501091	0.58	0.42	White vs. Asian/Pacific Islander
0.479035	0.59	0.41	White vs. Asian/Pacific Islander
0.472257	0.6	0.4	White vs. Asian/Pacific Islander
0.458013	0.61	0.39	White vs. Asian/Pacific Islander
0.444113	0.62	0.38	White vs. Asian/Pacific Islander
0.43676	0.63	0.37	White vs. Asian/Pacific Islander
0.418955	0.64	0.36	White vs. Asian/Pacific Islander
0.403791	0.65	0.35	White vs. Asian/Pacific Islander
0.391269	0.66	0.34	White vs. Asian/Pacific Islander
0.377599	0.67	0.33	White vs. Asian/Pacific Islander
0.362321	0.68	0.32	White vs. Asian/Pacific Islander
0.348076	0.69	0.31	White vs. Asian/Pacific Islander
0.338082	0.7	0.3	White vs. Asian/Pacific Islander
0.326364	0.71	0.29	White vs. Asian/Pacific Islander
0.314072	0.72	0.28	White vs. Asian/Pacific Islander
0.304652	0.73	0.27	White vs. Asian/Pacific Islander
0.292246	0.74	0.26	White vs. Asian/Pacific Islander
0.284204	0.75	0.25	White vs. Asian/Pacific Islander
0.264675	0.76	0.24	White vs. Asian/Pacific Islander
0.256289	0.77	0.23	White vs. Asian/Pacific Islander
0.244572	0.78	0.22	White vs. Asian/Pacific Islander
0.233084	0.79	0.21	White vs. Asian/Pacific Islander
0.214704	0.8	0.2	White vs. Asian/Pacific Islander
0.204825	0.81	0.19	White vs. Asian/Pacific Islander
0.189891	0.82	0.18	White vs. Asian/Pacific Islander
0.183458	0.83	0.17	White vs. Asian/Pacific Islander
0.175416	0.84	0.16	White vs. Asian/Pacific Islander
0.158644	0.85	0.15	White vs. Asian/Pacific Islander
0.150258	0.86	0.14	White vs. Asian/Pacific Islander
0.133716	0.87	0.13	White vs. Asian/Pacific Islander
0.12533	0.88	0.12	White vs. Asian/Pacific Islander
0.097645	0.89	0.11	White vs. Asian/Pacific Islander
0.0861574	0.9	0.1	White vs. Asian/Pacific Islander
0.0769673	0.91	0.09	White vs. Asian/Pacific Islander
0.0668581	0.92	0.08	White vs. Asian/Pacific Islander
0.0572085	0.93	0.07	White vs. Asian/Pacific Islander
0.0470994	0.94	0.06	White vs. Asian/Pacific Islander
0.0431936	0.95	0.05	White vs. Asian/Pacific Islander
0.0365307	0.96	0.04	White vs. Asian/Pacific Islander
0.0319357	0.97	0.03	White vs. Asian/Pacific Islander
0.015853	0.98	0.02	White vs. Asian/Pacific Islander
0.00896037	0.99	0.01	White vs. Asian/Pacific Islander
0.00459506	1	0	White vs. Asian/Pacific Islander
1	0	1	White vs. Asian/Pacific Islander
0.996669	0.01	0.99	White vs. Asian/Pacific Islander
0.994486	0.02	0.98	White vs. Asian/Pacific Islander
0.990006	0.03	0.97	White vs. Asian/Pacific Islander
0.987019	0.04	0.96	White vs. Asian/Pacific Islander
0.983113	0.05	0.95	White vs. Asian/Pacific Islander
0.980586	0.06	0.94	White vs. Asian/Pacific Islander
0.978748	0.07	0.93	White vs. Asian/Pacific Islander
0.975072	0.08	0.92	White vs. Asian/Pacific Islander
0.972659	0.09	0.91	White vs. Asian/Pacific Islander
0.970821	0.1	0.9	White vs. Asian/Pacific Islander
0.964618	0.11	0.89	White vs. Asian/Pacific Islander
0.962321	0.12	0.88	White vs. Asian/Pacific Islander
0.95784	0.13	0.87	White vs. Asian/Pacific Islander
0.951407	0.14	0.86	White vs. Asian/Pacific Islander
0.946697	0.15	0.85	White vs. Asian/Pacific Islander
0.931763	0.16	0.84	White vs. Asian/Pacific Islander
0.927053	0.17	0.83	White vs. Asian/Pacific Islander
0.916715	0.18	0.82	White vs. Asian/Pacific Islander
0.910052	0.19	0.81	White vs. Asian/Pacific Islander
0.904193	0.2	0.8	White vs. Asian/Pacific Islander
0.899368	0.21	0.79	White vs. Asian/Pacific Islander
0.885123	0.22	0.78	White vs. Asian/Pacific Islander
0.879724	0.23	0.77	White vs. Asian/Pacific Islander
0.874899	0.24	0.76	White vs. Asian/Pacific Islander
0.871568	0.25	0.75	White vs. Asian/Pacific Islander
0.864675	0.26	0.74	White vs. Asian/Pacific Islander
0.85606	0.27	0.73	White vs. Asian/Pacific Islander
0.85135	0.28	0.72	White vs. Asian/Pacific Islander
0.847329	0.29	0.71	White vs. Asian/Pacific Islander
0.842045	0.3	0.7	White vs. Asian/Pacific Islander
0.830787	0.31	0.69	White vs. Asian/Pacific Islander
0.826766	0.32	0.68	White vs. Asian/Pacific Islander
0.8139	0.33	0.67	White vs. Asian/Pacific Islander
0.806548	0.34	0.66	White vs. Asian/Pacific Islander
0.796783	0.35	0.65	White vs. Asian/Pacific Islander
0.792993	0.36	0.64	White vs. Asian/Pacific Islander
0.782539	0.37	0.63	White vs. Asian/Pacific Islander
0.771281	0.38	0.62	White vs. Asian/Pacific Islander
0.756577	0.39	0.61	White vs. Asian/Pacific Islander
0.749225	0.4	0.6	White vs. Asian/Pacific Islander
0.734061	0.41	0.59	White vs. Asian/Pacific Islander
0.727283	0.42	0.58	White vs. Asian/Pacific Islander
0.702929	0.43	0.57	White vs. Asian/Pacific Islander
0.689144	0.44	0.56	White vs. Asian/Pacific Islander
0.669271	0.45	0.55	White vs. Asian/Pacific Islander
0.657438	0.46	0.54	White vs. Asian/Pacific Islander
0.648018	0.47	0.53	White vs. Asian/Pacific Islander
0.638024	0.48	0.52	White vs. Asian/Pacific Islander
0.628834	0.49	0.51	White vs. Asian/Pacific Islander
0.611028	0.5	0.5	White vs. Asian/Pacific Islander
0.592418	0.51	0.49	White vs. Asian/Pacific Islander
0.585985	0.52	0.48	White vs. Asian/Pacific Islander
0.577484	0.53	0.47	White vs. Asian/Pacific Islander
0.557266	0.54	0.46	White vs. Asian/Pacific Islander
0.546927	0.55	0.45	White vs. Asian/Pacific Islander
0.528087	0.56	0.44	White vs. Asian/Pacific Islander
0.521424	0.57	0.43	White vs. Asian/Pacific Islander
0.503619	0.58	0.42	White vs. Asian/Pacific Islander
0.490982	0.59	0.41	White vs. Asian/Pacific Islander
0.480299	0.6	0.4	White vs. Asian/Pacific Islander
0.469845	0.61	0.39	White vs. Asian/Pacific Islander
0.459851	0.62	0.38	White vs. Asian/Pacific Islander
0.450086	0.63	0.37	White vs. Asian/Pacific Islander
0.43676	0.64	0.36	White vs. Asian/Pacific Islander
0.421367	0.65	0.35	White vs. Asian/Pacific Islander
0.410569	0.66	0.34	White vs. Asian/Pacific Islander
0.39104	0.67	0.33	White vs. Asian/Pacific Islander
0.374153	0.68	0.32	White vs. Asian/Pacific Islander
0.360942	0.69	0.31	White vs. Asian/Pacific Islander
0.354509	0.7	0.3	White vs. Asian/Pacific Islander
0.346697	0.71	0.29	White vs. Asian/Pacific Islander
0.329351	0.72	0.28	White vs. Asian/Pacific Islander
0.306146	0.73	0.27	White vs. Asian/Pacific Islander
0.294888	0.74	0.26	White vs. Asian/Pacific Islander
0.287306	0.75	0.25	White vs. Asian/Pacific Islander
0.280643	0.76	0.24	White vs. Asian/Pacific Islander
0.262378	0.77	0.23	White vs. Asian/Pacific Islander
0.252499	0.78	0.22	White vs. Asian/Pacific Islander
0.248248	0.79	0.21	White vs. Asian/Pacific Islander
0.234003	0.8	0.2	White vs. Asian/Pacific Islander
0.221367	0.81	0.19	White vs. Asian/Pacific Islander
0.206088	0.82	0.18	White vs. Asian/Pacific Islander
0.18162	0.83	0.17	White vs. Asian/Pacific Islander
0.173808	0.84	0.16	White vs. Asian/Pacific Islander
0.169558	0.85	0.15	White vs. Asian/Pacific Islander
0.156232	0.86	0.14	White vs. Asian/Pacific Islander
0.139001	0.87	0.13	White vs. Asian/Pacific Islander
0.116829	0.88	0.12	White vs. Asian/Pacific Islander
0.110741	0.89	0.11	White vs. Asian/Pacific Islander
0.0989087	0.9	0.1	White vs. Asian/Pacific Islander
0.0785755	0.91	0.09	White vs. Asian/Pacific Islander
0.0628374	0.92	0.08	White vs. Asian/Pacific Islander
0.0508903	0.93	0.07	White vs. Asian/Pacific Islander
0.0460655	0.94	0.06	White vs. Asian/Pacific Islander
0.0398621	0.95	0.05	White vs. Asian/Pacific Islander
0.0333142	0.96	0.04	White vs. Asian/Pacific Islander
0.0264216	0.97	0.03	White vs. Asian/Pacific Islander
0.0202183	0.98	0.02	White vs. Asian/Pacific Islander
0.00620333	0.99	0.01	White vs. Asian/Pacific Islander
0.00149339	1	0	White vs. Asian/Pacific Islander
1	0	1	White vs. Asian/Pacific Islander
0.997702	0.01	0.99	White vs. Asian/Pacific Islander
0.993912	0.02	0.98	White vs. Asian/Pacific Islander
0.989087	0.03	0.97	White vs. Asian/Pacific Islander
0.987019	0.04	0.96	White vs. Asian/Pacific Islander
0.983343	0.05	0.95	White vs. Asian/Pacific Islander
0.979207	0.06	0.94	White vs. Asian/Pacific Islander
0.977254	0.07	0.93	White vs. Asian/Pacific Islander
0.974497	0.08	0.92	White vs. Asian/Pacific Islander
0.968179	0.09	0.91	White vs. Asian/Pacific Islander
0.965422	0.1	0.9	White vs. Asian/Pacific Islander
0.96255	0.11	0.89	White vs. Asian/Pacific Islander
0.958989	0.12	0.88	White vs. Asian/Pacific Islander
0.955083	0.13	0.87	White vs. Asian/Pacific Islander
0.951063	0.14	0.86	White vs. Asian/Pacific Islander
0.942791	0.15	0.85	White vs. Asian/Pacific Islander
0.938426	0.16	0.84	White vs. Asian/Pacific Islander
0.92556	0.17	0.83	White vs. Asian/Pacific Islander
0.917174	0.18	0.82	White vs. Asian/Pacific Islander
0.912349	0.19	0.81	White vs. Asian/Pacific Islander
0.904997	0.2	0.8	White vs. Asian/Pacific Islander
0.897071	0.21	0.79	White vs. Asian/Pacific Islander
0.886387	0.22	0.78	White vs. Asian/Pacific Islander
0.882826	0.23	0.77	White vs. Asian/Pacific Islander
0.875359	0.24	0.76	White vs. Asian/Pacific Islander
0.86996	0.25	0.75	White vs. Asian/Pacific Islander
0.858817	0.26	0.74	White vs. Asian/Pacific Islander
0.85583	0.27	0.73	White vs. Asian/Pacific Islander
0.848478	0.28	0.72	White vs. Asian/Pacific Islander
0.842275	0.29	0.71	White vs. Asian/Pacific Islander
0.833429	0.3	0.7	White vs. Asian/Pacific Islander
0.822401	0.31	0.69	White vs. Asian/Pacific Islander
0.81436	0.32	0.68	White vs. Asian/Pacific Islander
0.805859	0.33	0.67	White vs. Asian/Pacific Islander
0.799311	0.34	0.66	White vs. Asian/Pacific Islander
0.79035	0.35	0.65	White vs. Asian/Pacific Islander
0.783688	0.36	0.64	White vs. Asian/Pacific Islander
0.771626	0.37	0.63	White vs. Asian/Pacific Islander
0.761861	0.38	0.62	White vs. Asian/Pacific Islander
0.749684	0.39	0.61	White vs. Asian/Pacific Islander
0.736244	0.4	0.6	White vs. Asian/Pacific Islander
0.728087	0.41	0.59	White vs. Asian/Pacific Islander
0.710971	0.42	0.58	White vs. Asian/Pacific Islander
0.703159	0.43	0.57	White vs. Asian/Pacific Islander
0.694314	0.44	0.56	White vs. Asian/Pacific Islander
0.688225	0.45	0.55	White vs. Asian/Pacific Islander
0.671338	0.46	0.54	White vs. Asian/Pacific Islander
0.656404	0.47	0.53	White vs. Asian/Pacific Islander
0.648478	0.48	0.52	White vs. Asian/Pacific Islander
0.64147	0.49	0.51	White vs. Asian/Pacific Islander
0.628949	0.5	0.5	White vs. Asian/Pacific Islander
0.615393	0.51	0.49	White vs. Asian/Pacific Islander
0.604365	0.52	0.48	White vs. Asian/Pacific Islander
0.588627	0.53	0.47	White vs. Asian/Pacific Islander
0.57243	0.54	0.46	White vs. Asian/Pacific Islander
0.54842	0.55	0.45	White vs. Asian/Pacific Islander
0.539345	0.56	0.44	White vs. Asian/Pacific Islander
0.528891	0.57	0.43	White vs. Asian/Pacific Islander
0.51637	0.58	0.42	White vs. Asian/Pacific Islander
0.501895	0.59	0.41	White vs. Asian/Pacific Islander
0.485698	0.6	0.4	White vs. Asian/Pacific Islander
0.475359	0.61	0.39	White vs. Asian/Pacific Islander
0.452613	0.62	0.38	White vs. Asian/Pacific Islander
0.443423	0.63	0.37	White vs. Asian/Pacific Islander
0.436875	0.64	0.36	White vs. Asian/Pacific Islander
0.41861	0.65	0.35	White vs. Asian/Pacific Islander
0.409075	0.66	0.34	White vs. Asian/Pacific Islander
0.384607	0.67	0.33	White vs. Asian/Pacific Islander
0.365767	0.68	0.32	White vs. Asian/Pacific Islander
0.359908	0.69	0.31	White vs. Asian/Pacific Islander
0.351522	0.7	0.3	White vs. Asian/Pacific Islander
0.336473	0.71	0.29	White vs. Asian/Pacific Islander
0.327053	0.72	0.28	White vs. Asian/Pacific Islander
0.313957	0.73	0.27	White vs. Asian/Pacific Islander
0.300632	0.74	0.26	White vs. Asian/Pacific Islander
0.282596	0.75	0.25	White vs. Asian/Pacific Islander
0.27444	0.76	0.24	White vs. Asian/Pacific Islander
0.262608	0.77	0.23	White vs. Asian/Pacific Islander
0.246065	0.78	0.22	White vs. Asian/Pacific Islander
0.236646	0.79	0.21	White vs. Asian/Pacific Islander
0.225847	0.8	0.2	White vs. Asian/Pacific Islander
0.215623	0.81	0.19	White vs. Asian/Pacific Islander
0.206663	0.82	0.18	White vs. Asian/Pacific Islander
0.192074	0.83	0.17	White vs. Asian/Pacific Islander
0.178288	0.84	0.16	White vs. Asian/Pacific Islander
0.171855	0.85	0.15	White vs. Asian/Pacific Islander
0.156921	0.86	0.14	White vs. Asian/Pacific Islander
0.139115	0.87	0.13	White vs. Asian/Pacific Islander
0.124986	0.88	0.12	White vs. Asian/Pacific Islander
0.114762	0.89	0.11	White vs. Asian/Pacific Islander
0.101206	0.9	0.1	White vs. Asian/Pacific Islander
0.083745	0.91	0.09	White vs. Asian/Pacific Islander
0.0707639	0.92	0.08	White vs. Asian/Pacific Islander
0.0606548	0.93	0.07	White vs. Asian/Pacific Islander
0.0559449	0.94	0.06	White vs. Asian/Pacific Islander
0.0414704	0.95	0.05	White vs. Asian/Pacific Islander
0.0360712	0.96	0.04	White vs. Asian/Pacific Islander
0.0291786	0.97	0.03	White vs. Asian/Pacific Islander
0.0196439	0.98	0.02	White vs. Asian/Pacific Islander
0.00769673	0.99	0.01	White vs. Asian/Pacific Islander
0.00367605	1	0	White vs. Asian/Pacific Islander
1	0	1	White vs. Asian/Pacific Islander
0.996324	0.01	0.99	White vs. Asian/Pacific Islander
0.993682	0.02	0.98	White vs. Asian/Pacific Islander
0.992074	0.03	0.97	White vs. Asian/Pacific Islander
0.989546	0.04	0.96	White vs. Asian/Pacific Islander
0.987593	0.05	0.95	White vs. Asian/Pacific Islander
0.983573	0.06	0.94	White vs. Asian/Pacific Islander
0.981275	0.07	0.93	White vs. Asian/Pacific Islander
0.978403	0.08	0.92	White vs. Asian/Pacific Islander
0.973004	0.09	0.91	White vs. Asian/Pacific Islander
0.96726	0.1	0.9	White vs. Asian/Pacific Islander
0.963584	0.11	0.89	White vs. Asian/Pacific Islander
0.959678	0.12	0.88	White vs. Asian/Pacific Islander
0.95784	0.13	0.87	White vs. Asian/Pacific Islander
0.951407	0.14	0.86	White vs. Asian/Pacific Islander
0.948995	0.15	0.85	White vs. Asian/Pacific Islander
0.94463	0.16	0.84	White vs. Asian/Pacific Islander
0.939805	0.17	0.83	White vs. Asian/Pacific Islander
0.933601	0.18	0.82	White vs. Asian/Pacific Islander
0.923607	0.19	0.81	White vs. Asian/Pacific Islander
0.910741	0.2	0.8	White vs. Asian/Pacific Islander
0.905686	0.21	0.79	White vs. Asian/Pacific Islander
0.897645	0.22	0.78	White vs. Asian/Pacific Islander
0.883056	0.23	0.77	White vs. Asian/Pacific Islander
0.880643	0.24	0.76	White vs. Asian/Pacific Islander
0.871798	0.25	0.75	White vs. Asian/Pacific Islander
0.863642	0.26	0.74	White vs. Asian/Pacific Islander
0.861574	0.27	0.73	White vs. Asian/Pacific Islander
0.857323	0.28	0.72	White vs. Asian/Pacific Islander
0.848708	0.29	0.71	White vs. Asian/Pacific Islander
0.844113	0.3	0.7	White vs. Asian/Pacific Islander
0.839632	0.31	0.69	White vs. Asian/Pacific Islander
0.836646	0.32	0.68	White vs. Asian/Pacific Islander
0.826077	0.33	0.67	White vs. Asian/Pacific Islander
0.820333	0.34	0.66	White vs. Asian/Pacific Islander
0.80494	0.35	0.65	White vs. Asian/Pacific Islander
0.797358	0.36	0.64	White vs. Asian/Pacific Islander
0.791499	0.37	0.63	White vs. Asian/Pacific Islander
0.775187	0.38	0.62	White vs. Asian/Pacific Islander
0.767145	0.39	0.61	White vs. Asian/Pacific Islander
0.748191	0.4	0.6	White vs. Asian/Pacific Islander
0.733831	0.41	0.59	White vs. Asian/Pacific Islander
0.719586	0.42	0.58	White vs. Asian/Pacific Islander
0.707065	0.43	0.57	White vs. Asian/Pacific Islander
0.697875	0.44	0.56	White vs. Asian/Pacific Islander
0.684319	0.45	0.55	White vs. Asian/Pacific Islander
0.673751	0.46	0.54	White vs. Asian/Pacific Islander
0.648708	0.47	0.53	White vs. Asian/Pacific Islander
0.638599	0.48	0.52	White vs. Asian/Pacific Islander
0.605974	0.49	0.51	White vs. Asian/Pacific Islander
0.598621	0.5	0.5	White vs. Asian/Pacific Islander
0.59058	0.51	0.49	White vs. Asian/Pacific Islander
0.583343	0.52	0.48	White vs. Asian/Pacific Islander
0.574957	0.53	0.47	White vs. Asian/Pacific Islander
0.561976	0.54	0.46	White vs. Asian/Pacific Islander
0.54417	0.55	0.45	White vs. Asian/Pacific Islander
0.538196	0.56	0.44	White vs. Asian/Pacific Islander
0.526939	0.57	0.43	White vs. Asian/Pacific Islander
0.508443	0.58	0.42	White vs. Asian/Pacific Islander
0.496037	0.59	0.41	White vs. Asian/Pacific Islander
0.476852	0.6	0.4	White vs. Asian/Pacific Islander
0.456749	0.61	0.39	White vs. Asian/Pacific Islander
0.444917	0.62	0.38	White vs. Asian/Pacific Islander
0.430787	0.63	0.37	White vs. Asian/Pacific Islander
0.419184	0.64	0.36	White vs. Asian/Pacific Islander
0.407582	0.65	0.35	White vs. Asian/Pacific Islander
0.396439	0.66	0.34	White vs. Asian/Pacific Islander
0.376335	0.67	0.33	White vs. Asian/Pacific Islander
0.371166	0.68	0.32	White vs. Asian/Pacific Islander
0.368868	0.69	0.31	White vs. Asian/Pacific Islander
0.351177	0.7	0.3	White vs. Asian/Pacific Islander
0.343021	0.71	0.29	White vs. Asian/Pacific Islander
0.315681	0.72	0.28	White vs. Asian/Pacific Islander
0.310167	0.73	0.27	White vs. Asian/Pacific Islander
0.300172	0.74	0.26	White vs. Asian/Pacific Islander
0.294199	0.75	0.25	White vs. Asian/Pacific Islander
0.27938	0.76	0.24	White vs. Asian/Pacific Islander
0.270419	0.77	0.23	White vs. Asian/Pacific Islander
0.253647	0.78	0.22	White vs. Asian/Pacific Islander
0.241585	0.79	0.21	White vs. Asian/Pacific Islander
0.226651	0.8	0.2	White vs. Asian/Pacific Islander
0.207926	0.81	0.19	White vs. Asian/Pacific Islander
0.199311	0.82	0.18	White vs. Asian/Pacific Islander
0.19104	0.83	0.17	White vs. Asian/Pacific Islander
0.183458	0.84	0.16	White vs. Asian/Pacific Islander
0.161287	0.85	0.15	White vs. Asian/Pacific Islander
0.144515	0.86	0.14	White vs. Asian/Pacific Islander
0.137507	0.87	0.13	White vs. Asian/Pacific Islander
0.125215	0.88	0.12	White vs. Asian/Pacific Islander
0.10672	0.89	0.11	White vs. Asian/Pacific Islander
0.0953475	0.9	0.1	White vs. Asian/Pacific Islander
0.0801838	0.91	0.09	White vs. Asian/Pacific Islander
0.0654796	0.92	0.08	White vs. Asian/Pacific Islander
0.0543366	0.93	0.07	White vs. Asian/Pacific Islander
0.0535325	0.94	0.06	White vs. Asian/Pacific Islander
0.0454911	0.95	0.05	White vs. Asian/Pacific Islander
0.035382	0.96	0.04	White vs. Asian/Pacific Islander
0.0261918	0.97	0.03	White vs. Asian/Pacific Islander
0.0172315	0.98	0.02	White vs. Asian/Pacific Islander
0.00677771	0.99	0.01	White vs. Asian/Pacific Islander
0.00183802	1	0	White vs. Asian/Pacific Islander
1	0	1	White vs. Asian/Pacific Islander
0.99552	0.01	0.99	White vs. Asian/Pacific Islander
0.994256	0.02	0.98	White vs. Asian/Pacific Islander
0.989546	0.03	0.97	White vs. Asian/Pacific Islander
0.986904	0.04	0.96	White vs. Asian/Pacific Islander
0.983458	0.05	0.95	White vs. Asian/Pacific Islander
0.979552	0.06	0.94	White vs. Asian/Pacific Islander
0.975187	0.07	0.93	White vs. Asian/Pacific Islander
0.972085	0.08	0.92	White vs. Asian/Pacific Islander
0.968524	0.09	0.91	White vs. Asian/Pacific Islander
0.964503	0.1	0.9	White vs. Asian/Pacific Islander
0.960138	0.11	0.89	White vs. Asian/Pacific Islander
0.955658	0.12	0.88	White vs. Asian/Pacific Islander
0.941183	0.13	0.87	White vs. Asian/Pacific Islander
0.934176	0.14	0.86	White vs. Asian/Pacific Islander
0.924641	0.15	0.85	White vs. Asian/Pacific Islander
0.922458	0.16	0.84	White vs. Asian/Pacific Islander
0.919586	0.17	0.83	White vs. Asian/Pacific Islander
0.913383	0.18	0.82	White vs. Asian/Pacific Islander
0.908329	0.19	0.81	White vs. Asian/Pacific Islander
0.895003	0.2	0.8	White vs. Asian/Pacific Islander
0.890982	0.21	0.79	White vs. Asian/Pacific Islander
0.882711	0.22	0.78	White vs. Asian/Pacific Islander
0.878231	0.23	0.77	White vs. Asian/Pacific Islander
0.872602	0.24	0.76	White vs. Asian/Pacific Islander
0.867088	0.25	0.75	White vs. Asian/Pacific Islander
0.861918	0.26	0.74	White vs. Asian/Pacific Islander
0.857668	0.27	0.73	White vs. Asian/Pacific Islander
0.852958	0.28	0.72	White vs. Asian/Pacific Islander
0.842045	0.29	0.71	White vs. Asian/Pacific Islander
0.836531	0.3	0.7	White vs. Asian/Pacific Islander
0.826651	0.31	0.69	White vs. Asian/Pacific Islander
0.822975	0.32	0.68	White vs. Asian/Pacific Islander
0.813211	0.33	0.67	White vs. Asian/Pacific Islander
0.806433	0.34	0.66	White vs. Asian/Pacific Islander
0.788627	0.35	0.65	White vs. Asian/Pacific Islander
0.782194	0.36	0.64	White vs. Asian/Pacific Islander
0.768294	0.37	0.63	White vs. Asian/Pacific Islander
0.760482	0.38	0.62	White vs. Asian/Pacific Islander
0.747042	0.39	0.61	White vs. Asian/Pacific Islander
0.741298	0.4	0.6	White vs. Asian/Pacific Islander
0.732567	0.41	0.59	White vs. Asian/Pacific Islander
0.724871	0.42	0.58	White vs. Asian/Pacific Islander
0.710052	0.43	0.57	White vs. Asian/Pacific Islander
0.701551	0.44	0.56	White vs. Asian/Pacific Islander
0.687536	0.45	0.55	White vs. Asian/Pacific Islander
0.678461	0.46	0.54	White vs. Asian/Pacific Islander
0.671338	0.47	0.53	White vs. Asian/Pacific Islander
0.661574	0.48	0.52	White vs. Asian/Pacific Islander
0.629983	0.49	0.51	White vs. Asian/Pacific Islander
0.61884	0.5	0.5	White vs. Asian/Pacific Islander
0.596898	0.51	0.49	White vs. Asian/Pacific Islander
0.592303	0.52	0.48	White vs. Asian/Pacific Islander
0.57645	0.53	0.47	White vs. Asian/Pacific Islander
0.558759	0.54	0.46	White vs. Asian/Pacific Islander
0.551867	0.55	0.45	White vs. Asian/Pacific Islander
0.538426	0.56	0.44	White vs. Asian/Pacific Islander
0.534291	0.57	0.43	White vs. Asian/Pacific Islander
0.513957	0.58	0.42	White vs. Asian/Pacific Islander
0.504423	0.59	0.41	White vs. Asian/Pacific Islander
0.476393	0.6	0.4	White vs. Asian/Pacific Islander
0.461574	0.61	0.39	White vs. Asian/Pacific Islander
0.445606	0.62	0.38	White vs. Asian/Pacific Islander
0.433544	0.63	0.37	White vs. Asian/Pacific Islander
0.417231	0.64	0.36	White vs. Asian/Pacific Islander
0.398277	0.65	0.35	White vs. Asian/Pacific Islander
0.379322	0.66	0.34	White vs. Asian/Pacific Islander
0.371626	0.67	0.33	White vs. Asian/Pacific Islander
0.357611	0.68	0.32	White vs. Asian/Pacific Islander
0.349454	0.69	0.31	White vs. Asian/Pacific Islander
0.331074	0.7	0.3	White vs. Asian/Pacific Islander
0.324411	0.71	0.29	White vs. Asian/Pacific Islander
0.313038	0.72	0.28	White vs. Asian/Pacific Islander
0.305801	0.73	0.27	White vs. Asian/Pacific Islander
0.297645	0.74	0.26	White vs. Asian/Pacific Islander
0.283515	0.75	0.25	White vs. Asian/Pacific Islander
0.272832	0.76	0.24	White vs. Asian/Pacific Islander
0.26525	0.77	0.23	White vs. Asian/Pacific Islander
0.249856	0.78	0.22	White vs. Asian/Pacific Islander
0.238599	0.79	0.21	White vs. Asian/Pacific Islander
0.224009	0.8	0.2	White vs. Asian/Pacific Islander
0.212866	0.81	0.19	White vs. Asian/Pacific Islander
0.189431	0.82	0.18	White vs. Asian/Pacific Islander
0.17668	0.83	0.17	White vs. Asian/Pacific Islander
0.170592	0.84	0.16	White vs. Asian/Pacific Islander
0.158185	0.85	0.15	White vs. Asian/Pacific Islander
0.144744	0.86	0.14	White vs. Asian/Pacific Islander
0.12556	0.87	0.13	White vs. Asian/Pacific Islander
0.112464	0.88	0.12	White vs. Asian/Pacific Islander
0.10247	0.89	0.11	White vs. Asian/Pacific Islander
0.0901781	0.9	0.1	White vs. Asian/Pacific Islander
0.079035	0.91	0.09	White vs. Asian/Pacific Islander
0.0675474	0.92	0.08	White vs. Asian/Pacific Islander
0.0629523	0.93	0.07	White vs. Asian/Pacific Islander
0.054911	0.94	0.06	White vs. Asian/Pacific Islander
0.0493969	0.95	0.05	White vs. Asian/Pacific Islander
0.0400919	0.96	0.04	White vs. Asian/Pacific Islander
0.0322803	0.97	0.03	White vs. Asian/Pacific Islander
0.0248133	0.98	0.02	White vs. Asian/Pacific Islander
0.00861574	0.99	0.01	White vs. Asian/Pacific Islander
0.00367605	1	0	White vs. Asian/Pacific Islander
1	0	1	White vs. Asian/Pacific Islander
0.996094	0.01	0.99	White vs. Asian/Pacific Islander
0.992993	0.02	0.98	White vs. Asian/Pacific Islander
0.991959	0.03	0.97	White vs. Asian/Pacific Islander
0.987708	0.04	0.96	White vs. Asian/Pacific Islander
0.9861	0.05	0.95	White vs. Asian/Pacific Islander
0.982883	0.06	0.94	White vs. Asian/Pacific Islander
0.978518	0.07	0.93	White vs. Asian/Pacific Islander
0.975646	0.08	0.92	White vs. Asian/Pacific Islander
0.970362	0.09	0.91	White vs. Asian/Pacific Islander
0.96749	0.1	0.9	White vs. Asian/Pacific Islander
0.962091	0.11	0.89	White vs. Asian/Pacific Islander
0.958415	0.12	0.88	White vs. Asian/Pacific Islander
0.951637	0.13	0.87	White vs. Asian/Pacific Islander
0.949569	0.14	0.86	White vs. Asian/Pacific Islander
0.934865	0.15	0.85	White vs. Asian/Pacific Islander
0.929351	0.16	0.84	White vs. Asian/Pacific Islander
0.917059	0.17	0.83	White vs. Asian/Pacific Islander
0.91189	0.18	0.82	White vs. Asian/Pacific Islander
0.904652	0.19	0.81	White vs. Asian/Pacific Islander
0.898105	0.2	0.8	White vs. Asian/Pacific Islander
0.89282	0.21	0.79	White vs. Asian/Pacific Islander
0.885813	0.22	0.78	White vs. Asian/Pacific Islander
0.877542	0.23	0.77	White vs. Asian/Pacific Islander
0.868352	0.24	0.76	White vs. Asian/Pacific Islander
0.862148	0.25	0.75	White vs. Asian/Pacific Islander
0.859621	0.26	0.74	White vs. Asian/Pacific Islander
0.855141	0.27	0.73	White vs. Asian/Pacific Islander
0.847904	0.28	0.72	White vs. Asian/Pacific Islander
0.833774	0.29	0.71	White vs. Asian/Pacific Islander
0.824009	0.3	0.7	White vs. Asian/Pacific Islander
0.816657	0.31	0.69	White vs. Asian/Pacific Islander
0.807122	0.32	0.68	White vs. Asian/Pacific Islander
0.79575	0.33	0.67	White vs. Asian/Pacific Islander
0.783917	0.34	0.66	White vs. Asian/Pacific Islander
0.775187	0.35	0.65	White vs. Asian/Pacific Islander
0.763699	0.36	0.64	White vs. Asian/Pacific Islander
0.750029	0.37	0.63	White vs. Asian/Pacific Islander
0.741987	0.38	0.62	White vs. Asian/Pacific Islander
0.732223	0.39	0.61	White vs. Asian/Pacific Islander
0.724986	0.4	0.6	White vs. Asian/Pacific Islander
0.708214	0.41	0.59	White vs. Asian/Pacific Islander
0.697186	0.42	0.58	White vs. Asian/Pacific Islander
0.684779	0.43	0.57	White vs. Asian/Pacific Islander
0.659966	0.44	0.56	White vs. Asian/Pacific Islander
0.645376	0.45	0.55	White vs. Asian/Pacific Islander
0.636646	0.46	0.54	White vs. Asian/Pacific Islander
0.61838	0.47	0.53	White vs. Asian/Pacific Islander
0.612177	0.48	0.52	White vs. Asian/Pacific Islander
0.605169	0.49	0.51	White vs. Asian/Pacific Islander
0.601149	0.5	0.5	White vs. Asian/Pacific Islander
0.587364	0.51	0.49	White vs. Asian/Pacific Islander
0.577484	0.52	0.48	White vs. Asian/Pacific Islander
0.569902	0.53	0.47	White vs. Asian/Pacific Islander
0.554279	0.54	0.46	White vs. Asian/Pacific Islander
0.539115	0.55	0.45	White vs. Asian/Pacific Islander
0.520046	0.56	0.44	White vs. Asian/Pacific Islander
0.51166	0.57	0.43	White vs. Asian/Pacific Islander
0.499368	0.58	0.42	White vs. Asian/Pacific Islander
0.48409	0.59	0.41	White vs. Asian/Pacific Islander
0.471223	0.6	0.4	White vs. Asian/Pacific Islander
0.457209	0.61	0.39	White vs. Asian/Pacific Islander
0.442849	0.62	0.38	White vs. Asian/Pacific Islander
0.432855	0.63	0.37	White vs. Asian/Pacific Islander
0.424239	0.64	0.36	White vs. Asian/Pacific Islander
0.412292	0.65	0.35	White vs. Asian/Pacific Islander
0.39977	0.66	0.34	White vs. Asian/Pacific Islander
0.380471	0.67	0.33	White vs. Asian/Pacific Islander
0.370936	0.68	0.32	White vs. Asian/Pacific Islander
0.363125	0.69	0.31	White vs. Asian/Pacific Islander
0.349569	0.7	0.3	White vs. Asian/Pacific Islander
0.334291	0.71	0.29	White vs. Asian/Pacific Islander
0.321884	0.72	0.28	White vs. Asian/Pacific Islander
0.317519	0.73	0.27	White vs. Asian/Pacific Islander
0.303159	0.74	0.26	White vs. Asian/Pacific Islander
0.290293	0.75	0.25	White vs. Asian/Pacific Islander
0.278461	0.76	0.24	White vs. Asian/Pacific Islander
0.265365	0.77	0.23	White vs. Asian/Pacific Islander
0.257209	0.78	0.22	White vs. Asian/Pacific Islander
0.248018	0.79	0.21	White vs. Asian/Pacific Islander
0.236071	0.8	0.2	White vs. Asian/Pacific Islander
0.202183	0.81	0.19	White vs. Asian/Pacific Islander
0.190925	0.82	0.18	White vs. Asian/Pacific Islander
0.180816	0.83	0.17	White vs. Asian/Pacific Islander
0.168179	0.84	0.16	White vs. Asian/Pacific Islander
0.15313	0.85	0.15	White vs. Asian/Pacific Islander
0.143825	0.86	0.14	White vs. Asian/Pacific Islander
0.123377	0.87	0.13	White vs. Asian/Pacific Islander
0.110971	0.88	0.12	White vs. Asian/Pacific Islander
0.101666	0.89	0.11	White vs. Asian/Pacific Islander
0.0931648	0.9	0.1	White vs. Asian/Pacific Islander
0.0800689	0.91	0.09	White vs. Asian/Pacific Islander
0.0706491	0.92	0.08	White vs. Asian/Pacific Islander
0.0557151	0.93	0.07	White vs. Asian/Pacific Islander
0.05112	0.94	0.06	White vs. Asian/Pacific Islander
0.0423894	0.95	0.05	White vs. Asian/Pacific Islander
0.0369902	0.96	0.04	White vs. Asian/Pacific Islander
0.0286043	0.97	0.03	White vs. Asian/Pacific Islander
0.0187249	0.98	0.02	White vs. Asian/Pacific Islander
0.00941987	0.99	0.01	White vs. Asian/Pacific Islander
0.00264216	1	0	White vs. Asian/Pacific Islander
1	0	1	White vs. Asian/Pacific Islander
0.99575	0.01	0.99	White vs. Asian/Pacific Islander
0.993797	0.02	0.98	White vs. Asian/Pacific Islander
0.991844	0.03	0.97	White vs. Asian/Pacific Islander
0.988742	0.04	0.96	White vs. Asian/Pacific Islander
0.982998	0.05	0.95	White vs. Asian/Pacific Islander
0.979782	0.06	0.94	White vs. Asian/Pacific Islander
0.977484	0.07	0.93	White vs. Asian/Pacific Islander
0.975187	0.08	0.92	White vs. Asian/Pacific Islander
0.972545	0.09	0.91	White vs. Asian/Pacific Islander
0.970247	0.1	0.9	White vs. Asian/Pacific Islander
0.964733	0.11	0.89	White vs. Asian/Pacific Islander
0.955428	0.12	0.88	White vs. Asian/Pacific Islander
0.952211	0.13	0.87	White vs. Asian/Pacific Islander
0.948191	0.14	0.86	White vs. Asian/Pacific Islander
0.942791	0.15	0.85	White vs. Asian/Pacific Islander
0.938196	0.16	0.84	White vs. Asian/Pacific Islander
0.93452	0.17	0.83	White vs. Asian/Pacific Islander
0.931878	0.18	0.82	White vs. Asian/Pacific Islander
0.928087	0.19	0.81	White vs. Asian/Pacific Islander
0.915336	0.2	0.8	White vs. Asian/Pacific Islander
0.909362	0.21	0.79	White vs. Asian/Pacific Islander
0.899253	0.22	0.78	White vs. Asian/Pacific Islander
0.89259	0.23	0.77	White vs. Asian/Pacific Islander
0.885928	0.24	0.76	White vs. Asian/Pacific Islander
0.874785	0.25	0.75	White vs. Asian/Pacific Islander
0.863642	0.26	0.74	White vs. Asian/Pacific Islander
0.852843	0.27	0.73	White vs. Asian/Pacific Islander
0.846525	0.28	0.72	White vs. Asian/Pacific Islander
0.839747	0.29	0.71	White vs. Asian/Pacific Islander
0.830442	0.3	0.7	White vs. Asian/Pacific Islander
0.820908	0.31	0.69	White vs. Asian/Pacific Islander
0.816198	0.32	0.68	White vs. Asian/Pacific Islander
0.80942	0.33	0.67	White vs. Asian/Pacific Islander
0.807122	0.34	0.66	White vs. Asian/Pacific Islander
0.797358	0.35	0.65	White vs. Asian/Pacific Islander
0.787478	0.36	0.64	White vs. Asian/Pacific Islander
0.782539	0.37	0.63	White vs. Asian/Pacific Islander
0.771626	0.38	0.62	White vs. Asian/Pacific Islander
0.753705	0.39	0.61	White vs. Asian/Pacific Islander
0.741068	0.4	0.6	White vs. Asian/Pacific Islander
0.731534	0.41	0.59	White vs. Asian/Pacific Islander
0.721424	0.42	0.58	White vs. Asian/Pacific Islander
0.711775	0.43	0.57	White vs. Asian/Pacific Islander
0.694084	0.44	0.56	White vs. Asian/Pacific Islander
0.68409	0.45	0.55	White vs. Asian/Pacific Islander
0.673521	0.46	0.54	White vs. Asian/Pacific Islander
0.666399	0.47	0.53	White vs. Asian/Pacific Islander
0.652843	0.48	0.52	White vs. Asian/Pacific Islander
0.633084	0.49	0.51	White vs. Asian/Pacific Islander
0.608386	0.5	0.5	White vs. Asian/Pacific Islander
0.594256	0.51	0.49	White vs. Asian/Pacific Islander
0.587823	0.52	0.48	White vs. Asian/Pacific Islander
0.580356	0.53	0.47	White vs. Asian/Pacific Islander
0.563929	0.54	0.46	White vs. Asian/Pacific Islander
0.546927	0.55	0.45	White vs. Asian/Pacific Islander
0.541068	0.56	0.44	White vs. Asian/Pacific Islander
0.525445	0.57	0.43	White vs. Asian/Pacific Islander
0.52062	0.58	0.42	White vs. Asian/Pacific Islander
0.503733	0.59	0.41	White vs. Asian/Pacific Islander
0.483285	0.6	0.4	White vs. Asian/Pacific Islander
0.462148	0.61	0.39	White vs. Asian/Pacific Islander
0.441585	0.62	0.38	White vs. Asian/Pacific Islander
0.432395	0.63	0.37	White vs. Asian/Pacific Islander
0.411832	0.64	0.36	White vs. Asian/Pacific Islander
0.402987	0.65	0.35	White vs. Asian/Pacific Islander
0.396669	0.66	0.34	White vs. Asian/Pacific Islander
0.381045	0.67	0.33	White vs. Asian/Pacific Islander
0.372889	0.68	0.32	White vs. Asian/Pacific Islander
0.363814	0.69	0.31	White vs. Asian/Pacific Islander
0.355773	0.7	0.3	White vs. Asian/Pacific Islander
0.3444	0.71	0.29	White vs. Asian/Pacific Islander
0.322918	0.72	0.28	White vs. Asian/Pacific Islander
0.31637	0.73	0.27	White vs. Asian/Pacific Islander
0.303389	0.74	0.26	White vs. Asian/Pacific Islander
0.294428	0.75	0.25	White vs. Asian/Pacific Islander
0.27915	0.76	0.24	White vs. Asian/Pacific Islander
0.269845	0.77	0.23	White vs. Asian/Pacific Islander
0.264446	0.78	0.22	White vs. Asian/Pacific Islander
0.244687	0.79	0.21	White vs. Asian/Pacific Islander
0.232855	0.8	0.2	White vs. Asian/Pacific Islander
0.217231	0.81	0.19	White vs. Asian/Pacific Islander
0.210224	0.82	0.18	White vs. Asian/Pacific Islander
0.202527	0.83	0.17	White vs. Asian/Pacific Islander
0.177599	0.84	0.16	White vs. Asian/Pacific Islander
0.164044	0.85	0.15	White vs. Asian/Pacific Islander
0.148306	0.86	0.14	White vs. Asian/Pacific Islander
0.136933	0.87	0.13	White vs. Asian/Pacific Islander
0.12085	0.88	0.12	White vs. Asian/Pacific Islander
0.112809	0.89	0.11	White vs. Asian/Pacific Islander
0.104308	0.9	0.1	White vs. Asian/Pacific Islander
0.0748995	0.91	0.09	White vs. Asian/Pacific Islander
0.0627226	0.92	0.08	White vs. Asian/Pacific Islander
0.0589316	0.93	0.07	White vs. Asian/Pacific Islander
0.0534176	0.94	0.06	White vs. Asian/Pacific Islander
0.0457209	0.95	0.05	White vs. Asian/Pacific Islander
0.0427341	0.96	0.04	White vs. Asian/Pacific Islander
0.0272257	0.97	0.03	White vs. Asian/Pacific Islander
0.0206778	0.98	0.02	White vs. Asian/Pacific Islander
0.00999426	0.99	0.01	White vs. Asian/Pacific Islander
0.00310167	1	0	White vs. Asian/Pacific Islander
1	0	1	White vs. Asian/Pacific Islander
0.995405	0.01	0.99	White vs. Asian/Pacific Islander
0.993567	0.02	0.98	White vs. Asian/Pacific Islander
0.991844	0.03	0.97	White vs. Asian/Pacific Islander
0.988972	0.04	0.96	White vs. Asian/Pacific Islander
0.984836	0.05	0.95	White vs. Asian/Pacific Islander
0.981735	0.06	0.94	White vs. Asian/Pacific Islander
0.978978	0.07	0.93	White vs. Asian/Pacific Islander
0.974957	0.08	0.92	White vs. Asian/Pacific Islander
0.968754	0.09	0.91	White vs. Asian/Pacific Islander
0.964503	0.1	0.9	White vs. Asian/Pacific Islander
0.961057	0.11	0.89	White vs. Asian/Pacific Islander
0.960138	0.12	0.88	White vs. Asian/Pacific Islander
0.956921	0.13	0.87	White vs. Asian/Pacific Islander
0.951177	0.14	0.86	White vs. Asian/Pacific Islander
0.945089	0.15	0.85	White vs. Asian/Pacific Islander
0.935899	0.16	0.84	White vs. Asian/Pacific Islander
0.933601	0.17	0.83	White vs. Asian/Pacific Islander
0.919701	0.18	0.82	White vs. Asian/Pacific Islander
0.909822	0.19	0.81	White vs. Asian/Pacific Islander
0.901091	0.2	0.8	White vs. Asian/Pacific Islander
0.894199	0.21	0.79	White vs. Asian/Pacific Islander
0.884434	0.22	0.78	White vs. Asian/Pacific Islander
0.879609	0.23	0.77	White vs. Asian/Pacific Islander
0.875933	0.24	0.76	White vs. Asian/Pacific Islander
0.864101	0.25	0.75	White vs. Asian/Pacific Islander
0.86008	0.26	0.74	White vs. Asian/Pacific Islander
0.856404	0.27	0.73	White vs. Asian/Pacific Islander
0.838024	0.28	0.72	White vs. Asian/Pacific Islander
0.831821	0.29	0.71	White vs. Asian/Pacific Islander
0.823779	0.3	0.7	White vs. Asian/Pacific Islander
0.818955	0.31	0.69	White vs. Asian/Pacific Islander
0.80919	0.32	0.68	White vs. Asian/Pacific Islander
0.802183	0.33	0.67	White vs. Asian/Pacific Islander
0.790695	0.34	0.66	White vs. Asian/Pacific Islander
0.789431	0.35	0.65	White vs. Asian/Pacific Islander
0.782309	0.36	0.64	White vs. Asian/Pacific Islander
0.771855	0.37	0.63	White vs. Asian/Pacific Islander
0.761172	0.38	0.62	White vs. Asian/Pacific Islander
0.755658	0.39	0.61	White vs. Asian/Pacific Islander
0.751982	0.4	0.6	White vs. Asian/Pacific Islander
0.738311	0.41	0.59	White vs. Asian/Pacific Islander
0.731648	0.42	0.58	White vs. Asian/Pacific Islander
0.725101	0.43	0.57	White vs. Asian/Pacific Islander
0.70672	0.44	0.56	White vs. Asian/Pacific Islander
0.686043	0.45	0.55	White vs. Asian/Pacific Islander
0.67421	0.46	0.54	White vs. Asian/Pacific Islander
0.657898	0.47	0.53	White vs. Asian/Pacific Islander
0.637679	0.48	0.52	White vs. Asian/Pacific Islander
0.626077	0.49	0.51	White vs. Asian/Pacific Islander
0.608041	0.5	0.5	White vs. Asian/Pacific Islander
0.591844	0.51	0.49	White vs. Asian/Pacific Islander
0.584032	0.52	0.48	White vs. Asian/Pacific Islander
0.573349	0.53	0.47	White vs. Asian/Pacific Islander
0.56278	0.54	0.46	White vs. Asian/Pacific Islander
0.551292	0.55	0.45	White vs. Asian/Pacific Islander
0.541872	0.56	0.44	White vs. Asian/Pacific Islander
0.527398	0.57	0.43	White vs. Asian/Pacific Islander
0.504193	0.58	0.42	White vs. Asian/Pacific Islander
0.484779	0.59	0.41	White vs. Asian/Pacific Islander
0.46996	0.6	0.4	White vs. Asian/Pacific Islander
0.446755	0.61	0.39	White vs. Asian/Pacific Islander
0.438254	0.62	0.38	White vs. Asian/Pacific Islander
0.425273	0.63	0.37	White vs. Asian/Pacific Islander
0.419759	0.64	0.36	White vs. Asian/Pacific Islander
0.399196	0.65	0.35	White vs. Asian/Pacific Islander
0.38587	0.66	0.34	White vs. Asian/Pacific Islander
0.370017	0.67	0.33	White vs. Asian/Pacific Islander
0.363354	0.68	0.32	White vs. Asian/Pacific Islander
0.354164	0.69	0.31	White vs. Asian/Pacific Islander
0.340264	0.7	0.3	White vs. Asian/Pacific Islander
0.322573	0.71	0.29	White vs. Asian/Pacific Islander
0.29776	0.72	0.28	White vs. Asian/Pacific Islander
0.290867	0.73	0.27	White vs. Asian/Pacific Islander
0.281677	0.74	0.26	White vs. Asian/Pacific Islander
0.273291	0.75	0.25	White vs. Asian/Pacific Islander
0.26502	0.76	0.24	White vs. Asian/Pacific Islander
0.261229	0.77	0.23	White vs. Asian/Pacific Islander
0.252613	0.78	0.22	White vs. Asian/Pacific Islander
0.238713	0.79	0.21	White vs. Asian/Pacific Islander
0.219299	0.8	0.2	White vs. Asian/Pacific Islander
0.205744	0.81	0.19	White vs. Asian/Pacific Islander
0.188512	0.82	0.18	White vs. Asian/Pacific Islander
0.182998	0.83	0.17	White vs. Asian/Pacific Islander
0.174268	0.84	0.16	White vs. Asian/Pacific Islander
0.164848	0.85	0.15	White vs. Asian/Pacific Islander
0.147042	0.86	0.14	White vs. Asian/Pacific Islander
0.128202	0.87	0.13	White vs. Asian/Pacific Islander
0.119586	0.88	0.12	White vs. Asian/Pacific Islander
0.101666	0.89	0.11	White vs. Asian/Pacific Islander
0.0910971	0.9	0.1	White vs. Asian/Pacific Islander
0.0805284	0.91	0.09	White vs. Asian/Pacific Islander
0.0706491	0.92	0.08	White vs. Asian/Pacific Islander
0.0573234	0.93	0.07	White vs. Asian/Pacific Islander
0.0497415	0.94	0.06	White vs. Asian/Pacific Islander
0.0425043	0.95	0.05	White vs. Asian/Pacific Islander
0.0389431	0.96	0.04	White vs. Asian/Pacific Islander
0.0266513	0.97	0.03	White vs. Asian/Pacific Islander
0.0174612	0.98	0.02	White vs. Asian/Pacific Islander
0.00712234	0.99	0.01	White vs. Asian/Pacific Islander
0.00137852	1	0	White vs. Asian/Pacific Islander
1	0	1	White vs. Asian/Pacific Islander
0.996439	0.01	0.99	White vs. Asian/Pacific Islander
0.993337	0.02	0.98	White vs. Asian/Pacific Islander
0.989202	0.03	0.97	White vs. Asian/Pacific Islander
0.987938	0.04	0.96	White vs. Asian/Pacific Islander
0.986904	0.05	0.95	White vs. Asian/Pacific Islander
0.98093	0.06	0.94	White vs. Asian/Pacific Islander
0.976221	0.07	0.93	White vs. Asian/Pacific Islander
0.970936	0.08	0.92	White vs. Asian/Pacific Islander
0.969787	0.09	0.91	White vs. Asian/Pacific Islander
0.966341	0.1	0.9	White vs. Asian/Pacific Islander
0.960023	0.11	0.89	White vs. Asian/Pacific Islander
0.956921	0.12	0.88	White vs. Asian/Pacific Islander
0.950488	0.13	0.87	White vs. Asian/Pacific Islander
0.945893	0.14	0.86	White vs. Asian/Pacific Islander
0.92533	0.15	0.85	White vs. Asian/Pacific Islander
0.918553	0.16	0.84	White vs. Asian/Pacific Islander
0.915566	0.17	0.83	White vs. Asian/Pacific Islander
0.91166	0.18	0.82	White vs. Asian/Pacific Islander
0.908214	0.19	0.81	White vs. Asian/Pacific Islander
0.898679	0.2	0.8	White vs. Asian/Pacific Islander
0.890523	0.21	0.79	White vs. Asian/Pacific Islander
0.885353	0.22	0.78	White vs. Asian/Pacific Islander
0.879495	0.23	0.77	White vs. Asian/Pacific Islander
0.872257	0.24	0.76	White vs. Asian/Pacific Islander
0.86479	0.25	0.75	White vs. Asian/Pacific Islander
0.860655	0.26	0.74	White vs. Asian/Pacific Islander
0.853418	0.27	0.73	White vs. Asian/Pacific Islander
0.844572	0.28	0.72	White vs. Asian/Pacific Islander
0.83274	0.29	0.71	White vs. Asian/Pacific Islander
0.821941	0.3	0.7	White vs. Asian/Pacific Islander
0.814934	0.31	0.69	White vs. Asian/Pacific Islander
0.807122	0.32	0.68	White vs. Asian/Pacific Islander
0.802068	0.33	0.67	White vs. Asian/Pacific Islander
0.798277	0.34	0.66	White vs. Asian/Pacific Islander
0.792418	0.35	0.65	White vs. Asian/Pacific Islander
0.772085	0.36	0.64	White vs. Asian/Pacific Islander
0.763699	0.37	0.63	White vs. Asian/Pacific Islander
0.758415	0.38	0.62	White vs. Asian/Pacific Islander
0.749569	0.39	0.61	White vs. Asian/Pacific Islander
0.741068	0.4	0.6	White vs. Asian/Pacific Islander
0.727283	0.41	0.59	White vs. Asian/Pacific Islander
0.710856	0.42	0.58	White vs. Asian/Pacific Islander
0.70695	0.43	0.57	White vs. Asian/Pacific Islander
0.695003	0.44	0.56	White vs. Asian/Pacific Islander
0.676967	0.45	0.55	White vs. Asian/Pacific Islander
0.664331	0.46	0.54	White vs. Asian/Pacific Islander
0.65158	0.47	0.53	White vs. Asian/Pacific Islander
0.637679	0.48	0.52	White vs. Asian/Pacific Islander
0.622401	0.49	0.51	White vs. Asian/Pacific Islander
0.617117	0.5	0.5	White vs. Asian/Pacific Islander
0.601838	0.51	0.49	White vs. Asian/Pacific Islander
0.58116	0.52	0.48	White vs. Asian/Pacific Islander
0.567605	0.53	0.47	White vs. Asian/Pacific Islander
0.557266	0.54	0.46	White vs. Asian/Pacific Islander
0.537277	0.55	0.45	White vs. Asian/Pacific Islander
0.527972	0.56	0.44	White vs. Asian/Pacific Islander
0.510511	0.57	0.43	White vs. Asian/Pacific Islander
0.508558	0.58	0.42	White vs. Asian/Pacific Islander
0.495348	0.59	0.41	White vs. Asian/Pacific Islander
0.484779	0.6	0.4	White vs. Asian/Pacific Islander
0.459851	0.61	0.39	White vs. Asian/Pacific Islander
0.444917	0.62	0.38	White vs. Asian/Pacific Islander
0.429523	0.63	0.37	White vs. Asian/Pacific Islander
0.422056	0.64	0.36	White vs. Asian/Pacific Islander
0.41413	0.65	0.35	White vs. Asian/Pacific Islander
0.405629	0.66	0.34	White vs. Asian/Pacific Islander
0.392418	0.67	0.33	White vs. Asian/Pacific Islander
0.377944	0.68	0.32	White vs. Asian/Pacific Islander
0.371166	0.69	0.31	White vs. Asian/Pacific Islander
0.352326	0.7	0.3	White vs. Asian/Pacific Islander
0.342447	0.71	0.29	White vs. Asian/Pacific Islander
0.329925	0.72	0.28	White vs. Asian/Pacific Islander
0.314877	0.73	0.27	White vs. Asian/Pacific Islander
0.300402	0.74	0.26	White vs. Asian/Pacific Islander
0.284434	0.75	0.25	White vs. Asian/Pacific Islander
0.276623	0.76	0.24	White vs. Asian/Pacific Islander
0.271568	0.77	0.23	White vs. Asian/Pacific Islander
0.247214	0.78	0.22	White vs. Asian/Pacific Islander
0.240666	0.79	0.21	White vs. Asian/Pacific Islander
0.22803	0.8	0.2	White vs. Asian/Pacific Islander
0.213785	0.81	0.19	White vs. Asian/Pacific Islander
0.197473	0.82	0.18	White vs. Asian/Pacific Islander
0.186559	0.83	0.17	White vs. Asian/Pacific Islander
0.173234	0.84	0.16	White vs. Asian/Pacific Islander
0.164044	0.85	0.15	White vs. Asian/Pacific Islander
0.144515	0.86	0.14	White vs. Asian/Pacific Islander
0.130844	0.87	0.13	White vs. Asian/Pacific Islander
0.113728	0.88	0.12	White vs. Asian/Pacific Islander
0.107524	0.89	0.11	White vs. Asian/Pacific Islander
0.0960368	0.9	0.1	White vs. Asian/Pacific Islander
0.0804136	0.91	0.09	White vs. Asian/Pacific Islander
0.0693854	0.92	0.08	White vs. Asian/Pacific Islander
0.0606548	0.93	0.07	White vs. Asian/Pacific Islander
0.0469845	0.94	0.06	White vs. Asian/Pacific Islander
0.0414704	0.95	0.05	White vs. Asian/Pacific Islander
0.0342332	0.96	0.04	White vs. Asian/Pacific Islander
0.0278001	0.97	0.03	White vs. Asian/Pacific Islander
0.0173464	0.98	0.02	White vs. Asian/Pacific Islander
0.00873061	0.99	0.01	White vs. Asian/Pacific Islander
0.00160827	1	0	White vs. Asian/Pacific Islander
1	0	1	White vs. Asian/Pacific Islander
0.997243	0.01	0.99	White vs. Asian/Pacific Islander
0.993912	0.02	0.98	White vs. Asian/Pacific Islander
0.991384	0.03	0.97	White vs. Asian/Pacific Islander
0.988053	0.04	0.96	White vs. Asian/Pacific Islander
0.986559	0.05	0.95	White vs. Asian/Pacific Islander
0.982539	0.06	0.94	White vs. Asian/Pacific Islander
0.980356	0.07	0.93	White vs. Asian/Pacific Islander
0.976335	0.08	0.92	White vs. Asian/Pacific Islander
0.973119	0.09	0.91	White vs. Asian/Pacific Islander
0.971051	0.1	0.9	White vs. Asian/Pacific Islander
0.967145	0.11	0.89	White vs. Asian/Pacific Islander
0.961746	0.12	0.88	White vs. Asian/Pacific Islander
0.956806	0.13	0.87	White vs. Asian/Pacific Islander
0.951063	0.14	0.86	White vs. Asian/Pacific Islander
0.941872	0.15	0.85	White vs. Asian/Pacific Islander
0.937507	0.16	0.84	White vs. Asian/Pacific Islander
0.930959	0.17	0.83	White vs. Asian/Pacific Islander
0.926594	0.18	0.82	White vs. Asian/Pacific Islander
0.908443	0.19	0.81	White vs. Asian/Pacific Islander
0.905801	0.2	0.8	White vs. Asian/Pacific Islander
0.899713	0.21	0.79	White vs. Asian/Pacific Islander
0.893509	0.22	0.78	White vs. Asian/Pacific Islander
0.886043	0.23	0.77	White vs. Asian/Pacific Islander
0.879609	0.24	0.76	White vs. Asian/Pacific Islander
0.876508	0.25	0.75	White vs. Asian/Pacific Islander
0.867547	0.26	0.74	White vs. Asian/Pacific Islander
0.860425	0.27	0.73	White vs. Asian/Pacific Islander
0.846755	0.28	0.72	White vs. Asian/Pacific Islander
0.838599	0.29	0.71	White vs. Asian/Pacific Islander
0.830787	0.3	0.7	White vs. Asian/Pacific Islander
0.817002	0.31	0.69	White vs. Asian/Pacific Islander
0.810454	0.32	0.68	White vs. Asian/Pacific Islander
0.79529	0.33	0.67	White vs. Asian/Pacific Islander
0.788857	0.34	0.66	White vs. Asian/Pacific Islander
0.783573	0.35	0.65	White vs. Asian/Pacific Islander
0.774497	0.36	0.64	White vs. Asian/Pacific Islander
0.766341	0.37	0.63	White vs. Asian/Pacific Islander
0.754279	0.38	0.62	White vs. Asian/Pacific Islander
0.748306	0.39	0.61	White vs. Asian/Pacific Islander
0.741183	0.4	0.6	White vs. Asian/Pacific Islander
0.722918	0.41	0.59	White vs. Asian/Pacific Islander
0.706261	0.42	0.58	White vs. Asian/Pacific Islander
0.687881	0.43	0.57	White vs. Asian/Pacific Islander
0.67892	0.44	0.56	White vs. Asian/Pacific Islander
0.662952	0.45	0.55	White vs. Asian/Pacific Islander
0.653992	0.46	0.54	White vs. Asian/Pacific Islander
0.635497	0.47	0.53	White vs. Asian/Pacific Islander
0.624009	0.48	0.52	White vs. Asian/Pacific Islander
0.620448	0.49	0.51	White vs. Asian/Pacific Islander
0.608271	0.5	0.5	White vs. Asian/Pacific Islander
0.598277	0.51	0.49	White vs. Asian/Pacific Islander
0.581045	0.52	0.48	White vs. Asian/Pacific Islander
0.576106	0.53	0.47	White vs. Asian/Pacific Islander
0.560023	0.54	0.46	White vs. Asian/Pacific Islander
0.546812	0.55	0.45	White vs. Asian/Pacific Islander
0.52981	0.56	0.44	White vs. Asian/Pacific Islander
0.517174	0.57	0.43	White vs. Asian/Pacific Islander
0.500402	0.58	0.42	White vs. Asian/Pacific Islander
0.487881	0.59	0.41	White vs. Asian/Pacific Islander
0.465939	0.6	0.4	White vs. Asian/Pacific Islander
0.452843	0.61	0.39	White vs. Asian/Pacific Islander
0.43722	0.62	0.38	White vs. Asian/Pacific Islander
0.428489	0.63	0.37	White vs. Asian/Pacific Islander
0.408731	0.64	0.36	White vs. Asian/Pacific Islander
0.394486	0.65	0.35	White vs. Asian/Pacific Islander
0.382883	0.66	0.34	White vs. Asian/Pacific Islander
0.370362	0.67	0.33	White vs. Asian/Pacific Islander
0.359793	0.68	0.32	White vs. Asian/Pacific Islander
0.353016	0.69	0.31	White vs. Asian/Pacific Islander
0.340264	0.7	0.3	White vs. Asian/Pacific Islander
0.328087	0.71	0.29	White vs. Asian/Pacific Islander
0.32131	0.72	0.28	White vs. Asian/Pacific Islander
0.309018	0.73	0.27	White vs. Asian/Pacific Islander
0.295922	0.74	0.26	White vs. Asian/Pacific Islander
0.284434	0.75	0.25	White vs. Asian/Pacific Islander
0.274095	0.76	0.24	White vs. Asian/Pacific Islander
0.258702	0.77	0.23	White vs. Asian/Pacific Islander
0.237335	0.78	0.22	White vs. Asian/Pacific Islander
0.232165	0.79	0.21	White vs. Asian/Pacific Islander
0.217231	0.8	0.2	White vs. Asian/Pacific Islander
0.206548	0.81	0.19	White vs. Asian/Pacific Islander
0.193567	0.82	0.18	White vs. Asian/Pacific Islander
0.189891	0.83	0.17	White vs. Asian/Pacific Islander
0.181735	0.84	0.16	White vs. Asian/Pacific Islander
0.170017	0.85	0.15	White vs. Asian/Pacific Islander
0.156002	0.86	0.14	White vs. Asian/Pacific Islander
0.134635	0.87	0.13	White vs. Asian/Pacific Islander
0.122688	0.88	0.12	White vs. Asian/Pacific Islander
0.107984	0.89	0.11	White vs. Asian/Pacific Islander
0.0953475	0.9	0.1	White vs. Asian/Pacific Islander
0.0755887	0.91	0.09	White vs. Asian/Pacific Islander
0.0657094	0.92	0.08	White vs. Asian/Pacific Islander
0.0569787	0.93	0.07	White vs. Asian/Pacific Islander
0.0479035	0.94	0.06	White vs. Asian/Pacific Islander
0.0389431	0.95	0.05	White vs. Asian/Pacific Islander
0.0336588	0.96	0.04	White vs. Asian/Pacific Islander
0.0267662	0.97	0.03	White vs. Asian/Pacific Islander
0.0203331	0.98	0.02	White vs. Asian/Pacific Islander
0.00551407	0.99	0.01	White vs. Asian/Pacific Islander
0.00149339	1	0	White vs. Asian/Pacific Islander
1	0	1	White vs. Asian/Pacific Islander
0.996669	0.01	0.99	White vs. Asian/Pacific Islander
0.993107	0.02	0.98	White vs. Asian/Pacific Islander
0.990465	0.03	0.97	White vs. Asian/Pacific Islander
0.988627	0.04	0.96	White vs. Asian/Pacific Islander
0.984951	0.05	0.95	White vs. Asian/Pacific Islander
0.982079	0.06	0.94	White vs. Asian/Pacific Islander
0.977714	0.07	0.93	White vs. Asian/Pacific Islander
0.974268	0.08	0.92	White vs. Asian/Pacific Islander
0.972659	0.09	0.91	White vs. Asian/Pacific Islander
0.967375	0.1	0.9	White vs. Asian/Pacific Islander
0.96255	0.11	0.89	White vs. Asian/Pacific Islander
0.95784	0.12	0.88	White vs. Asian/Pacific Islander
0.952556	0.13	0.87	White vs. Asian/Pacific Islander
0.94865	0.14	0.86	White vs. Asian/Pacific Islander
0.940264	0.15	0.85	White vs. Asian/Pacific Islander
0.93452	0.16	0.84	White vs. Asian/Pacific Islander
0.932682	0.17	0.83	White vs. Asian/Pacific Islander
0.92062	0.18	0.82	White vs. Asian/Pacific Islander
0.905916	0.19	0.81	White vs. Asian/Pacific Islander
0.898909	0.2	0.8	White vs. Asian/Pacific Islander
0.892476	0.21	0.79	White vs. Asian/Pacific Islander
0.884204	0.22	0.78	White vs. Asian/Pacific Islander
0.879265	0.23	0.77	White vs. Asian/Pacific Islander
0.869385	0.24	0.76	White vs. Asian/Pacific Islander
0.865135	0.25	0.75	White vs. Asian/Pacific Islander
0.854222	0.26	0.74	White vs. Asian/Pacific Islander
0.84664	0.27	0.73	White vs. Asian/Pacific Islander
0.841126	0.28	0.72	White vs. Asian/Pacific Islander
0.837565	0.29	0.71	White vs. Asian/Pacific Islander
0.827111	0.3	0.7	White vs. Asian/Pacific Islander
0.822746	0.31	0.69	White vs. Asian/Pacific Islander
0.81436	0.32	0.68	White vs. Asian/Pacific Islander
0.800115	0.33	0.67	White vs. Asian/Pacific Islander
0.787823	0.34	0.66	White vs. Asian/Pacific Islander
0.774612	0.35	0.65	White vs. Asian/Pacific Islander
0.766571	0.36	0.64	White vs. Asian/Pacific Islander
0.758415	0.37	0.63	White vs. Asian/Pacific Islander
0.750718	0.38	0.62	White vs. Asian/Pacific Islander
0.736014	0.39	0.61	White vs. Asian/Pacific Islander
0.72602	0.4	0.6	White vs. Asian/Pacific Islander
0.706491	0.41	0.59	White vs. Asian/Pacific Islander
0.702929	0.42	0.58	White vs. Asian/Pacific Islander
0.688914	0.43	0.57	White vs. Asian/Pacific Islander
0.676278	0.44	0.56	White vs. Asian/Pacific Islander
0.668237	0.45	0.55	White vs. Asian/Pacific Islander
0.662493	0.46	0.54	White vs. Asian/Pacific Islander
0.65606	0.47	0.53	White vs. Asian/Pacific Islander
0.651694	0.48	0.52	White vs. Asian/Pacific Islander
0.635037	0.49	0.51	White vs. Asian/Pacific Islander
0.61907	0.5	0.5	White vs. Asian/Pacific Islander
0.601264	0.51	0.49	White vs. Asian/Pacific Islander
0.590006	0.52	0.48	White vs. Asian/Pacific Islander
0.565882	0.53	0.47	White vs. Asian/Pacific Islander
0.547501	0.54	0.46	White vs. Asian/Pacific Islander
0.531304	0.55	0.45	White vs. Asian/Pacific Islander
0.518667	0.56	0.44	White vs. Asian/Pacific Islander
0.513843	0.57	0.43	White vs. Asian/Pacific Islander
0.496726	0.58	0.42	White vs. Asian/Pacific Islander
0.485353	0.59	0.41	White vs. Asian/Pacific Islander
0.473061	0.6	0.4	White vs. Asian/Pacific Islander
0.445836	0.61	0.39	White vs. Asian/Pacific Islander
0.438254	0.62	0.38	White vs. Asian/Pacific Islander
0.421597	0.63	0.37	White vs. Asian/Pacific Islander
0.413326	0.64	0.36	White vs. Asian/Pacific Islander
0.403906	0.65	0.35	White vs. Asian/Pacific Islander
0.392648	0.66	0.34	White vs. Asian/Pacific Islander
0.382654	0.67	0.33	White vs. Asian/Pacific Islander
0.370821	0.68	0.32	White vs. Asian/Pacific Islander
0.35853	0.69	0.31	White vs. Asian/Pacific Islander
0.351063	0.7	0.3	White vs. Asian/Pacific Islander
0.336244	0.71	0.29	White vs. Asian/Pacific Islander
0.325445	0.72	0.28	White vs. Asian/Pacific Islander
0.306491	0.73	0.27	White vs. Asian/Pacific Islander
0.3027	0.74	0.26	White vs. Asian/Pacific Islander
0.294084	0.75	0.25	White vs. Asian/Pacific Islander
0.282826	0.76	0.24	White vs. Asian/Pacific Islander
0.265824	0.77	0.23	White vs. Asian/Pacific Islander
0.250201	0.78	0.22	White vs. Asian/Pacific Islander
0.233084	0.79	0.21	White vs. Asian/Pacific Islander
0.224124	0.8	0.2	White vs. Asian/Pacific Islander
0.208501	0.81	0.19	White vs. Asian/Pacific Islander
0.19104	0.82	0.18	White vs. Asian/Pacific Islander
0.182309	0.83	0.17	White vs. Asian/Pacific Islander
0.169902	0.84	0.16	White vs. Asian/Pacific Islander
0.165307	0.85	0.15	White vs. Asian/Pacific Islander
0.158185	0.86	0.14	White vs. Asian/Pacific Islander
0.146468	0.87	0.13	White vs. Asian/Pacific Islander
0.122573	0.88	0.12	White vs. Asian/Pacific Islander
0.10672	0.89	0.11	White vs. Asian/Pacific Islander
0.0893739	0.9	0.1	White vs. Asian/Pacific Islander
0.079954	0.91	0.09	White vs. Asian/Pacific Islander
0.0682366	0.92	0.08	White vs. Asian/Pacific Islander
0.0645606	0.93	0.07	White vs. Asian/Pacific Islander
0.0519242	0.94	0.06	White vs. Asian/Pacific Islander
0.0395175	0.95	0.05	White vs. Asian/Pacific Islander
0.0333142	0.96	0.04	White vs. Asian/Pacific Islander
0.0292935	0.97	0.03	White vs. Asian/Pacific Islander
0.0205629	0.98	0.02	White vs. Asian/Pacific Islander
0.0116025	0.99	0.01	White vs. Asian/Pacific Islander
0.0034463	1	0	White vs. Asian/Pacific Islander
1	0	1	White vs. Asian/Pacific Islander
0.99575	0.01	0.99	White vs. Asian/Pacific Islander
0.994026	0.02	0.98	White vs. Asian/Pacific Islander
0.989546	0.03	0.97	White vs. Asian/Pacific Islander
0.988053	0.04	0.96	White vs. Asian/Pacific Islander
0.983573	0.05	0.95	White vs. Asian/Pacific Islander
0.981275	0.06	0.94	White vs. Asian/Pacific Islander
0.978059	0.07	0.93	White vs. Asian/Pacific Islander
0.974497	0.08	0.92	White vs. Asian/Pacific Islander
0.972545	0.09	0.91	White vs. Asian/Pacific Islander
0.968983	0.1	0.9	White vs. Asian/Pacific Islander
0.964044	0.11	0.89	White vs. Asian/Pacific Islander
0.959334	0.12	0.88	White vs. Asian/Pacific Islander
0.953245	0.13	0.87	White vs. Asian/Pacific Islander
0.951407	0.14	0.86	White vs. Asian/Pacific Islander
0.93923	0.15	0.85	White vs. Asian/Pacific Islander
0.928202	0.16	0.84	White vs. Asian/Pacific Islander
0.918897	0.17	0.83	White vs. Asian/Pacific Islander
0.912005	0.18	0.82	White vs. Asian/Pacific Islander
0.904882	0.19	0.81	White vs. Asian/Pacific Islander
0.889259	0.2	0.8	White vs. Asian/Pacific Islander
0.882941	0.21	0.79	White vs. Asian/Pacific Islander
0.878461	0.22	0.78	White vs. Asian/Pacific Islander
0.872142	0.23	0.77	White vs. Asian/Pacific Islander
0.869845	0.24	0.76	White vs. Asian/Pacific Islander
0.86008	0.25	0.75	White vs. Asian/Pacific Islander
0.852958	0.26	0.74	White vs. Asian/Pacific Islander
0.84216	0.27	0.73	White vs. Asian/Pacific Islander
0.836186	0.28	0.72	White vs. Asian/Pacific Islander
0.827915	0.29	0.71	White vs. Asian/Pacific Islander
0.819644	0.3	0.7	White vs. Asian/Pacific Islander
0.812636	0.31	0.69	White vs. Asian/Pacific Islander
0.805974	0.32	0.68	White vs. Asian/Pacific Islander
0.801034	0.33	0.67	White vs. Asian/Pacific Islander
0.795175	0.34	0.66	White vs. Asian/Pacific Islander
0.779782	0.35	0.65	White vs. Asian/Pacific Islander
0.768294	0.36	0.64	White vs. Asian/Pacific Islander
0.756577	0.37	0.63	White vs. Asian/Pacific Islander
0.750488	0.38	0.62	White vs. Asian/Pacific Islander
0.738196	0.39	0.61	White vs. Asian/Pacific Islander
0.723492	0.4	0.6	White vs. Asian/Pacific Islander
0.71143	0.41	0.59	White vs. Asian/Pacific Islander
0.704767	0.42	0.58	White vs. Asian/Pacific Islander
0.699828	0.43	0.57	White vs. Asian/Pacific Islander
0.690293	0.44	0.56	White vs. Asian/Pacific Islander
0.681562	0.45	0.55	White vs. Asian/Pacific Islander
0.660885	0.46	0.54	White vs. Asian/Pacific Islander
0.656634	0.47	0.53	White vs. Asian/Pacific Islander
0.649167	0.48	0.52	White vs. Asian/Pacific Islander
0.636416	0.49	0.51	White vs. Asian/Pacific Islander
0.630098	0.5	0.5	White vs. Asian/Pacific Islander
0.61413	0.51	0.49	White vs. Asian/Pacific Islander
0.600574	0.52	0.48	White vs. Asian/Pacific Islander
0.578173	0.53	0.47	White vs. Asian/Pacific Islander
0.55807	0.54	0.46	White vs. Asian/Pacific Islander
0.543136	0.55	0.45	White vs. Asian/Pacific Islander
0.532223	0.56	0.44	White vs. Asian/Pacific Islander
0.523148	0.57	0.43	White vs. Asian/Pacific Islander
0.508443	0.58	0.42	White vs. Asian/Pacific Islander
0.49305	0.59	0.41	White vs. Asian/Pacific Islander
0.471338	0.6	0.4	White vs. Asian/Pacific Islander
0.456979	0.61	0.39	White vs. Asian/Pacific Islander
0.445376	0.62	0.38	White vs. Asian/Pacific Islander
0.431821	0.63	0.37	White vs. Asian/Pacific Islander
0.408041	0.64	0.36	White vs. Asian/Pacific Islander
0.391959	0.65	0.35	White vs. Asian/Pacific Islander
0.383688	0.66	0.34	White vs. Asian/Pacific Islander
0.372545	0.67	0.33	White vs. Asian/Pacific Islander
0.361631	0.68	0.32	White vs. Asian/Pacific Islander
0.332338	0.69	0.31	White vs. Asian/Pacific Islander
0.328891	0.7	0.3	White vs. Asian/Pacific Islander
0.318667	0.71	0.29	White vs. Asian/Pacific Islander
0.307869	0.72	0.28	White vs. Asian/Pacific Islander
0.300402	0.73	0.27	White vs. Asian/Pacific Islander
0.286387	0.74	0.26	White vs. Asian/Pacific Islander
0.276852	0.75	0.25	White vs. Asian/Pacific Islander
0.267203	0.76	0.24	White vs. Asian/Pacific Islander
0.258472	0.77	0.23	White vs. Asian/Pacific Islander
0.246525	0.78	0.22	White vs. Asian/Pacific Islander
0.228719	0.79	0.21	White vs. Asian/Pacific Islander
0.218725	0.8	0.2	White vs. Asian/Pacific Islander
0.205055	0.81	0.19	White vs. Asian/Pacific Islander
0.198162	0.82	0.18	White vs. Asian/Pacific Islander
0.184147	0.83	0.17	White vs. Asian/Pacific Islander
0.160253	0.84	0.16	White vs. Asian/Pacific Islander
0.149799	0.85	0.15	White vs. Asian/Pacific Islander
0.145434	0.86	0.14	White vs. Asian/Pacific Islander
0.140379	0.87	0.13	White vs. Asian/Pacific Islander
0.121424	0.88	0.12	White vs. Asian/Pacific Islander
0.109477	0.89	0.11	White vs. Asian/Pacific Islander
0.0950029	0.9	0.1	White vs. Asian/Pacific Islander
0.0824813	0.91	0.09	White vs. Asian/Pacific Islander
0.0739805	0.92	0.08	White vs. Asian/Pacific Islander
0.0650201	0.93	0.07	White vs. Asian/Pacific Islander
0.0491671	0.94	0.06	White vs. Asian/Pacific Islander
0.0427341	0.95	0.05	White vs. Asian/Pacific Islander
0.0326249	0.96	0.04	White vs. Asian/Pacific Islander
0.0255026	0.97	0.03	White vs. Asian/Pacific Islander
0.0221712	0.98	0.02	White vs. Asian/Pacific Islander
0.00758185	0.99	0.01	White vs. Asian/Pacific Islander
0.00275704	1	0	White vs. Asian/Pacific Islander
1	0	1	White vs. Asian/Pacific Islander
0.99552	0.01	0.99	White vs. Asian/Pacific Islander
0.993107	0.02	0.98	White vs. Asian/Pacific Islander
0.990925	0.03	0.97	White vs. Asian/Pacific Islander
0.987823	0.04	0.96	White vs. Asian/Pacific Islander
0.985985	0.05	0.95	White vs. Asian/Pacific Islander
0.981505	0.06	0.94	White vs. Asian/Pacific Islander
0.97691	0.07	0.93	White vs. Asian/Pacific Islander
0.975187	0.08	0.92	White vs. Asian/Pacific Islander
0.971626	0.09	0.91	White vs. Asian/Pacific Islander
0.96749	0.1	0.9	White vs. Asian/Pacific Islander
0.965192	0.11	0.89	White vs. Asian/Pacific Islander
0.96301	0.12	0.88	White vs. Asian/Pacific Islander
0.958185	0.13	0.87	White vs. Asian/Pacific Islander
0.949339	0.14	0.86	White vs. Asian/Pacific Islander
0.940379	0.15	0.85	White vs. Asian/Pacific Islander
0.938541	0.16	0.84	White vs. Asian/Pacific Islander
0.926249	0.17	0.83	White vs. Asian/Pacific Islander
0.917174	0.18	0.82	White vs. Asian/Pacific Islander
0.907869	0.19	0.81	White vs. Asian/Pacific Islander
0.897186	0.2	0.8	White vs. Asian/Pacific Islander
0.892705	0.21	0.79	White vs. Asian/Pacific Islander
0.888685	0.22	0.78	White vs. Asian/Pacific Islander
0.884204	0.23	0.77	White vs. Asian/Pacific Islander
0.875933	0.24	0.76	White vs. Asian/Pacific Islander
0.864101	0.25	0.75	White vs. Asian/Pacific Islander
0.85537	0.26	0.74	White vs. Asian/Pacific Islander
0.848248	0.27	0.73	White vs. Asian/Pacific Islander
0.844113	0.28	0.72	White vs. Asian/Pacific Islander
0.83274	0.29	0.71	White vs. Asian/Pacific Islander
0.829983	0.3	0.7	White vs. Asian/Pacific Islander
0.824698	0.31	0.69	White vs. Asian/Pacific Islander
0.820793	0.32	0.68	White vs. Asian/Pacific Islander
0.807467	0.33	0.67	White vs. Asian/Pacific Islander
0.799655	0.34	0.66	White vs. Asian/Pacific Islander
0.790006	0.35	0.65	White vs. Asian/Pacific Islander
0.776795	0.36	0.64	White vs. Asian/Pacific Islander
0.770017	0.37	0.63	White vs. Asian/Pacific Islander
0.75313	0.38	0.62	White vs. Asian/Pacific Islander
0.745089	0.39	0.61	White vs. Asian/Pacific Islander
0.738886	0.4	0.6	White vs. Asian/Pacific Islander
0.718208	0.41	0.59	White vs. Asian/Pacific Islander
0.707065	0.42	0.58	White vs. Asian/Pacific Islander
0.697071	0.43	0.57	White vs. Asian/Pacific Islander
0.682481	0.44	0.56	White vs. Asian/Pacific Islander
0.665135	0.45	0.55	White vs. Asian/Pacific Islander
0.653762	0.46	0.54	White vs. Asian/Pacific Islander
0.634003	0.47	0.53	White vs. Asian/Pacific Islander
0.617921	0.48	0.52	White vs. Asian/Pacific Islander
0.612751	0.49	0.51	White vs. Asian/Pacific Islander
0.597358	0.5	0.5	White vs. Asian/Pacific Islander
0.587478	0.51	0.49	White vs. Asian/Pacific Islander
0.582194	0.52	0.48	White vs. Asian/Pacific Islander
0.573234	0.53	0.47	White vs. Asian/Pacific Islander
0.554049	0.54	0.46	White vs. Asian/Pacific Islander
0.545089	0.55	0.45	White vs. Asian/Pacific Islander
0.531304	0.56	0.44	White vs. Asian/Pacific Islander
0.519242	0.57	0.43	White vs. Asian/Pacific Islander
0.510281	0.58	0.42	White vs. Asian/Pacific Islander
0.485468	0.59	0.41	White vs. Asian/Pacific Islander
0.475474	0.6	0.4	White vs. Asian/Pacific Islander
0.457094	0.61	0.39	White vs. Asian/Pacific Islander
0.45158	0.62	0.38	White vs. Asian/Pacific Islander
0.445721	0.63	0.37	White vs. Asian/Pacific Islander
0.440666	0.64	0.36	White vs. Asian/Pacific Islander
0.415508	0.65	0.35	White vs. Asian/Pacific Islander
0.403331	0.66	0.34	White vs. Asian/Pacific Islander
0.389431	0.67	0.33	White vs. Asian/Pacific Islander
0.373578	0.68	0.32	White vs. Asian/Pacific Islander
0.357266	0.69	0.31	White vs. Asian/Pacific Islander
0.344515	0.7	0.3	White vs. Asian/Pacific Islander
0.337967	0.71	0.29	White vs. Asian/Pacific Islander
0.330615	0.72	0.28	White vs. Asian/Pacific Islander
0.320276	0.73	0.27	White vs. Asian/Pacific Islander
0.310167	0.74	0.26	White vs. Asian/Pacific Islander
0.295462	0.75	0.25	White vs. Asian/Pacific Islander
0.282826	0.76	0.24	White vs. Asian/Pacific Islander
0.26548	0.77	0.23	White vs. Asian/Pacific Islander
0.253418	0.78	0.22	White vs. Asian/Pacific Islander
0.237794	0.79	0.21	White vs. Asian/Pacific Islander
0.226996	0.8	0.2	White vs. Asian/Pacific Islander
0.208731	0.81	0.19	White vs. Asian/Pacific Islander
0.197473	0.82	0.18	White vs. Asian/Pacific Islander
0.189546	0.83	0.17	White vs. Asian/Pacific Islander
0.16703	0.84	0.16	White vs. Asian/Pacific Islander
0.154394	0.85	0.15	White vs. Asian/Pacific Islander
0.137852	0.86	0.14	White vs. Asian/Pacific Islander
0.133946	0.87	0.13	White vs. Asian/Pacific Islander
0.114877	0.88	0.12	White vs. Asian/Pacific Islander
0.100402	0.89	0.11	White vs. Asian/Pacific Islander
0.092131	0.9	0.1	White vs. Asian/Pacific Islander
0.0821367	0.91	0.09	White vs. Asian/Pacific Islander
0.0720276	0.92	0.08	White vs. Asian/Pacific Islander
0.0572085	0.93	0.07	White vs. Asian/Pacific Islander
0.0506605	0.94	0.06	White vs. Asian/Pacific Islander
0.0423894	0.95	0.05	White vs. Asian/Pacific Islander
0.0380241	0.96	0.04	White vs. Asian/Pacific Islander
0.0304423	0.97	0.03	White vs. Asian/Pacific Islander
0.0156232	0.98	0.02	White vs. Asian/Pacific Islander
0.0073521	0.99	0.01	White vs. Asian/Pacific Islander
0.00172315	1	0	White vs. Asian/Pacific Islander
1	0	1	White vs. Asian/Pacific Islander
0.996209	0.01	0.99	White vs. Asian/Pacific Islander
0.993452	0.02	0.98	White vs. Asian/Pacific Islander
0.991729	0.03	0.97	White vs. Asian/Pacific Islander
0.986674	0.04	0.96	White vs. Asian/Pacific Islander
0.985181	0.05	0.95	White vs. Asian/Pacific Islander
0.980816	0.06	0.94	White vs. Asian/Pacific Islander
0.974383	0.07	0.93	White vs. Asian/Pacific Islander
0.973004	0.08	0.92	White vs. Asian/Pacific Islander
0.970592	0.09	0.91	White vs. Asian/Pacific Islander
0.965078	0.1	0.9	White vs. Asian/Pacific Islander
0.958415	0.11	0.89	White vs. Asian/Pacific Islander
0.954739	0.12	0.88	White vs. Asian/Pacific Islander
0.947846	0.13	0.87	White vs. Asian/Pacific Islander
0.94417	0.14	0.86	White vs. Asian/Pacific Islander
0.939575	0.15	0.85	White vs. Asian/Pacific Islander
0.926134	0.16	0.84	White vs. Asian/Pacific Islander
0.916025	0.17	0.83	White vs. Asian/Pacific Islander
0.908443	0.18	0.82	White vs. Asian/Pacific Islander
0.902929	0.19	0.81	White vs. Asian/Pacific Islander
0.900747	0.2	0.8	White vs. Asian/Pacific Islander
0.89282	0.21	0.79	White vs. Asian/Pacific Islander
0.885583	0.22	0.78	White vs. Asian/Pacific Islander
0.873866	0.23	0.77	White vs. Asian/Pacific Islander
0.870649	0.24	0.76	White vs. Asian/Pacific Islander
0.864561	0.25	0.75	White vs. Asian/Pacific Islander
0.86008	0.26	0.74	White vs. Asian/Pacific Islander
0.853877	0.27	0.73	White vs. Asian/Pacific Islander
0.844917	0.28	0.72	White vs. Asian/Pacific Islander
0.833314	0.29	0.71	White vs. Asian/Pacific Islander
0.823779	0.3	0.7	White vs. Asian/Pacific Islander
0.81367	0.31	0.69	White vs. Asian/Pacific Islander
0.809535	0.32	0.68	White vs. Asian/Pacific Islander
0.804136	0.33	0.67	White vs. Asian/Pacific Islander
0.786674	0.34	0.66	White vs. Asian/Pacific Islander
0.777599	0.35	0.65	White vs. Asian/Pacific Islander
0.772659	0.36	0.64	White vs. Asian/Pacific Islander
0.76749	0.37	0.63	White vs. Asian/Pacific Islander
0.75336	0.38	0.62	White vs. Asian/Pacific Islander
0.743251	0.39	0.61	White vs. Asian/Pacific Islander
0.731419	0.4	0.6	White vs. Asian/Pacific Islander
0.715566	0.41	0.59	White vs. Asian/Pacific Islander
0.701551	0.42	0.58	White vs. Asian/Pacific Islander
0.672717	0.43	0.57	White vs. Asian/Pacific Islander
0.651465	0.44	0.56	White vs. Asian/Pacific Islander
0.639977	0.45	0.55	White vs. Asian/Pacific Islander
0.634348	0.46	0.54	White vs. Asian/Pacific Islander
0.624469	0.47	0.53	White vs. Asian/Pacific Islander
0.621137	0.48	0.52	White vs. Asian/Pacific Islander
0.612292	0.49	0.51	White vs. Asian/Pacific Islander
0.608041	0.5	0.5	White vs. Asian/Pacific Islander
0.593337	0.51	0.49	White vs. Asian/Pacific Islander
0.587938	0.52	0.48	White vs. Asian/Pacific Islander
0.569673	0.53	0.47	White vs. Asian/Pacific Islander
0.552211	0.54	0.46	White vs. Asian/Pacific Islander
0.533601	0.55	0.45	White vs. Asian/Pacific Islander
0.508673	0.56	0.44	White vs. Asian/Pacific Islander
0.499368	0.57	0.43	White vs. Asian/Pacific Islander
0.478461	0.58	0.42	White vs. Asian/Pacific Islander
0.463527	0.59	0.41	White vs. Asian/Pacific Islander
0.458587	0.6	0.4	White vs. Asian/Pacific Islander
0.443998	0.61	0.39	White vs. Asian/Pacific Islander
0.433659	0.62	0.38	White vs. Asian/Pacific Islander
0.422401	0.63	0.37	White vs. Asian/Pacific Islander
0.399311	0.64	0.36	White vs. Asian/Pacific Islander
0.381964	0.65	0.35	White vs. Asian/Pacific Islander
0.379322	0.66	0.34	White vs. Asian/Pacific Islander
0.366341	0.67	0.33	White vs. Asian/Pacific Islander
0.356462	0.68	0.32	White vs. Asian/Pacific Islander
0.348306	0.69	0.31	White vs. Asian/Pacific Islander
0.329121	0.7	0.3	White vs. Asian/Pacific Islander
0.312809	0.71	0.29	White vs. Asian/Pacific Islander
0.305686	0.72	0.28	White vs. Asian/Pacific Islander
0.298794	0.73	0.27	White vs. Asian/Pacific Islander
0.282711	0.74	0.26	White vs. Asian/Pacific Islander
0.27467	0.75	0.25	White vs. Asian/Pacific Islander
0.269385	0.76	0.24	White vs. Asian/Pacific Islander
0.254566	0.77	0.23	White vs. Asian/Pacific Islander
0.242389	0.78	0.22	White vs. Asian/Pacific Islander
[truncated: 18,202 more rows]
