# Supplementary material for: Human microbiome variation associated with race and ethnicity emerges as early as 3 months of age
Source: PLoS Biol. 2023 Aug 17;21(8):e3002230. doi: 10.1371/journal.pbio.3002230 (PMC10434942; doi:10.1371/journal.pbio.3002230)
Supplement: S14 Data — (XLSX) [file pbio.3002230.s053.xlsx]

## Sheet: Sheet1
S14 Data. Relative abundance of taxa plotted in Figure S21 along with race and age group (adults or children).
Race	Age	k__Bacteria;p__Proteobacteria;c__Gammaproteobacteria;o__Enterobacteriales;f__Enterobacteriaceae;__	k__Bacteria;p__Bacteroidetes;c__Bacteroidia;o__Bacteroidales;f__Prevotellaceae;g__Prevotella	k__Bacteria;p__Firmicutes;c__Clostridia;o__Clostridiales;f__Ruminococcaceae;g__Ruminococcus
White	Children	9.53825e-05	0.552923	0.00793583
White	Children	0.00148898	0.0700872	0.0189889
White	Children	0.00042545	0.363527	0.063941
White	Children	0.000195639	0.204665	0.0135436
White	Children	0.000256237	0.00216264	0.0760408
White	Children	0.0102538	0.0054402	0.000512689
White	Children	0	0.641355	0.0155953
White	Children	0.000124928	0.00219104	0.0399673
White	Children	0	0.235299	0.0506529
White	Children	9.09477e-05	0.00197053	0.0155217
White	Children	0.00378463	0.00270797	0.0408316
White	Children	0.000416914	0.00222007	0.0117153
White	Children	0	0.00240398	0.00398406
White	Children	0.0108704	0.0172267	0.00176903
White	Children	0.0151819	0.00378631	0.00256492
White	Children	0	0.671687	0.0152287
White	Children	0.000215637	0.00728626	0.0418676
White	Children	0.000255965	0.00725843	0.0716153
White	Children	0.00178452	0.00172769	0.0430671
White	Children	0.000524326	0.646887	0.00924628
White	Children	0.000453537	0.332222	0.0525245
White	Children	0.238998	0.0029271	0.00926541
White	Children	0.0307089	0.0928504	0.00124993
White	Children	0.0247356	0.127705	0.0209914
White	Children	0.00621357	0.00355161	0.0338909
White	Children	0.00164866	0.00517749	0.0694472
White	Children	0.00220791	0.00485881	0.00487287
White	Children	0.00095	0.00361312	0.0229713
White	Children	0.0548447	0.0027485	0.00184016
White	Children	0.00022842	0.517886	0.029507
White	Children	0.000348454	0.0959946	0.0145368
Black	Children	0.00257168	0.0032449	0.0225998
Asian/Pacific Islander	Children	0.000965328	0.767174	0.00327341
White	Children	0.000304517	0.00267145	0.00712155
White	Children	0.0016366	0.00334436	0.034084
White	Children	0.000270425	0.00196809	0.0217466
White	Children	0.0408511	0.000802971	0.00511894
White	Children	0.110706	0	0.0284758
White	Children	0.00553958	0.00159795	0.0414403
White	Children	0.000116038	0.00232075	0.0271644
White	Children	0	0.0135453	0.0201217
White	Children	0.106767	0.000414147	0.000911124
White	Children	0.104898	0.0138632	0.00231054
White	Children	0.0283897	0.0748196	0.00123433
White	Children	0.0417942	0.00979792	0.0211268
White	Children	0.0108875	0.0312845	0.0155733
White	Children	0.00177215	0	0.0458228
White	Children	0.00287825	0.00057565	0.0597717
White	Children	0.00115631	0.00336382	0.028172
White	Children	0.00585387	0.00601352	0.0223511
White	Children	0.0456505	0.00207852	0.00646651
White	Children	0.000321664	0.0656195	0.00873854
Asian/Pacific Islander	Children	0.0182407	0.000511422	0.0109103
Asian/Pacific Islander	Children	0.00540923	0.00405693	0.0073411
Asian/Pacific Islander	Children	0.032461	0.000468509	0.00381501
White	Children	0.000959167	0	0.0265826
White	Children	0.00841775	0.0198316	0.0219718
White	Children	0.000919752	0.000804783	0.014946
White	Children	0.00265393	0.000530786	0.00386715
White	Children	0.00524596	0.00120399	0.00361197
White	Children	0.00424484	0.26734	0.0103574
White	Children	0	0.344245	0.00425815
White	Children	0.00812238	0.250169	0.00460268
Asian/Pacific Islander	Children	0.0223802	0.163922	0.00449102
Asian/Pacific Islander	Children	0.107633	0.199344	0.02404
Asian/Pacific Islander	Children	0.0369663	0.00745057	0.0179578
White	Children	0.457267	0.020034	0.00814246
White	Children	0.00291262	0.0376876	0.0271845
White	Children	0	0.380802	0.0673105
White	Children	0	0.404324	0.0228285
White	Children	0.00772085	0.00305826	0.0126341
White	Children	0.0199559	0.0015083	0.00672932
White	Children	0.00611858	0.000430886	0.0356774
White	Children	0.00410295	0.00251772	0.0337561
White	Children	0.0035853	0.00149388	0.0781795
White	Children	0.0728506	0.54866	0.00500501
White	Children	0.0562948	0.546469	0.00829069
White	Children	0.00052019	0.291306	0.00344626
White	Children	0	0.237081	0.0074523
White	Children	0	0.218479	0.00393515
White	Children	0.00452449	0.484817	0.0128774
White	Children	0.00143116	0.342143	0.00562923
White	Children	0.0529211	0.328969	0.0198042
White	Children	0.0167637	0.00026469	0.0693489
White	Children	0.0762712	0.000886874	0.0643477
White	Children	0.00931414	0	0.00709145
White	Children	0.000626174	0.0010958	0.00156544
White	Children	0.000460989	0	0.00587761
White	Children	0.00459734	0	0.0128408
White	Children	0.00567022	0	0.00793831
White	Children	0.00607628	0.000387847	0.00723982
White	Children	0.0302789	0.0489471	0.00227661
White	Children	0.000605755	0	0.00292781
White	Children	0.0139149	0.123985	0.00410311
White	Children	0.0692612	0.000376932	0.0976253
White	Children	0.000274323	0.120702	0.00594367
White	Children	0.0437651	0.000647935	0.000824645
White	Children	0.320676	0.00159046	0.0395626
White	Children	0.00374562	0.0508916	0.0113997
White	Children	0.0206324	0.00291545	0.0106526
White	Children	0.000295617	0.00561673	0.0153721
White	Children	0	0.00106958	0.0163252
White	Children	0	0.0101296	0.0107684
White	Children	0.00549123	0.000477498	0.0456011
White	Children	0.154528	0	0.0107454
White	Children	0.0117394	0	0.0360773
White	Children	0.00658996	0.00313808	0.0337866
White	Children	0.0054757	0.000684463	0.0313484
White	Children	0.00219529	0.00395153	0.0123815
White	Children	0.00501102	0.00140309	0.0525823
White	Children	0.000298543	0	0.0579174
White	Children	0.00158526	0.000743089	0.079461
White	Children	0.0538943	0.00638222	0.0577946
White	Children	0	0.00368671	0.0409635
White	Children	0.127014	0.0019712	0.03711
White	Children	0.065074	0	0.0119112
White	Children	0.016682	0.000345145	0.0200184
White	Children	0.0097236	0	0.0413253
White	Children	0	0.162434	0.0183466
White	Children	0.024266	0.436848	0.0147416
White	Children	0.0548746	0.233165	0.00683324
White	Children	0.27221	0.00068715	0.00176696
White	Children	0.0133036	0.000357143	0.00892857
White	Children	0.0114913	0.000261165	0.0138417
White	Children	0.0329197	0.000717875	0
White	Children	0.0147826	0.000782609	0.00026087
White	Children	0.000865468	0	0.000673142
White	Children	0.0713083	0.0849093	0.0518135
White	Children	0.164661	0.141069	0.00383743
White	Children	0.0350165	0.0671105	0.0118526
White	Children	0.115637	0.00425985	0.0292865
White	Children	0.0869694	0.00138518	0.026912
White	Children	0.157868	0.0020956	0.0289392
Asian/Pacific Islander	Children	0.00550831	0.114756	0.0534886
Asian/Pacific Islander	Children	0.00560805	0.105324	0.00614581
Asian/Pacific Islander	Children	0.00391489	0.135934	0.0358502
Asian/Pacific Islander	Children	0.000957304	0.597262	0
Asian/Pacific Islander	Children	0	0.584751	0
Asian/Pacific Islander	Children	0.00390711	0.353557	0.000368596
Asian/Pacific Islander	Children	0.00244101	0.00104615	0.056027
Asian/Pacific Islander	Children	0.0678068	0	0.0136821
Asian/Pacific Islander	Children	0.000815744	0.0503722	0.0278373
Asian/Pacific Islander	Children	0.00377601	0.00923917	0.0539889
Asian/Pacific Islander	Children	0.014499	0.0594721	0.00599062
Asian/Pacific Islander	Children	0.0220378	0.00217413	0.0168989
Asian/Pacific Islander	Children	0.169295	0.00634403	0.00229593
White	Children	0.000944449	0.000601013	0.0430154
White	Children	0.00287783	0.00946899	0.0337913
White	Children	0.00739052	0.0717824	0.0342794
White	Children	0.0252763	0.00068546	0.0389855
White	Children	0.0431275	0.000434378	0.0142104
White	Children	0.00383676	0.000523195	0.0313917
Black	Children	0.00205259	0.0194507	0.0370443
Black	Children	0	0.157654	0.0327757
Black	Children	0	0.148847	0.0448749
White	Children	0.118011	0.111892	0.0364914
White	Children	0.0583679	0.125136	0.0183286
White	Children	0.0284833	0.0243723	0.0174717
White	Children	0.0164309	0.248927	0.0920128
White	Children	0.00344145	0.0665921	0.0794115
White	Children	0.00382582	0.148303	0.0192682
Black	Children	0.000408313	0.0935446	0.00289902
Black	Children	0.0052645	0.133879	0.00212043
Black	Children	0.000245359	0.0071154	0.039421
White	Children	0.0500774	0.00265311	0.0549414
White	Children	0.00720152	0.00777006	0.025458
White	Children	0	0	0.0247248
White	Children	0	0.00472245	0.0352941
White	Children	0.0246564	0.0219931	0.0329038
White	Children	0.00152018	0.112355	0.0149254
White	Children	0	0.0795113	0.0198932
White	Children	0.00269752	0.0968512	0.0336671
White	Children	0.00208963	0	0.0565301
White	Children	0.00395592	0	0.0314354
White	Children	0	0.000919879	0.0276883
Asian/Pacific Islander	Children	0.431441	0.00152921	0.00112142
Asian/Pacific Islander	Children	0.0647619	0.000634921	0.00603175
Asian/Pacific Islander	Children	0.149482	0	0.000373239
White	Children	0.0275669	0	0.0341269
White	Children	0.000925069	0.0315947	0.034868
White	Children	0.0026712	0.0111705	0.0203983
White	Children	0	0.045207	0.0752184
White	Children	0.0104824	0.0171157	0.00687904
White	Children	0.439659	0.0272909	0.0647638
White	Children	0.00245256	0.0143281	0.0592487
White	Children	0.019027	0.122893	0.00584056
White	Children	0.00799744	0.00255918	0.0210066
White	Children	0.0181818	0.0757717	0.027907
White	Children	0	0.275905	0.0107021
White	Children	0.200278	0.0233169	0.0186072
White	Children	0.320994	0.0329062	0.00427148
White	Children	0.0140396	0.000212721	0.0135078
White	Children	0	0	0.00914077
White	Children	0.0015091	0	0.0153573
White	Children	0.00412253	0.000190271	0.0114162
White	Children	0.000430182	0.00318334	0.00266713
White	Children	0.00222657	0.00485797	0.00121449
White	Children	0.00143215	0.00093985	0.0486932
White	Children	0.00105876	0	0.0574378
White	Children	0	0.000198196	0.062531
White	Children	0.00315884	0.000631769	0.0275271
White	Children	0	0.00164989	0.0188088
White	Children	0.000724244	0.000724244	0.0240811
White	Children	0.00159099	0	0.0133399
White	Children	0.0045438	0.0157216	0.0169938
White	Children	0.0179979	0.000238911	0.0211038
White	Children	0	0.000860277	0.0819414
White	Children	0	0.00060241	0.0535284
White	Children	0.000763942	0.00141875	0.0347048
White	Children	0.00473934	0.0039151	0.0172059
White	Children	0	0.00367739	0.00526536
White	Children	0.000647459	0.0118971	0.0319683
Asian/Pacific Islander	Children	0.000476372	0.126715	0.0185785
Asian/Pacific Islander	Children	0	0.176397	0.0151591
Asian/Pacific Islander	Children	0.00047152	0.0473406	0.0438514
White	Children	0.000444444	0.244148	0.00918519
White	Children	0	0.286286	0.00195513
White	Children	0	0.213961	0.0162958
White	Children	0	0.00053376	0.0725914
White	Children	0.00397993	0	0.0380689
White	Children	0.0422468	0.00105617	0.0346615
White	Children	0.0228418	0.000671817	0.0489307
Asian/Pacific Islander	Children	0.0280167	0.0317368	0.00220879
Asian/Pacific Islander	Children	0.0213883	0.352129	0.00106941
White	Children	0.000905706	0.00100634	0.0737647
White	Children	0.00168445	0.000673779	0.154857
White	Children	0.00188779	0.000830628	0.0786831
White	Children	0.0603759	0.0011586	0.000514933
White	Children	0.0016055	0.00229358	0.00825688
White	Children	0	0.00040197	0.00432117
White	Children	0.00125149	0.00337901	0.0708341
White	Children	0.0109033	0.0663051	0.00531326
White	Children	0.00216174	0.0281026	0.0434313
White	Children	0.0159746	0.0324683	0.0290657
White	Children	0.0152889	0.034772	0.0742119
White	Children	0.00436472	0.024275	0.048849
Asian/Pacific Islander	Children	0	0.593394	0.00337288
Asian/Pacific Islander	Children	0.00236798	0.464599	0.00248638
White	Children	0.0389892	0.0430806	0.026073
White	Children	0.000567322	0.356657	0.026475
Asian/Pacific Islander	Children	0.0462784	0.0121415	0.00404716
White	Children	0.0935654	0.0278728	0.0241426
White	Children	0.00297303	0.0214483	0.111489
White	Children	0.0016286	0.116275	0.0566224
White	Children	0.00121544	0	0.0475033
White	Children	0	0.00205392	0.00654685
White	Children	0	0.412225	0.0138786
White	Children	0.000752729	0	0.0283214
White	Children	0.00176445	0.105426	0
White	Children	0.00106918	0.0330375	0.020742
White	Children	0.016939	0.0033878	0.0267039
White	Children	0.00433154	0.0567783	0.0217748
White	Children	0.00799915	0.00202645	0.0155717
White	Children	0.0128765	0.00314248	0.0105005
White	Children	0.00937308	0.000384143	0.0180547
White	Children	0	0	0.0259898
White	Children	0.000342278	0.000547645	0.0684556
White	Children	0.000945776	0.000840689	0.0223834
Asian/Pacific Islander	Children	0	0.271542	0.0108819
Asian/Pacific Islander	Children	0.00221038	0.450657	0.00936159
Asian/Pacific Islander	Children	0.00143381	0.0540067	0.0211885
Asian/Pacific Islander	Children	0.00959931	0.0671952	0.000334304
White	Children	0	0.0347052	0.0380596
White	Children	0.113819	0.0677758	0.0210572
White	Children	0.0721042	0.00160628	0.00124933
White	Children	0.0562596	0.00633641	0.00460829
White	Children	0	0.00298582	0.187484
White	Children	0.00327544	0.00266606	0.0883608
White	Children	0.00316337	0.000753182	0.0607065
White	Children	0	0.294465	0.0348191
White	Children	0.00210941	0.4306	0.00379693
White	Children	0.0015047	0.493668	0.00652038
White	Children	0.00139165	0.00258449	0.0553678
White	Children	0.00248016	0.374504	0.0164517
White	Children	0.00654928	0.302555	0.0172858
White	Children	0.0117606	0.076836	0.066295
White	Children	0.0362718	0.00298439	0.0207759
White	Children	0.109334	0.000727129	0.0196986
White	Children	0.00533125	0.315194	0.017229
White	Children	0.000523341	0.000418673	0.0296211
White	Children	0	0.160552	0.00231705
White	Children	0.00126847	0.0300628	0.0167438
White	Children	0	0.566081	0.00529977
White	Children	0	0.00282575	0.0351648
White	Children	0.00481563	0.429554	0.0196753
White	Children	0.105813	0.00155192	0
White	Children	0.00397417	0	0
White	Children	0.165745	0.00270556	0.0003529
White	Children	0.0484611	0.00433731	0.0377846
White	Children	0.0276502	0	0.0127416
White	Children	0.0384944	0	0.00690726
White	Children	0	0	0
White	Children	0	0	0
White	Children	0	0	0
White	Children	0	0	0
White	Children	0	0	0
Black	Children	0	0	0
White	Children	0	0	0
White	Children	0	0	0
White	Children	0	0	0
White	Children	0	0	0
White	Children	0	0	0
White	Children	0	0	0
White	Children	0	0	0
White	Children	0	0	0
Black	Children	0	0	0
White	Children	0	0	0
White	Children	0	0	0
Asian/Pacific Islander	Children	0	0	0
White	Children	0	0	0
White	Children	0	0	0
White	Children	0	0	0
Asian/Pacific Islander	Children	0	0	0
White	Children	0	0	0
White	Children	0	0	0
White	Children	0	0	0
White	Children	0	0	0
White	Children	0	0	0
White	Children	0	0	0
White	Children	0	0	0
White	Children	0	0	0
White	Children	0	0	0
White	Children	0	0	0
White	Children	0.33917	0	0
White	Children	0.349973	0	0
White	Children	0.530059	0	0.000723356
White	Children	0.55539	0	0
White	Children	0.685218	0	0
Black	Children	0.559986	0	0
White	Children	0.202869	0	0
White	Children	0.207608	0	0
Asian/Pacific Islander	Children	0.118812	0.132013	0
Black	Children	0.367557	0	0
White	Children	0.100107	0.000237501	0
Asian/Pacific Islander	Children	0.526912	0	0
Black	Children	0.146598	0	0.00183904
Asian/Pacific Islander	Children	0.899904	0	0
Black	Children	0.0798777	0	0
White	Children	0.405792	0	0
White	Children	0.0879954	0	0.0034463
Black	Children	0.912023	0	0
White	Children	0.741962	0	0
White	Children	0.580151	0	0
White	Children	0.722929	0	0
White	Children	0.216451	0	0.00536044
Asian/Pacific Islander	Children	0.794722	0	0
Black	Children	0.149082	0	0
White	Children	0.707103	0	0
White	Children	0.493665	0	0
White	Children	0.555992	0	0
Asian/Pacific Islander	Children	0.256101	0	0.00473764
White	Children	0	0	0
White	Children	0.453478	0	0
Black	Children	0	0	0.0639137
White	Children	0.367098	0	0.000619798
White	Children	0.183273	0	0
White	Children	0	0	0
White	Children	0.759888	0	0.000741595
White	Children	0.107268	0	0
White	Children	0.246447	0	0
White	Children	0.343831	0	0
White	Children	0.302135	0	0.00600457
White	Children	0.236793	0	0
White	Children	0.269582	0	0
White	Children	0.570718	0	0
White	Children	0.697201	0	0
Asian/Pacific Islander	Children	0.568951	0	0
White	Children	0.155433	0	0
White	Children	0.293586	0	0
Asian/Pacific Islander	Children	0.163	0	0
White	Children	0.548636	0	0
White	Children	0.250338	0	0
Asian/Pacific Islander	Children	0.871636	0	0
White	Children	0.48144	0	0.00451128
Asian/Pacific Islander	Children	0.477305	0	0
Asian/Pacific Islander	Children	0.877436	0	0.000319455
White	Children	0.300959	0	0
White	Children	0.00110803	0	0
White	Children	0.236083	0	0
White	Children	0.341283	0	0
White	Children	0.21233	0	0
White	Children	0.0101551	0	0
White	Children	0.0727901	0	0
Asian/Pacific Islander	Children	0.43161	0	0
White	Children	0.00769572	0	0
White	Children	0.0480896	0	0
White	Children	0.46794	0	0
White	Children	0.969851	0	0
White	Children	0.0373425	0	0
Asian/Pacific Islander	Children	0.18734	0	0
White	Children	0.898069	0	0
Asian/Pacific Islander	Children	0.551034	0	0
White	Children	0.753533	0	0
Asian/Pacific Islander	Children	0.922377	0	0
White	Children	0.0392529	0	0
Black	Children	0.693806	0.000307629	0
White	Children	0.583478	0	0.000694203
Black	Children	0.0694105	0	0
White	Children	0.252369	0	0
White	Children	0.256955	0	0
Asian/Pacific Islander	Children	0.215743	0	0
White	Children	0.310594	0	0
White	Children	0.529399	0	0
Asian/Pacific Islander	Children	0.285817	0	0
Asian/Pacific Islander	Children	0.546283	0	0.00328916
White	Children	0.333042	0.000872981	0.000785683
White	Children	0.419176	0	0.0178961
Black	Children	0.709627	0	0
White	Children	0.739022	0	0
White	Children	0.0986773	0	0
Black	Children	0.0419102	0.000182615	0
White	Children	0.0147535	0	0
White	Children	0.143719	0	0
White	Children	0.17041	0	0
White	Children	0.513627	0	0
White	Children	0.160023	0	0
Asian/Pacific Islander	Children	0.000769527	0	0
White	Children	0.269675	0.0029669	0
Black	Children	0.631195	0	0
Asian/Pacific Islander	Children	0.229657	0	0.00286773
Asian/Pacific Islander	Children	0.25521	0.00376496	0
Black	Children	0.58316	0	0
White	Children	0.547494	0	0.0011502
White	Children	0.205078	0.000245308	0
White	Children	0.308487	0	0.000613497
White	Children	0.284264	0	0
Asian/Pacific Islander	Children	0.564302	0	0
Asian/Pacific Islander	Children	0.356898	0	0
White	Children	0.786486	0	0
Black	Children	0.35057	0	0
White	Children	0.657353	0	0
White	Children	0.380716	0	0
White	Children	0.438403	0	0.00766856
White	Children	0.0606291	0	0
Asian/Pacific Islander	Children	0.608343	0	0
Asian/Pacific Islander	Children	0.41748	0	0
White	Children	0	0	0.00145017
White	Children	0.000889251	0	0.00118567
White	Children	0.0045594	0	0.00562468
White	Children	0.152198	0	0.00142834
White	Children	0	0	0.00341481
White	Children	0	0	0.00280306
White	Children	0	0	0.0119648
White	Children	0	0	0.0051523
White	Children	0.000177746	0	0.00479915
White	Children	0	0	0.00519689
White	Children	0	0	0.00175712
White	Children	0.00395773	0	0.00103746
White	Children	0.0438518	0	0.0015105
White	Children	0	0	0.000696065
White	Children	0.00169683	0	0.00061703
White	Children	0	0	0.0020432
White	Children	0.0441889	0	0.00778348
White	Children	0	0	0.00510649
White	Children	0.00138171	0	0.0438581
White	Children	0.00073246	0	0.0299537
White	Children	0.00138782	0	0.0257003
White	Children	0	0	0.0532635
White	Children	0	0	0.0100262
White	Children	0.017779	0.000387342	0
White	Children	0	0	0.00536824
White	Children	0	0	0.00669551
White	Children	0	0	0.0300935
White	Children	0.000718907	0	0.0285293
White	Children	0.000190913	0	0.026855
White	Children	0	0	0.0517144
White	Children	0.000257838	0	0.0144389
White	Children	0.00824776	0	0.000206194
White	Children	0.000271931	0	0.00609126
White	Children	0.056851	0	0.00368916
White	Children	0.00124717	0	0.000113379
White	Children	0.00208663	0	0.00791481
White	Children	0.0417543	0	0
White	Children	0.00210938	0	0.00205793
White	Children	0.0156203	0	0.00378674
White	Children	0.00291364	0	0.0068781
White	Children	0.00289784	0	0.0075837
White	Children	0.000247696	0	0.00837214
White	Children	0.0116822	0	0.00849618
White	Children	0.00309449	0	0
White	Children	0.0006443	0	0.00409591
White	Children	0	0	0.0159454
White	Children	0	0	0.0222771
White	Children	0	0	0.0206947
White	Children	0	0	0.00406545
White	Children	0.000585976	0	0.0211602
White	Children	0.00316648	0	0.00768039
White	Children	0	0	0.0215732
White	Children	0.0158612	0	0.00218775
White	Children	0.000366793	0	0.00238415
White	Children	0	0	0.00297227
White	Children	0	0	0.0264075
White	Children	0	0	0.0449302
White	Children	0.00825502	0	0.0428626
White	Children	0.0018679	0.000207544	0.0292119
White	Children	0.000543501	0.000167231	0.0122497
White	Children	0.000841709	0.000148537	0.0317869
White	Children	0.000452202	9.04404e-05	0.00321064
White	Children	0	0	0.00533469
White	Children	0.000894134	0	0.0171674
White	Children	0.0103328	0	0.00845869
White	Children	0.000172563	0	0.0187662
White	Children	0.0108396	0	0.0135028
White	Children	0	0	0.00888159
White	Children	0.000301605	0	0.00971167
White	Children	0	0	0.00649236
White	Children	0.00234587	0.00109963	0.0052049
White	Children	0.0148275	0	0.00201177
White	Children	0.000176947	0.000955515	0.00449446
White	Children	0.000182302	0	0.00477632
White	Children	0.00164798	0	0.00844085
White	Children	0	0	0.00709713
White	Children	0.010364	0	0.0163385
White	Children	0.00029123	0	0.0218838
White	Children	0.00141332	0	0.00375262
White	Children	0.000771917	0	0.00327146
White	Children	0.000848395	0	0.00379934
White	Children	0	0	0.00208897
White	Children	0	0	0.00191501
White	Children	0.000643232	0	0.00122214
White	Children	0	0	0.010492
White	Children	0.000760384	0	0.0129741
White	Children	0.00283503	0	0.0246341
White	Children	0.000725549	0	0.0321176
White	Children	0	8.38821e-05	0.0127501
White	Children	0	0	0.0246348
White	Children	0.000250627	0	0.00833333
White	Children	0	0	0.0257058
White	Children	0.00477723	0	0.0162328
White	Children	9.74754e-05	0	0.0227605
White	Children	0.000812054	0	0.00369936
White	Children	0.00148142	0	0.000987614
White	Children	0.000368234	0	0.0131337
White	Children	0.000382936	0	0.0171555
White	Children	0	0	0.0163689
White	Children	0	0	0.0174106
White	Children	0	0	0.00542373
White	Children	0.000559284	0	0.0237481
White	Children	0	0	0.0285161
Black	Children	0.231339	0	0.000422922
Black	Children	0.00283736	0	0.000288545
Black	Children	0.221973	0	0.000828258
Black	Children	0	0	0.000545058
Black	Children	0	0	0.000901855
Black	Children	0	0	0.00218274
Black	Children	0.000472976	8.59956e-05	0.000171991
Black	Children	0	0	0.00763421
Black	Children	0.00130057	0	0.000650286
Black	Children	0.0333113	0	0.000864568
Black	Children	0.0310395	0	0.000596913
Black	Children	0	0	0
Black	Children	0.00352503	0	0.000302145
Black	Children	0.0045969	0	0.000216835
Black	Children	0	0	0.00263994
Black	Children	0.000656878	0	0.00278207
Black	Children	0	0	0
Black	Children	0.000632142	0	0.000632142
Black	Children	0.000515863	0	0.0011349
Black	Children	0.00299894	0.00014511	0.00174132
White	Children	0.00337897	0	0.000316779
White	Children	0.0032562	0	0.000477576
White	Children	0.00204441	0.000713165	0.0172586
White	Children	0.00575909	0	0.000193583
White	Children	0.000938703	0	0.000657092
White	Children	0.012773	0	0
White	Children	0.00675357	0	0.00109942
White	Children	0.00765852	0	0.000506814
White	Children	0.00274018	0	0.000712446
White	Children	0.00140784	0	0.00985488
White	Children	0.000177999	0	0.0147739
White	Children	0.00158168	0	0.0575731
White	Children	0	0	0.0340048
White	Children	0	0	0.0537236
White	Children	0.0335983	0	0.003045
White	Children	0.00696542	0	0.0139795
White	Children	0.00319763	0	0.0120886
White	Children	0.00646985	0	0.0467025
White	Children	0	0	0.00388084
White	Children	0.000388746	0	0.00121483
White	Children	0	0	0.0113247
White	Children	0.00045387	0	0.00491005
White	Children	0.026622	0	0
White	Children	0.000201126	0	0.000854787
White	Children	0	0	0.020711
White	Children	0.00212879	0	0.0357903
White	Children	0.0048704	0	0.0141634
White	Children	0.0011895	0	0
White	Children	0	0	0
White	Children	0	0	0.00192223
White	Children	0.000954342	0	0.0117535
White	Children	0	0	0.0251805
White	Children	0.000503905	0	0
White	Children	0.00154805	0	0.00891176
White	Children	0.000878004	0	0.0101201
White	Children	0.00104198	0	0.0111145
White	Children	0.0813642	0	0
White	Children	0.000383354	0	0.000979682
White	Children	0.000898742	0.0173329	0.00950098
White	Children	0.0117384	0.0988912	0.00541771
White	Children	0.00622859	0.0722961	0.00582818
White	Children	0.00516958	0.0110441	0.00873345
White	Children	0.0275703	0	0
White	Children	0.0822826	0	0
White	Children	0.0519219	0	0
White	Children	0.0108574	0	0.000288249
White	Children	0.00285829	0	0.00128623
White	Children	0.000982971	0	0.00153228
White	Children	0.0254459	0	0
White	Children	0.0247467	0	0.000316685
White	Children	0.0397213	0	0
White	Children	0.0100501	0	0.000987376
White	Children	0.00741933	0	0.000392557
White	Children	0.00285763	0	0.00447838
White	Children	0.00628099	0	0.0141414
White	Children	0.025005	0.000403307	0.00895342
White	Children	0.00523247	0.0635085	0.00303563
White	Children	0.00909858	0.00132076	0.00810801
White	Children	0.00772459	0.0109184	0.00508783
White	Children	0.00322425	0	0.000259423
White	Children	0.00416815	0	0.000559142
White	Children	0.0114083	0	0.000342871
White	Children	0.000815979	0	0.00617306
White	Children	0.00158502	0	0.0096207
White	Children	0.00217246	0	0.0111408
White	Children	0.0108317	0	0.00161163
White	Children	0.00644015	0	0
White	Children	0.0176655	0	0.00629227
White	Children	0.0162024	0	0.00119073
White	Children	0.0114264	0	0.0001242
White	Children	0.00644346	0	0.00334407
White	Children	0.00120202	0	0.00153747
White	Children	0.0640409	0	0.0230085
White	Children	0.00347533	0	0.0136365
White	Children	0.000768795	8.09258e-05	0.00651453
White	Children	0.0209087	0	0.00368978
White	Children	0.00685656	0	0
White	Children	0.00488014	0	0
White	Children	0.0015725	0	0.000321647
White	Children	0.00684444	0	0.00288889
White	Children	0.011579	0	0.000356888
White	Children	0.00595398	0	0.000178619
White	Children	0.00362292	0	0.000554529
White	Children	0.000597416	0	0.000336047
White	Children	0.000488153	0	0
White	Children	0.0541038	0	0
White	Children	0.00372717	0	0.000169417
White	Children	0.00192922	0	7.01533e-05
White	Children	0.00190326	0	0
White	Children	0.0221087	0	0
White	Children	0.0124583	0	0.000321505
White	Children	0.00652015	0	0.0003663
White	Children	0.000611294	0	0.0115382
White	Children	0.00149097	0	0.00157867
White	Children	0.000319217	0	0.00145421
White	Children	0.000494254	0	0.000659006
White	Children	0.0114402	0	0.00020012
White	Children	0.0142582	0	0
White	Children	0.0182502	0	0.000166517
White	Children	0.00258381	0	0.000161488
White	Children	0.0381385	0	0
White	Children	0	0	0.0310994
White	Children	0.000615466	0	0.00109905
White	Children	0.0108489	0	0.00190535
White	Children	0.000373301	0	0.000634613
White	Children	0.00183017	0	0
White	Children	0.0696608	0	0.0176006
White	Children	0.0048947	0	0.00305919
White	Children	0.0441378	0	0.00100587
White	Children	0.0166238	0	0.00599269
White	Children	0.00461161	0	0.00270773
White	Children	0.0123122	0	0.00297042
White	Children	0.00218295	0	0.0340301
White	Children	0.00204485	0	0.0251649
White	Children	0.00226877	0	0.0203568
White	Children	0.00107458	0	0.00211333
White	Children	0.00318575	0	0.00404346
White	Children	0.112689	0	0.00684612
White	Children	0.00906763	0	0.000167919
White	Children	0.00904685	0	0.00247711
White	Children	0.00398956	0	0
White	Children	0.000128944	0	0.000171925
White	Children	0.0418027	0	0.000329674
White	Children	0	0	0.00323185
White	Children	0.0040568	0.000104917	0.00153878
White	Children	0.000427423	0	0.0047444
White	Children	0.00256492	0	0.00302804
White	Children	0	0	0.0068162
White	Children	0.104356	0	0.00644436
White	Children	0.00176644	0	0.00549558
White	Children	0.00657812	0	0.00134936
White	Children	0.00182194	0	0
White	Children	0	0	0
White	Children	0.00523029	0	7.8064e-05
White	Children	0.00109668	0	0.00167388
White	Children	0.00933006	0	0.00045598
White	Children	0.000279009	0	0.0060452
White	Children	0	0	0.00256725
White	Children	0.00648276	0	0.000101293
Black	Children	0.171668	0	0.0206287
Black	Children	0.0415503	0	0
Black	Children	0.218282	0	0.000700584
Black	Children	0.0195244	0	0.00695837
Black	Children	0.00486152	0	0.000718956
Black	Children	0.0720823	0	0.000299097
Black	Children	0.0974029	0	0.00929368
Black	Children	0.0858682	0	0.000117146
Black	Children	0.2257	0	8.84173e-05
Black	Children	0.124113	0	0.000211487
Black	Children	0.170466	0	0.000381497
Black	Children	0.0186683	0	0.000990884
Black	Children	0.00250945	0	7.06889e-05
Black	Children	0.180803	0	0.00941397
White	Children	0.0136341	0	0.000504965
White	Children	0.0349851	0	0
White	Children	0.0191294	0	0.000163779
White	Children	0.0030194	0	0.000610305
White	Children	0.0034931	0	0.000684216
White	Children	0.0446472	0	0.000294377
White	Children	0.0145262	0	0.000533073
White	Children	0.0134066	0	0.00087143
White	Children	0.0265511	0	0.000445373
White	Children	0.0650343	0	0.00011536
White	Children	0.0102078	0	0.00263134
White	Children	0.196825	0	0.000183742
White	Children	0.0392191	0	0.000345543
White	Children	0.0133508	0	0.000897532
White	Children	0.0139521	0	0.00150427
White	Children	0.000863355	0	0.000758705
White	Children	0.0049543	0	0.0337662
White	Children	0.00716907	0	0.000373743
White	Children	0.163308	0	0.00168768
White	Children	0.0111171	0	0.000503795
White	Children	0.00417108	0	0.00672353
White	Children	0.0011378	0	0.0122313
White	Children	0.00381958	0	0.00575083
White	Children	0.000128298	0	0.016636
White	Children	0.03048	0	0.000182515
White	Children	0.0012273	0	0.0216194
White	Children	0.000595155	0	0.00374597
White	Children	0.000483451	0	0.000185943
White	Children	0.0268214	0	0
White	Children	0.0302231	0	0.000847378
White	Children	0.00342541	0	0.000483071
White	Children	0.0316684	0	0.000622781
White	Children	0.000780611	0	0.00784328
White	Children	0.0147658	0	0.000334068
White	Children	0.0589422	0	0.000562299
White	Children	0.0324634	0	0
White	Children	0.0781609	0	0.000664112
White	Children	0.0668778	0	0.000711845
White	Children	0.135936	0	0.000290107
White	Children	0.0538383	0	0.00257017
White	Children	0.0149032	0	0.0158594
White	Children	0.0391207	0	0.0412016
White	Children	0.0178085	0	0.0593617
White	Children	0.010559	0	0
White	Children	0.0313188	0	0
White	Children	0.00529744	0	0
White	Children	0.00360455	0	0.000162002
White	Children	0.00632541	0	0.000195229
White	Children	0.00504937	0	0.000199975
White	Children	0.00173952	0	6.32551e-05
White	Children	0.000220905	0	0.0014727
White	Children	0	0	0.0113323
White	Children	0.0798621	0	0
White	Children	0.0127481	0	0.000141253
White	Children	0.00543923	0	0.000213303
White	Children	0.013595	0	0.000219274
White	Children	0.000964756	0	0
White	Children	0.002818	0	0
White	Children	0.00264694	0	0.000217557
White	Children	0.170456	0	0.00062491
White	Children	0.00060836	0	0
White	Children	0.0237173	0	0
White	Children	0	0	0
White	Children	0.00417739	0	0
White	Children	0.00659412	0	0.00069169
White	Children	0.0327588	0	0
White	Children	0.0287278	0	0
White	Children	0.0388901	0	0.000280908
White	Children	0.0124441	0.000110779	0.00029541
White	Children	0.00901182	0	0
White	Children	0.00223576	0	0.0111464
White	Children	0.00388855	0.000160684	0.00893402
White	Children	0.00282243	0	0.00413139
White	Children	0.0022921	0	0.0162458
White	Children	0.00284642	0	0.00239264
White	Children	0.000293858	0	0.00389362
White	Children	0.000228631	0	0.00405004
White	Children	0.000248736	0	0.00986651
White	Children	0.10012	0	0.000291047
White	Children	0.000237079	0	0.000812843
White	Children	0.000725713	0	0.00564077
White	Children	0	0	0.00232294
White	Children	0	0	0.00455693
White	Children	0.00240876	0	0.00040146
White	Children	0.000296033	0	0.00162818
White	Children	0.0289688	0	0
White	Children	0.0315421	0	0
White	Children	0.0166796	0	0.000327051
White	Children	0.0032196	0	0.010584
White	Children	0.0895522	0	0
White	Children	0.000489532	0	0.00139328
White	Children	0.00479854	0	0.000158629
White	Children	0.000117855	0	0.000117855
White	Children	0.00734863	0	0.0239845
White	Children	0.00491608	0	0.00878935
White	Children	0.0107844	0.0214869	0.00943125
White	Children	0.00377358	0.0154335	0.00593598
White	Children	0.0124513	0.00286614	0.010102
White	Children	0.0156813	0.0149346	0.00812615
White	Children	0.00432552	0.0324838	0.00470718
White	Children	0	0	0.0106167
White	Children	0.00090569	0	0.0296121
White	Children	0.000218082	0	0.00408125
White	Children	0.00100475	0	0
White	Children	0.000400748	0	0.0272954
White	Children	0	0	0.014031
White	Children	0	0	0.0130346
White	Children	0.0016007	0	0.0274521
White	Children	0	0	0.0262622
White	Children	0	0	0.00303145
White	Children	0.0253378	0	0.0101447
White	Children	0.00621718	0	0
White	Children	0.0138085	0	0.0116254
White	Children	0.00239324	0	0.000897465
White	Children	0.000159776	0	0.00826842
White	Children	0.00117191	0	0.000270441
White	Children	0.000267584	0	0.00963303
White	Children	0.00831035	0	0.00352666
White	Children	0	0	0.00265368
White	Children	0.00343354	0	0.01597
White	Children	0.0101406	0	0.0131967
White	Children	0	0	0.0130055
White	Children	0.000184026	0	0.00780272
White	Children	0.19471	0	0
White	Children	0.0445591	0	0.00410079
White	Children	0.0253942	0	0.00291481
White	Children	0.00294544	0	0
White	Children	0.00114325	0	0
White	Children	0.000620142	0	0.0046304
White	Children	0.00973725	0	0.000618238
White	Children	0.000173124	0	0.00193899
White	Children	0	0	0.00281034
White	Children	0	0	0.000434901
White	Children	0.00478099	0	0.0028686
White	Children	0.000906047	0	0.00973016
White	Children	0	0	0.0116074
White	Children	0.111029	0	0
White	Children	0.000298342	0	0.00443251
White	Children	0.00961163	0	0.000429788
White	Children	0.00877838	0	0.00743784
White	Children	0.00029007	0	0.00425436
White	Children	0.00226458	0	0.00254765
White	Children	0.00190259	0	0.00440313
Black	Children	0	0	0.00253666
Black	Children	0.000505323	0	0.00293087
Black	Children	0.00476011	0	0.00566679
Black	Children	0.00389074	0	0.00119104
White	Children	0.0693142	0	0.016131
White	Children	0.00767891	0	0.012336
White	Children	0.00183058	0	0.016128
White	Children	0.00175826	0	0.00164603
White	Children	0.0013866	0	0.00106414
White	Children	0.011035	0	0.000201369
White	Children	0.000828031	0	0.000479386
White	Children	0.00424258	0	0.00143945
White	Children	0.00140523	0	0.00136132
White	Children	0.00425684	0	0.000250402
White	Children	0.000129949	0	0.0139912
White	Children	0.00307866	0	0.0060547
White	Children	0.000259977	0	0.056025
White	Children	0.000240231	0	0.00112108
White	Children	7.16358e-05	0	0.0144346
White	Children	0	0	0.00926863
White	Children	0.000526639	0	0.021285
White	Children	0.00247476	0	0.0115882
White	Children	0.00274439	0	0.014611
White	Children	0.000212819	0	0.0108892
White	Children	0.410841	0	0
White	Children	8.27952e-05	0	0.0100182
White	Children	0.0236653	0	0.00584504
White	Children	8.77539e-05	0	0.00960906
White	Children	0	0	0.00519221
White	Children	0.000156666	0	0.0201316
White	Children	0	0	0.0108414
White	Children	0	0	0.00219164
White	Children	0.000266655	0	0.0108884
White	Children	0.00140389	0.000116991	0.00491362
White	Children	0	0	0.012909
White	Children	0.034746	0	0.00019675
White	Children	0.00518819	0	0.000136531
White	Children	0.000158559	0	0.00358343
White	Children	0.000308856	0	0.00776002
White	Children	0.00294726	0	0.0109532
White	Children	0.000289198	0	0.0215453
White	Children	0.00023175	0	0.0157126
White	Children	0.00273973	0	0.0089726
White	Children	0.000497813	0.000106674	0.00245351
White	Children	0.000106304	0	0.00701605
White	Children	0.000897223	0	0.0133238
White	Children	0.00119864	0	0.0121931
White	Children	0.00225884	0	0.00622107
White	Children	0.000289771	0	0.0365755
White	Children	0.000778274	0	0.0156884
White	Children	0.00191755	0	0.0153908
White	Children	0.000344867	0	0.0145227
White	Children	0.00188621	0	0.00758872
White	Children	0	0	0.00258213
White	Children	0.00262123	0	0.00190251
White	Children	0.000777807	0	0.000561749
White	Children	0.0050851	0.00383977	0.00356303
White	Children	0	0.118769	0.0330646
White	Children	0.00041511	0	0.00672478
White	Children	0.072167	7.83147e-05	0
White	Children	0.0345004	0	0
White	Children	0.452741	0	0
White	Children	0	0	0.00245649
White	Children	0	0.000156691	0.0162332
White	Children	0.054372	0	0
White	Children	0.0422159	0	0
White	Children	0.00234786	0	0.00358525
White	Children	0.00689245	0.000174935	0.0125254
White	Children	0.000223227	0	0.00340421
White	Children	0	0	0.06
White	Children	0.00989512	0	0
White	Children	0.00290078	0	0
White	Children	0.0025413	0.000158831	0.00794155
White	Children	0.00389523	0	0.0139691
White	Children	0.00047018	0	0.0251365
White	Children	0.000135662	0	0.0149568
White	Children	0.0034395	0	0.00243632
White	Children	0.00041606	0	0.00374454
White	Children	0.00588593	0	0.00893038
White	Children	0.00411824	0	0.0267686
White	Children	0.0115876	0	0.000186296
White	Children	0.0032434	0	0.000383311
White	Children	0.0291215	0	0.00114989
White	Children	0.00265388	0	0.000299632
White	Children	0.00102106	0	9.57243e-05
White	Children	0.00951048	0	8.568e-05
White	Children	0.000369781	0	0.00624931
White	Children	0.000256115	0	0.0100397
White	Children	0.00251096	0	0.000100439
White	Children	0.0598136	0	0
White	Children	0.0117862	0	0
White	Children	0.0187602	0	0
White	Children	0.00585178	0	8.73401e-05
White	Children	0.000274037	0	0.025094
White	Children	0	0	0
White	Children	0.0109022	0	0
White	Children	0.00423977	0.000344697	0.0452932
White	Children	0.0231459	0	0
White	Children	0.00352705	0	0
White	Children	0	0	0.000563846
White	Children	0.00191731	0	0.00338144
White	Children	0.000661883	0	0.0348011
White	Children	0	0	0.0412375
White	Children	0.000216275	0	0.0143552
White	Children	0.0246914	0	0.00577883
White	Children	0.0232604	0	0.00105374
White	Children	0.00834892	0	0.0022355
White	Children	0.00622193	0	0.00102919
White	Children	0.039321	0.000262891	0.0019529
White	Children	0.00542549	0	0.00427463
White	Children	0.00124328	0	0.000693922
White	Children	0.0690672	0	0.00835015
White	Children	0.00939213	0	0.00233796
White	Children	0.00205837	0.000257296	0.0203632
White	Children	8.19471e-05	0	0.0177006
White	Children	0.0297217	0	0.00181567
White	Children	0.0243272	0	0.000215285
White	Children	0.00472227	0	0.00332159
White	Children	0.0181651	0	0.00184283
White	Children	0.0162682	0	0
White	Children	0.00268475	0	0.00306337
White	Children	0.00264622	9.0212e-05	0.0116975
White	Children	0.0752883	0	0.00172982
White	Children	0.00232182	0	0.0125941
White	Children	0.000211484	0	0.0265412
White	Children	0	0	0.0148373
White	Children	0.00755255	0.000106876	0.000142501
White	Children	0	0	0.0142314
White	Children	0.00132887	0	0.00678877
White	Children	0	0	0.00887709
Black	Children	0.000143864	0	0.000611423
Black	Children	0.00125313	0	0.00243032
Black	Children	0.195151	0.000180946	0.0177931
Black	Children	0.000955795	0	0.00454002
Black	Children	0.00558098	7.44131e-05	0.00554377
White	Children	0.030537	0	0
White	Children	0.00393112	0	0
White	Children	0.0106693	0.000227006	0.000113503
White	Children	0.00324169	0	0.001465
White	Children	0.000748531	0	0.0165425
White	Children	0.011632	0	0.000271413
White	Children	0.0172525	0	0.000380011
White	Children	0.00288325	0	0.000284264
White	Children	0.0027583	0	0.000498027
White	Children	0.0122553	0.000117463	0.000665623
White	Children	0.00483924	0	0.00131234
White	Children	0.000975478	0	0.0318208
White	Children	0.00279878	0	0.000707737
White	Children	0.00115001	0	0.000511117
White	Children	0.00256355	0	0.00473546
White	Children	0	0	0.0227762
White	Children	0.0173795	0	0.00104977
White	Children	0.0179656	0	0.000853998
White	Children	7.11769e-05	0	0.0388626
White	Children	0	0	0.00750439
White	Children	0.0453216	0	0.000441623
White	Children	0	0	0.00926862
White	Children	0.00146866	0	0.00408844
White	Children	0	0	0.00506367
White	Children	0.000600745	0	0.0223077
White	Children	0.000459109	0	0.00988614
White	Children	0.0576851	0	0.000943183
White	Children	0.0248474	0	0.000250352
White	Children	0.00646199	0	0
White	Children	0.00201254	0	0.00396675
White	Children	0.066191	0	0
White	Children	0.0395642	0	0.000464468
White	Children	0.00842083	0	0.000394726
White	Children	0.00676331	0	0.000807904
White	Children	0.00576787	0	0.000141543
White	Children	0.00337251	0	0
White	Children	0.0120599	0	0.00891932
White	Children	0.0138586	0.000382834	0.000267984
White	Children	0.00391479	0	0.00934612
White	Children	0.0027872	0	0.000403942
White	Children	0.00974538	0.000165879	0.0281994
White	Children	0.0121321	0	0.0391151
White	Children	0.00723544	0	0.0243542
White	Children	0.00224595	0	0.00152555
White	Children	0.041831	0	7.96781e-05
White	Children	0.0245157	0	0.000185374
White	Children	0.000681961	0	0.00300063
White	Children	0.101625	0	0.000223914
White	Children	0.000112735	0.000112735	0.00635076
White	Children	0.019577	0.000218493	0.000131096
White	Children	0.0133527	0.00022956	0.00015304
White	Children	0.0211616	0	0.000308928
White	Children	0.017982	0	0.00195131
White	Children	0.0130661	0	0.0164209
White	Children	0	0	0.0285508
White	Children	0	0	0.0779742
White	Children	0.0255439	0	0.000203699
White	Children	0.0035421	0	0
White	Children	0.00320105	0	0.0110395
White	Children	0	0	0.0253152
White	Children	0.0380667	0	0.000396528
White	Children	0.0179684	0	0.000250555
White	Children	0.00897496	0	0.0104258
White	Children	0.0159634	0	0.00811639
White	Children	0.00453903	0.0638771	0.00562119
White	Children	0.00133862	0	0.00327219
White	Children	0.00144535	0	0.00203252
White	Children	0.000268817	0	0.0266577
White	Children	0.107128	0	0
White	Children	0	0	0.00530199
White	Children	0	0	0.0131202
White	Children	0.00267655	0	0.00272802
White	Children	0	0	0.00255007
White	Children	0.00146025	0	0.0198503
White	Children	0	0	0.0634788
White	Children	0.0120943	0	0.000995101
White	Children	0.00869565	0	0.0153289
White	Children	0.00298313	0	0.000488149
White	Children	7.85022e-05	0	0.018919
White	Children	0	0	0.0433354
White	Children	0.00047061	0	0.0172243
White	Children	0.00249016	0	0.0509986
White	Children	0.0191859	0	0
White	Children	0.00952469	0	0.000464619
White	Children	0.00290131	0	0.000303122
White	Children	0.00161051	0	0.0140284
White	Children	0.00520446	0	0.000690388
White	Children	0	0	0.00166863
White	Children	0.00305798	0	0.0133736
White	Children	0.0184445	0	0.000278759
White	Children	0.0011165	0	0.00101942
White	Children	0.000695475	0	0.00347737
White	Children	0.0101839	0	0.000659389
White	Children	0.000753686	0	0.017005
White	Children	0.000484027	0	0.00735721
White	Children	0.0014	0	0.0046
White	Children	0.000416103	0	0.0153438
White	Children	0.00248441	0	0.0559753
White	Children	0.00110431	0	0.0108591
White	Children	0.000102328	0	0.0314658
White	Children	0.0611735	0	0
White	Children	0	0	0.0495001
White	Children	0.000783085	0	0.0244714
White	Children	0	0	0.0208853
White	Children	0.0257939	0	0
White	Children	0.000133138	0	0.0374118
White	Children	0.000137149	0	0.0317729
White	Children	0.000931281	0	0.052936
White	Children	0.000330051	0	0.0149623
White	Children	0.000691712	0	0.0442696
White	Children	0.0482759	0	0.000218938
White	Children	0.00647348	0.0005648	0.0100361
White	Children	0.00805263	0	0.0146316
White	Children	0.000228376	0	0.00399657
White	Children	0.0179929	0	0.000971448
White	Children	0.0022605	0.000215285	0.0111231
White	Children	0.00658872	0	0.00876949
White	Children	0.00015213	0	0.0109533
White	Children	0.000189125	0	0.0109693
White	Children	0.00432804	0	0.0336256
White	Children	0.000207265	0	0.0503135
White	Children	0.00115064	0	0.0032218
White	Children	0.000883067	0	0.00176613
White	Children	0.0041396	0	0.0197427
White	Children	0.00134221	0	0.0421248
Black	Children	0.0137841	0	0.00910554
Black	Children	0.101377	0	0.000450563
Black	Children	0.0137504	0	0.00348672
Black	Children	0	0	0.00131337
White	Children	0.00228938	0	0.00984432
White	Children	0.00531646	0	0.0161603
White	Children	0.00149294	0	0.0170557
White	Children	0.014742	0	0.000378
White	Children	0.0104009	0	0.000377236
White	Children	0.00201511	0	0.000320586
White	Children	0.00677465	0	0.000778695
White	Children	0.00153022	0	0.0184137
White	Children	0	0	0.0213645
White	Children	0	0	0.000250878
White	Children	0.0184118	0	0.000774327
White	Children	0.0400706	0	0.000588553
White	Children	0.00297818	0.000790129	0.00273506
White	Children	0.000459958	0	0.0174273
White	Children	0	0	0.0175311
White	Children	0.00784704	0	0.002542
White	Children	0.000454623	0	0.000852418
White	Children	0.0227892	0	0.0172251
White	Children	0.00132057	0	0.0400887
White	Children	0.000904886	0	0.000301629
White	Children	0	0	0.0132297
White	Children	0	0	0.0241533
White	Children	0.00131031	0	0.014273
White	Children	0	0	0.0287026
White	Children	0	0	0.00397308
White	Children	0.0170407	0	0
White	Children	0.00379439	0	0.0174036
White	Children	0.0249773	0	0
White	Children	0.00243605	0	0.00588713
White	Children	0.000127885	0	0.00601061
White	Children	0.000292227	0	0.00185077
White	Children	0.0123534	0	0
White	Children	0.00627746	0	0.0147072
White	Children	0.0832301	0	0.000714626
White	Children	0.0266299	0	0
White	Children	0.0430169	0	0
White	Children	0.000337211	0	0.00952622
White	Children	0.000405285	0	0.000324228
White	Children	0	0	0.0234758
White	Children	0.0191064	0	0
White	Children	0.00124872	0	0.0130223
White	Children	0.114671	0	0.0334897
White	Children	0.0269844	0	0.0232174
White	Children	0	0	0.00512357
White	Children	0.00304692	0	0.00864564
White	Children	0.000100629	0	0.0111195
White	Children	0.000405552	0	0.0172585
White	Children	0.0295846	0	0.0109886
White	Children	0.000405433	0	0.0119197
White	Children	0	0	0.0348525
White	Children	0.00167793	0	0.0131585
White	Children	0.000184196	0	0.00815067
White	Children	0.00140515	0	0.0065148
White	Children	0.000926965	0	0.00502513
White	Children	0.0012423	0	0.00387597
White	Children	0.00114324	0	0.0182919
White	Children	0.0580432	0	0
White	Children	0.0812011	0	0
White	Children	0.0145335	0	0.000137108
White	Children	0.0142846	0	0.00426525
White	Children	0.000227139	0	0.00690501
White	Children	0.0130009	0	0.00291064
White	Children	0.000772166	0	0.00431504
White	Children	0.000261832	0	0.00962231
White	Children	0.0432065	0	0
White	Children	0.00028401	0	0.00920193
White	Children	0.000131723	0	0.010933
White	Children	0.0323914	0	0.0157958
White	Children	0.0335823	0	0
White	Children	0.0068609	0	0.0135808
White	Children	0.000670616	0.0241422	0.0379457
White	Children	0.00576369	0.0132754	0.0162517
White	Children	0.00220332	0.0294364	0.0144538
White	Children	0.00611928	0.0119871	0.00620311
White	Children	0.00547464	0.067102	0.0133601
White	Children	0.047821	0	0
White	Children	0.000625521	0	0.00850709
White	Children	0	0	0.000544181
White	Children	0.00191673	0	0.00731033
White	Children	0.000442957	0	0.00580766
Black	Children	0.0946216	0.100209	0.00463342
Black	Children	0.0879049	0.0329274	0.00709388
White	Children	0.0551492	0	0
White	Children	0.00631512	0	0
White	Children	0.0205579	0	0
White	Children	0.0438745	0	0.0027978
White	Children	0.0438742	0	0.00392601
White	Children	0.000220161	0	0.0219611
White	Children	0.00716141	0	0.0173206
White	Children	0.000459876	0	0.00993332
White	Children	0.000402885	0	0.0129729
White	Children	0.00467788	0	0.0352462
Black	Children	0.000334243	0.0657345	0.0069634
White	Children	0.0510396	0	0
White	Children	0.0623297	0	0
Black	Children	0.00201336	0.135536	0.00279125
Black	Children	0.0789193	0	0.00299331
Black	Children	0.019837	0	0
White	Children	0.0482984	0	0
White	Children	0.0445519	0	0
White	Children	0.000443684	0	0.0217405
Black	Children	0.000416233	0.0344641	0.0136524
White	Children	0.0653274	0	0
White	Children	0.0167562	0	0.00275735
White	Children	0.0149424	0	0
White	Children	0.00578893	0	0
White	Children	0.000691683	0	0.0139489
White	Children	0.000477008	0	0.00849075
White	Children	0.00452704	0	0.0168573
White	Children	0.0051347	0	0.0306748
White	Children	0.0053527	0	0.00259112
White	Children	0.00182136	0	0.00599979
White	Children	0	0	0.00898953
White	Children	0.000459116	0	0.0127175
White	Children	0.00711344	0.0175028	0.00706664
Black	Children	0.00776091	0	0.00211042
White	Children	0.0587656	0	0.0131508
White	Children	0.00012527	0.0662992	0.0376437
White	Children	0.0285571	0	0
White	Children	0.0402829	0	0
White	Children	0.0305524	0	0
White	Children	0.0566918	0	0
White	Children	0	0	0.0219284
White	Children	0.000990456	0	0.0703223
White	Children	0	0	0.025334
White	Children	0.0127951	0	0
White	Children	0.0167033	0	0.000185592
White	Children	0.0827131	0	0
White	Children	0	0	0.00900645
White	Children	0.00790477	0	0.0020703
White	Children	0.0450024	0	0.00521214
White	Children	0.0694011	0	0.0066083
White	Children	0	0	0.00504278
White	Children	0.0354464	0	0.0277625
White	Children	0.0558922	0	0.0245201
White	Children	0.0045626	0	0.00577929
White	Children	0	0	0.00261768
White	Children	0.00119053	0	0.005655
White	Children	0.00792565	0.00141529	0.0116526
White	Children	0	0	0.00857621
White	Children	0.00159771	0	0.00231248
White	Children	0.00443585	0	0.0334576
White	Children	0.00228583	0	0.0315861
Black	Children	0.0439381	0.00110503	0
White	Children	0.0526676	0	0.0544491
Black	Children	0.00317588	0.00687437	0.0199799
Black	Children	0.00208448	0.00159402	0.0801913
White	Children	0.00147594	0	0.0195808
White	Children	0.0138677	0	0
White	Children	0.0260799	0	0
White	Children	0.00105838	0	0.0142881
White	Children	0.000109246	0	0.0305888
White	Children	0.0107432	0.00915541	0.00726351
White	Children	0.0140052	0	0
White	Children	0.00390193	0	0
Black	Children	0.0544629	0.0775782	0.000446085
Black	Children	0.0586418	0.0246593	0.000330998
White	Children	0.007532	0	0.000546363
White	Children	0.0042299	0.137624	0.0192308
White	Children	0.00118049	0.0854589	0.0196889
Black	Children	0.00603905	0	0.000330907
White	Children	0.00416077	0	0.000520096
White	Children	0.000804646	0	0.0174573
White	Children	0	0	0.00816327
White	Children	0	0	0.0717287
White	Children	0.021437	0	0
White	Children	0	0	0.0220309
White	Children	0	0	0.0271173
White	Children	0.00423007	0	0.00508217
White	Children	0.000411429	0	0.00283429
White	Children	0.00160308	0	0.012504
White	Children	0.000937333	0.0362212	0
White	Children	0.00550152	0	0.000176049
White	Children	0.00104416	0	0.0592853
White	Children	0.0232168	0	0.00247841
White	Children	0.0544664	0	0.000232928
White	Children	0.00271253	0	0.00034628
White	Children	0.00803605	0	0
White	Children	0	0	0.0157445
White	Children	0	0	0.0310921
White	Children	0.00523062	0	0.00413329
White	Children	0.000911009	0.0218163	0.0815113
White	Children	0.00720141	0	0.00325596
White	Children	0.000752941	0	0.0762353
White	Children	0.000637552	0.041623	0.0211303
White	Children	0.00655364	0	0.00988745
White	Children	0.0216795	0	0.0198106
White	Children	0.00447378	0.0118937	0.000381908
White	Children	0.136123	0	0
White	Children	0.0318445	0	0
White	Children	0.000986229	0	0.0185192
White	Children	0	0	0.00505738
White	Children	9.83929e-05	0.122138	0
White	Children	0.00145392	0.188646	0
Black	Children	0.00865801	0.105496	0
White	Children	0	0	0.0314166
White	Children	0.0582195	0	0
White	Children	0	0	0.0144798
White	Children	0.000231814	0	0.00366266
White	Children	0.000186298	0.0837874	0.0132271
White	Children	0	0.113473	0.0111897
White	Children	0	0	0.0156075
White	Children	0	0	0.00560127
White	Children	0.0193563	0	0.0358366
White	Children	0.000928988	0	0.00200661
White	Children	0.000108858	0	0.0506191
White	Children	0.00125459	0	0.0318294
Black	Children	0.00132207	0.0386848	0.00319021
White	Children	0.000379664	0	0.0696165
White	Children	0	0	0.0116409
White	Children	0	0	0.019201
White	Children	0.00366608	0	0.000124274
White	Children	0.0148419	0.133924	0.000890516
White	Children	0.0013751	0.102236	0.000119574
White	Children	0.00602162	0	0.0103668
White	Children	0.00153341	0.0850821	0.023965
White	Children	0.00091484	0	0.0400939
White	Children	0.00047866	0	0.0228161
White	Children	0	0	0.0251419
White	Children	0.00117426	0	0.00381635
White	Children	0	0	0.026554
White	Children	0.0486889	0	0
White	Children	0.000216976	0	0.0325464
White	Children	0.0716325	0	0.0521671
Black	Children	0.00612522	0.0233319	0.0348342
Black	Children	0.00438526	0.0830383	0.0107419
White	Children	0.00047344	0	0.00402424
White	Children	0	0	0.00381823
White	Children	0.000700315	0.0419689	0.031214
White	Children	0.00131673	0.0181599	0.0287486
White	Children	0.00142407	0	0.0102228
White	Children	0.0120705	0	0.0067453
White	Children	0.211549	9.78713e-05	0
White	Children	0.00161049	0	0.000115035
White	Children	0.013953	0	0
White	Children	0.0192921	0	0.00326721
White	Children	0.0322309	0	0.000168308
White	Children	0.0159082	0	0.00247751
White	Children	0.00122882	0	0.0170094
White	Children	0.00550661	0	0.000629327
White	Children	0.000575188	0	0
White	Children	0.00109518	0	0.00965125
White	Children	0.000224972	0	0.00746157
Black	Children	0	0.158518	0.00366745
White	Children	0.0115706	0	0.000252143
White	Children	0.000945001	0	0.0026082
White	Children	0.00115676	0	0.00275229
White	Children	0.00944336	0	0
White	Children	0.0262129	0	0
White	Children	0.053186	0	0
White	Children	0	0	0.0287354
Black	Children	0.220734	0	0
Black	Children	0.266944	0	0
White	Children	0.00657865	0.046279	0.000639591
White	Children	0.0122218	0.107519	0.00198192
White	Children	0.00356531	0	0.0026397
White	Children	0.000164602	0.0931237	0.0120983
White	Children	0.00144381	0.108527	0.00513355
White	Children	0	0	0.00371209
White	Children	0	0	0.0075565
White	Children	0.00223475	0	0.0290193
White	Children	0.000854873	0	0.0190586
White	Children	0.00110371	0	0.0520952
White	Children	0.000721957	0	0.0129501
White	Children	0.00168801	0	0.018348
White	Children	0.00125161	0	0.0251839
White	Children	0.00722915	0	0.0108932
White	Children	0.00356637	0	0.00667551
White	Children	0.000687676	0	0.00885009
White	Children	0.0144532	0	0.00147408
White	Children	0.000143506	0	0.0265487
White	Children	0.00371856	0	0.00379147
White	Children	0.0102761	0	0.0242249
White	Children	0.00917263	0	0.00912677
White	Children	0.000975307	0	0.0148069
White	Children	0.0030036	0	0.00435687
White	Children	0.00345245	0	0.00818622
White	Children	0.00490817	0	0.0011083
White	Children	0.00573317	0	0.000671453
White	Children	0.010441	0	0.00337645
White	Children	0.00458223	0	0.00090819
White	Children	0.00558955	0	0.00332351
Black	Children	0.0304054	0.0991424	8.66251e-05
Black	Children	0.00840416	0.00386783	0.00214879
Black	Children	0.0145802	0.114564	0
White	Children	0	0.108671	0.000118378
White	Children	0.00755749	0	0
Black	Children	0.00289766	0	0.00295931
White	Children	9.86485e-05	0	0.000756305
Black	Children	0.00552929	0.11287	0.000280471
Black	Children	0.000190411	0.0706424	0.000114247
White	Children	0.0103335	0	0.0385679
White	Children	0.0016696	0	0.0153423
White	Children	0.0071025	0	0.00713479
White	Children	0.00362712	0	0.0040678
White	Children	5.61031e-05	3.74021e-05	0.00151478
Black	Children	0.00745503	0.0343579	0.000162066
Black	Children	0.00197899	0.166595	0.000179908
White	Children	0.00489497	0	0.00288122
White	Children	0.00358741	0	0.00548188
White	Children	0.00214362	0	0
Black	Children	0.00262927	0.0273639	0
White	Children	9.24442e-05	0	0.0202453
White	Children	0.0010889	0	0.0108501
White	Children	0.000202462	0	0.0420311
White	Children	0.0016901	0	0.0164016
White	Children	0	0	0.0322286
White	Children	0	0	0.0649707
White	Children	0.000266028	0	0.0489935
White	Children	0.00184332	0	0.0181079
Black	Children	0.0103437	0.00136843	0
Black	Children	0.0126054	0.00433956	0
White	Children	0.00368373	0	0.000533874
White	Children	0	0	0.00246834
White	Children	0.00670575	0.049316	0.00413841
Black	Children	0.00024985	0.0113432	0.00534679
Black	Children	0.00484966	0.029001	0.0116877
White	Children	0.0253515	0	0.00660731
White	Children	0.00699778	0	0.020652
White	Children	0.0162894	0	0.00254521
White	Children	0.0018345	0.0166592	0.0567207
White	Children	0.0200509	0	0.0136503
White	Children	0.0203596	0.000146472	0.0274269
White	Children	0.00502583	0	0.0279678
White	Children	0.0193009	0	0.00445689
White	Children	0.00590669	0	0.00644063
White	Children	0.047911	0	0
White	Children	0.049183	0	0
White	Children	0	0	0.0185724
White	Children	0.000371632	0	0.0107773
White	Children	0.0102935	0	0.0330717
White	Children	0.00453943	0	0.0243844
White	Children	0.000764393	0.0431535	0.0457594
White	Children	0.000819851	0.0849913	0.0131176
White	Children	0.000373779	0	0.0438724
White	Children	0.000368664	0	0.0290138
White	Children	0.0240389	0	0.0302544
White	Children	0	6.52082e-05	0.00515145
White	Children	0.0173516	0	0.0531835
White	Children	0.000976447	0	0.00272222
White	Children	0.00346841	0	0.0129808
White	Children	0	0.0648868	0.0240496
Black	Children	0.00880084	0.0137247	0.000348932
White	Children	0.0170416	0	0.00373935
White	Children	0	0	0.00982065
White	Children	0.00301382	0	0.00588908
White	Children	0.00353081	0	0.00130083
White	Children	0.00174812	0.000194235	0.000582705
White	Children	0	0	0.0209755
White	Children	0	0.0224374	0.000239716
White	Children	0.0031452	0.0793989	0.00768828
White	Children	0.000373362	0	0.0248795
White	Children	0.0569921	0	0.0449853
Black	Children	0.0019695	0.00602105	0.0166564
Black	Children	0.0216653	0.128316	0.000880023
Black	Children	0.025432	0.0578885	0.00507614
White	Children	0.000579059	0	0.00401935
White	Children	0.0334581	0	0
White	Children	0.0401553	0	0
White	Children	0.219242	0	0
White	Children	0.000556096	0.145836	0
Black	Children	0.00120713	0.0131951	0.00774226
White	Children	0.00161195	0	0.00574929
White	Children	0.00182838	0	0.0147933
Black	Children	0.00643804	0.00345045	0.000126236
Black	Children	0.0125742	0	0.000962145
White	Children	0.00262496	0.126709	0.00596084
White	Children	0.143394	0	0
White	Children	0.00132909	0	0
White	Children	0.0786249	0	0
White	Children	0.00201159	0	0.000120695
White	Children	0.00152169	0	0.000205634
White	Children	0.00580064	0	0
White	Children	0.0153508	0	0
Black	Children	0.0211399	0.00757304	0.000215347
Black	Children	0	0.0548583	0.00120568
White	Children	0.016036	0	0.0294329
White	Children	0.0266343	0	0.00466224
Black	Children	0.000464123	0.137056	0.00157802
Black	Children	0.00419808	0.0959689	0.00076739
Black	Children	0	0.0448845	0.000940537
White	Children	0.0412279	0	0.014904
White	Children	0.00975191	0	0.00323763
White	Children	0.000292562	0	0.0407148
White	Children	0.000151714	0	0.0216952
White	Children	0.000158366	0	0.0195582
White	Children	0.00147306	0	0.00907404
White	Children	0.00266441	0	0.00994281
White	Children	0.000160867	0.039734	0.0372674
Black	Children	0.0278057	0	0.000365865
Black	Children	0.0245468	0	0.000693902
White	Children	0	0	0.015817
White	Children	0.00516476	0	0.00981304
White	Children	0.00479291	0	0.00603107
White	Children	0.00120048	0	0.0169943
White	Children	0.000498821	0	0.0238527
White	Children	0.000775294	0	0.0225266
White	Children	0.0106428	0	0.0190349
White	Children	0.00390082	0	0.00582169
White	Children	0.00238474	0.000198728	0.0190779
White	Children	0	0	0.0162949
White	Children	0.00128413	0	0.0443861
Black	Children	0.00477451	0.000962927	0.00742256
White	Children	0.0010026	0	0.0169074
White	Children	0.00132498	0	0.0244101
White	Children	0.000534313	0.00103523	0.0205377
White	Children	0.000831447	0	0.00364913
White	Children	0.00212612	0.0112187	0.012802
White	Children	0.0012452	0.0232437	0.00290547
White	Children	0	0	0.0188404
Black	Children	0.000434384	0.0165066	0.0252908
White	Children	0.0135619	0	0
White	Children	0.00146373	0	0.035238
White	Children	0.00306157	0	0.0380429
White	Children	0.00545378	0	0.000174801
White	Children	0.00916523	0	0
White	Children	0.000781916	0	0
White	Children	0.00124363	0.00286034	0.0147162
White	Children	0.000658962	0.0071472	0.00912409
White	Children	0.0127206	0	0.000319154
White	Children	0.0125205	0	0.000468933
White	Children	0.00265143	0	0.00391402
White	Children	0	0	0.0131749
White	Children	0	0	0.00489338
White	Children	0	0	0.00443575
White	Children	0.000781725	0	0.0119865
White	Children	0.00017438	0	0.0214139
White	Children	0.000405778	0	0.0112806
White	Children	0.044965	0	0
White	Children	0.0276491	0	0
White	Children	0	0	0.00433832
White	Children	0.0507987	0	0.0292888
White	Children	0	9.05223e-05	0.00896171
White	Children	0.000144571	0	0.00397571
White	Children	0.00107778	0.0677564	0.0279145
White	Children	0.00668957	0	0.00302839
White	Children	0.00346108	0	0.0177697
White	Children	0.000205685	0.148422	0.00234481
White	Children	0.000328916	0	0.0390941
White	Children	0	0	0.0395047
Black	Children	0.000115736	0.140079	0.00297056
Black	Children	0	0.130617	0.00444195
White	Children	0	0	0.032569
White	Children	0.000299258	0	0.030225
White	Children	0	0	0.0134126
Black	Children	0.0129864	0.00106114	0.0145023
White	Children	0.020506	0	0.00197831
Black	Children	0.00234016	0.150606	0.00593397
White	Children	0.0126177	0	0.00526399
White	Children	0.0103965	0	0.00415244
White	Children	0.0100728	0	0.00101928
White	Children	0.000851426	0	0.00416253
White	Children	0.000414645	0	0.00995149
Black	Children	0	0.148735	0.000223451
White	Children	0.000168138	0	0.00836486
White	Children	0.00310297	0	0.000695065
White	Children	0.000267532	0	0.0344113
White	Children	0.00373201	0	0.0357464
White	Children	0.00274458	0	0.0238436
White	Children	0.000112053	0.0438875	0.00597617
White	Children	0	0	0.0051534
White	Children	0	0	0.00996803
Black	Children	0.00694603	0.0588704	0.0416192
Black	Children	0.00479012	0.0706667	0.0193086
White	Children	0.00147934	0.00369836	0.00691594
White	Children	0.000495207	0.000389091	0.00799406
White	Children	0.000327172	0	0.0630623
White	Children	0.00294187	0	0.00256991
White	Children	0.0115726	0	0
White	Children	0.00229961	0	0.000123193
White	Children	0.00844305	0	0.000238504
White	Children	0	0	0.00105054
White	Children	0	0	0
White	Children	0.000655492	0	0.0191966
White	Children	8.73973e-05	0	0.0156004
White	Children	0.00915572	0	0.00153846
White	Children	0.0189397	0	0.00153912
White	Children	0.00339376	0	0.00906332
White	Children	0.0163236	0.00159688	0.0185859
White	Children	0.00710542	0	0.0441443
White	Children	0.00104626	0.132602	0.0136924
White	Children	0.00991929	0	0
White	Children	0.0243679	0	0.000161377
White	Children	0.000392927	0.0305361	0.0135279
White	Children	0.0010201	0.0778333	0.000204019
White	Children	0.0853293	0	0.0240596
White	Children	0.00972712	0	0.0274514
White	Children	0.000618025	0	0.0181045
White	Children	0.000486381	0	0.0209684
Black	Children	0.0270661	0.013292	0
White	Children	0.0156448	0	0.0133934
Black	Children	0.0115392	0	0.003021
Black	Children	0.0145513	0	0.000179646
White	Children	0.102503	0	0
Black	Children	0.0202751	0	0.000358218
White	Children	0.00139693	0	0.00235482
White	Children	0.00701307	0	0.0087929
White	Children	0.00165516	0	0.0126738
White	Children	0.000110736	0	0.0166657
White	Children	0.0194376	0	0
White	Children	0.0246279	0	0.000178787
Black	Children	0.00487543	0.00979559	0.00469652
Black	Children	0.00685227	0.0269235	0.0232546
White	Children	0.00875375	0	0.0331061
Black	Children	0.00491986	0.0129844	0.0216575
Black	Children	0.0107838	0.0506695	0.00017854
Black	Children	0.0147324	0	0.0174888
Black	Children	0.0101327	0.0217493	0.00105991
White	Children	0.0015959	0	0.00976099
Black	Children	0.000179104	0.0289552	0
Black	Children	0.0135519	0.130697	0
White	Children	0.000115305	0	0.0126835
White	Children	0.00758534	0	0.0352778
White	Children	0.101009	0	0.000231353
White	Children	0.0745399	0	0
White	Children	0.0271289	0	0.00876532
White	Children	0.0781871	0	0.00318709
White	Children	0.039742	0	0.000260603
White	Children	0.0175895	0.00012089	0.0029618
White	Children	0.0350585	0.00202261	0.000872497
White	Children	0.154054	0	0.000337541
White	Children	0.00139854	0.00857769	0.0199991
White	Children	0.000302428	0.0227685	0.00561652
White	Children	0.0794459	0	0.000577216
White	Children	0.00287285	0	0.0374719
White	Children	0.00123776	0	0.0777096
White	Children	0.020329	0	0.00319639
White	Children	0.000823003	0	0.00761278
White	Children	0.000337123	0	0.0120751
White	Children	0.087185	0	0
White	Children	0.00149955	0	0.0342564
White	Children	0.00143868	0	0.0387581
White	Children	0	0	0.0228964
White	Children	0	0	0.0164341
White	Children	0.0166355	0	0.0108473
White	Children	0.0367553	0	0.0236512
White	Children	0.019187	0	0.0140921
White	Children	0.0194175	0	0.00194175
White	Children	0.000196071	0	0.0166268
White	Children	0.00623396	0	0.0147415
White	Children	0.021288	0	0.0111494
White	Children	0.00290891	0	0.00857362
Black	Children	0.119539	0	0
Black	Children	0.190791	0	0
White	Children	0.0111331	0	0
White	Children	0.00517451	0	0
White	Children	0.00638298	0	0
White	Children	0.0145453	0	0.0223444
White	Children	0.00054817	0	0.0109634
White	Children	0.000926933	0	0.0149518
White	Children	0.000146356	0	0.00990341
White	Children	0.00300595	0.00265789	0.00329072
White	Children	0.0533949	0	0.0240653
White	Children	0.0390232	0	0.00569787
White	Children	0.00727497	0.0193885	0.0017158
White	Children	0.000250779	0	0.00533801
White	Children	0.00688311	0	0.000502876
White	Children	0.000200592	0	0.0180533
White	Children	0.00147493	0	0.0100664
White	Children	0.0049767	0	0.00164125
White	Children	0.00609896	0	0.00752052
White	Children	0.0781689	0	0.0399757
Black	Children	0.0290059	0	0.000216462
White	Children	0.00595296	0	0.00086881
White	Children	0.00136366	0	0.0333478
White	Children	0.00546815	0	0.00100641
White	Children	0.00342062	0	0.00516894
White	Children	0.00661799	0	0.00166517
White	Children	0.00543339	0	0.0262257
White	Children	0.0094701	0	0.0283682
White	Children	0.00849699	0	0.0181162
White	Children	0.00269333	0	0.0361588
White	Children	0.00617873	0	0.0223558
White	Children	0.00171271	0	0.020221
White	Children	0.00282261	0	0.0131722
White	Children	0.000464096	0	0.0262003
White	Children	0.00118951	0	0.00490079
White	Children	0.00563479	0	0.012737
White	Children	0	0	0.0126588
White	Children	0.0018573	0	0.0124336
White	Children	0.0772514	0	0.00170721
White	Children	0.0088918	0	0.00556908
White	Children	0.0013707	0.0001523	0.0230988
White	Children	0.000193658	0.000726216	0.0183975
White	Children	0.000161121	0	0.00616289
White	Children	0.000198623	0	0.0156581
White	Children	0.00115182	0	0.0177231
White	Children	0.0319833	0	0
White	Children	0.000238223	0	0.0163778
White	Children	6.08236e-05	0	0.0285871
White	Children	0.000854593	0	0.0232006
White	Children	0.00988135	0	0.0118651
White	Children	0.0026174	0	0.00151734
White	Children	0.0012201	0	0.00317868
White	Children	0.0684898	0	0.000996106
White	Children	0.00103011	0	0.000118859
White	Children	0.00428266	0	0.000334582
White	Children	0.00842193	0	0.00104232
White	Children	0.204682	0	0
White	Children	0.0345641	0	0.0170462
White	Children	0.000933184	0	0.0300485
White	Children	0.0278102	0	0.00149099
White	Children	0.00215695	0.000970629	0.0166804
White	Children	0	0.0049378	0.0235179
White	Children	0.0105331	0.0106008	0.0114137
White	Children	0.00167521	0.00348718	0.0166838
White	Children	0.0143882	0	0.0265089
White	Children	0.00043494	0	0.0486046
White	Children	0	0	0.0476335
White	Children	0.0322781	0	0.0164743
White	Children	0.00302141	0	0.0235145
White	Children	0.00137329	0	0.0140272
White	Children	0.186294	0	0
Black	Children	0.0112479	0	0
White	Children	0.00662727	0	0.003645
White	Children	0.00111086	0	0.00222173
White	Children	0.00335292	0.0814873	0.00968204
White	Children	0.0167848	0	0.00465865
White	Children	0.00436846	0	0.0164075
White	Children	0.00639688	0	0.000834376
White	Children	0.0043656	0	0.0127503
White	Children	0.000452412	0	0.00916134
White	Children	0.0108355	0	0.00115271
White	Children	0.00977362	0	0
White	Children	6.84697e-05	0	0.0130435
White	Children	0.00338409	0	0.0105504
White	Children	0.00111039	0	0.00448783
White	Children	0.00104343	0	0.00596244
White	Children	0.000750901	0.00390469	0.0138166
White	Children	0	0	0
White	Children	0.000380727	0	0.0265663
White	Children	0.0144323	0.0309035	0.00388684
White	Children	0.000528891	0	0.000429724
White	Children	0.000429812	0	0
White	Children	0	0	0.0242589
White	Children	0.0369128	0	0.0247576
White	Children	0.00184382	0	0.00877062
White	Children	0.0269955	0	0.0236859
White	Children	0.000269847	0.00771763	0.00340008
White	Children	0.000445349	0.0314926	0.00311744
White	Children	0.0496691	0	0.010519
White	Children	0.012822	0	0.000300808
White	Children	0.00504729	0	0.0506319
White	Children	0.00295402	0	0.0313001
Black	Children	0.0163475	0.0108205	0.00867974
Black	Children	0.00256137	0.0969776	0.00323127
White	Children	0.00536891	0	0.0107378
White	Children	0.00521304	0	0.0152697
White	Children	0.000498235	0	0.000581275
White	Children	0.0179136	0.00177909	0.00125763
White	Children	0	0	0.027847
Black	Children	0.0298432	0	0
Black	Children	0.0343902	0	0
White	Children	0.0135428	0	0.0109396
White	Children	0.00191244	0	0.00671939
White	Children	0.000148185	0	0.0127933
White	Children	0.00110635	0	0.000625331
White	Children	0.011846	0	0.000789733
White	Children	0.000874126	0	0.00133419
White	Children	0.000793336	0	0.000901518
White	Children	0.000172139	0	0.000387313
White	Children	0.0002772	0	0.0139524
White	Children	0.000125865	0	0.0145165
White	Children	0.00047565	0.000548827	0.00567122
White	Children	0.00375987	0	0.0363314
White	Children	0.00412482	0	0.0276632
White	Children	0.00198488	0	0.00387524
Black	Children	0.000694655	0.00455868	0.00989884
Black	Children	0.000421159	0.0261961	0.00374832
Black	Children	0.000112045	0.0137068	0.00552754
White	Children	0.0113831	0.0239494	0.0135455
White	Children	0	0	0.00725533
White	Children	0.00030531	0	0.015321
White	Children	0.0172863	0.00674742	0.0153584
White	Children	0.0017151	0.00666624	0.0156301
White	Children	0.00302935	0	0.012483
White	Children	0.0247824	0	0.012137
White	Children	0.0147745	0	0.00122195
White	Children	0.00539344	0	0
White	Children	0.0327616	0	0
Black	Children	0.0022208	0.175029	0.000188203
White	Children	0.00374993	0	0.00401779
White	Children	0.000234434	0	0.0138785
White	Children	0.000220483	0	0.0601367
Black	Children	0	0.060972	0.0109373
White	Children	0.00143569	0	0.00837972
White	Children	0.010894	0	0.0001676
Black	Children	0.0409798	0	0.000667696
Black	Children	0.0362313	0	0.000191498
White	Children	0.00656417	0.0200009	0.0212344
White	Children	0.00831783	0	0.000361645
White	Children	0	0	0.00894711
White	Children	0.040255	0	0.0199559
White	Children	0.00765202	0	0.0228688
White	Children	0.000764898	0.00330297	0.0283012
White	Children	0.000261421	0.0046729	0.00980328
White	Children	0.00383366	0	0.0102339
White	Children	0.0508443	7.43882e-05	0.000260359
White	Children	0.00743652	0	0.000920712
Black	Children	0.000561167	0.162271	0.000140292
Black	Children	0.000679051	0.0111558	0.0904108
White	Children	0.00444256	0	0.00301321
White	Children	0.00241987	0	0.000339631
White	Children	0.00579865	0	0.00633149
White	Children	0.00830491	0	0.00918909
White	Children	0.00993819	0	0.000409822
White	Children	0.00335481	0	0.000190614
White	Children	0	0	0.0184204
White	Children	0.00030252	0	0.0195773
White	Children	0.00487385	0.0874427	0.0149083
White	Children	0	0	0
White	Children	0.00148498	0	0.000218379
White	Children	0.00321522	0	0.00294728
White	Children	0.00980953	0	0.00568135
White	Children	0	0	0.00190517
White	Children	0	0	0.0127619
White	Children	0.0025963	0.000893807	0.00621409
White	Children	0.0015431	0.0123089	0.00344506
White	Children	0.00725376	0	0.000299742
White	Children	0	0	0.0256716
White	Children	0.00490315	0	0.00258969
White	Children	0.00180426	0	0.00151168
White	Children	0.016645	0	0
White	Children	0.0325231	0	0.00144977
White	Children	0.00386677	0	0.000227457
White	Children	0	0	0.00408441
White	Children	0	0	0.0103088
White	Children	0.032005	0	0.00239393
White	Children	0.00344488	0	0.0037964
White	Children	0	0	0.0147251
White	Children	0.0069123	0	0
White	Children	0	0	0.00940698
White	Children	0.000397974	0	0.0309696
White	Children	0.000238311	0	0.000190649
White	Children	0.0162055	8.10274e-05	0.000121541
White	Children	0	0	0.0360645
White	Children	0.00288336	0	0.0395282
White	Children	0.0253522	0	0.00519881
White	Children	0.00980209	0	7.45406e-05
White	Children	0.0170303	0	0
White	Children	0.00409407	0	0.00675997
White	Children	0.00267893	0	0.000491137
Black	Children	0.0364974	0	0
Black	Children	0.0675865	9.11688e-05	0.00355558
White	Children	0.00162048	0	0.000831013
White	Children	0.019035	0	0
White	Children	0.00228311	0	0.000667369
White	Children	0	0	0.00786172
White	Children	0.00138867	0	0.0225758
White	Children	0.0103289	0	0.015414
White	Children	0.016876	0	0.0010705
White	Children	0.000399463	0	0.0054109
White	Children	0.00103906	0	0.0083597
White	Children	0.00125163	0	0.0223791
White	Children	0.00473998	0	0.00227884
White	Children	0.00146304	0	0.0103969
White	Children	0.000447027	0	0.016987
White	Children	0.0319752	0	0.000289369
White	Children	0	0	0.00647201
White	Children	0.0134721	7.85546e-05	0.000628437
White	Children	0.0223173	0	0.000164501
White	Children	0.0108467	0.0709827	0.000401731
White	Children	0.0234966	0.0605181	0.0058837
White	Children	0.01428	0	0.0226982
White	Children	0.00345885	0	0.00911333
White	Children	0.0496922	0	0.000202963
Black	Children	0.068751	0	0
White	Children	0.0146484	0	0
White	Children	0.00020016	0	0.0373299
White	Children	0.00140361	0	0.0437055
White	Children	0.101814	0	0
White	Children	0.00590224	0	0.0240382
White	Children	0.00236784	0	0.00644273
White	Children	0.000920881	0	0
White	Children	0.000369313	0	0.0479436
White	Children	0	0	0.00947294
White	Children	0.0417384	0	0.00168205
White	Children	0.00506954	0	0.0221624
White	Children	0.0119591	0	0.0317641
White	Children	0.00316322	0	0
White	Children	0.00020544	0	0
White	Children	0.0122469	0	0
White	Children	0.00400243	0	0.0146418
White	Children	0.000215128	0	0.00697014
White	Children	0.000566047	0	0.00581485
White	Children	0.000326987	0	0
White	Children	0.0113575	0	0
White	Children	0.0334782	0	0.000611164
White	Children	0.00511422	0	0.00328162
Black	Children	0.0134746	0	0.000796227
White	Children	0.000688674	0	0.00353519
White	Children	0.00182049	0	0
Black	Children	0.0183297	0	0.00124729
White	Children	0.0145273	0	0.000825964
White	Children	0.0331597	0	0.00401357
White	Children	0.00137659	0	0.0171761
White	Children	0.000506661	0	0.0143653
White	Children	0.00444151	0	0.00584872
White	Children	0.00149196	0	0
White	Children	0.000491079	0	0
White	Children	0.00213551	0	0.0342768
White	Children	0.0300171	0	0
White	Children	0.0290975	0	0.000681973
White	Children	0.0146367	0	0.000798368
White	Children	0.00922291	0	0.00285206
White	Children	0.0246802	0	0.00212168
White	Children	0.0122362	0	0.000687833
Black	Children	0.0837693	0	0
Black	Children	0.000631168	0.0183039	0.0117053
White	Children	0.000392452	0	0.00215849
White	Children	0.00176598	0	0.00131024
White	Children	0.00231775	0	0.00976767
White	Children	0.0010343	0	0.00439579
White	Children	0.024961	0	0.0264657
White	Children	0	0	0.0132032
White	Children	0.00139815	0.0120641	0.0147405
White	Children	0	0.00124967	0.000361747
White	Children	0.0573464	0	0.000175601
White	Children	0.00141589	0.00084188	0.00459207
White	Children	0.000113145	8.48584e-05	0.000169717
White	Children	0.0123795	0	0.000156703
White	Children	0.000453423	0	0.0163736
Black	Children	0	0.07637	0.0157352
Black	Children	0.000161773	0.10615	0.0186848
White	Children	0.00170841	0	0.0177675
White	Children	0.00566261	0	0.000285167
White	Children	0.0215636	0	0.000174604
White	Children	0.0645241	0	0.0163576
Black	Children	0.0117623	0.0229197	0.0263476
White	Children	0.000243576	0.00125847	0.01226
White	Children	0.000514447	0.00553031	0.00154334
White	Children	0.000496073	0	0.00338983
White	Children	0.00218942	0	0
White	Children	0.0392781	0	0.00135442
White	Children	0.0626115	0	0.00507554
White	Children	0.00294118	0	0.0176858
White	Children	0.000658641	0	0.0501665
White	Children	0.0109873	0	0.0167994
White	Children	0.00771775	0	0.000116056
White	Children	0.0265706	0	0.000345821
White	Children	0.0424154	0	0.00449227
White	Children	0.017051	0	0.0302913
White	Children	0.136334	0	0
White	Children	0.00619734	0.00510369	0.00773655
White	Children	0.00341128	0.00870775	0.0133309
White	Children	0.000480727	0.00292807	0.0295866
White	Children	0.000958856	0.0198745	0.00505579
White	Children	0.00160628	0.00544351	0.0232019
White	Children	0.00270487	0.102954	0.00355015
White	Children	0.0127389	0	0
Black	Children	0.000264119	0	0.00123256
Black	Children	0.00600794	0	0.000268212
White	Children	0.0314668	0	0.0184735
White	Children	0.0531926	0	0.00322709
White	Children	0.000199872	0	0.00923409
White	Children	0.0325132	0	0
White	Children	0.0225556	0	0
White	Children	0.0605207	0	0.000577763
Black	Children	0.00860811	0.0153449	0.00872039
Black	Children	0.021895	0	0
Black	Children	0.115374	0	0
White	Children	0.0318147	0	0.00499334
White	Children	0.00049276	0	0.0247896
White	Children	0.0190707	0	0.00283545
White	Children	0.00295169	0	0.0253741
White	Children	0.0136144	0.000170891	0.0142979
White	Children	0.00026096	0.0486952	0.0115866
Black	Children	0.0140403	0.000985282	0.00252479
Black	Children	0.0117717	0	0.000657635
Black	Children	0.00341081	0.0435609	0.000146177
Black	Children	0.00138339	0.0014788	0.00076325
White	Children	0.00892083	0	0.0152397
White	Children	0.0444444	0	0.0862672
White	Children	0	0	0.0431512
White	Children	0.00384135	0	0.0883511
White	Children	0.00895345	0	0.00545508
White	Children	0.00175113	0	0
White	Children	0.000302237	0	0
White	Children	0.115081	0	0
[truncated: 10,194 more rows]
