# Supplementary material for: Human microbiome variation associated with race and ethnicity emerges as early as 3 months of age
Source: PLoS Biol. 2023 Aug 17;21(8):e3002230. doi: 10.1371/journal.pbio.3002230 (PMC10434942; doi:10.1371/journal.pbio.3002230)
Supplement: S15 Data — (XLSX) [file pbio.3002230.s054.xlsx]

## Sheet: Sheet 1
S15 Data. Sequencing depth for all samples included in the analysis along with study.
Study	forward sequence count
Dominguez-Bello	72531
Dominguez-Bello	123643
Dominguez-Bello	232980
Dominguez-Bello	6466
Dominguez-Bello	195808
Dominguez-Bello	158658
Dominguez-Bello	261448
Dominguez-Bello	9110
Dominguez-Bello	9258
Dominguez-Bello	145530
Dominguez-Bello	6630
Dominguez-Bello	6047
Dominguez-Bello	31733
Dominguez-Bello	35297
Dominguez-Bello	60617
Dominguez-Bello	171522
Dominguez-Bello	174190
Dominguez-Bello	194211
Dominguez-Bello	187519
Dominguez-Bello	5540
Dominguez-Bello	45075
Dominguez-Bello	160006
Dominguez-Bello	5957
Dominguez-Bello	227321
Dominguez-Bello	98738
Dominguez-Bello	180353
Dominguez-Bello	260948
Dominguez-Bello	176427
Dominguez-Bello	214633
Dominguez-Bello	5610
Dominguez-Bello	247504
Dominguez-Bello	165648
Dominguez-Bello	296757
Dominguez-Bello	28972
Dominguez-Bello	11281
Dominguez-Bello	448060
Dominguez-Bello	10875
Dominguez-Bello	237619
Dominguez-Bello	87150
Dominguez-Bello	64607
Dominguez-Bello	33529
Dominguez-Bello	39727
Dominguez-Bello	41711
Dominguez-Bello	243044
Dominguez-Bello	177509
Dominguez-Bello	169368
Dominguez-Bello	129811
Dominguez-Bello	187251
Dominguez-Bello	146507
Dominguez-Bello	206868
Dominguez-Bello	156591
Dominguez-Bello	88636
Dominguez-Bello	279761
Dominguez-Bello	118390
Dominguez-Bello	146528
Dominguez-Bello	216378
Dominguez-Bello	90822
Dominguez-Bello	136555
Dominguez-Bello	335181
Dominguez-Bello	18694
Dominguez-Bello	431796
Dominguez-Bello	184441
Dominguez-Bello	28100
Dominguez-Bello	172322
Dominguez-Bello	152632
Dominguez-Bello	106098
Dominguez-Bello	36043
Dominguez-Bello	81756
Dominguez-Bello	151507
Dominguez-Bello	129979
Dominguez-Bello	21892
Dominguez-Bello	20409
Dominguez-Bello	103248
Dominguez-Bello	15276
Dominguez-Bello	248742
Dominguez-Bello	167353
Dominguez-Bello	196002
Dominguez-Bello	151389
Dominguez-Bello	147827
Dominguez-Bello	159069
Dominguez-Bello	176598
Dominguez-Bello	350263
Dominguez-Bello	198876
Dominguez-Bello	104804
Dominguez-Bello	195753
Dominguez-Bello	161447
Dominguez-Bello	200298
Dominguez-Bello	216117
Dominguez-Bello	104094
Dominguez-Bello	235350
Dominguez-Bello	143106
Dominguez-Bello	100797
Dominguez-Bello	261170
Dominguez-Bello	300659
Dominguez-Bello	302815
Dominguez-Bello	220800
Dominguez-Bello	313468
Dominguez-Bello	192725
Dominguez-Bello	201327
Dominguez-Bello	258170
Dominguez-Bello	459503
Dominguez-Bello	415626
Dominguez-Bello	86350
Dominguez-Bello	244946
Dominguez-Bello	154233
Dominguez-Bello	96452
Dominguez-Bello	91020
Dominguez-Bello	150214
Dominguez-Bello	211887
Dominguez-Bello	113983
Dominguez-Bello	167806
Dominguez-Bello	61582
Dominguez-Bello	29822
Dominguez-Bello	19255
Dominguez-Bello	80508
Dominguez-Bello	71686
Dominguez-Bello	32640
Dominguez-Bello	72047
Dominguez-Bello	47568
Planer	24643
Planer	26553
Dominguez-Bello	179470
Dominguez-Bello	188793
Dominguez-Bello	177392
Dominguez-Bello	155821
Dominguez-Bello	148126
Dominguez-Bello	213844
Dominguez-Bello	200697
Dominguez-Bello	352929
Dominguez-Bello	241719
Dominguez-Bello	55949
Dominguez-Bello	62964
Dominguez-Bello	196047
Dominguez-Bello	161048
Dominguez-Bello	57091
Dominguez-Bello	219407
Dominguez-Bello	200849
Dominguez-Bello	193607
Dominguez-Bello	204569
Dominguez-Bello	234529
Dominguez-Bello	205562
Dominguez-Bello	266329
Dominguez-Bello	93574
Dominguez-Bello	302129
Dominguez-Bello	20284
Dominguez-Bello	448415
Dominguez-Bello	328330
Dominguez-Bello	421873
Dominguez-Bello	243525
Dominguez-Bello	10818
Dominguez-Bello	80665
Dominguez-Bello	70176
Dominguez-Bello	207247
Dominguez-Bello	158497
Dominguez-Bello	148476
Dominguez-Bello	156914
Dominguez-Bello	197273
Dominguez-Bello	78026
Dominguez-Bello	172211
Dominguez-Bello	81856
Dominguez-Bello	178642
Dominguez-Bello	177030
Dominguez-Bello	52133
Dominguez-Bello	102260
Dominguez-Bello	10739
Dominguez-Bello	51275
Dominguez-Bello	67318
Planer	26731
Planer	41614
Levin	309079
Levin	311924
Levin	476771
Levin	346953
Levin	220195
Levin	298431
Dominguez-Bello	211607
Dominguez-Bello	157374
Dominguez-Bello	189841
Dominguez-Bello	183747
Dominguez-Bello	196243
Dominguez-Bello	146251
Dominguez-Bello	164537
Dominguez-Bello	249277
Dominguez-Bello	225783
Dominguez-Bello	272736
Dominguez-Bello	252323
Dominguez-Bello	188796
Dominguez-Bello	90043
Dominguez-Bello	221746
Dominguez-Bello	123570
Dominguez-Bello	186374
Dominguez-Bello	214698
Dominguez-Bello	92930
Dominguez-Bello	243568
Dominguez-Bello	124049
Dominguez-Bello	221272
Dominguez-Bello	326801
Dominguez-Bello	190520
Dominguez-Bello	67228
Dominguez-Bello	204019
Dominguez-Bello	430510
Dominguez-Bello	338455
Dominguez-Bello	175864
Dominguez-Bello	173028
Dominguez-Bello	312620
Dominguez-Bello	224484
Dominguez-Bello	181840
Dominguez-Bello	92682
Dominguez-Bello	91025
Dominguez-Bello	180633
Dominguez-Bello	154068
Dominguez-Bello	103554
Dominguez-Bello	201390
Dominguez-Bello	59914
Dominguez-Bello	43697
Dominguez-Bello	64232
Dominguez-Bello	64109
Dominguez-Bello	67473
Levin	291539
Levin	308254
Levin	357650
Levin	402523
Levin	331072
Levin	301149
Levin	447639
Levin	335300
Levin	315119
Levin	434388
Levin	367883
Levin	408023
Levin	244073
Levin	339255
Levin	355612
Levin	245092
Levin	258346
Levin	383389
Levin	417909
Levin	377982
Levin	311387
Levin	285307
Levin	397198
Levin	398141
Levin	351417
Levin	454153
Levin	345241
Levin	333718
Levin	390541
Levin	327051
Levin	691641
Dominguez-Bello	198872
Dominguez-Bello	180727
Dominguez-Bello	180909
Dominguez-Bello	117720
Dominguez-Bello	138065
Dominguez-Bello	136401
Dominguez-Bello	174096
Dominguez-Bello	335683
Dominguez-Bello	327583
Dominguez-Bello	239872
Dominguez-Bello	171760
Dominguez-Bello	232381
Dominguez-Bello	28805
Dominguez-Bello	74161
Dominguez-Bello	182815
Dominguez-Bello	206124
Dominguez-Bello	142485
Dominguez-Bello	101428
Dominguez-Bello	249270
Dominguez-Bello	8653
Dominguez-Bello	200598
Dominguez-Bello	79967
Dominguez-Bello	188012
Dominguez-Bello	216449
Dominguez-Bello	153930
Dominguez-Bello	43727
Dominguez-Bello	264532
Dominguez-Bello	133618
Dominguez-Bello	370998
Dominguez-Bello	86926
Dominguez-Bello	186734
Dominguez-Bello	239091
Dominguez-Bello	19643
Dominguez-Bello	88102
Dominguez-Bello	84323
Dominguez-Bello	209750
Dominguez-Bello	53557
Dominguez-Bello	21480
Dominguez-Bello	13605
Dominguez-Bello	89017
Dominguez-Bello	145234
Dominguez-Bello	175529
Dominguez-Bello	189781
Dominguez-Bello	23795
Dominguez-Bello	24129
Dominguez-Bello	51942
Dominguez-Bello	44794
Planer	18792
Planer	22839
Planer	24662
Levin	409404
Levin	405713
Levin	336981
Levin	294696
Levin	282713
Levin	371631
Levin	343453
Levin	391247
Planer	22641
Planer	34813
Planer	50926
Planer	47621
Levin	429877
Levin	308135
Levin	322107
Levin	304496
Planer	34154
Planer	29889
Levin	400672
Levin	353051
Levin	414466
Levin	315655
Levin	374372
Levin	377779
Levin	299173
Planer	24827
Planer	26857
Planer	30902
Planer	44287
Planer	37748
Levin	545005
Levin	248025
Levin	336451
Planer	26461
Planer	23327
Levin	227350
Levin	358116
Levin	294569
Levin	483312
Levin	354513
Levin	354035
Levin	382012
Levin	364895
Planer	24205
Planer	29211
Planer	28934
Levin	353390
Levin	366527
Levin	303120
Planer	27998
Levin	483386
Levin	331627
Levin	347555
Levin	394283
Planer	39019
Planer	30691
Planer	36800
Levin	253791
Levin	379072
Levin	357716
Levin	306266
Planer	42793
Levin	430260
Levin	408333
Levin	344865
Planer	25520
Planer	30052
Levin	444309
Levin	324673
Levin	375351
Planer	36724
Levin	395132
Chu	11003
Chu	14211
Chu	16236
Chu	19651
Chu	15540
Chu	17387
Chu	11382
Chu	18796
Chu	16614
Chu	11052
Chu	8547
Chu	9647
Chu	8733
Chu	12935
Chu	10252
Chu	14890
Chu	13088
Chu	10125
Chu	10915
Chu	10626
Chu	11288
Chu	11764
Chu	22715
Chu	14051
Chu	10463
Chu	16881
Chu	11242
Chu	11500
Chu	10503
Chu	27064
Chu	28726
Chu	61346
Planer	30483
Planer	40675
Levin	371823
Levin	326765
Planer	24389
Levin	285046
Levin	350848
Levin	404155
Planer	20175
Planer	34011
Levin	367442
Planer	36291
Planer	36880
Planer	31507
Levin	344480
Levin	332729
Planer	24936
Planer	27634
Planer	24844
Planer	13743
Levin	401870
Levin	342354
Planer	33080
Levin	251568
Levin	237863
Levin	313335
Planer	24754
Levin	381925
Levin	300970
Levin	243954
Planer	31210
Planer	15233
Levin	466279
Planer	40853
Planer	27046
Planer	31534
Levin	266851
Levin	267753
Planer	30535
Levin	375189
Dominguez-Bello	230049
Dominguez-Bello	346344
Dominguez-Bello	326864
Dominguez-Bello	313449
Dominguez-Bello	240711
Dominguez-Bello	232540
Dominguez-Bello	23531
Dominguez-Bello	197842
Dominguez-Bello	223989
Dominguez-Bello	11080
Dominguez-Bello	34968
Dominguez-Bello	83612
Dominguez-Bello	124893
Dominguez-Bello	5540
Planer	35341
Levin	455625
Planer	26582
Planer	28318
Planer	29337
Planer	31125
Planer	19258
Levin	384912
Levin	269441
Planer	31189
Planer	28195
Planer	29162
Planer	34847
Planer	24726
Planer	37671
Planer	25862
Planer	27656
Planer	24715
Levin	413132
Planer	32108
Planer	33531
Planer	15852
Levin	378280
Planer	28905
Planer	33748
Planer	31724
Planer	29950
Planer	34754
Planer	28733
Levin	367153
Planer	32522
Levin	353865
Planer	33884
Planer	16708
Planer	33091
Planer	35735
Planer	41195
Planer	26648
Planer	27643
Levin	347521
Planer	19968
Planer	30671
Planer	43604
Planer	23018
Planer	58967
Planer	43431
Levin	354028
Planer	29847
Planer	23036
Planer	24834
Planer	38914
Planer	37785
Planer	34907
Planer	30026
Planer	27371
Planer	30257
Planer	27598
Planer	24884
Levin	289741
Levin	461895
Robinson	19170
Robinson	16128
Robinson	18718
Robinson	12615
Robinson	15543
Robinson	17315
Robinson	15978
Robinson	11009
Robinson	13845
Robinson	13968
Robinson	13476
Robinson	19509
Robinson	18485
Robinson	14089
Robinson	16673
Robinson	12928
Robinson	13771
Robinson	12661
Robinson	15064
Robinson	17336
Robinson	18832
Robinson	16557
Robinson	19556
Robinson	20588
Robinson	15438
Robinson	14610
Robinson	12054
Robinson	18277
Robinson	10556
Robinson	14875
Robinson	14433
Robinson	18767
Robinson	11913
Robinson	15949
Robinson	16789
Robinson	17673
Robinson	17160
Robinson	14185
Robinson	15398
Robinson	18741
Robinson	16353
Robinson	20306
Robinson	11933
Robinson	14324
Robinson	10832
Robinson	20663
Robinson	11075
Robinson	16522
Robinson	12981
Robinson	13828
Robinson	17759
Robinson	15767
Robinson	14252
Robinson	11861
Robinson	18686
Robinson	10505
Robinson	15580
Robinson	8424
Robinson	11236
Robinson	19707
Robinson	17591
Robinson	13121
Robinson	16311
Robinson	14941
Robinson	19631
Robinson	15746
Robinson	14596
Robinson	18627
Robinson	15130
Robinson	20296
Robinson	18167
Robinson	16346
Robinson	14467
Robinson	12378
Robinson	14905
Robinson	16582
Robinson	15580
Robinson	16446
Robinson	10256
Robinson	14502
Robinson	14381
Robinson	17240
Robinson	19362
Robinson	21168
Robinson	14666
Robinson	19527
Robinson	19399
Robinson	17853
Robinson	12086
Robinson	18791
Robinson	12914
Robinson	12690
Robinson	14199
Robinson	13139
Robinson	10087
Robinson	13031
Robinson	14163
Robinson	11433
Robinson	14079
Robinson	15118
Robinson	13008
Robinson	14749
Robinson	17694
Robinson	12779
Robinson	14024
Robinson	14308
Robinson	19203
Robinson	19487
Robinson	13666
Robinson	15007
Robinson	15345
Robinson	13906
Robinson	17367
Planer	27240
Planer	41218
Levin	362822
Dominguez-Bello	161516
Dominguez-Bello	346269
Dominguez-Bello	358476
Dominguez-Bello	48671
Dominguez-Bello	268547
Dominguez-Bello	181992
Dominguez-Bello	233926
Dominguez-Bello	308976
Dominguez-Bello	8004
Dominguez-Bello	8610
Dominguez-Bello	163533
Dominguez-Bello	249505
Dominguez-Bello	14287
Dominguez-Bello	87158
Dominguez-Bello	164306
Planer	32949
Planer	31894
Planer	26394
Planer	27403
Planer	28377
Planer	27978
Planer	24349
Planer	32509
Planer	39016
Planer	25672
Planer	31107
Planer	32811
Planer	40173
Planer	26728
Planer	26775
Planer	37012
Planer	32311
Planer	40242
Planer	32612
Planer	33366
Planer	37644
Planer	32606
Planer	25910
Planer	30293
Planer	29914
Planer	27971
Planer	28345
Planer	22971
Planer	27054
Planer	21547
Planer	32769
Planer	27499
Planer	25275
Planer	29720
Planer	38281
Planer	31475
Planer	29485
Planer	30572
Planer	27715
Planer	35145
Planer	31285
Planer	35461
Planer	25819
Planer	19642
Planer	20626
Planer	34607
Planer	18414
Planer	33009
Planer	31709
Planer	24841
Planer	30924
Planer	26067
Planer	29538
Planer	28105
Levin	216048
Dominguez-Bello	172863
Dominguez-Bello	247227
Dominguez-Bello	13985
Dominguez-Bello	315786
Dominguez-Bello	178546
Dominguez-Bello	397631
Dominguez-Bello	7538
Dominguez-Bello	181517
Dominguez-Bello	189912
Dominguez-Bello	243777
Dominguez-Bello	177906
Planer	31428
Planer	26797
Planer	24792
Planer	36007
Planer	31235
Planer	35570
Planer	27780
Planer	22625
Planer	27345
Planer	24087
Planer	30216
Planer	25382
Planer	26412
Planer	27075
Planer	22703
Planer	20640
Planer	40594
Planer	25841
Planer	34868
Planer	28922
Planer	31787
Planer	31352
Planer	35229
Planer	27962
Planer	23649
Planer	25267
Planer	25115
Planer	17993
Planer	38806
Planer	33910
Planer	33557
Planer	22359
Planer	21979
Planer	25002
Planer	34310
Planer	34023
Planer	33733
Planer	31441
Planer	26607
Planer	25949
Planer	36090
Levin	327741
Planer	28686
Planer	35859
Planer	28179
Planer	27583
Planer	30898
Planer	42271
Planer	33073
Planer	27151
Planer	30296
Planer	26520
Planer	26086
Planer	32610
Planer	19128
Planer	25373
Planer	25078
Planer	17851
Planer	27792
Planer	24715
Dominguez-Bello	13045
Dominguez-Bello	235889
Dominguez-Bello	349387
Dominguez-Bello	74911
Dominguez-Bello	209616
Dominguez-Bello	125446
Dominguez-Bello	66012
Dominguez-Bello	150047
Planer	34915
Planer	29556
Planer	26407
Planer	28669
Planer	34070
Planer	23353
Planer	30580
Planer	33145
Planer	30041
Planer	27554
Planer	31031
Planer	28433
Planer	33756
Planer	31763
Planer	28549
Planer	31912
Planer	28438
Planer	24826
Planer	35996
Planer	34364
Planer	33408
Planer	26896
Planer	32014
Planer	33265
Planer	30153
Planer	27437
Planer	33330
Planer	36485
Planer	24033
Planer	26502
Planer	29084
Planer	37147
Planer	31138
Planer	17329
Planer	28890
Planer	23735
Planer	21557
Planer	26555
Planer	25624
Planer	24220
Planer	32023
Planer	25084
Planer	30919
Planer	29945
Planer	30975
Planer	24564
Planer	28821
Planer	22545
Levin	499273
Planer	25300
Levin	271105
Levin	390034
Planer	35632
Planer	29247
Planer	28155
Planer	24924
Planer	25158
Levin	246216
Levin	398988
Planer	30418
Levin	428954
Levin	356632
Planer	32161
Planer	30251
Levin	393186
Levin	360123
Levin	256069
Levin	360673
Levin	293389
Planer	30469
Levin	406466
Levin	293053
Levin	359478
Levin	348058
Levin	492140
Planer	29887
Planer	34838
Levin	655183
Levin	436690
Levin	247911
Levin	471309
Levin	417195
Dominguez-Bello	304431
Dominguez-Bello	138257
Dominguez-Bello	7671
Dominguez-Bello	121379
Dominguez-Bello	128670
Dominguez-Bello	120991
Dominguez-Bello	196600
Planer	23713
Planer	17373
Levin	212630
Levin	329368
Levin	331145
Levin	471527
Planer	27729
Planer	35407
Levin	392391
Levin	394510
Levin	378125
Levin	351600
Levin	339984
Levin	429095
Levin	356548
Planer	33351
Planer	31533
Planer	27901
Levin	258887
Levin	310706
Levin	394552
Levin	376816
Planer	28266
Levin	212748
Levin	249776
Planer	30539
Planer	34985
Planer	23691
Planer	10563
Planer	10342
Planer	26056
Levin	434621
Levin	322216
Levin	333774
Levin	279055
Levin	297059
Planer	33257
Planer	26892
Planer	20330
Planer	29154
Planer	23865
Planer	13344
Planer	37012
Levin	352047
Levin	225255
Levin	378677
Planer	35220
Levin	278787
Levin	303444
Levin	255738
Planer	23880
Planer	29376
Planer	38385
Levin	396697
Levin	255774
Planer	31780
Planer	32200
Planer	29251
Planer	34067
Planer	24457
Planer	27057
Levin	320891
Levin	366813
Levin	397860
Levin	365560
Levin	353951
Levin	418159
Planer	28958
Planer	29238
Planer	30533
Planer	25869
Planer	35452
Planer	35680
Planer	38135
Levin	317561
Levin	331951
Planer	33407
Planer	30149
Planer	33930
Levin	422920
Levin	487870
Planer	22990
Planer	10597
Levin	334769
Levin	253173
Levin	383062
Levin	417193
Planer	29050
Planer	26754
Planer	26334
Levin	428580
Planer	32622
Planer	31258
Planer	28849
Levin	361785
Levin	255029
Planer	25203
Planer	30979
Planer	31960
Planer	27398
Levin	397487
Planer	27017
Planer	28926
Planer	26816
Planer	29216
Planer	12102
Planer	19040
Planer	12715
Planer	19794
Levin	388661
Planer	21942
Levin	422861
Levin	462853
Levin	340654
Levin	289555
Planer	31072
Planer	26064
Planer	24741
Levin	431661
Levin	295887
Levin	332230
Planer	28809
Planer	26025
Levin	413936
Levin	395582
Planer	29162
Planer	26099
Levin	361986
Levin	351574
Planer	27567
Levin	386452
Levin	338630
Levin	356738
Levin	337933
Planer	26719
Planer	34838
Levin	423215
Planer	28701
Planer	26223
Levin	324837
Levin	364135
Levin	265794
Planer	26876
Levin	362315
Levin	354786
Planer	22777
Planer	29351
Levin	251408
Levin	355858
Dominguez-Bello	232419
Dominguez-Bello	186487
Dominguez-Bello	337124
Dominguez-Bello	205883
Dominguez-Bello	33021
Dominguez-Bello	252442
Dominguez-Bello	508617
Dominguez-Bello	211420
Dominguez-Bello	80238
Dominguez-Bello	157033
Levin	335866
Levin	383545
Levin	330545
Planer	32519
Planer	27310
Levin	405294
Planer	28159
Planer	31572
Planer	31787
Levin	262784
Planer	37590
Planer	24470
Planer	31611
Planer	31910
Planer	22070
Planer	40408
Planer	39648
Planer	26027
Planer	30111
Planer	26221
Planer	34422
Planer	25609
Levin	454915
Levin	346479
Levin	436174
Planer	17684
Planer	33932
Planer	36348
Levin	212716
Planer	27946
Planer	32205
Planer	38416
Planer	33060
Levin	236169
Levin	382145
Levin	399959
Levin	242474
Levin	392013
Levin	405173
Planer	32183
Planer	21684
Planer	29057
Planer	30333
Planer	25763
Planer	32867
Planer	26992
Planer	35994
Levin	467394
Levin	396665
Levin	278182
Levin	444942
Planer	32715
Planer	27191
Planer	24258
Planer	23314
Planer	33957
Planer	39207
Planer	22295
Planer	34696
Planer	30203
Levin	502550
Planer	25444
Planer	31406
Planer	26169
Levin	254421
Planer	26294
Planer	31080
Planer	19699
Planer	24025
Planer	27479
Levin	337014
Planer	35191
Planer	36298
Planer	36307
Planer	32525
Planer	30165
Planer	36649
Planer	34516
Planer	31863
Levin	382676
Levin	415924
Planer	28290
Planer	31387
Planer	24994
Planer	29097
Planer	27271
Planer	27022
Planer	28415
Planer	26454
Levin	385103
Levin	361090
Levin	424628
Levin	299110
Planer	20066
Planer	26300
Levin	331545
Levin	367862
Levin	345520
Levin	355050
Dominguez-Bello	191134
Dominguez-Bello	185079
Dominguez-Bello	278904
Dominguez-Bello	260950
Dominguez-Bello	259360
Dominguez-Bello	183056
Dominguez-Bello	413622
Dominguez-Bello	203873
Dominguez-Bello	79485
Dominguez-Bello	220325
Levin	290428
Planer	23222
Levin	306731
Planer	20639
Planer	32036
Planer	36507
Planer	36767
Planer	26197
Levin	441752
Planer	30818
Planer	24731
Planer	29510
Planer	33111
Planer	42048
Planer	46579
Planer	34559
Planer	28192
Planer	27320
Planer	28214
Planer	26627
Planer	32570
Planer	32389
Planer	30645
Planer	31577
Planer	32751
Planer	40602
Planer	25301
Planer	29169
Planer	29422
Planer	35945
Planer	33534
Planer	40686
Planer	25921
Planer	24037
Levin	386543
Planer	35727
Planer	30416
Planer	22740
Planer	38247
Planer	31777
Planer	33520
Planer	31679
Planer	31691
Levin	419466
Levin	396791
Planer	40888
Planer	34179
Planer	36483
Planer	29251
Planer	25975
Levin	396200
Planer	29489
Planer	27299
Planer	27287
Planer	23749
Planer	36510
Planer	7605
Planer	33670
Planer	38941
Planer	21528
Planer	23948
Levin	343328
Levin	434937
Levin	369144
Planer	33720
Planer	30497
Planer	22303
Planer	41465
Levin	421802
Planer	43421
Planer	29117
Planer	37102
Planer	37312
Planer	25148
Planer	32934
Planer	32238
Planer	28518
Planer	34409
Planer	26772
Planer	26142
Levin	405346
Dominguez-Bello	11899
Dominguez-Bello	254195
Dominguez-Bello	202429
Dominguez-Bello	330179
Dominguez-Bello	226833
Planer	36137
Planer	29969
Planer	27669
Planer	27865
Levin	392927
Planer	32954
Planer	36248
Planer	34003
Planer	32519
Planer	36672
Planer	13232
Planer	12166
Planer	39631
Planer	30652
Planer	37352
Planer	34195
Planer	31397
Levin	254084
Planer	33878
Planer	30437
Planer	28075
Levin	433927
Planer	31838
Planer	28162
Levin	347589
Planer	24238
Planer	25715
Levin	376198
Planer	24724
Planer	35691
Planer	24578
Planer	45220
Planer	37987
Planer	28991
Planer	24152
Planer	27064
Planer	24993
Planer	31958
Planer	36353
Planer	32634
Planer	38083
Planer	32802
Planer	21666
Planer	35383
Planer	32116
Planer	25495
Planer	26784
Levin	421471
Planer	29571
Planer	26382
Planer	24911
Planer	34672
Planer	21921
Planer	23958
Planer	25501
Levin	445148
Planer	27826
Planer	23457
Planer	26950
Planer	24930
Planer	34086
Planer	35449
Planer	30727
Planer	23311
Planer	27251
Planer	34697
Planer	33309
Planer	16347
Levin	396783
Planer	30746
Planer	31839
Planer	35857
Planer	30376
Planer	32165
Planer	35139
Planer	22844
Planer	25676
Planer	31037
Planer	31042
Planer	27990
Planer	28151
Levin	267271
Planer	34751
Planer	34185
Planer	30566
Planer	34075
Planer	32391
Planer	27259
Planer	43790
Dominguez-Bello	203839
Dominguez-Bello	21263
Dominguez-Bello	382434
Dominguez-Bello	264082
Dominguez-Bello	249171
Planer	27982
Planer	33246
Planer	26168
Planer	26977
Planer	22607
Planer	32795
Planer	26267
Planer	30512
Planer	26020
Planer	28594
Planer	8165
Planer	27455
Levin	441178
Planer	34869
Planer	26935
Planer	31777
Planer	28569
Planer	26952
Planer	31059
Levin	423585
Planer	33526
Planer	26247
Planer	33393
Planer	30358
Planer	29795
Planer	34566
Planer	27721
Planer	31356
Levin	364181
Planer	31012
Planer	32417
Planer	25078
Planer	31427
Planer	34642
Planer	21903
Planer	28207
Planer	36223
Planer	29816
Planer	32258
Planer	36614
Planer	24049
Planer	27511
Planer	23788
Planer	30095
Planer	40203
Planer	29352
Planer	24783
Planer	38938
Planer	27158
Planer	31360
Planer	27554
Planer	25945
Planer	28504
Planer	35881
Planer	31309
Planer	25940
Planer	35125
Planer	38278
Planer	29518
Levin	441289
Planer	24874
Planer	26387
Planer	29992
Planer	20962
Planer	30816
Planer	33048
Planer	32614
Planer	31767
Planer	31058
Planer	37123
Planer	39836
Dominguez-Bello	227843
Dominguez-Bello	259025
Dominguez-Bello	217147
Dominguez-Bello	28453
Dominguez-Bello	253563
Dominguez-Bello	177655
Dominguez-Bello	297637
Planer	19707
Planer	35648
Planer	33991
Planer	35484
Planer	35977
Planer	34683
Planer	21760
Planer	35227
Planer	29405
Planer	29466
Planer	34408
Planer	29486
Planer	38817
Planer	26627
Planer	31439
Planer	30973
Planer	37917
Planer	40828
Planer	37297
Planer	22538
Planer	27458
Planer	25654
Planer	28928
Planer	25310
Planer	29709
Planer	30496
Planer	32355
Planer	27155
Planer	33569
Planer	29794
Planer	32311
Planer	29055
Planer	39547
Planer	29699
Planer	31324
Planer	21419
Planer	33358
Planer	33090
Planer	37597
Planer	38129
Planer	29190
Planer	33821
Planer	33415
Planer	37858
Planer	26570
Planer	32874
Planer	26780
Planer	37505
Planer	24562
Planer	18576
Planer	30548
Planer	33422
Planer	34987
Planer	32799
Planer	34714
Planer	31067
Planer	23333
Planer	36845
Planer	29937
Planer	32254
Planer	35246
Planer	26622
Planer	29620
Planer	34285
Planer	24759
Planer	35883
Planer	10190
Planer	30054
Dominguez-Bello	116044
Dominguez-Bello	141769
Dominguez-Bello	171931
Dominguez-Bello	123031
Dominguez-Bello	201556
Dominguez-Bello	111194
Dominguez-Bello	12745
Planer	29170
Planer	30579
Planer	28360
Planer	33113
Planer	33433
Planer	25764
Planer	31465
Planer	27512
Planer	19138
Planer	29184
Planer	19631
Planer	24459
Planer	30608
Planer	34622
Planer	23686
Planer	14497
Planer	26323
Planer	32042
Planer	30482
Planer	34045
Planer	33945
Planer	30697
Planer	30127
Planer	27140
Planer	31929
Planer	27139
Planer	22484
Planer	30246
Planer	30878
Planer	38178
Planer	30104
Planer	34310
Planer	35499
Planer	37897
Planer	25964
Planer	43345
Planer	23147
Planer	23417
Planer	27085
Planer	30643
Planer	29818
Planer	39286
Planer	28158
Planer	33975
Planer	33888
Planer	34592
Planer	42420
Planer	35761
Planer	29210
Planer	34922
Planer	22768
Planer	24971
Planer	31077
Planer	31995
Planer	25069
Planer	36715
Planer	28436
Planer	38490
Planer	35614
Planer	39424
Planer	33274
Planer	29751
Planer	30677
Planer	32689
Planer	27666
Planer	40823
Planer	28659
Planer	33970
Planer	27532
Planer	45756
Planer	31437
Planer	19664
Planer	26266
Planer	22493
Planer	25390
Planer	31525
Planer	31521
Planer	34989
Planer	31913
Planer	26843
Planer	32008
Planer	33507
Planer	28714
Planer	32239
Planer	30104
Planer	31269
Planer	28460
Planer	35859
Planer	29770
Planer	29509
Planer	32657
Planer	27060
Planer	20365
Planer	44464
Planer	30409
Planer	58203
Planer	36855
Planer	29787
Planer	33141
Planer	27050
Planer	34998
Planer	32302
Planer	38596
Planer	31386
Planer	24125
Planer	25632
Planer	27376
Planer	22973
Planer	28010
Planer	29579
Planer	21749
Planer	46435
Planer	27722
Planer	17908
Planer	30641
Planer	30088
Planer	30926
Planer	33620
Planer	34793
Planer	31448
Planer	30562
Planer	33340
Planer	31320
Planer	38033
Planer	39372
Planer	30607
Planer	22187
Planer	32277
Planer	28049
Planer	32009
Planer	32918
Planer	25870
Planer	27049
Planer	34931
Planer	41543
Planer	29058
Planer	29481
Planer	22633
Planer	26359
Planer	29489
Planer	27117
Planer	25726
Planer	27766
Planer	36243
Planer	26391
Planer	31935
Planer	31491
Planer	26263
Planer	26138
Planer	33430
Planer	37633
Planer	33488
Planer	31734
Planer	34287
Planer	32048
Planer	14131
Planer	30005
Planer	25984
Planer	36433
Planer	23722
Planer	35980
Planer	35477
Planer	23973
Planer	41916
Planer	30502
Planer	25684
Planer	31412
Planer	28343
Planer	30860
Planer	29600
Planer	32270
Planer	18142
Planer	31782
Planer	31972
Planer	32293
Planer	29401
Planer	34814
Planer	38514
Planer	26040
Planer	33183
Planer	25012
Planer	26283
Planer	21292
Planer	36276
Planer	29921
Planer	35412
Planer	25645
Planer	27990
Planer	26756
Planer	30952
Planer	28541
Planer	34330
Planer	33813
Planer	26653
Planer	36091
Planer	25289
Planer	30163
Planer	38287
Planer	33842
Planer	30212
Planer	34710
Planer	30511
Planer	26105
Planer	25203
Planer	31164
Planer	38716
Planer	30806
Planer	33747
Planer	27359
Planer	38985
Planer	35281
Planer	33499
Planer	32758
Planer	30408
Planer	48827
Planer	31177
Planer	21318
Planer	31760
Planer	32727
Planer	25609
Planer	27218
Planer	38474
Planer	30299
Planer	36888
Planer	32533
Planer	33695
Planer	34035
Planer	35409
Planer	35389
Planer	31608
Planer	40819
Planer	34128
Planer	21302
Planer	32930
Planer	30389
Planer	34598
Planer	23454
Planer	27714
Planer	23991
Planer	23738
Planer	23672
Planer	29290
Planer	32452
Planer	38235
Planer	32395
Planer	25625
Planer	25444
Planer	34007
Planer	30494
Planer	25095
Planer	27695
Planer	24683
Planer	32153
Planer	30395
Planer	34892
Planer	30027
Planer	25137
Planer	29968
Planer	32359
Planer	29518
Planer	24157
Planer	31577
Planer	29385
Planer	32104
Planer	33560
Planer	18783
Planer	33523
Planer	31851
Planer	37189
Planer	32782
Planer	28516
Planer	31438
Planer	34523
Planer	30616
Planer	31640
Planer	34686
Planer	25924
Planer	27886
Planer	22413
Planer	24258
Planer	29567
Planer	25548
Planer	31844
Planer	36145
Planer	30059
Planer	20496
Planer	41944
Planer	32226
Planer	31133
Planer	28620
Planer	27920
Planer	31631
Planer	31945
Planer	28146
Planer	26453
Planer	34252
Planer	32740
Planer	31997
Planer	34405
Planer	33099
Planer	31207
Planer	30229
Planer	31562
Planer	31889
Planer	34989
Planer	28919
Planer	16671
Planer	33607
Planer	29317
Planer	25837
Planer	25464
Planer	31832
Planer	26058
Planer	31378
Planer	28645
Planer	30453
Planer	27817
Planer	32423
Planer	27018
Planer	25606
Planer	28507
Planer	33645
Planer	26888
Planer	33877
Planer	29458
Planer	26560
Planer	34021
Planer	30309
Planer	36983
Planer	24200
Planer	29775
Planer	24784
Planer	23626
Planer	29487
Planer	32007
Planer	36557
Planer	31487
Planer	30404
Planer	37071
Planer	27101
Planer	28676
Planer	21836
Planer	25022
Planer	35774
Planer	26655
Planer	20503
Planer	24808
Planer	26276
Planer	26271
Planer	30488
Planer	23095
Planer	24528
Planer	31127
Planer	33185
Planer	33211
Planer	22913
Planer	24439
Planer	27454
Planer	28533
Planer	30144
Planer	34329
Planer	33387
Planer	34831
Planer	20975
Planer	33195
Planer	25039
Planer	18670
Planer	16222
Planer	29972
Planer	33145
Planer	25841
Planer	35027
Planer	31123
Planer	19246
Planer	24054
Planer	25195
Planer	32392
Planer	35242
Planer	24634
Planer	33625
Planer	30251
Planer	27590
Planer	37514
Planer	30986
Planer	33325
Planer	25341
Planer	29060
Planer	25419
Planer	32946
Planer	23810
Planer	29038
Planer	35535
Planer	30777
Planer	24054
Planer	25222
Planer	28531
Planer	31389
Planer	28779
Planer	26958
Planer	26239
Planer	31323
Planer	29555
Planer	32265
Planer	28083
Planer	23961
Planer	28663
Planer	18519
Planer	32063
Planer	32400
Planer	27454
Planer	23954
Planer	19162
Planer	24497
Planer	25946
Planer	23441
Planer	35244
Planer	32160
Planer	29928
Planer	24179
Planer	33156
Planer	29929
Planer	25778
Planer	24871
Planer	25969
Planer	31656
Planer	26057
Planer	26989
Planer	33328
Planer	31536
Planer	34697
Planer	29793
Planer	25968
Planer	28534
Planer	33754
Planer	29859
Planer	32775
Planer	31237
Planer	27263
Planer	25793
Planer	30760
Planer	26068
Planer	9565
Planer	9062
Planer	10773
Planer	12310
Planer	33231
Planer	27037
Planer	22608
Planer	27121
Planer	25397
Planer	35244
Planer	30425
Planer	36126
Planer	34569
Planer	31768
Planer	18660
Planer	21867
Planer	27997
Planer	22772
Planer	33144
Planer	27626
Planer	27981
Planer	26112
Planer	19828
Planer	25877
Planer	28503
Planer	29216
Planer	33588
Planer	32302
Planer	29145
Planer	28598
Planer	30713
Planer	27075
Planer	28636
Planer	30401
Planer	32869
Planer	37399
Planer	26034
Planer	31577
Planer	11413
Planer	24284
Planer	35449
Planer	40304
Planer	30594
Planer	28196
Planer	25959
Planer	23481
Planer	30712
Planer	21761
Planer	33774
Planer	36110
Planer	31395
Planer	25828
Planer	28034
Planer	25413
Planer	34425
Planer	24931
Planer	29919
Planer	30575
Planer	32531
Planer	37273
Planer	34442
Planer	30453
Planer	30226
Planer	28142
Planer	30254
Planer	34191
Planer	27014
Planer	29363
Planer	30546
Planer	25695
Planer	39851
Planer	34585
Planer	20694
Planer	33559
Planer	35493
Planer	32686
Planer	20148
Planer	30565
Planer	27236
Planer	36384
Planer	28039
Planer	33522
Planer	27163
Planer	36140
Planer	33797
[truncated: 769 more rows]
